# Supplementary material for: Modeling the formation of defensive gaps in basketball: Cutting on a teammate’s drive
Source: PLoS One. 2023 Feb 7;18(2):e0281467. doi: 10.1371/journal.pone.0281467 (PMC9904462; doi:10.1371/journal.pone.0281467)
Supplement: S1 Table — Provides the data considered during the drive detections (Methods/Detecting drives and basket cuts). (CSV) [file pone.0281467.s001.csv]

	sequence	time	player	distance proportion	distance to basket	speed
0	0021500153_25195508-25206946	25204108.0	201941	0.9395603177318863	20.299307500503556	2.2479519527470657
1	0021500153_25195508-25206946	25204148.0	201941	0.920576828971199	20.20131037828982	2.6612966764342483
2	0021500153_25195508-25206946	25204188.0	201941	0.8208457622671781	20.112518539456964	2.704279016669681
3	0021500153_25195508-25206946	25204228.0	201941	0.8267861145957629	20.008238553156048	3.153173005085532
4	0021500153_25195508-25206946	25204266.0	201941	0.8770534314654611	19.88002665994188	3.846968803495744
5	0021500153_25195508-25206946	25204308.0	201941	0.6047007636128464	19.777049830548542	4.054615801411011
6	0021500153_25195508-25206946	25204348.0	201941	0.725996971471407	19.63313935671012	4.955615501630532
7	0021500153_25195508-25206946	25204388.0	201941	0.7758683318810052	19.463936009964687	5.4520638294135315
8	0021500153_25195508-25206946	25204428.0	201941	0.7317995048705095	19.27857681469252	6.332308031042103
9	0021500153_25195508-25206946	25204466.0	201941	0.7711525371047616	19.057315157177833	7.550614071265044
10	0021500153_25195508-25206946	25204508.0	201941	0.658674024817456	18.86867547020723	6.818883012112773
11	0021500153_25195508-25206946	25204548.0	201941	0.7022948087266637	18.6684118231841	7.128902440067429
12	0021500153_25195508-25206946	25204586.0	201941	0.7206609377644285	18.447214694907196	8.077275671380075
13	0021500153_25195508-25206946	25204628.0	201941	0.7602492071692478	18.201216799983456	7.7041747377654275
14	0021500153_25195508-25206946	25204668.0	201941	0.6613261240687905	17.993142749392057	7.865788263104957
15	0021500153_25195508-25206946	25204706.0	201941	0.8399757320351006	17.709095544380574	8.898979056883318
16	0021500153_25195508-25206946	25204748.0	201941	0.8026287812972069	17.417695972774354	8.644201653259957
17	0021500153_25195508-25206946	25204788.0	201941	0.8047117293259287	17.112715535530885	9.47483509091315
18	0021500153_25195508-25206946	25204828.0	201941	0.8088173116595041	16.81080991505168	9.331700005893913
19	0021500153_25195508-25206946	25204868.0	201941	0.7730071362401915	16.477870796920335	10.76765991290584
20	0021500153_25195508-25206946	25204906.0	201941	0.8063981637949657	16.139555291271193	11.040500861816842
21	0021500153_25195508-25206946	25204948.0	201941	0.7974797676219725	15.825715844788823	9.369977868744993
22	0021500153_25195508-25206946	25204988.0	201941	0.7810417961629436	15.513885457872894	9.981232388838576
23	0021500153_25195508-25206946	25205026.0	201941	0.8122787150168113	15.192377990295002	10.416034145154276
24	0021500153_25195508-25206946	25205066.0	201941	0.7825005605233496	14.890067326912934	9.658480729390062
25	0021500153_25195508-25206946	25205108.0	201941	0.8691768278732966	14.512798524061445	10.334595051344955
26	0021500153_25195508-25206946	25205148.0	201941	0.8726401315660355	14.126183490242507	11.076015754773978
27	0021500153_25195508-25206946	25205186.0	201941	0.8527072476326705	13.759610604955357	11.31297394593416
28	0021500153_25195508-25206946	25205228.0	201941	0.8653518157774994	13.418787203022482	9.377507223316659
29	0021500153_25195508-25206946	25205266.0	201941	0.9405549560440134	13.028185023248634	10.928659367363691
30	0021500153_25195508-25206946	25205306.0	201941	0.9206892988665711	12.663589735931907	9.90006313111185
31	0021500153_25195508-25206946	25205348.0	201941	0.9490012907264881	12.296011263820473	9.222188071952747
32	0021500153_25195508-25206946	25205388.0	201941	0.9809141357132184	11.922701581436982	9.514331295472134
33	0021500153_25195508-25206946	25205426.0	201941	0.9627606221171153	11.545106669061136	10.321057999408135
34	0021500153_25195508-25206946	25205468.0	201941	0.9858645588383815	11.192059774679546	8.5264029042299
35	0021500153_25195508-25206946	25205506.0	201941	0.9882100617065839	10.860243321399388	8.836190064029013
36	0021500153_25195508-25206946	25205548.0	201941	0.9578171542703491	10.562553195132319	7.4000137892866995
37	0021500153_25195508-25206946	25205588.0	201941	0.9598710798858445	10.284149211286268	7.251077506136574
38	0021500153_25195508-25206946	25205626.0	201941	0.9586272788640307	9.999758247077775	7.806968263199471
39	0021500153_25195508-25206946	25205668.0	201941	0.959448002572551	9.767649154223342	5.7599859063823535
40	0021500153_25195508-25206946	25205706.0	201941	0.945817817579553	9.559754180940011	5.784327856671169
41	0021500153_25195508-25206946	25205748.0	201941	0.9371209654965459	9.361586884711372	5.034855831365074
42	0021500153_25195508-25206946	25205786.0	201941	0.9848373348478306	9.176139111848732	4.955340721085561
43	0021500153_25195508-25206946	25205828.0	201941	0.9535331194708181	8.978815345021859	4.927133445618237
44	0021500153_25195508-25206946	25205868.0	201941	0.8489105767601146	8.817020471792048	4.764779638136454
45	0021500153_25195508-25206946	25205906.0	201941	0.8088474785028772	8.657971355923975	5.174650549578177
46	0021500153_25195508-25206946	25205948.0	201941	0.8245460926133794	8.502352615599992	4.493633692700413
47	0021500153_25195508-25206946	25205986.0	201941	0.7745222876030111	8.362155523547743	4.763448668065636
48	0021500153_25195508-25206946	25206026.0	201941	0.8723266836775226	8.196135918833946	4.757953866947481
49	0021500153_25195508-25206946	25206068.0	201941	0.9455465635919649	8.035067952419569	4.055804049169599
50	0021500153_25195508-25206946	25206106.0	201941	0.9969062090283393	7.869858003801593	4.361122628603524
51	0021500153_25195508-25206946	25206148.0	201941	0.9725731747277976	7.645191495312591	5.500051535524414
52	0021500153_25195508-25206946	25206186.0	201941	0.9697641570899727	7.431834564897148	5.789712913717601
53	0021500153_25195508-25206946	25206228.0	201941	0.8653735250482615	7.270768116230908	4.431514638976754
54	0021500153_25195508-25206946	25206268.0	201941	0.7993143833080184	7.131986329207312	4.3406508728530016
55	0021500153_25195508-25206946	25206306.0	201941	0.616825206928446	7.041921399731753	3.842465736514496
56	0021500153_25195508-25206946	25206348.0	201941	0.5783328897381578	6.940931493682961	4.157677377952576
57	0021500153_25195508-25206946	25206388.0	201941	0.49375963560708347	6.870683881536101	3.556771710413823
58	0021500153_25195508-25206946	25206426.0	201941	0.5233972069071301	6.780680865517857	4.525244671305617
59	0021500206_28864864-28869704	28868704.0	203498	0.7663974138983249	18.24466371298742	12.958129687574482
60	0021500206_28864864-28869704	28868744.0	203498	0.7902790461544926	17.84343537550995	12.69261596362233
61	0021500206_28864864-28869704	28868784.0	203498	0.8241982628059753	17.440194322311893	12.231312276284969
62	0021500206_28864864-28869704	28868824.0	203498	0.8061000177922354	17.019075914984338	13.060364658002463
63	0021500206_28864864-28869704	28868864.0	203498	0.7874310764869202	16.597030487409487	13.399440286817956
64	0021500206_28864864-28869704	28868904.0	203498	0.8275106902229349	16.17702580822569	12.68879919456529
65	0021500206_28864864-28869704	28868944.0	203498	0.7980816560190828	15.736437748105509	13.801471841800046
66	0021500206_28864864-28869704	28868984.0	203498	0.8154411089677401	15.289486747435308	13.702736952886507
67	0021500206_28864864-28869704	28869024.0	203498	0.8280666927683497	14.841175997878336	13.534862393094299
68	0021500206_28864864-28869704	28869064.0	203498	0.819002073518706	14.402321548972582	13.396011533288597
69	0021500206_28864864-28869704	28869104.0	203498	0.806167248672751	13.937253172702288	14.42220510185597
70	0021500206_28864864-28869704	28869144.0	203498	0.8131970468530935	13.49852677146658	13.48770273248932
71	0021500206_28864864-28869704	28869184.0	203498	0.8091364220170368	13.016927440836414	14.880041162577454
72	0021500206_28864864-28869704	28869224.0	203498	0.7911348116997617	12.550942992460767	14.72519100045901
73	0021500206_28864864-28869704	28869264.0	203498	0.7903737042937589	12.060147014029308	15.52417469626002
74	0021500206_28864864-28869704	28869304.0	203498	0.7678336102958179	11.568942302561629	15.993201680714268
75	0021500206_28864864-28869704	28869344.0	203498	0.766069141693629	11.044184940501495	17.12499999999994
76	0021500206_28864864-28869704	28869384.0	203498	0.7314852530040729	10.599662730483457	15.192452896092856
77	0021500206_28864864-28869704	28869424.0	203498	0.7451150924630576	10.158786246397746	14.792227688891222
78	0021500206_28864864-28869704	28869464.0	203498	0.7455696050504426	9.71962802786197	14.725594215514704
79	0021500206_28864864-28869704	28869504.0	203498	0.6859928849242087	9.293294625696529	15.537092713889626
80	0021500206_28864864-28869704	28869544.0	203498	0.6531007464867092	8.89626899323531	15.197717756294827
81	0021500206_28864864-28869704	28869584.0	203498	0.6194275705111661	8.537350935741133	14.485876742537869
82	0021500206_28864864-28869704	28869624.0	203498	0.5646572776272925	8.22915718649243	13.645168558870925
83	0021500206_28864864-28869704	28869664.0	203498	0.5012410283467453	7.960952015933773	13.377055916755424
84	0021500206_28864864-28869704	28869704.0	203498	0.5305701299636646	7.680243811234119	13.226724840261845
85	0021500333_85025840-85039520	85036640.0	201609	0.34425113245182604	25.43831098952916	9.351904886171607
86	0021500333_85025840-85039520	85036680.0	201609	0.36576225559928693	25.297302642772017	9.63797826310062
87	0021500333_85025840-85039520	85036720.0	201609	0.381757378454502	25.141666850071815	10.192061862057193
88	0021500333_85025840-85039520	85036760.0	201609	0.3837925439724718	24.985616122081122	10.165044269455974
89	0021500333_85025840-85039520	85036800.0	201609	0.4101265053645354	24.80985167226922	10.714038687628515
90	0021500333_85025840-85039520	85036840.0	201609	0.4113583400417674	24.620711809368952	11.494835797000313
91	0021500333_85025840-85039520	85036880.0	201609	0.45194549179653104	24.409106702212597	11.705233872076185
92	0021500333_85025840-85039520	85036920.0	201609	0.4487899150295029	24.198702713162124	11.720628182823653
93	0021500333_85025840-85039520	85036960.0	201609	0.46632341161344915	23.975700636269217	11.95533353779807
94	0021500333_85025840-85039520	85037000.0	201609	0.550885375688446	23.726919922316085	11.290039858211339
95	0021500333_85025840-85039520	85037040.0	201609	0.4812412501173602	23.49307182979697	12.148173731059305
96	0021500333_85025840-85039520	85037080.0	201609	0.44574285885979537	23.26763872850015	12.643674307731889
97	0021500333_85025840-85039520	85037120.0	201609	0.4626099280751614	23.034618750914895	12.59268140627728
98	0021500333_85025840-85039520	85037160.0	201609	0.47095027954139196	22.79091847644583	12.936624366503013
99	0021500333_85025840-85039520	85037200.0	201609	0.5233795665275263	22.523234514607353	12.786320815621703
100	0021500333_85025840-85039520	85037240.0	201609	0.5314995552313128	22.2457561121217	13.051676137569459
101	0021500333_85025840-85039520	85037280.0	201609	0.5536541768885438	21.951117921418035	13.304252139823507
102	0021500333_85025840-85039520	85037320.0	201609	0.5740585001055559	21.649461240409657	13.137018307058883
103	0021500333_85025840-85039520	85037360.0	201609	0.5896716839816697	21.343274537896008	12.981236458827798
104	0021500333_85025840-85039520	85037400.0	201609	0.6145003157701472	21.0255754974745	12.925096711436995
105	0021500333_85025840-85039520	85037440.0	201609	0.640098069627108	20.7108157734069	12.29341795433643
106	0021500333_85025840-85039520	85037480.0	201609	0.6593384577311409	20.395640955851327	11.95041840271706
107	0021500333_85025840-85039520	85037520.0	201609	0.6669805336771513	20.068871542764928	12.248086585258967
108	0021500333_85025840-85039520	85037560.0	201609	0.6920432717974891	19.73024733752722	12.23276849286376
109	0021500333_85025840-85039520	85037600.0	201609	0.7014304267258225	19.374040827870676	12.695717781992512
110	0021500333_85025840-85039520	85037640.0	201609	0.7037189101673539	19.011486238587448	12.87995050456323
111	0021500333_85025840-85039520	85037680.0	201609	0.7532977192543857	18.629814733378325	12.66668859647225
112	0021500333_85025840-85039520	85037720.0	201609	0.7647844295536702	18.252726371695818	12.32662261124276
113	0021500333_85025840-85039520	85037760.0	201609	0.8440015505585295	17.87720543037977	11.123230196305359
114	0021500333_85025840-85039520	85037800.0	201609	0.8248931155427716	17.49451814140647	11.598087126763588
115	0021500333_85025840-85039520	85037840.0	201609	0.8705044509081755	17.13835946057848	10.22851406608022
116	0021500333_85025840-85039520	85037880.0	201609	0.8887773776522443	16.794279770207474	9.678455455288287
117	0021500333_85025840-85039520	85037920.0	201609	0.946105213041572	16.47362267383832	8.473082378922046
118	0021500333_85025840-85039520	85037960.0	201609	0.926618296969575	16.148902780065274	8.7608860853227
119	0021500333_85025840-85039520	85038000.0	201609	0.9489390674156968	15.830103031882011	8.398846647010483
120	0021500333_85025840-85039520	85038040.0	201609	0.9484816669657478	15.512765388543722	8.36435891147671
121	0021500333_85025840-85039520	85038080.0	201609	0.9654123279734156	15.176507964614258	8.707611612836253
122	0021500333_85025840-85039520	85038120.0	201609	0.9983733926361125	14.796604914641737	9.51305024689766
123	0021500333_85025840-85039520	85038160.0	201609	0.9999803570835522	14.482627006175365	7.849601900733581
124	0021500333_85025840-85039520	85038200.0	201609	0.996555552410102	14.181591342300061	7.551903733496579
125	0021500333_85025840-85039520	85038240.0	201609	0.9873476947992069	13.889329753447427	7.400168916991046
126	0021500370_42438508-42440588	42438508.0	203507		25.191150866921504
127	0021500370_42438508-42440588	42438548.0	203507	0.44270219305390923	24.912041265219514	15.761702002004853
128	0021500370_42438508-42440588	42438588.0	203507	0.4209369552379556	24.645365162642648	15.838244852255517
129	0021500370_42438508-42440588	42438628.0	203507	0.4457631504215399	24.35690680279415	16.17778183188285
130	0021500370_42438508-42440588	42438668.0	203507	0.5000613817575613	24.05271119853228	15.207913236206979
131	0021500370_42438508-42440588	42438708.0	203507	0.5448336854557407	23.72424154741306	15.072014629770003
132	0021500370_42438508-42440588	42438748.0	203507	0.5552334216453169	23.368509772768995	16.017217298894348
133	0021500370_42438508-42440588	42438788.0	203507	0.5789807596571079	23.003198147214224	15.773910421959476
134	0021500370_42438508-42440588	42438828.0	203507	0.6373362695783593	22.620466706060686	15.012931925510092
135	0021500370_42438508-42440588	42438868.0	203507	0.6807446336155644	22.207671557369537	15.159691619554735
136	0021500370_42438508-42440588	42438908.0	203507	0.7151228260438621	21.761851690515677	15.585429894616299
137	0021500370_42438508-42440588	42438948.0	203507	0.6989297639965739	21.305498187087764	16.323296235748437
138	0021500370_42438508-42440588	42438988.0	203507	0.7419093730015508	20.826061677619222	16.155494421403528
139	0021500370_42438508-42440588	42439028.0	203507	0.6606641204999667	20.395857716703166	16.279223722278644
140	0021500370_42438508-42440588	42439068.0	203507	0.7292527472648694	19.9132174447024	16.545713191035357
141	0021500370_42438508-42440588	42439108.0	203507	0.6956443869369953	19.436110361901115	17.14622771923903
142	0021500370_42438508-42440588	42439148.0	203507	0.7054893671087857	18.957898881468907	16.946090994680716
143	0021500370_42438508-42440588	42439188.0	203507	0.724959825907743	18.466809361662886	16.935059787316963
144	0021500370_42438508-42440588	42439228.0	203507	0.7394125260399467	17.972416559828563	16.715729867403322
145	0021500370_42438508-42440588	42439268.0	203507	0.7350765224918506	17.476013990610102	16.88268343599438
146	0021500370_42438508-42440588	42439308.0	203507	0.7596628619569961	16.987120326882952	16.08916560919186
147	0021500370_42438508-42440588	42439348.0	203507	0.8025992465577725	16.497700597355983	15.244835190975326
148	0021500370_42438508-42440588	42439388.0	203507	0.7636001460590972	16.017396105484814	15.724999999999927
149	0021500370_42438508-42440588	42439428.0	203507	0.7945307724171429	15.525150466259579	15.488564329853206
150	0021500370_42438508-42440588	42439468.0	203507	0.8061592312475186	15.041916001626921	14.985701518447526
151	0021500370_42438508-42440588	42439508.0	203507	0.7901289611253386	14.578099533203908	14.67534071154741
152	0021500370_42438508-42440588	42439548.0	203507	0.754820681302226	14.123879955592939	15.04395642774863
153	0021500370_42438508-42440588	42439588.0	203507	0.6629771114452241	13.76144970560878	13.666770832936358
154	0021500370_42557584-42562744	42560424.0	203487	0.8899211591388952	25.3608691097131	9.343212777198211
155	0021500370_42557584-42562744	42560464.0	203487	0.8882329197351764	25.011069949124526	9.84536693069386
156	0021500370_42557584-42562744	42560504.0	203487	0.8887179327415066	24.650499001034444	10.143008675930423
157	0021500370_42557584-42562744	42560544.0	203487	0.8796727860610818	24.270893947277674	10.788245918591223
158	0021500370_42557584-42562744	42560584.0	203487	0.8727967329173222	23.854610162398377	11.923846904418093
159	0021500370_42557584-42562744	42560624.0	203487	0.880856271181997	23.40158877085058	12.8574151756875
160	0021500370_42557584-42562744	42560664.0	203487	0.8660284220255913	22.940222339811793	13.318455240755176
161	0021500370_42557584-42562744	42560704.0	203487	0.9010997425159949	22.43754596652673	13.946191236319763
162	0021500370_42557584-42562744	42560744.0	203487	0.8900236350785544	21.934802346955397	14.121636767740467
163	0021500370_42557584-42562744	42560784.0	203487	0.8882982318248259	21.434959528769816	14.06742691468485
164	0021500370_42557584-42562744	42560824.0	203487	0.8896896476701135	20.943689694034337	13.804528242573102
165	0021500370_42557584-42562744	42560864.0	203487	0.9064805061055404	20.417660688727295	14.507454980112845
166	0021500370_42557584-42562744	42560904.0	203487	0.8869124605002919	19.896154653600778	14.70004251694538
167	0021500370_42557584-42562744	42560944.0	203487	0.8631286149913976	19.37574034714545	15.07348665704114
168	0021500370_42557584-42562744	42560984.0	203487	0.8777637124692594	18.84475133823739	15.123347017112371
169	0021500370_42557584-42562744	42561024.0	203487	0.8927634886099745	18.303276482641028	15.162886433657661
170	0021500370_42557584-42562744	42561064.0	203487	0.9070918963236294	17.72491878683792	15.939887076137033
171	0021500370_42557584-42562744	42561104.0	203487	0.918051442498321	17.120062908762925	16.4711869639076
172	0021500370_42557584-42562744	42561144.0	203487	0.9291263855153026	16.490704078358814	16.934155573869077
173	0021500370_42557584-42562744	42561184.0	203487	0.9212859525664399	15.889525637979254	16.313567972702934
174	0021500370_42557584-42562744	42561224.0	203487	0.8908945125932725	15.36649771418328	14.677044150645594
175	0021500370_42557584-42562744	42561264.0	203487	0.8830458713379324	14.82709472553541	15.271091971434128
176	0021500370_42557584-42562744	42561304.0	203487	0.8374842404928536	14.358148418232764	13.99866065021936
177	0021500370_42557584-42562744	42561344.0	203487	0.8230784666660218	13.875604671508915	14.65667510044486
178	0021500370_42557584-42562744	42561384.0	203487	0.7927727760474972	13.400985971188835	14.967047136960618
179	0021500370_42557584-42562744	42561424.0	203487	0.7600907089092434	12.970228409708135	14.167965626722767
180	0021500370_42557584-42562744	42561464.0	203487	0.7164344308471696	12.56641098325214	14.09122067104201
181	0021500370_42557584-42562744	42561504.0	203487	0.7157938232270925	12.150603153753313	14.522611679722084
182	0021500370_42557584-42562744	42561544.0	203487	0.7292046526873426	11.737352512385407	14.167855342288025
183	0021500370_42557584-42562744	42561584.0	203487	0.7152005480788132	11.349829293870458	13.545963420886675
184	0021500370_42557584-42562744	42561624.0	203487	0.7087074933390227	10.986093846313166	12.8309440416518
185	0021500370_42557584-42562744	42561664.0	203487	0.7700402734012112	10.641923745263353	11.173769507198571
186	0021500370_42557584-42562744	42561704.0	203487	0.7504244223163818	10.33535998405474	10.213012533038428
187	0021500416_53576360-53590000	53588640.0	202695	0.9770718682519843	23.76176260297203	4.195980219209727
188	0021500416_53576360-53590000	53588680.0	202695	0.9511385527843609	23.538083205732786	5.879253779179863
189	0021500416_53576360-53590000	53588720.0	202695	0.8557814320914755	23.310136700585865	6.659016443890181
190	0021500416_53576360-53590000	53588756.0	202695	0.8398275893929967	23.084804525921378	7.452990534089887
191	0021500416_53576360-53590000	53588800.0	202695	0.7908304334667666	22.836486288393843	7.136291256147182
192	0021500416_53576360-53590000	53588840.0	202695	0.7292994379382507	22.578310167060774	8.850141241810755
193	0021500416_53576360-53590000	53588880.0	202695	0.7013626550144995	22.31233739436548	9.480572240112974
194	0021500416_53576360-53590000	53588916.0	202695	0.7097781836933413	22.031250895035445	11.000561152914457
195	0021500416_53576360-53590000	53588960.0	202695	0.7930187075007542	21.673799966780166	10.244253579688465
196	0021500416_53576360-53590000	53589000.0	202695	0.7324449174009071	21.35554696091861	10.862694186986886
197	0021500416_53576360-53590000	53589036.0	202695	0.7777622539826833	20.98760293601916	13.141120317913431
198	0021500416_53576360-53590000	53589080.0	202695	0.7482801845915094	20.636390793934876	10.667253126095675
199	0021500416_53576360-53590000	53589116.0	202695	0.7569861963042596	20.270769595651764	13.416551644319535
200	0021500416_53576360-53590000	53589160.0	202695	0.7696313925498196	19.893213817782186	11.149250428794122
201	0021500416_53576360-53590000	53589200.0	202695	0.804845030173654	19.461018781142982	13.424790501158746
202	0021500416_53576360-53590000	53589236.0	202695	0.7571706999060811	19.07025340681135	14.335728697347413
203	0021500416_53576360-53590000	53589280.0	202695	0.7079009603965967	18.717894326018616	11.312544233053556
204	0021500416_53576360-53590000	53589320.0	202695	0.7521327068260433	18.346020413157728	12.360648243518574
205	0021500416_53576360-53590000	53589356.0	202695	0.7703869556870315	17.941114820434095	14.599646960047576
206	0021500416_53576360-53590000	53589400.0	202695	0.7866651413164688	17.53400059883654	11.76179731304093
207	0021500416_53576360-53590000	53589440.0	202695	0.7920967626952432	17.127215915028337	12.8388570363565
208	0021500416_53576360-53590000	53589476.0	202695	0.8024450650188278	16.721954939539813	14.028685339178372
209	0021500416_53576360-53590000	53589520.0	202695	0.7866786995638032	16.329982853634597	11.324135892817964
210	0021500416_53576360-53590000	53589560.0	202695	0.7083215828303884	16.016282746005704	11.071952176558572
211	0021500416_53576360-53590000	53589600.0	202695	0.7404115565903338	15.678884909329494	11.392239683222925
212	0021500416_53576360-53590000	53589640.0	202695	0.7077058165966365	15.3902511025649	10.19610832621937
213	0021500416_53576360-53590000	53589676.0	202695	0.713695476945522	15.100459098981062	11.279009237637744
214	0021500416_53576360-53590000	53589720.0	202695	0.6778103812106957	14.851214664127642	8.357272776717467
215	0021500416_53576360-53590000	53589760.0	202695	0.6106937951328534	14.644348056502892	8.46850783786609
216	0021500416_53576360-53590000	53589800.0	202695	0.48244828797134615	14.503036819921542	7.322610531770758
217	0021500416_53576360-53590000	53589840.0	202695	0.46561966405381683	14.359191237670732	7.723341245859849
218	0021500416_53576360-53590000	53589876.0	202695	0.4575292204594354	14.23243665013128	7.695597587076826
219	0021500416_53576360-53590000	53589920.0	202695	0.3986696018659013	14.129104288666001	5.890749506817089
220	0021500416_53576360-53590000	53589956.0	202695	0.26296063927476226	14.063633954280805	6.915941505939782
221	0021500416_53576360-53590000	53590000.0	202695	0.13928066826938046	14.031811750447622	5.192622309226921
222	0021500427_20475626-20493228	20486548.0	201144	0.5466977023243159	22.540289017667895	2.0501524333571
223	0021500427_20475626-20493228	20486588.0	201144	0.5715528407520399	22.48696280069854	2.3325147373596593
224	0021500427_20475626-20493228	20486628.0	201144	0.5661132422733854	22.43360381213861	2.356374333589623
225	0021500427_20475626-20493228	20486668.0	201144	0.5202861488894762	22.38741834155962	2.219234102117212
226	0021500427_20475626-20493228	20486708.0	201144	0.6147616178610783	22.32942184652348	2.3584952830141224
227	0021500427_20475626-20493228	20486748.0	201144	0.6392824300213197	22.2821624848218	1.848140957827688
228	0021500427_20475626-20493228	20486788.0	201144	0.723593256557086	22.23127376017848	1.7581950972516807
229	0021500427_20475626-20493228	20486828.0	201144	0.787293589860578	22.18386587139401	1.5054069217325032
230	0021500427_20475626-20493228	20486868.0	201144	0.9039400211507264	22.129441475102798	1.5051993223490545
231	0021500427_20475626-20493228	20486908.0	201144	0.9780037347782398	22.05724121462156	1.8456028825291269
232	0021500427_20475626-20493228	20486948.0	201144	0.986844116543842	21.98396845430779	1.8562394780846612
233	0021500427_20475626-20493228	20486988.0	201144	0.9475695686763551	21.889339505795967	2.496622718794352
234	0021500427_20475626-20493228	20487028.0	201144	0.9114425751903537	21.79364237570214	2.624880949681299
235	0021500427_20475626-20493228	20487068.0	201144	0.9335492388339524	21.66630612264121	3.410003665687226
236	0021500427_20475626-20493228	20487108.0	201144	0.9308261199398807	21.524817490515456	3.8000822359521798
237	0021500427_20475626-20493228	20487148.0	201144	0.9326363291020279	21.362911716336797	4.340002880183422
238	0021500427_20475626-20493228	20487188.0	201144	0.9418710850964105	21.184437707902468	4.737219648696925
239	0021500427_20475626-20493228	20487228.0	201144	0.9472751335780568	20.98791521328405	5.18652099195591
240	0021500427_20475626-20493228	20487268.0	201144	0.9494636586054657	20.770662242692215	5.720413009565025
241	0021500427_20475626-20493228	20487308.0	201144	0.9560089826834279	20.53961443162943	6.041988497175355
242	0021500427_20475626-20493228	20487348.0	201144	0.9536145813466009	20.28033471124182	6.797288062161363
243	0021500427_20475626-20493228	20487388.0	201144	0.9419762959189198	20.002873518572276	7.363805062601791
244	0021500427_20475626-20493228	20487428.0	201144	0.9092264292330978	19.697579165978745	8.394343333459764
245	0021500427_20475626-20493228	20487468.0	201144	0.8912064928057559	19.38979793602811	8.633836053574335
246	0021500427_20475626-20493228	20487508.0	201144	0.8773354516799241	19.082258383115978	8.76345394236762
247	0021500427_20475626-20493228	20487548.0	201144	0.8901856577069034	18.76244005986428	8.981787127292725
248	0021500427_20475626-20493228	20487588.0	201144	0.8990973066060908	18.457026087644785	8.492239104028947
249	0021500427_20475626-20493228	20487628.0	201144	0.886414071291957	18.14082092960514	8.918099573339681
250	0021500427_20475626-20493228	20487668.0	201144	0.9195976252335382	17.83320624565308	8.362752238348254
251	0021500427_20475626-20493228	20487708.0	201144	0.9054555932634317	17.51226981290547	8.861186432978359
252	0021500427_20475626-20493228	20487748.0	201144	0.8899229188785365	17.18725417278746	9.130443581776415
253	0021500427_20475626-20493228	20487788.0	201144	0.8683597335912173	16.85781492364891	9.48452687275436
254	0021500427_20475626-20493228	20487828.0	201144	0.8721460108560569	16.52192546285087	9.62824620582586
255	0021500427_20475626-20493228	20487868.0	201144	0.8839878140740792	16.182987888520465	9.585470776127737
256	0021500427_20475626-20493228	20487908.0	201144	0.8779425138577518	15.859016394467846	9.225304873011048
257	0021500427_20475626-20493228	20487948.0	201144	0.8626624249510589	15.544641327480027	9.110605084186128
258	0021500427_20475626-20493228	20487988.0	201144	0.8565019871203263	15.23679349469566	8.985613501592498
259	0021500427_20475626-20493228	20488028.0	201144	0.8731079039691331	14.935232338333405	8.634704685164415
260	0021500427_20475626-20493228	20488068.0	201144	0.8766107352670274	14.625727913509124	8.826734956936214
261	0021500427_20475626-20493228	20488108.0	201144	0.906305013051875	14.2685873862832	9.851554445872917
262	0021500427_20475626-20493228	20488148.0	201144	0.8872576068054326	13.92499752244143	9.681231843107641
263	0021500427_20475626-20493228	20488188.0	201144	0.8826172388285932	13.574580693340037	9.92550376555258
264	0021500427_20475626-20493228	20488228.0	201144	0.8559381863377608	13.279258450681649	8.625688378326755
265	0021500427_20475626-20493228	20488268.0	201144	0.8936965808961523	12.992170334474526	8.03091682188282
266	0021500427_20475626-20493228	20488308.0	201144	0.9249032910492325	12.650785785871166	9.22757416659435
267	0021500427_20475626-20493228	20488348.0	201144	0.870763665146526	12.31110981999592	9.752243331664737
268	0021500427_20475626-20493228	20488388.0	201144	0.9033097103357369	11.99465089112643	8.75831747540583
269	0021500427_20475626-20493228	20488428.0	201144	0.8951945256782302	11.687093265649935	8.5891283026859
270	0021500427_20475626-20493228	20488468.0	201144	0.8722781560170033	11.398796427693583	8.262755291063726
271	0021500427_20475626-20493228	20488508.0	201144	0.8387809268837325	11.134223861589996	7.885627749266292
272	0021500427_20475626-20493228	20488548.0	201144	0.8327991178311105	10.884660490800801	7.4917037448101
273	0021500427_20475626-20493228	20488588.0	201144	0.8347629566286952	10.639959586389413	7.328454816671747
274	0021500427_20475626-20493228	20488628.0	201144	0.8458133225333953	10.405059394352346	6.943027077579292
275	0021500427_20475626-20493228	20488668.0	201144	0.8381651649436114	10.185402544818738	6.55171733211992
276	0021500430_24588696-24593856	24592216.0	203487	0.7604661968486714	23.441549650140455	8.067101400131168
277	0021500430_24588696-24593856	24592256.0	203487	0.7794032885674209	23.178253191299817	8.445449958409522
278	0021500430_24588696-24593856	24592296.0	203487	0.7572298785150084	22.917719890949012	8.601526027397787
279	0021500430_24588696-24593856	24592336.0	203487	0.7619336558942745	22.639096890114676	9.141970520626215
280	0021500430_24588696-24593856	24592376.0	203487	0.7479862490177266	22.341804582441412	9.936422897602554
281	0021500430_24588696-24593856	24592416.0	203487	0.7577863735405388	22.037530941555136	10.038239387462353
282	0021500430_24588696-24593856	24592456.0	203487	0.6686420980547458	21.768067346459585	10.07503101732195
283	0021500430_24588696-24593856	24592496.0	203487	0.6581303931495454	21.491651797849322	10.500029761862626
284	0021500430_24588696-24593856	24592536.0	203487	0.6520025536606937	21.206723697921845	10.925114415876783
285	0021500430_24588696-24593856	24592576.0	203487	0.7166270130351312	20.88882469168622	11.090113840714228
286	0021500430_24588696-24593856	24592616.0	203487	0.7145841692477135	20.56203151441997	11.43298408115748
287	0021500430_24588696-24593856	24592656.0	203487	0.6968336110178774	20.230366531528787	11.899002058996354
288	0021500430_24588696-24593856	24592696.0	203487	0.6851666051566665	19.89525001099509	12.227555970021083
289	0021500430_24588696-24593856	24592736.0	203487	0.6904342904373707	19.55369502165767	12.367396654106365
290	0021500430_24588696-24593856	24592776.0	203487	0.6825049836007061	19.210175272495558	12.583049113788078
291	0021500430_24588696-24593856	24592816.0	203487	0.6927913638369535	18.859576294286146	12.651679730375665
292	0021500430_24588696-24593856	24592856.0	203487	0.6782825821469068	18.50115288299624	13.210696423731687
293	0021500430_24588696-24593856	24592896.0	203487	0.6838748831904203	18.13284324092612	13.464072563678522
294	0021500430_24588696-24593856	24592936.0	203487	0.7270166262964323	17.77031918677884	12.466154178414481
295	0021500430_24588696-24593856	24592976.0	203487	0.7548986577483946	17.401599294317748	12.2109070097189
296	0021500430_24588696-24593856	24593016.0	203487	0.7379894144057632	17.015281043814706	13.0868493152476
297	0021500430_24588696-24593856	24593056.0	203487	0.7448525992848702	16.62563698027838	13.077891649650633
298	0021500430_24588696-24593856	24593096.0	203487	0.7611668484703653	16.21641369107239	13.440656605984664
299	0021500430_24588696-24593856	24593136.0	203487	0.7915493060116391	15.791491031565068	13.420599837563183
300	0021500430_24588696-24593856	24593176.0	203487	0.8277916833786011	15.3499241040469	13.335689895914635
301	0021500430_24588696-24593856	24593216.0	203487	0.8364975573821672	14.914623763273413	13.009611831257672
302	0021500430_24588696-24593856	24593256.0	203487	0.9147204151055165	14.45280498726804	12.621856044179914
303	0021500430_24588696-24593856	24593296.0	203487	0.9190717240133497	13.983444496975698	12.767243241984568
304	0021500430_24588696-24593856	24593336.0	203487	0.8880058394489154	13.509756844591985	13.335713329252357
305	0021500430_24588696-24593856	24593376.0	203487	0.8989832694497307	13.024072865275286	13.506479926316835
306	0021500430_24588696-24593856	24593416.0	203487	0.9208253558567743	12.543958904588294	13.034881088832375
307	0021500430_24588696-24593856	24593456.0	203487	0.9139409587648898	12.070706897278221	12.945365966244449
308	0021500430_24588696-24593856	24593496.0	203487	0.9308760385437058	11.602102568069288	12.585035756802634
309	0021500430_24588696-24593856	24593536.0	203487	0.9099821783990136	11.138935047840077	12.724631625316267
310	0021500430_24588696-24593856	24593576.0	203487	0.9203171678622767	10.685029246567368	12.330145984537236
311	0021500430_24588696-24593856	24593616.0	203487	0.9474603370860329	10.232654885219182	11.93649864910146
312	0021500430_24588696-24593856	24593656.0	203487	0.95962106724887	9.773277955732151	11.967664768032197
313	0021500430_24588696-24593856	24593696.0	203487	0.9637447480573199	9.342278201809236	11.180339887498949
314	0021500430_24588696-24593856	24593736.0	203487	0.9714468945129672	8.931360758585445	10.574881796029725
315	0021500430_24588696-24593856	24593776.0	203487	0.977252805422873	8.551718482270099	9.711977141653456
316	0021500430_24588696-24593856	24593816.0	203487	0.9878789281581407	8.180279946309907	9.399900265428352
317	0021500430_24588696-24593856	24593856.0	203487	0.9522296111915861	7.8502461744839565	8.664763412811709
318	0021500430_24693052-24699372	24698452.0	202328	0.7223875396197272	11.977363482837113	4.729599726552669
319	0021500430_24693052-24699372	24698492.0	202328	0.7393539666477841	11.833495003590444	4.864668539582103
320	0021500430_24693052-24699372	24698532.0	202328	0.738228517920231	11.679587193047535	5.212065329598251
321	0021500430_24693052-24699372	24698572.0	202328	0.7477415835151101	11.509310491945206	5.693033022914945
322	0021500430_24693052-24699372	24698612.0	202328	0.7580834882385843	11.329082619523966	5.943536405205222
323	0021500430_24693052-24699372	24698652.0	202328	0.7760838515485149	11.115936307841999	6.866085129096489
324	0021500430_24693052-24699372	24698692.0	202328	0.788664865280418	10.890557469661506	7.144315922465916
325	0021500430_24693052-24699372	24698732.0	202328	0.6650434699060999	10.697639833159462	7.252068670386401
326	0021500430_24693052-24699372	24698774.0	202328	0.6454433015108325	10.483643498326334	7.894033166714461
327	0021500430_24693052-24699372	24698812.0	202328	0.7531590855603415	10.222475336238283	9.125358111593208
328	0021500430_24693052-24699372	24698852.0	202328	0.7583303918735556	9.946267088712226	9.105801721979255
329	0021500430_24693052-24699372	24698892.0	202328	0.7463336788652404	9.667763598681962	9.329054078522674
330	0021500430_24693052-24699372	24698934.0	202328	0.7537941157133424	9.376790282394078	9.190753758453425
331	0021500430_24693052-24699372	24698972.0	202328	0.7773580125806603	9.079874118070139	10.051460389201106
332	0021500430_24693052-24699372	24699012.0	202328	0.7530507713218713	8.812073762741662	8.890514608277755
333	0021500430_24693052-24699372	24699054.0	202328	0.7572109312933261	8.532987343246209	8.775513499973036
334	0021500430_24693052-24699372	24699092.0	202328	0.7637467784542884	8.267262727166713	9.155852766902498
335	0021500430_24693052-24699372	24699134.0	202328	0.7672081826321817	7.9967165761955075	8.396123984266984
336	0021500430_24693052-24699372	24699172.0	202328	0.7676270272845033	7.726183857506887	9.274402564925039
337	0021500430_24693052-24699372	24699212.0	202328	0.7793738459282745	7.449444677289711	8.876971611985672
338	0021500430_24693052-24699372	24699252.0	202328	0.8158356292886715	7.160748354746172	8.846644844233333
339	0021500430_24693052-24699372	24699292.0	202328	0.7993309403976464	6.881176716231026	8.743926463551713
340	0021500430_24693052-24699372	24699332.0	202328	0.8078173501800154	6.614904383284765	8.240486939495792
341	0021500430_24693052-24699372	24699372.0	202328	0.8525795255986219	6.329278789878038	8.375335814162922
342	0021500460_48203248-48214168	48211568.0	201936	0.8304572310184328	24.55758497898358	5.602733707753713
343	0021500460_48203248-48214168	48211608.0	201936	0.8388954484840518	24.36157404602584	5.841339743586265
344	0021500460_48203248-48214168	48211648.0	201936	0.8465723256546458	24.150261385749015	6.240242383112949
345	0021500460_48203248-48214168	48211688.0	201936	0.8631488360946002	23.921246999268245	6.633108245762338
346	0021500460_48203248-48214168	48211728.0	201936	0.8645912571889354	23.679246377365985	6.997544212078963
347	0021500460_48203248-48214168	48211768.0	201936	0.8698032544405557	23.41669543295979	7.546273914986157
348	0021500460_48203248-48214168	48211808.0	201936	0.8637381337438591	23.13443273564321	8.169799569144857
349	0021500460_48203248-48214168	48211848.0	201936	0.8674299029685457	22.832695526371825	8.69629950036219
350	0021500460_48203248-48214168	48211888.0	201936	0.8568914665073227	22.531511888907943	8.7870999197688
351	0021500460_48203248-48214168	48211928.0	201936	0.8539062407984839	22.235679279032606	8.66115610065998
352	0021500460_48203248-48214168	48211968.0	201936	0.8596822669649605	21.943052476809147	8.50973706996874
353	0021500460_48203248-48214168	48212008.0	201936	0.8578549548192442	21.658860265489505	8.282058922755857
354	0021500460_48203248-48214168	48212048.0	201936	0.8608534836257814	21.38980808703061	7.813529932111383
355	0021500460_48203248-48214168	48212088.0	201936	0.8505067702123155	21.13174129124242	7.585677293426081
356	0021500460_48203248-48214168	48212128.0	201936	0.8714919050846999	20.868484372373572	7.551903733496585
357	0021500460_48203248-48214168	48212168.0	201936	0.9050914764121055	20.612841288866512	7.061249889360929
358	0021500460_48203248-48214168	48212208.0	201936	0.9047749524870333	20.36695215293638	6.794207091338968
359	0021500460_48203248-48214168	48212248.0	201936	0.920004187928319	20.143043091846874	6.084457658657778
360	0021500460_48203248-48214168	48212288.0	201936	0.9260360189945451	19.92137204110199	5.98440682106422
361	0021500460_48203248-48214168	48212328.0	201936	0.9481377123888253	19.72491754101903	5.180009652500675
362	0021500460_48203248-48214168	48212368.0	201936	0.9779120477725773	19.55405137049609	4.368137474942806
363	0021500460_48203248-48214168	48212408.0	201936	0.9945667308764122	19.385440773941664	4.23829269871733
364	0021500460_48203248-48214168	48212448.0	201936	0.9655423635994428	19.27794854231124	2.7832085800384734
365	0021500460_48203248-48214168	48212488.0	201936	0.8078812224121955	19.18339537203985	2.9259613804696962
366	0021500460_48203248-48214168	48212528.0	201936	0.5812053646157148	19.108760818012243	3.2103348734984065
367	0021500460_48203248-48214168	48212568.0	201936	0.6489123810295802	19.0089780104034	3.8442326932692112
368	0021500460_48203248-48214168	48212608.0	201936	0.7121700999809196	18.881356413139393	4.480025111536762
369	0021500460_48203248-48214168	48212648.0	201936	0.3294059495575155	18.81246015278172	5.228826350147813
370	0021500460_48203248-48214168	48212688.0	201936	0.2128419818854443	18.76116214417433	6.02536305960061
371	0021500460_48203248-48214168	48212728.0	201936	0.18616179289088525	18.71422573872614	6.303173803727769
372	0021500460_48203248-48214168	48212768.0	201936	0.2895486739634934	18.644984848478693	5.978346343262492
373	0021500482_32224984-32237062	32226904.0	203943	-0.5158819380256973	30.651000016312686	1.693553955444039
374	0021500482_32224984-32237062	32226944.0	203943	-0.27910799870825587	30.675115012009325	2.1600057870292035
375	0021500482_32224984-32237062	32226984.0	203943	-0.078871246794598	30.684684795513213	3.0333562270198007
376	0021500482_32224984-32237062	32227024.0	203943	0.07539888261016688	30.67136648406784	4.41595119991157
377	0021500482_32224984-32237062	32227064.0	203943	0.37724735173851603	30.60578183938453	4.346262762420129
378	0021500482_32224984-32237062	32227104.0	203943	0.6271394737971998	30.483810063704308	4.862226856081498
379	0021500482_32224984-32237062	32227144.0	203943	0.7826258027223126	30.295509254673373	6.015033250115909
380	0021500482_32224984-32237062	32227184.0	203943	0.8634087784407096	30.042825333180634	7.316462601558176
381	0021500482_32224984-32237062	32227224.0	203943	0.9155437724164787	29.751084181925204	7.966335418496987
382	0021500482_32224984-32237062	32227264.0	203943	0.9008454963833299	29.436792369414167	8.722134199838937
383	0021500482_32224984-32237062	32227304.0	203943	0.900846161516694	29.10949250674082	9.083123086251856
384	0021500482_32224984-32237062	32227344.0	203943	0.904172093544172	28.768130717862086	9.438518156998917
385	0021500482_32224984-32237062	32227384.0	203943	0.9244227099365674	28.392159921358573	10.167718524821593
386	0021500482_32224984-32237062	32227424.0	203943	0.9377171569856111	28.007113114350076	10.26553700495012
387	0021500482_32224984-32237062	32227464.0	203943	0.9442875180553724	27.606430211093937	10.608074754638558
388	0021500482_32224984-32237062	32227504.0	203943	0.948970864157245	27.196051055254326	10.811163212161864
389	0021500482_32224984-32237062	32227544.0	203943	0.9466682387120476	26.77862617835351	11.023525978560567
390	0021500482_32224984-32237062	32227584.0	203943	0.9474307730760647	26.355820400814693	11.156640399331604
391	0021500482_32224984-32237062	32227624.0	203943	0.953515600806276	25.94450577675358	10.784160838934167
392	0021500482_32224984-32237062	32227664.0	203943	0.9578291476312331	25.535000489524176	10.688369847642827
393	0021500482_32224984-32237062	32227704.0	203943	0.9650115017792447	25.1287019959249	10.525742254112044
394	0021500482_32224984-32237062	32227744.0	203943	0.9741428683552263	24.73190166566251	10.18331969448077
395	0021500482_32224984-32237062	32227784.0	203943	0.9766866385818931	24.34167410019286	9.988555951687868
396	0021500482_32224984-32237062	32227824.0	203943	0.9737846499210373	23.93451332281482	10.453049794198805
397	0021500482_32224984-32237062	32227864.0	203943	0.9784220298272402	23.541288686051153	10.047418822762438
398	0021500482_32224984-32237062	32227904.0	203943	0.9855215751446912	23.119806789850124	10.691848530539506
399	0021500482_32224984-32237062	32227944.0	203943	0.990401007673079	22.707703560686184	10.402433609497356
400	0021500482_32224984-32237062	32227984.0	203943	0.995717490402262	22.2953310358918	10.353652737077814
401	0021500482_32224984-32237062	32228024.0	203943	0.9938838991283182	21.823210029690866	11.875657876513657
402	0021500482_32224984-32237062	32228064.0	203943	0.9999605098088908	21.443780683452257	9.486108264193469
403	0021500482_32224984-32237062	32228104.0	203943	0.9923770983353385	21.063254852942364	9.586220579561058
404	0021500482_32224984-32237062	32228144.0	203943	0.9661983146110341	20.681630980171754	9.874367068323918
405	0021500482_32224984-32237062	32228184.0	203943	0.9420650128303334	20.318872335835962	9.626688163641749
406	0021500482_32224984-32237062	32228224.0	203943	0.9336727546425317	19.97396270147714	9.235292361371139
407	0021500482_32224984-32237062	32228264.0	203943	0.9257391852206092	19.635630674872655	9.136807429293933
408	0021500482_32224984-32237062	32228304.0	203943	0.905877563500076	19.339658140722136	8.168116367927174
409	0021500482_32224984-32237062	32228344.0	203943	0.8524617992764766	19.051854109246168	8.440379138403635
410	0021500482_32224984-32237062	32228384.0	203943	0.8063703107364336	18.83109707372356	6.844158092855592
411	0021500498_80111328-80119928	80117848.0	202694	0.9640794204788797	27.588690527098233	9.0830198722672
412	0021500498_80111328-80119928	80117888.0	202694	0.9861578737433085	27.23836566315975	8.88105427300147
413	0021500498_80111328-80119928	80117928.0	202694	0.9949515379357948	26.896180435147294	8.598037566794009
414	0021500498_80111328-80119928	80117968.0	202694	0.9907549162621953	26.578195950816525	8.023792744083048
415	0021500498_80111328-80119928	80118008.0	202694	0.9837728852328691	26.107058087804536	11.972729429833452
416	0021500498_80111328-80119928	80118048.0	202694	0.9680585979437915	25.630382849267	12.310082249928326
417	0021500498_80111328-80119928	80118088.0	202694	0.8855692729753083	25.181476088585434	12.672830189030375
418	0021500498_80111328-80119928	80118128.0	202694	0.8911852515895665	24.712626246516173	13.152423731008648
419	0021500498_80111328-80119928	80118168.0	202694	0.8921654820573623	24.251614894682785	12.918325162342114
420	0021500498_80111328-80119928	80118208.0	202694	0.8867441710511771	23.778331859068672	13.343280143952535
421	0021500498_80111328-80119928	80118248.0	202694	0.8129613077184857	23.317356990019263	14.175793628576853
422	0021500498_80111328-80119928	80118288.0	202694	0.7736189852997445	22.85312306884991	15.002020697226087
423	0021500498_80111328-80119928	80118328.0	202694	0.7965074672530681	22.33856938122941	16.150309594555786
424	0021500498_80111328-80119928	80118368.0	202694	0.797327668739234	21.79315004766406	17.101480199093903
425	0021500498_80111328-80119928	80118408.0	202694	0.7716917239934895	21.27841084291776	16.675674649020902
426	0021500498_80111328-80119928	80118448.0	202694	0.7185765986991001	20.789378946952695	17.013909750554156
427	0021500498_80111328-80119928	80118488.0	202694	0.6788133184484249	20.326159105940306	17.05991280751454
428	0021500498_80111328-80119928	80118528.0	202694	0.665809568661399	19.888829653853442	16.42096601908669
429	0021500498_80111328-80119928	80118568.0	202694	0.6600743449103673	19.410924887804807	18.10041435989799
430	0021500498_80111328-80119928	80118608.0	202694	0.6263095072431232	19.054882943749615	14.21190082290188
431	0021500498_80111328-80119928	80118648.0	202694	0.699302810300916	18.65893858181649	14.154968209077662
432	0021500498_80111328-80119928	80118688.0	202694	0.7653780160978165	18.222726826685406	14.248245506026349
433	0021500498_80111328-80119928	80118728.0	202694	0.7353851821649623	17.80943446603513	14.05020017650994
434	0021500498_80111328-80119928	80118768.0	202694	0.7195353041182606	17.394962144253146	14.400694427700413
435	0021500498_80111328-80119928	80118808.0	202694	0.609278987920485	17.05193320418538	14.07519982096166
436	0021500498_80111328-80119928	80118848.0	202694	0.5793100828227428	16.73327000320021	13.751840785873013
437	0021500498_80111328-80119928	80118888.0	202694	0.5646497345176721	16.422704436237044	13.75036363155532
438	0021500498_80111328-80119928	80118928.0	202694	0.5306318933160541	16.126554312685645	13.952710310187046
439	0021500498_80111328-80119928	80118968.0	202694	0.47622315532393045	15.866645518193193	13.64427535635367
440	0021500498_80111328-80119928	80119008.0	202694	0.5132242497422228	15.579697622226178	13.97770546262872
441	0021500498_80111328-80119928	80119048.0	202694	0.49988212029243717	15.306596780473447	13.658262151533027
442	0021500498_80111328-80119928	80119088.0	202694	0.48133732716307887	15.06280999681002	12.661950876543486
443	0021500498_80111328-80119928	80119128.0	202694	0.4340896367139052	14.833560934583442	13.202864272573594
444	0021500498_80111328-80119928	80119168.0	202694	0.4290010557602251	14.63472924245611	11.586899930524972
445	0021500498_80111328-80119928	80119208.0	202694	0.29623191881773075	14.499926792918645	11.376428481733637
446	0021500498_80111328-80119928	80119248.0	202694	0.2591295673049299	14.385569887911982	11.032792031031839
447	0021500498_80111328-80119928	80119288.0	202694	0.21635279124872278	14.293664505647248	10.619851693879726
448	0021500498_80111328-80119928	80119328.0	202694	0.15437247538119986	14.232660222179124	9.879397754924112
449	0021500498_80111328-80119928	80119368.0	202694	0.1020701659336841	14.195170446317297	9.182354001017437
450	0021500498_80111328-80119928	80119408.0	202694	0.08927876731804026	14.164691454458163	8.534781778112418
451	0021500498_80111328-80119928	80119448.0	202694	0.06693536609662114	14.144680130706382	7.474122022017044
452	0021500498_80111328-80119928	80119488.0	202694	0.05121790022073202	14.129946992115716	7.191401115220859
453	0021500498_80111328-80119928	80119528.0	202694	-0.04481360992900051	14.14118029020209	6.2666777482171785
454	0021500498_80111328-80119928	80119568.0	202694	-0.04678537312237735	14.151631036739193	5.584409100343533
455	0021500498_80111328-80119928	80119608.0	202694	-0.26398931787731106	14.206746038414288	5.219434835305458
456	0021500498_80111328-80119928	80119648.0	202694	-0.21636941445678176	14.240279807644232	3.8745967532118697
457	0021500498_80111328-80119928	80119688.0	202694	-0.21284070113416276	14.271981642364878	3.7236574761919377
458	0021500498_80111328-80119928	80119728.0	202694	-0.2501034761781376	14.308542972643997	3.654620363320895
459	0021500520_69465568-69480408	69471848.0	202689	-0.47370391159481906	31.56646500639563	1.7557049866079268
460	0021500520_69465568-69480408	69471888.0	202689	-0.23826671390207432	31.579149212732126	1.330883165420643
461	0021500520_69465568-69480408	69471928.0	202689	0.25403876034630757	31.56754100337877	1.1423659658796295
462	0021500520_69465568-69480408	69471968.0	202689	0.48806580997807036	31.542841787004544	1.2651580928879644
463	0021500520_69465568-69480408	69472008.0	202689	0.5318677995263633	31.507016631220417	1.6839314119049265
464	0021500520_69465568-69480408	69472048.0	202689	0.5701893293073155	31.45982851192931	2.0689671336200144
465	0021500520_69465568-69480408	69472088.0	202689	0.5724828149849024	31.400309568537697	2.5991585176745526
466	0021500520_69465568-69480408	69472128.0	202689	0.5593292959680782	31.329079032106893	3.1837477915187242
467	0021500520_69465568-69480408	69472168.0	202689	0.5916036030922891	31.242899625354877	3.6417715469260203
468	0021500520_69465568-69480408	69472208.0	202689	0.6169969291740796	31.137646025350087	4.264753802976135
469	0021500520_69465568-69480408	69472248.0	202689	0.6610402244044932	31.015412555695598	4.62276973253045
470	0021500520_69465568-69480408	69472288.0	202689	0.6885410109353616	30.881005893590963	4.880125510681172
471	0021500520_69465568-69480408	69472328.0	202689	0.6872800077947949	30.733507853806728	5.3652819124441375
472	0021500520_69465568-69480408	69472368.0	202689	0.6843737679960749	30.568973240853218	6.010407640085555
473	0021500520_69465568-69480408	69472408.0	202689	0.6674039650330494	30.39224220093016	6.620092522012033
474	0021500520_69465568-69480408	69472448.0	202689	0.6600207863263795	30.202941611703984	7.170251041630294
475	0021500520_69465568-69480408	69472488.0	202689	0.6578120710507845	30.00007083324971	7.710058365537882
476	0021500520_69465568-69480408	69472528.0	202689	0.6496194014018197	29.78543182497108	8.260183109350494
477	0021500520_69465568-69480408	69472568.0	202689	0.6680840070448455	29.548713153029187	8.85811774588716
478	0021500520_69465568-69480408	69472608.0	202689	0.7044623238350648	29.287955493683747	9.253783010207206
479	0021500520_69465568-69480408	69472648.0	202689	0.7268847858012908	29.007019460813275	9.66233020549391
480	0021500520_69465568-69480408	69472688.0	202689	0.7610349386134627	28.708529760334294	9.805387549709705
481	0021500520_69465568-69480408	69472728.0	202689	0.7995577762099229	28.388265198845808	10.013802973895434
482	0021500520_69465568-69480408	69472768.0	202689	0.8209055187667831	28.050207574989525	10.29526590234571
483	0021500520_69465568-69480408	69472808.0	202689	0.8552311557460582	27.69518774083324	10.377891163430066
484	0021500520_69465568-69480408	69472848.0	202689	0.8478027913639699	27.341747511817896	10.42224184136972
485	0021500520_69465568-69480408	69472888.0	202689	0.8555390868778286	26.981099477226646	10.538619454179036
486	0021500520_69465568-69480408	69472928.0	202689	0.8825040787339019	26.587351315992347	11.154287292337393
487	0021500520_69465568-69480408	69472968.0	202689	0.8882282583295139	26.21323003752113	10.529986942062227
488	0021500520_69465568-69480408	69473008.0	202689	0.9113503341228414	25.82897940298842	10.540694948626514
489	0021500520_69465568-69480408	69473048.0	202689	0.9226261130224769	25.444952976965784	10.405797662841586
490	0021500520_69465568-69480408	69473088.0	202689	0.9342754160444598	25.067209816810486	10.107917688624106
491	0021500520_69465568-69480408	69473128.0	202689	0.9514530627927449	24.685619011886253	10.026527315077734
492	0021500520_69465568-69480408	69473168.0	202689	0.9570585539233714	24.312052196390166	9.758201678588133
493	0021500520_69465568-69480408	69473208.0	202689	0.9736620862643862	23.945720974737846	9.406015362521968
494	0021500520_69465568-69480408	69473248.0	202689	0.9868437365590541	23.581623777848716	9.223780407186633
495	0021500520_69465568-69480408	69473288.0	202689	0.9921265429975592	23.202509390150023	9.553075421035905
496	0021500520_69465568-69480408	69473328.0	202689	0.9982692176027158	22.846524571584187	8.915050476581687
497	0021500520_69465568-69480408	69473368.0	202689	0.9986479965730939	22.482275329690278	9.118559370865569
498	0021500520_69465568-69480408	69473408.0	202689	0.999104441754877	22.13658519284309	8.650000000000038
499	0021500520_69465568-69480408	69473448.0	202689	0.9998777051653528	21.787841379999076	8.719661690684973
500	0021500520_69465568-69480408	69473488.0	202689	0.9998281075952161	21.452684144414192	8.380371411817054
501	0021500520_69465568-69480408	69473528.0	202689	0.9985063091348833	21.16410891107868	7.225173008309167
502	0021500520_69465568-69480408	69473568.0	202689	0.9981718374428807	20.881529302232632	7.077428911688254
503	0021500520_69465568-69480408	69473608.0	202689	0.9950699774868236	20.624712555572742	6.452228297262911
504	0021500520_69465568-69480408	69477968.0	202689	0.9910288328262041	30.357203593216553	4.900063775095241
505	0021500520_69465568-69480408	69478008.0	202689	0.9652221170335168	30.149223422834627	5.386847408271323
506	0021500520_69465568-69480408	69478048.0	202689	0.9175799405350772	29.929969812881534	5.973692325521991
507	0021500520_69465568-69480408	69478088.0	202689	0.8377702028257775	29.66133673656668	8.016311495943745
508	0021500520_69465568-69480408	69478128.0	202689	0.7918633278162022	29.40736084724367	8.018299383285699
509	0021500520_69465568-69480408	69478168.0	202689	0.724172475094976	29.16233358289422	8.458871083070154
510	0021500520_69465568-69480408	69478208.0	202689	0.7205763369053755	28.913964601901277	8.617025298790734
511	0021500520_69465568-69480408	69478248.0	202689	0.7092522357188454	28.65685699793332	9.062629309422299
512	0021500520_69465568-69480408	69478288.0	202689	0.7063757130967167	28.394853494955736	9.27280971442854
513	0021500520_69465568-69480408	69478328.0	202689	0.6908224349880177	28.124756941171956	9.774456506629852
514	0021500520_69465568-69480408	69478368.0	202689	0.7002349728123232	27.838394224523796	10.223807998979751
515	0021500520_69465568-69480408	69478408.0	202689	0.7076456353562116	27.54514361915726	10.360079632898554
516	0021500520_69465568-69480408	69478448.0	202689	0.6846240426698321	27.269035498161646	10.082472415037898
517	0021500520_69465568-69480408	69478488.0	202689	0.7691010115540201	26.953714400801978	10.24966462865978
518	0021500520_69465568-69480408	69478528.0	202689	0.7707355546045449	26.642802123650583	10.08492067395673
519	0021500520_69465568-69480408	69478568.0	202689	0.7562644278703178	26.347270086291672	9.769467743945885
520	0021500520_69465568-69480408	69478608.0	202689	0.7516719335349322	26.056124539155856	9.683265203432185
521	0021500520_69465568-69480408	69478648.0	202689	0.7448137333377683	25.771356231289033	9.558373292563964
522	0021500520_69465568-69480408	69478688.0	202689	0.7417270043274328	25.48708506283133	9.58139473145745
523	0021500520_69465568-69480408	69478728.0	202689	0.7454157413403943	25.20301906518344	9.52709950614562
524	0021500520_69465568-69480408	69478768.0	202689	0.7509439097934119	24.916157508733164	9.550032722457027
525	0021500520_69465568-69480408	69478808.0	202689	0.6898331074130528	24.662029133872984	9.209777413162593
526	0021500520_69465568-69480408	69478848.0	202689	0.7921531190819018	24.370155374966323	9.21140597303145
527	0021500520_69465568-69480408	69478888.0	202689	0.7989766217119957	24.07199254320257	9.329523031752489
528	0021500520_69465568-69480408	69478928.0	202689	0.8288047418618902	23.78321384926772	8.710697446243898
529	0021500520_69465568-69480408	69478968.0	202689	0.8215028697693959	23.510181836812748	8.308918401332413
530	0021500520_69465568-69480408	69479008.0	202689	0.83649259654861	23.227718463077686	8.441897002451471
531	0021500520_69465568-69480408	69479048.0	202689	0.8713686822037824	22.909274039130963	9.136328584283731
532	0021500520_69465568-69480408	69479088.0	202689	0.8396726946292337	22.628595935232042	8.35677120663242
533	0021500520_69465568-69480408	69479128.0	202689	0.8101548069933503	22.343807218108555	8.788095641263785
534	0021500520_69465568-69480408	69479168.0	202689	0.7917110645124281	22.076718823230955	8.433897379029476
535	0021500520_69465568-69480408	69479208.0	202689	0.8052920968856728	21.802293755474444	8.519426330452074
536	0021500520_69465568-69480408	69479248.0	202689	0.8342445391299815	21.508502249110702	8.804118354497485
537	0021500520_69465568-69480408	69479288.0	202689	0.8249413651939117	21.23769773304065	8.20678073302807
538	0021500520_69465568-69480408	69479328.0	202689	0.8542379709420411	20.9496358202237	8.430376622666383
539	0021500520_69465568-69480408	69479368.0	202689	0.8735379452618581	20.649580940057838	8.587345340674252
540	0021500520_69465568-69480408	69479408.0	202689	0.9015159337296914	20.325299505788344	8.992670626682624
541	0021500520_69465568-69480408	69479448.0	202689	0.8503497558420666	20.04562620623262	8.222301989102588
542	0021500520_69465568-69480408	69479488.0	202689	0.859853477441628	19.76171045228626	8.254771347529784
543	0021500564_85579720-85589040	85586520.0	201566	0.9469249674284067	28.168175748528693	9.00756626398056
544	0021500564_85579720-85589040	85586560.0	201566	0.952892380237521	27.80856648588704	9.434676730021025
545	0021500564_85579720-85589040	85586600.0	201566	0.9586245382328006	27.429938917175882	9.874240477120214
546	0021500564_85579720-85589040	85586640.0	201566	0.952303478630965	27.026931105843296	10.579815688375707
547	0021500564_85579720-85589040	85586680.0	201566	0.9575428701824138	26.61269668785935	10.815035829806563
548	0021500564_85579720-85589040	85586720.0	201566	0.9763005280593064	26.18709012089736	10.8984517249011
549	0021500564_85579720-85589040	85586760.0	201566	0.952143765117605	25.72339512972578	12.175025667324123
550	0021500564_85579720-85589040	85586800.0	201566	0.9427873660787139	25.23901156939392	12.84445405612857
551	0021500564_85579720-85589040	85586840.0	201566	0.9704524966136665	24.718699682628937	13.403847395430962
552	0021500564_85579720-85589040	85586880.0	201566	0.9513145726974549	24.18861170055032	13.930407388156315
553	0021500564_85579720-85589040	85586920.0	201566	0.9501917820461614	23.644403925664946	14.31836670154808
554	0021500564_85579720-85589040	85586960.0	201566	0.9529007068598452	23.084289571048096	14.694982136770337
555	0021500564_85579720-85589040	85587000.0	201566	0.9601123511457715	22.513943235248686	14.85103110898362
556	0021500564_85579720-85589040	85587040.0	201566	0.966822206077068	21.933878111268882	14.999270815609634
557	0021500564_85579720-85589040	85587080.0	201566	0.9755552454114832	21.349689107806697	14.97067967728927
558	0021500564_85579720-85589040	85587120.0	201566	0.9759921340505889	20.757387311509124	15.17178713929245
559	0021500564_85579720-85589040	85587160.0	201566	0.9711335945638944	20.15931013204569	15.39636726633919
560	0021500564_85579720-85589040	85587200.0	201566	0.9611209559248441	19.56431958949761	15.47647408165046
561	0021500564_85579720-85589040	85587240.0	201566	0.9610864341321416	18.985026784284504	15.068696858056457
562	0021500564_85579720-85589040	85587280.0	201566	0.9499292171358104	18.408262492696046	15.179138644863837
563	0021500564_85579720-85589040	85587320.0	201566	0.9281900946889613	17.8353947250965	15.429699446197937
564	0021500564_85579720-85589040	85587360.0	201566	0.9508224441034422	17.29541965376961	14.197579018973606
565	0021500564_85579720-85589040	85587400.0	201566	0.9575424991849067	16.774262249052864	13.60663900454479
566	0021500564_85579720-85589040	85587440.0	201566	0.9491509374173818	16.280042536799467	13.017416218282351
567	0021500564_85579720-85589040	85587480.0	201566	0.942741737098732	15.772582952706257	13.457014899300694
568	0021500564_85579720-85589040	85587520.0	201566	0.9418402241273878	15.277106957798	13.151805959639098
569	0021500564_85579720-85589040	85587560.0	201566	0.9405902418123032	14.809709315175636	12.422987764624141
570	0021500564_85579720-85589040	85587600.0	201566	0.9295376888344811	14.36836681742222	11.86994629305461
571	0021500564_85579720-85589040	85587640.0	201566	0.9233586285527939	13.957161101026237	11.133423777077752
572	0021500564_85579720-85589040	85587680.0	201566	0.9064445168760941	13.57234043929049	10.613464326034128
573	0021500564_85579720-85589040	85587720.0	201566	0.8903749443014828	13.216019105615729	10.004811342549157
574	0021500564_85579720-85589040	85587760.0	201566	0.8913468753011202	12.903349410133789	8.76958522394304
575	0021500564_85579720-85589040	85587800.0	201566	0.8760327770656383	12.611639703067956	8.3247372330903
576	0021500564_85579720-85589040	85587840.0	201566	0.8171997269048246	12.3404278694055	8.29698740507663
577	0021500564_85579720-85589040	85587880.0	201566	0.7950319423537533	12.086286112780884	7.9915580458380635
578	0021500564_85579720-85589040	85587920.0	201566	0.7387961723503079	11.865708744107959	7.464080653369185
579	0021500579_33883352-33894952	33892792.0	202711	0.56510654794487	36.431318244060286	11.070286807486081
580	0021500579_33883352-33894952	33892832.0	202711	0.5654882798710298	36.165954169633075	11.731634583467065
581	0021500579_33883352-33894952	33892872.0	202711	0.5457929269039906	35.90545766314642	11.932020993947251
582	0021500579_33883352-33894952	33892912.0	202711	0.5468170388809238	35.627003199820216	12.73069617106622
583	0021500579_33883352-33894952	33892952.0	202711	0.5918489843534663	35.31774242501918	13.063331313260074
584	0021500579_33883352-33894952	33892992.0	202711	0.60090847965362	35.01344234719003	12.660000987361714
585	0021500579_33883352-33894952	33893032.0	202711	0.6115991886810617	34.673401448372495	13.899662765693257
586	0021500579_33883352-33894952	33893072.0	202711	0.6400905979618587	34.31458227925848	14.014389926072424
587	0021500579_33883352-33894952	33893112.0	202711	0.6656397684264049	33.95678743638744	13.438005804433958
588	0021500579_33883352-33894952	33893152.0	202711	0.6453479619540612	33.599708763618764	13.83279617430987
589	0021500579_33883352-33894952	33893192.0	202711	0.6763207844072536	33.2247158753841	13.861502443818852
590	0021500579_33883352-33894952	33893232.0	202711	0.6341161501191602	32.84750416698352	14.87155422274358
591	0021500579_33883352-33894952	33893272.0	202711	0.7078957156435033	32.40528629714603	15.617338121459735
592	0021500579_33883352-33894952	33893312.0	202711	0.6695819137560179	32.00140350047166	15.079663457783203
593	0021500579_33883352-33894952	33893352.0	202711	0.71289026353622	31.565606504548583	15.282751715577875
594	0021500579_33883352-33894952	33893392.0	202711	0.745026385548026	31.094643156016435	15.803579499594413
595	0021500579_33883352-33894952	33893432.0	202711	0.7591811745507684	30.618466470416184	15.68060107266292
596	0021500579_33883352-33894952	33893472.0	202711	0.7857408442786238	30.119951211779874	15.861312997353119
597	0021500579_33883352-33894952	33893512.0	202711	0.794791336103846	29.609781221751707	16.04729338549022
598	0021500579_33883352-33894952	33893552.0	202711	0.8140970957831953	29.100653463453355	15.634736966127779
599	0021500579_33883352-33894952	33893592.0	202711	0.8060960499663705	28.566968565110297	16.551529385528017
600	0021500579_33883352-33894952	33893632.0	202711	0.8506119797921741	28.027736922555846	15.848343762046454
601	0021500579_33883352-33894952	33893672.0	202711	0.852239539875944	27.48762276007149	15.843965728314455
602	0021500579_33883352-33894952	33893712.0	202711	0.844576093975516	26.934990477072756	16.358273900384443
603	0021500579_33883352-33894952	33893752.0	202711	0.8795680148179779	26.31269750519699	17.687460247305204
604	0021500579_33883352-33894952	33893792.0	202711	0.8848380273601827	25.67309241209559	18.071247881648844
605	0021500579_33883352-33894952	33893832.0	202711	0.9286225028607941	25.055334362167272	16.63103274003154
606	0021500579_33883352-33894952	33893872.0	202711	0.9382696776406294	24.429552799836515	16.673819298529036
607	0021500579_33883352-33894952	33893912.0	202711	0.9227425131506235	23.82803720410055	16.29695140202607
608	0021500579_33883352-33894952	33893952.0	202711	0.9392247093683012	23.21853246869836	16.22361319188801
609	0021500579_33883352-33894952	33893992.0	202711	0.9438204177027565	22.643466165761815	15.23240788582024
610	0021500579_33883352-33894952	33894032.0	202711	0.9494963385240068	22.02723645853015	16.2251733426796
611	0021500579_33883352-33894952	33894072.0	202711	0.9659077973679192	21.365311184253788	17.132206512880877
612	0021500579_33883352-33894952	33894112.0	202711	0.9809393427239833	20.65155057132515	18.19074283804815
613	0021500579_33883352-33894952	33894152.0	202711	0.9812456146218543	19.8910947159778	19.374758063005665
614	0021500579_33883352-33894952	33894192.0	202711	0.9703761243958487	19.157556472577603	18.8982968809361
615	0021500579_33883352-33894952	33894232.0	202711	0.9721642801947195	18.42030653925173	18.958985336773697
616	0021500579_33883352-33894952	33894272.0	202711	0.9869752983033934	17.69192612464793	18.449813684696085
617	0021500579_33883352-33894952	33894312.0	202711	0.9802945549080154	16.987481655619234	17.96512245992221
618	0021500579_33883352-33894952	33894352.0	202711	0.9901510451409178	16.280469434263864	17.85112041301609
619	0021500579_33883352-33894952	33894392.0	202711	0.9751255369784483	15.592738341933403	17.631860366960648
620	0021500579_33883352-33894952	33894432.0	202711	0.9479028932155957	14.901714532227492	18.22506858697658
621	0021500579_33883352-33894952	33894472.0	202711	0.9389018868112573	14.244123174137465	17.50958665988439
622	0021500579_33883352-33894952	33894512.0	202711	0.9317978086967049	13.606559631295486	17.10573734160559
623	0021500579_33883352-33894952	33894552.0	202711	0.910349564810841	13.000091884290665	16.65480411172705
624	0021500579_33883352-33894952	33894592.0	202711	0.9131479432255726	12.356348489744047	17.624290765871983
625	0021500579_33883352-33894952	33894632.0	202711	0.8930824538394637	11.73269487372786	17.457895778128556
626	0021500579_33883352-33894952	33894672.0	202711	0.8561958413409472	11.182921130008923	16.05280349347115
627	0021500579_33883352-33894952	33894712.0	202711	0.8298903193027108	10.673840405402359	15.33578331876142
628	0021500579_33883352-33894952	33894752.0	202711	0.7893811474697868	10.254278570430978	13.287682265918292
629	0021500579_33883352-33894952	33894792.0	202711	0.8465047682238342	9.838062410861196	12.292197728640708
630	0021500579_33883352-33894952	33894832.0	202711	0.85987472854446	9.403151067594308	12.644613477682903
631	0021500579_33883352-33894952	33894872.0	202711	0.8274269881664785	8.939315689693478	14.014389926072438
632	0021500579_33883352-33894952	33894912.0	202711	0.8753971157098054	8.412256831552398	15.05199322349037
633	0021500579_33883352-33894952	33894952.0	202711	0.8585636900068779	7.915367963651469	14.468608260644839
634	0021500579_33960188-33964468	33963988.0	203499	0.9340918422140982	15.778849419396842	19.123414966997878
635	0021500579_33960188-33964468	33964028.0	203499	0.9212303569113611	15.078373818154265	19.009241173702847
636	0021500579_33960188-33964468	33964068.0	203499	0.9391530448837517	14.349004320857942	19.41561871277872
637	0021500579_33960188-33964468	33964108.0	203499	0.9673023843774065	13.606296851090676	19.195328207665426
638	0021500579_33960188-33964468	33964148.0	203499	0.9630124651851572	12.84162614313312	19.851007531105374
639	0021500579_33960188-33964468	33964188.0	203499	0.9661531436448015	12.118765366158387	18.704611730800476
640	0021500579_33960188-33964468	33964228.0	203499	0.9573763180397264	11.43948342365161	17.738112216354963
641	0021500579_33960188-33964468	33964268.0	203499	0.9671388773910172	10.773891590321485	17.205177273134915
642	0021500579_33960188-33964468	33964308.0	203499	0.9716095141293357	10.115317345491441	16.9454455533043
643	0021500579_33960188-33964468	33964348.0	203499	0.990255657471534	9.457546034780904	16.606098277440164
644	0021500579_33960188-33964468	33964388.0	203499	0.9824560784773443	8.795932071133794	16.83571352809251
645	0021500579_33960188-33964468	33964428.0	203499	0.9672545986721907	8.13444730759257	17.096966105131084
646	0021500579_33960188-33964468	33964468.0	203499	0.9573778811421128	7.504820117764317	16.441449145376463
647	0021500579_33970988-33974868	33972788.0	1626170	0.5447599183660031	31.88245726100797	8.100617260431472
648	0021500579_33970988-33974868	33972828.0	1626170	0.5019860038822342	31.703997177012237	8.88770217772849
649	0021500579_33970988-33974868	33972868.0	1626170	0.47653425803743577	31.526735400291606	9.299529557993772
650	0021500579_33970988-33974868	33972908.0	1626170	0.4415791450846199	31.351858908205106	9.900631293003492
651	0021500579_33970988-33974868	33972948.0	1626170	0.45073506369192934	31.16421340255518	10.407749516586213
652	0021500579_33970988-33974868	33972988.0	1626170	0.45476811879928825	30.96827799539393	10.771171013404247
653	0021500579_33970988-33974868	33973028.0	1626170	0.4834453199376682	30.74875974734591	11.351761977772453
654	0021500579_33970988-33974868	33973068.0	1626170	0.47619076552496986	30.522551089317552	11.875947330634292
655	0021500579_33970988-33974868	33973108.0	1626170	0.5066942906627263	30.28272994629117	11.832634955917445
656	0021500579_33970988-33974868	33973148.0	1626170	0.515096425941537	30.030919433144238	12.2215230229297
657	0021500579_33970988-33974868	33973188.0	1626170	0.5391154014834292	29.759963121616938	12.564856744109745
658	0021500579_33970988-33974868	33973228.0	1626170	0.5568987554403054	29.470999202605945	12.972013143687427
659	0021500579_33970988-33974868	33973268.0	1626170	0.5769864091628701	29.165069603894313	13.255494143938979
660	0021500579_33970988-33974868	33973312.0	1626170	0.5910932988846344	28.850899206090613	12.079711150834816
661	0021500579_33970988-33974868	33973348.0	1626170	0.581310271639549	28.535189924021882	15.086095511356753
662	0021500579_33970988-33974868	33973388.0	1626170	0.5782962430366433	28.216731366336536	13.767102999542036
663	0021500579_33970988-33974868	33973428.0	1626170	0.6295530038645473	27.873056542116082	13.647573044318193
664	0021500579_33970988-33974868	33973468.0	1626170	0.6537473840568029	27.51257843241887	13.785068915315561
665	0021500579_33970988-33974868	33973508.0	1626170	0.6830799142048681	27.137393408358143	13.73137374773554
666	0021500579_33970988-33974868	33973548.0	1626170	0.7029208824492502	26.761051642265482	13.384926223181052
667	0021500579_33970988-33974868	33973588.0	1626170	0.7305239460087829	26.378239668332682	13.100596360471567
668	0021500579_33970988-33974868	33973628.0	1626170	0.7491461098619768	26.01400593910903	12.15496297814185
669	0021500579_33970988-33974868	33973668.0	1626170	0.7875164890057014	25.64652337062472	11.665869020351675
670	0021500579_33970988-33974868	33973708.0	1626170	0.811852801232778	25.274623004112247	11.45221048531681
671	0021500579_33970988-33974868	33973748.0	1626170	0.8636151405066381	24.88923287287095	11.156304271576618
672	0021500579_33970988-33974868	33973788.0	1626170	0.8972304037011496	24.509746836717834	10.57381790083414
673	0021500579_33970988-33974868	33973828.0	1626170	0.9452486351428839	24.123574880187224	10.213502092818057
674	0021500579_33970988-33974868	33973868.0	1626170	0.9138597238271637	23.737227239085865	10.569117749367749
675	0021500579_33970988-33974868	33973908.0	1626170	0.940525590718174	23.346982781507336	10.373041983911968
676	0021500579_33970988-33974868	33973948.0	1626170	0.9692615539634648	22.972334665854053	9.663235741717168
677	0021500579_33970988-33974868	33973988.0	1626170	0.9869001075151544	22.602621020580777	9.365528548886049
678	0021500579_33970988-33974868	33974028.0	1626170	0.9961182441439836	22.246354487870594	8.941371539087251
679	0021500579_33970988-33974868	33974068.0	1626170	0.9999983254606248	21.900962535925217	8.634813257969222
680	0021500579_33970988-33974868	33974108.0	1626170	0.9964705926182389	21.559207986380205	8.574125319821224
681	0021500579_33970988-33974868	33974148.0	1626170	0.9870025120122058	21.174123925206448	9.753877434128418
682	0021500579_33970988-33974868	33974188.0	1626170	0.9786470574082415	20.806910823089524	9.380631641845874
683	0021500579_33970988-33974868	33974228.0	1626170	0.9528984271275492	20.420252398048365	10.144271782636773
684	0021500579_33970988-33974868	33974268.0	1626170	0.9607309586379228	20.020422073472876	10.404326023342414
685	0021500579_33970988-33974868	33974308.0	1626170	0.944154022786044	19.628376397450705	10.380871832365562
686	0021500579_33970988-33974868	33974348.0	1626170	0.9734214290014964	19.248531190716864	9.755415162872286
687	0021500579_33970988-33974868	33974388.0	1626170	0.9430398043764963	18.850570627967734	10.549940758127578
688	0021500579_33970988-33974868	33974428.0	1626170	0.9494321475717962	18.415356689458935	11.45984838468638
689	0021500579_33970988-33974868	33974468.0	1626170	0.8914598195462022	18.04363184062455	10.424610304467027
690	0021500579_33970988-33974868	33974508.0	1626170	0.8793197281290224	17.650793353274523	11.1688182006871
691	0021500579_33970988-33974868	33974548.0	1626170	0.9039894652169126	17.21763804939574	11.978992027712547
692	0021500579_33970988-33974868	33974588.0	1626170	0.9089424340592581	16.780600227643827	12.02050331724919
693	0021500579_33970988-33974868	33974628.0	1626170	0.8325567294308776	16.40319389631178	11.332751210540204
694	0021500579_33970988-33974868	33974668.0	1626170	0.8488705352873223	16.001634166546864	11.82629485510996
695	0021500579_33970988-33974868	33974708.0	1626170	0.7834315988578142	15.628964393074801	11.89222435038964
696	0021500579_33970988-33974868	33974748.0	1626170	0.779379169438319	15.281538698704395	11.14430908580697
697	0021500579_33970988-33974868	33974788.0	1626170	0.794893137186995	14.905211571795954	11.835777329774322
698	0021500579_33970988-33974868	33974828.0	1626170	0.7867520853017302	14.547049219687132	11.381042351208448
699	0021500579_33970988-33974868	33974868.0	1626170	0.7561536253067047	14.189322217780525	11.827193242692871
700	0021500595_7469535-7476496	7474895.0	202693	0.29850714087054186	17.81740256041828	3.6552188716956735
701	0021500595_7469535-7476496	7474935.0	202693	0.261122918501727	17.77493575234521	4.06578713166345
702	0021500595_7469535-7476496	7474976.0	202693	0.3055718970747572	17.721915726015627	4.231970892192092
703	0021500595_7469535-7476496	7475015.0	202693	0.37878229825056225	17.649854446991906	4.878066139062492
704	0021500595_7469535-7476496	7475056.0	202693	0.4117372633364197	17.56539108588249	5.003389689786798
705	0021500595_7469535-7476496	7475095.0	202693	0.4842713867896439	17.456403123209544	5.7706550948342885
706	0021500595_7469535-7476496	7475135.0	202693	0.5174627126749728	17.33278584071239	5.972279715485515
707	0021500595_7469535-7476496	7475176.0	202693	0.5797271559455348	17.16962276813326	6.864586375267625
708	0021500595_7469535-7476496	7475215.0	202693	0.6127329133795754	16.988483746350052	7.580122106573158
709	0021500595_7469535-7476496	7475256.0	202693	0.6320749182161502	16.804393621907337	7.103593111810095
710	0021500595_7469535-7476496	7475295.0	202693	0.6760124946727373	16.6111758162991	7.328714701200852
711	0021500595_7469535-7476496	7475335.0	202693	0.6422524936933268	16.430109585757485	7.048093713905929
712	0021500595_7469535-7476496	7475376.0	202693	0.728985884532078	16.189964329793938	8.034725348247578
713	0021500595_7469535-7476496	7475415.0	202693	0.6965994009744544	15.965642016530373	8.257047275951065
714	0021500595_7469535-7476496	7475455.0	202693	0.7903137142141751	15.685441530285336	8.863584207305736
715	0021500595_7469535-7476496	7475495.0	202693	0.8507526757138179	15.383347652575496	8.877253235094747
716	0021500595_7469535-7476496	7475535.0	202693	0.8831287579671391	15.042837664483388	9.639307547744323
717	0021500595_7469535-7476496	7475575.0	202693	0.8974965305268802	14.684816410156445	9.972775441169789
718	0021500595_7469535-7476496	7475615.0	202693	0.9000684316965228	14.318736326924943	10.168118065797623
719	0021500595_7469535-7476496	7475656.0	202693	0.9438071259650919	13.90372511235748	10.724886967978126
720	0021500595_7469535-7476496	7475695.0	202693	0.901464248080481	13.515784290968837	11.034492570956262
721	0021500595_7469535-7476496	7475736.0	202693	0.9127520964113296	13.118527356376552	10.615361569407652
722	0021500595_7469535-7476496	7475775.0	202693	0.9159579747815274	12.698532907387373	11.75718617242085
723	0021500595_7469535-7476496	7475815.0	202693	0.9157956135150962	12.259485552012368	11.985407794480748
724	0021500595_7469535-7476496	7475856.0	202693	0.9115961874188787	11.785363507334	12.68538906680928
725	0021500595_7469535-7476496	7475895.0	202693	0.9291040681706367	11.25826007871554	14.54678005585511
726	0021500595_7469535-7476496	7475935.0	202693	0.9025727827333103	10.752584061517492	14.006516340618047
727	0021500595_7469535-7476496	7475976.0	202693	0.9183562583227235	10.247743654092837	13.407847507221986
728	0021500595_7469535-7476496	7476015.0	202693	0.9297089496993897	9.723898240931977	14.447460869484297
729	0021500595_7469535-7476496	7476056.0	202693	0.8945850887612983	9.251767452762742	12.87231949421756
730	0021500595_7469535-7476496	7476095.0	202693	0.8575975483579081	8.784804209542747	13.961579666064324
731	0021500595_7469535-7476496	7476135.0	202693	0.845256532465865	8.3366619818726	13.254621835420256
732	0021500595_7469535-7476496	7476176.0	202693	0.8434337525047081	7.906030609604291	12.452909514796133
733	0021500595_7469535-7476496	7476215.0	202693	0.8133654448334157	7.533354763981317	11.74845940912413
734	0021500595_7469535-7476496	7476255.0	202693	0.7158460565115797	7.2194213757059496	10.963718575373951
735	0021500595_7469535-7476496	7476296.0	202693	0.7561765382564213	6.8771973942878795	11.03833027575371
736	0021500595_7469535-7476496	7476335.0	202693	0.707804806412027	6.5581320511255345	11.558501116515329
737	0021500595_7469535-7476496	7476375.0	202693	0.6787298670300794	6.276753699166473	10.364150954130299
738	0021500595_7469535-7476496	7476415.0	202693	0.6662635311173619	6.0170561739109605	9.744549758711294
739	0021500595_7469535-7476496	7476455.0	202693	0.6616153903952804	5.779727069680713	8.967789582723272
740	0021500595_7469535-7476496	7476496.0	202693	0.5374374671983466	5.62277600478625	7.122828211957744
741	0021500630_36953824-36969180	36962940.0	202390	0.8152185533447295	24.914686472038934	5.172583977085392
742	0021500630_36953824-36969180	36962980.0	202390	0.8482160095655384	24.733094933711794	5.352160778601449
743	0021500630_36953824-36969180	36963020.0	202390	0.9225620374844637	24.509400747468305	6.061765419413741
744	0021500630_36953824-36969180	36963060.0	202390	0.9323590864447407	24.25590707436026	6.79710416280344
745	0021500630_36953824-36969180	36963100.0	202390	0.9398089367143081	23.971267509249486	7.571740222696459
746	0021500630_36953824-36969180	36963140.0	202390	0.9216556519022588	23.6866788089846	7.719496421399577
747	0021500630_36953824-36969180	36963180.0	202390	0.9305388827906682	23.378496187736285	8.279681455225168
748	0021500630_36953824-36969180	36963220.0	202390	0.9343601427742432	23.051921611874356	8.737920233098905
749	0021500630_36953824-36969180	36963260.0	202390	0.9653055800555842	22.664054910805348	10.04517919203041
750	0021500630_36953824-36969180	36963300.0	202390	0.970056288153762	22.267131157829915	10.229400031282427
751	0021500630_36953824-36969180	36963340.0	202390	0.9736793299816748	21.858472247620604	10.492646234387111
752	0021500630_36953824-36969180	36963380.0	202390	0.9803257705498196	21.435619888400705	10.783465352102814
753	0021500630_36953824-36969180	36963420.0	202390	0.9672006674690893	21.022041218682833	10.690094714266964
754	0021500630_36953824-36969180	36963460.0	202390	0.9715189824515444	20.617896328190223	10.399819709975842
755	0021500630_36953824-36969180	36963500.0	202390	0.9869858701092987	20.204727491357065	10.465419246260431
756	0021500630_36953824-36969180	36963540.0	202390	0.9883345447859672	19.79309475549491	10.412282410691688
757	0021500630_36953824-36969180	36963580.0	202390	0.9741324683113906	19.407204255121343	9.903440058888709
758	0021500630_36953824-36969180	36963620.0	202390	0.9439943723913357	19.074039766132394	8.82326470191166
759	0021500630_36953824-36969180	36963664.0	202390	0.9807494947073122	18.76534039126389	7.153605402028625
760	0021500630_36953824-36969180	36963700.0	202390	0.9797107203345753	18.4250759835611	9.647530548229026
761	0021500630_36953824-36969180	36963740.0	202390	0.9999166196390191	18.088114467793485	8.424740352082122
762	0021500630_36953824-36969180	36963780.0	202390	0.9949261811417804	17.759297762017507	8.262339257135308
763	0021500630_36953824-36969180	36963820.0	202390	0.9884282863455499	17.422453931636607	8.51968309269786
764	0021500630_36953824-36969180	36963860.0	202390	0.9900708278855348	17.12933276575594	7.401520114138626
765	0021500630_36953824-36969180	36963900.0	202390	0.9685584030902383	16.85896441066295	6.978628088671937
766	0021500630_36953824-36969180	36963940.0	202390	0.9631480765781143	16.617367781932252	6.2710146706891905
767	0021500630_36953824-36969180	36963980.0	202390	0.9922955803858825	16.41534361504504	5.089818267875643
768	0021500630_36953824-36969180	36967540.0	202390	0.59713875662405	29.35917658927103	5.9682493245506425
769	0021500630_36953824-36969180	36967580.0	202390	0.6421714376539547	29.197373597637167	6.299057469177459
770	0021500630_36953824-36969180	36967620.0	202390	0.6703106380707533	29.011523400193926	6.931495148955985
771	0021500630_36953824-36969180	36967660.0	202390	0.6498089399693305	28.782344345101563	8.817170748034785
772	0021500630_36953824-36969180	36967700.0	202390	0.6596858838400079	28.53344598887418	9.432457262028782
773	0021500630_36953824-36969180	36967740.0	202390	0.6990838503134069	28.26771962857988	9.502664100135265
774	0021500630_36953824-36969180	36967780.0	202390	0.6848673763604951	28.014980367653305	9.22584684459914
775	0021500630_36953824-36969180	36967820.0	202390	0.6713394616459667	27.75248320421075	9.775127876401458
776	0021500630_36953824-36969180	36967860.0	202390	0.6982859324392877	27.460893011699383	10.439498311700564
777	0021500630_36953824-36969180	36967900.0	202390	0.6968165976570382	27.146023649882867	11.296708591443803
778	0021500630_36953824-36969180	36967940.0	202390	0.694785484246724	26.815156180787017	11.905382186221525
779	0021500630_36953824-36969180	36967980.0	202390	0.7131180024294513	26.47077924806899	12.072929429098828
780	0021500630_36953824-36969180	36968020.0	202390	0.7087891640864256	26.129660885667843	12.031728886573143
781	0021500630_36953824-36969180	36968060.0	202390	0.7524895696789706	25.753931156233214	12.482888287571978
782	0021500630_36953824-36969180	36968100.0	202390	0.7867683960974923	25.3705351145773	12.182620818198357
783	0021500630_36953824-36969180	36968140.0	202390	0.8198532247604896	24.976714455668503	12.008876925008364
784	0021500630_36953824-36969180	36968180.0	202390	0.8287264378524095	24.58106462299792	11.935477577374105
785	0021500630_36953824-36969180	36968220.0	202390	0.8642611078825124	24.193173107304467	11.220321965077476
786	0021500630_36953824-36969180	36968260.0	202390	0.8902749110326563	23.798046474448277	11.09563540316639
787	0021500630_36953824-36969180	36968300.0	202390	0.9018124413296156	23.403629547572315	10.934006584962425
788	0021500630_36953824-36969180	36968340.0	202390	0.9388524271235779	23.014530996742035	10.361014670388238
789	0021500630_36953824-36969180	36968380.0	202390	0.9591849251693056	22.600651871129735	10.787261005463751
790	0021500630_36953824-36969180	36968420.0	202390	0.990808547188191	22.17786096538618	10.667825457889656
791	0021500630_36953824-36969180	36968460.0	202390	0.9988451834405292	21.780861782766998	9.936454347502496
792	0021500630_36953824-36969180	36968500.0	202390	0.9965930745382628	21.38735514270056	9.871296773980577
793	0021500630_36953824-36969180	36968540.0	202390	0.9965187314181223	20.943725193957256	11.129493474547756
794	0021500630_36953824-36969180	36968580.0	202390	0.9993342789439768	20.51560637660998	10.710100373012327
795	0021500630_36953824-36969180	36968620.0	202390	0.9949736338259452	20.045661675285253	11.807968707614451
796	0021500630_36953824-36969180	36968660.0	202390	0.9992239302647439	19.58485907531632	11.529012316759745
797	0021500630_36953824-36969180	36968700.0	202390	0.9852920377899437	19.137467047652883	11.351761977772549
798	0021500630_36953824-36969180	36968740.0	202390	0.9870485482874922	18.67984681414706	11.590621208546073
799	0021500630_36953824-36969180	36968780.0	202390	0.9882729127477717	18.219171688087247	11.653540234624082
800	0021500630_36953824-36969180	36968820.0	202390	0.9945925066606051	17.73638435533015	12.13530489934218
801	0021500630_36953824-36969180	36968860.0	202390	0.9943646721182133	17.250139013932614	12.225025562345403
802	0021500630_36953824-36969180	36968900.0	202390	0.986490301864871	16.851620129827282	10.099412111603332
803	0021500630_36953824-36969180	36968940.0	202390	0.9839826909691342	16.47335460675815	9.610573604109195
804	0021500630_36953824-36969180	36968980.0	202390	0.9873203295520924	16.078579539250352	9.996124248927682
805	0021500630_36953824-36969180	36969020.0	202390	0.992674770532511	15.731726701160305	8.735309095847711
806	0021500630_36953824-36969180	36969060.0	202390	0.997175645738325	15.374819998946329	8.947939706994067
807	0021500630_36953824-36969180	36969100.0	202390	0.981255217889025	15.017335915534419	9.107826304887466
808	0021500630_36953824-36969180	36969140.0	202390	0.9947974452923557	14.722805303338085	7.401773436143487
809	0021500630_36953824-36969180	36969180.0	202390	0.9841525252132363	14.419512231694942	7.704422431305262
810	0021500630_36953824-36969180	36960500.0	203078	-0.13198589294565727	21.815688529129673	12.407482621386215
811	0021500630_36953824-36969180	36960540.0	203078	-0.09028200169371657	21.860413033609404	12.384667940643377
812	0021500630_36953824-36969180	36960580.0	203078	-0.1121002416361347	21.918187196937616	12.884486796143651
813	0021500630_36953824-36969180	36960620.0	203078	-0.08837512778899251	21.96333893104598	12.772749312501164
814	0021500630_36953824-36969180	36960660.0	203078	-0.011934925198111094	21.969578625909055	13.070242920466383
815	0021500630_36953824-36969180	36960704.0	203078	0.03159863774421109	21.95283239128837	12.04470409326081
816	0021500630_36953824-36969180	36960740.0	203078	0.05582109657143785	21.922626781478538	15.030960845887993
817	0021500630_36953824-36969180	36960780.0	203078	0.05619422080189776	21.893074818307273	13.147243057006255
818	0021500630_36953824-36969180	36960820.0	203078	0.1847802769677892	21.80199782130069	12.322337440599512
819	0021500630_36953824-36969180	36960860.0	203078	0.22890152932002528	21.692979878292423	11.906642053912563
820	0021500630_36953824-36969180	36960900.0	203078	0.26557712409340467	21.569622806159593	11.61217033977714
821	0021500630_36953824-36969180	36960944.0	203078	0.3387464824815648	21.423619535456655	9.795691834291087
822	0021500630_36953824-36969180	36960980.0	203078	0.31421536420466717	21.287551221312423	12.028932456763677
823	0021500630_36953824-36969180	36961020.0	203078	0.3821838306967288	21.120413182511367	10.933091968880536
824	0021500630_36953824-36969180	36961060.0	203078	0.4055612833796624	20.913614704302077	12.747671355977138
825	0021500630_36953824-36969180	36961100.0	203078	0.4698012024400537	20.701020965160147	11.312962697719826
826	0021500630_36953824-36969180	36961140.0	203078	0.4968668011424442	20.481648786169536	11.037776044113278
827	0021500630_36953824-36969180	36961180.0	203078	0.5401903803366627	20.22419323483634	11.91503776746006
828	0021500630_36953824-36969180	36961220.0	203078	0.5510927588687564	19.959534989573278	12.006066175063332
829	0021500630_36953824-36969180	36961260.0	203078	0.6997517081537099	19.664716880748628	10.532954238958757
830	0021500630_36953824-36969180	36961304.0	203078	0.7397896500360694	19.350595365517826	9.650209820868021
831	0021500630_36953824-36969180	36961340.0	203078	0.7646312577650004	19.04621353445351	11.05768404970988
832	0021500630_36953824-36969180	36961380.0	203078	0.7882657024301639	18.72219797459689	10.276216473002167
833	0021500630_36953824-36969180	36961420.0	203078	0.7740576115095559	18.423631401002353	9.64290542315959
834	0021500630_36953824-36969180	36961460.0	203078	0.7522248403333498	18.152888971180317	8.998055345462136
835	0021500630_36953824-36969180	36961500.0	203078	0.8377394642317968	17.876904989399033	8.235972923704864
836	0021500630_36953824-36969180	36961540.0	203078	0.8194565279658832	17.572560997191047	9.284934033152798
837	0021500630_36953824-36969180	36961580.0	203078	0.810622470699246	17.23535276691487	10.399669465901368
838	0021500630_36953824-36969180	36961620.0	203078	0.7443455666902027	16.933148466838645	10.150000000000029
839	0021500630_36953824-36969180	36961660.0	203078	0.8003818483027445	16.63737407164965	9.238540198537812
840	0021500630_36953824-36969180	36961700.0	203078	0.8092371925834259	16.37209604784922	8.195311159437422
841	0021500630_36953824-36969180	36961740.0	203078	0.7221492376183313	16.135125441098992	8.203657720797512
