# Supplementary material for: Modeling the formation of defensive gaps in basketball: Cutting on a teammate’s drive
Source: PLoS One. 2023 Feb 7;18(2):e0281467. doi: 10.1371/journal.pone.0281467 (PMC9904462; doi:10.1371/journal.pone.0281467)
Supplement: S2 Table — Provides the data considered during the cut detections (Methods/Detecting drives and basket cuts). (CSV) [file pone.0281467.s002.csv]

	sequence	time	player	distance proportion	distance to basket	speed
0	0021500034_34496984-34506344	34504264.0	1626170	0.6742131685646704	22.910792675069104	5.553940042888448
1	0021500034_34496984-34506344	34504304.0	1626170	0.6970145984616313	22.740554082959367	6.10599091057301
2	0021500034_34496984-34506344	34504344.0	1626170	0.7107102315955486	22.55448232613642	6.545275013320666
3	0021500034_34496984-34506344	34504384.0	1626170	0.7084068295808416	22.349447800784702	7.235761881101372
4	0021500034_34496984-34506344	34504424.0	1626170	0.7399325969017915	22.133314008525698	7.3024824546177864
5	0021500034_34496984-34506344	34504464.0	1626170	0.7351715162833855	21.896718955131156	8.04557331704829
6	0021500034_34496984-34506344	34504504.0	1626170	0.7494937455516137	21.620929697864522	9.199184746487058
7	0021500034_34496984-34506344	34504544.0	1626170	0.7451009950885427	21.338370345459843	9.480572240112945
8	0021500034_34496984-34506344	34504584.0	1626170	0.7660823716717384	21.028499732505882	10.112183245966241
9	0021500034_34496984-34506344	34504624.0	1626170	0.7874360180226921	20.69499478134749	10.588319035616607
10	0021500034_34496984-34506344	34504664.0	1626170	0.8078240507039869	20.34526667311097	10.823152267246341
11	0021500034_34496984-34506344	34504704.0	1626170	0.8168240974716559	19.982902291709284	11.09064921454098
12	0021500034_34496984-34506344	34504744.0	1626170	0.8209907384941452	19.601781271098808	11.60552131530511
13	0021500034_34496984-34506344	34504784.0	1626170	0.8187772470483362	19.212297962503083	11.892224350389533
14	0021500034_34496984-34506344	34504824.0	1626170	0.8324810092148023	18.78284344821092	12.89682615995128
15	0021500034_34496984-34506344	34504864.0	1626170	0.8412079084893915	18.38693557937265	11.766052864066154
16	0021500034_34496984-34506344	34504904.0	1626170	0.8553595554366675	17.973269513363448	12.090414591733383
17	0021500034_34496984-34506344	34504944.0	1626170	0.8398964022233675	17.567481322033615	12.07851915592309
18	0021500034_34496984-34506344	34504984.0	1626170	0.8657089080662173	17.14122098918277	12.309574525547117
19	0021500034_34496984-34506344	34505024.0	1626170	0.8640419186330884	16.697986854707967	12.824439558904682
20	0021500034_34496984-34506344	34505064.0	1626170	0.8784897843132778	16.24119075068081	12.999471143088947
21	0021500034_34496984-34506344	34505104.0	1626170	0.8906450391389292	15.776249300768546	13.050694425968176
22	0021500034_34496984-34506344	34505144.0	1626170	0.8911897002735439	15.313851507703736	12.971362688630716
23	0021500034_34496984-34506344	34505184.0	1626170	0.9031230393849129	14.843449228531755	13.02154464723757
24	0021500034_34496984-34506344	34505224.0	1626170	0.9063068398206151	14.370860830166018	13.036103712382774
25	0021500034_34496984-34506344	34505264.0	1626170	0.9141584239469803	13.886393088199686	13.24900939693224
26	0021500034_34496984-34506344	34505304.0	1626170	0.9267076363330733	13.39403217854877	13.282530820592964
27	0021500034_34496984-34506344	34505344.0	1626170	0.8931574490054786	12.907330204190174	13.623073258262952
28	0021500034_34496984-34506344	34505384.0	1626170	0.8792821271054438	12.423125894878472	13.767034902258274
29	0021500034_34496984-34506344	34505424.0	1626170	0.8876197807942685	11.943913135986884	13.49712932441564
30	0021500034_34496984-34506344	34505464.0	1626170	0.9068120427530141	11.451751394437448	13.568460671719517
31	0021500034_34496984-34506344	34505504.0	1626170	0.9077419931606684	10.960018248159988	13.542756366412359
32	0021500034_34496984-34506344	34505544.0	1626170	0.9082767861177983	10.44029817581854	14.305112722380072
33	0021500034_34496984-34506344	34505584.0	1626170	0.8909566403268907	9.936528568871525	14.135637587318028
34	0021500034_34496984-34506344	34505624.0	1626170	0.8831890536139929	9.435172706421438	14.191634860015188
35	0021500034_34496984-34506344	34505664.0	1626170	0.8776917244989014	8.94865827931763	13.857782109702944
36	0021500034_34496984-34506344	34505704.0	1626170	0.8800476557510143	8.472356519882764	13.53056724605443
37	0021500034_34496984-34506344	34505744.0	1626170	0.8736661234386279	7.9931850973188405	13.711514321912002
38	0021500034_34496984-34506344	34505784.0	1626170	0.8600211019671822	7.52602657449467	13.579856405720976
39	0021500034_34496984-34506344	34505824.0	1626170	0.8511548697853788	7.064210146930796	13.564406548021134
40	0021500034_34496984-34506344	34505864.0	1626170	0.8228764717915499	6.624101222052696	13.371050818839905
41	0021500034_34496984-34506344	34505904.0	1626170	0.7929902415631478	6.192760450719855	13.598552312654533
42	0021500034_34496984-34506344	34505944.0	1626170	0.8011002426505938	5.784993344853561	12.725221019691572
43	0021500034_34496984-34506344	34505984.0	1626170	0.812831702761314	5.344674826404315	13.542733291326364
44	0021500034_34496984-34506344	34506024.0	1626170	0.7760846115230488	4.921106074857561	13.64441277593141
45	0021500034_34496984-34506344	34506064.0	1626170	0.7099849804354768	4.53712298709215	13.520817282989938
46	0021500034_34496984-34506344	34503824.0	204038	0.9682807264877101	26.285951228745745	4.420477915339021
47	0021500034_34496984-34506344	34503864.0	204038	0.9434986617488121	26.10051593359794	4.913501806247748
48	0021500034_34496984-34506344	34503904.0	204038	0.9433000712574062	25.899424800562656	5.329458227625072
49	0021500034_34496984-34506344	34503944.0	204038	0.9341595795920337	25.70522742556463	5.197114584074497
50	0021500034_34496984-34506344	34503984.0	204038	0.9637315517930217	25.488334292377758	5.626388717463449
51	0021500034_34496984-34506344	34504024.0	204038	0.9388417027265229	25.27016517555831	5.809528810497383
52	0021500034_34496984-34506344	34504064.0	204038	0.9522205113273009	25.038022485811453	6.094772350137536
53	0021500034_34496984-34506344	34504104.0	204038	0.9549814615061013	24.797511205764177	6.296229030141731
54	0021500034_34496984-34506344	34504144.0	204038	0.9528643061347327	24.508648697959664	7.578794429195162
55	0021500034_34496984-34506344	34504184.0	204038	0.9458111414588404	24.20171440208317	8.112991125349627
56	0021500034_34496984-34506344	34504224.0	204038	0.9468672326378988	23.913362624273482	7.613310712167154
57	0021500034_34496984-34506344	34504264.0	204038	0.9623581291433494	23.59289592228983	8.325037537452852
58	0021500034_34496984-34506344	34504304.0	204038	0.9435108900002285	23.2686657116389	8.591056396043633
59	0021500034_34496984-34506344	34504344.0	204038	0.9381163257701084	22.937403035217393	8.827867805987959
60	0021500034_34496984-34506344	34504384.0	204038	0.9352148451173921	22.602218851254406	8.96008510004226
61	0021500034_34496984-34506344	34504424.0	204038	0.922875250422069	22.251171856780935	9.509600412215047
62	0021500034_34496984-34506344	34504464.0	204038	0.924982539678789	21.886918947170248	9.84485906450674
63	0021500034_34496984-34506344	34504504.0	204038	0.9223404224537558	21.523706488428054	9.84485906450674
64	0021500034_34496984-34506344	34504544.0	204038	0.9084354321232914	21.142282587270465	10.49672567994417
65	0021500034_34496984-34506344	34504584.0	204038	0.9016346894729231	20.74974517915822	10.884047960203059
66	0021500034_34496984-34506344	34504624.0	204038	0.8788534111639832	20.35863072507579	11.125702225028208
67	0021500034_34496984-34506344	34504664.0	204038	0.8681291832338466	19.91991616448222	12.633907748594682
68	0021500034_34496984-34506344	34504704.0	204038	0.8548187191462202	19.49938358000068	12.298882063016924
69	0021500034_34496984-34506344	34504744.0	204038	0.8822055806475366	19.06266954022967	12.375631297028894
70	0021500034_34496984-34506344	34504784.0	204038	0.8828156878119322	18.625265769915874	12.386610714800115
71	0021500034_34496984-34506344	34504824.0	204038	0.8696430010121432	18.194016653834304	12.397303134149775
72	0021500034_34496984-34506344	34504864.0	204038	0.8444185662661511	17.766043031581344	12.67066000648746
73	0021500034_34496984-34506344	34504904.0	204038	0.8618933594857717	17.3231874953774	12.84542720192677
74	0021500034_34496984-34506344	34504944.0	204038	0.8768049041913791	16.867206793064465	13.001201867519688
75	0021500034_34496984-34506344	34504984.0	204038	0.8708034176847484	16.411457034645032	13.084174601403129
76	0021500034_34496984-34506344	34505024.0	204038	0.8647325619826602	15.953614010624676	13.23654977703779
77	0021500034_34496984-34506344	34505064.0	204038	0.8697412149969558	15.498526542868522	13.08111711590405
78	0021500034_34496984-34506344	34505104.0	204038	0.8636873296573587	15.033364560204081	13.464420707925035
79	0021500034_34496984-34506344	34505144.0	204038	0.8650092987009349	14.551722131761586	13.920151759230277
80	0021500034_34496984-34506344	34505184.0	204038	0.8633359762946815	14.07392201911038	13.83586824163919
81	0021500034_34496984-34506344	34505224.0	204038	0.8742087192766801	13.58052973929957	14.109681959562344
82	0021500034_34496984-34506344	34505264.0	204038	0.8825445665963952	13.130586049373425	12.745636508232902
83	0021500034_34496984-34506344	34505304.0	204038	0.8726682260709021	12.664012042003119	13.366305585314121
84	0021500034_34496984-34506344	34505344.0	204038	0.8139156199099246	12.231497250950104	13.285000940910821
85	0021500034_34496984-34506344	34505384.0	204038	0.793145941973004	11.808893343577965	13.320496424683304
86	0021500034_34496984-34506344	34505424.0	204038	0.7945722293844738	11.373684583282586	13.693178046019813
87	0021500034_34496984-34506344	34505464.0	204038	0.7728161445711735	10.955072112952978	13.541787178950912
88	0021500034_34496984-34506344	34505504.0	204038	0.7521076023692433	10.542861566007588	13.701847503165432
89	0021500034_34496984-34506344	34505544.0	204038	0.7165585124931233	10.158929274288703	13.39500839865362
90	0021500034_34496984-34506344	34505584.0	204038	0.7105708510874875	9.781619497813232	13.274882297029922
91	0021500034_34496984-34506344	34505624.0	204038	0.6811002865986153	9.427612423089952	12.993940895663654
92	0021500034_34496984-34506344	34505664.0	204038	0.5837933500183683	9.10167687846586	13.95765918770048
93	0021500034_34496984-34506344	34505704.0	204038	0.5447932715854963	8.807488007371909	13.500023148128346
94	0021500034_34496984-34506344	34505744.0	204038	0.5087425578118936	8.547853297758449	12.758649027228572
95	0021500034_34496984-34506344	34505784.0	204038	0.4540840728293858	8.318264061689794	12.640238328449326
96	0021500034_34496984-34506344	34505824.0	204038	0.42058641918739675	8.112936459753644	12.204840228368354
97	0021500034_34496984-34506344	34505864.0	204038	0.3933378228019909	7.922853337024484	12.081416514631103
98	0021500098_39512012-39521812	39517212.0	202329	0.5083200362304797	18.880243430634046	10.978188602861593
99	0021500098_39512012-39521812	39517252.0	202329	0.517898083020584	18.645439040151345	11.334488298992627
100	0021500098_39512012-39521812	39517292.0	202329	0.5294674416151751	18.416311737153013	10.818762637196558
101	0021500098_39512012-39521812	39517332.0	202329	0.5775262172222477	18.16658256249645	10.810296018148513
102	0021500098_39512012-39521812	39517372.0	202329	0.6182998414122546	17.909863008967992	10.380059007539431
103	0021500098_39512012-39521812	39517412.0	202329	0.6890991497894663	17.619248565134665	10.54327392226923
104	0021500098_39512012-39521812	39517452.0	202329	0.75935646711869	17.294931338400858	10.6773709310859
105	0021500098_39512012-39521812	39517492.0	202329	0.7192301819227139	17.008954347637008	9.940384801404912
106	0021500098_39512012-39521812	39517532.0	202329	0.8240657236413362	16.655621333351693	10.7192000634375
107	0021500098_39512012-39521812	39517572.0	202329	0.8488441518219929	16.297378930367913	10.550888588171176
108	0021500098_39512012-39521812	39517612.0	202329	0.8800223535724645	15.944245356867787	10.031948963187526
109	0021500098_39512012-39521812	39517652.0	202329	0.9389131439298638	15.551638177375397	10.453767263527578
110	0021500098_39512012-39521812	39517692.0	202329	0.9566365455496737	15.1498280518295	10.500595221224287
111	0021500098_39512012-39521812	39517732.0	202329	0.9773466452485559	14.751539207825063	10.188013790724819
112	0021500098_39512012-39521812	39517772.0	202329	0.9892365892310064	14.35195986616462	10.098174339948859
113	0021500098_39512012-39521812	39517812.0	202329	0.9998671076109177	13.97213405317885	9.496907391356373
114	0021500098_39512012-39521812	39517852.0	202329	0.9971275535706213	13.604929731534813	9.206553372462535
115	0021500098_39512012-39521812	39517892.0	202329	0.9999917451404127	13.301694704059331	7.580938266467986
116	0021500098_39512012-39521812	39517932.0	202329	0.9963781759130551	12.994441657878184	7.709247693517283
117	0021500098_39512012-39521812	39517972.0	202329	0.9983433923236965	12.68481836685098	7.753426661805711
118	0021500098_39512012-39521812	39518012.0	202329	0.9977220032407741	12.423070795902275	6.558629811172437
119	0021500098_39512012-39521812	39518052.0	202329	0.9990855140632531	12.156721268499991	6.6648330811805945
120	0021500098_39512012-39521812	39518092.0	202329	0.9983165290296973	11.843122730091078	7.8531840676251115
121	0021500098_39512012-39521812	39518132.0	202329	0.9968934541783134	11.586314772178424	6.4402057420551415
122	0021500098_39512012-39521812	39518172.0	202329	0.9926175178454326	11.34367510994563	6.111106691917578
123	0021500098_39512012-39521812	39518212.0	202329	0.9998569500427558	11.07788612506917	6.6456752854769485
124	0021500098_39512012-39521812	39518252.0	202329	0.9877543830581693	10.890368818364234	4.746050990033767
125	0021500098_39512012-39521812	39518292.0	202329	0.9746396078766011	10.744481839530467	3.742074959163716
126	0021500098_39512012-39521812	39518332.0	202329	0.966287918245867	10.596854674855177	3.8194404040382315
127	0021500098_39512012-39521812	39518372.0	202329	0.9981300987129199	10.410033621463475	4.679276119230498
128	0021500098_39512012-39521812	39518412.0	202329	0.9990460485429378	10.283975544506122	3.154461126721906
129	0021500098_39512012-39521812	39518452.0	202329	0.9992865316739263	10.143605128355498	3.5117659375306145
130	0021500098_39512012-39521812	39518492.0	202329	0.9764483066969089	9.889079684176885	6.516613384266389
131	0021500098_39512012-39521812	39518532.0	202329	0.9784238560568463	9.656599505001747	5.940170452099815
132	0021500098_39512012-39521812	39518572.0	202329	0.9505656197045596	9.432651005947376	5.889874786444925
133	0021500098_39512012-39521812	39518612.0	202329	0.9625755543933886	9.175182287017519	6.6869742784012685
134	0021500098_39512012-39521812	39518652.0	202329	0.9485227706529104	8.924108470878199	6.617495749904198
135	0021500098_39512012-39521812	39518692.0	202329	0.9403450648209235	8.681984680935571	6.437099502105045
136	0021500098_39512012-39521812	39518732.0	202329	0.8829204085752096	8.455424826701492	6.415070147706865
137	0021500098_39512012-39521812	39518772.0	202329	0.8684843715046083	8.224163240111421	6.657045140300593
138	0021500098_39512012-39521812	39518812.0	202329	0.9043052347884468	8.025870731577978	5.481902042174726
139	0021500098_39512012-39521812	39518852.0	202329	0.9020129900958066	7.775167908154779	6.948426080775488
140	0021500098_39512012-39521812	39518892.0	202329	0.8871388829531845	7.499621657123779	7.7650257565573515
141	0021500098_39512012-39521812	39518932.0	202329	0.8603440388650504	7.246538621990502	7.354122993260326
142	0021500098_39512012-39521812	39518972.0	202329	0.899023462700075	7.030305256530472	6.013006735402859
143	0021500098_39512012-39521812	39519012.0	202329	0.9015316405845285	6.770506111067325	7.2043823468774715
144	0021500098_39512012-39521812	39519052.0	202329	0.8685821882917005	6.528519051055914	6.965001794687479
145	0021500098_39512012-39521812	39519092.0	202329	0.855585175768096	6.343388132536114	5.409482415166924
146	0021500098_39512012-39521812	39519132.0	202329	0.8218396266986393	6.183951244956578	4.849999999999985
147	0021500098_39512012-39521812	39519172.0	202329	0.790340949292243	6.048756731759013	4.276461738400134
148	0021500153_25195508-25206946	25205828.0	203524	0.6686414978795234	16.939059773198746	8.171801800778193
149	0021500153_25195508-25206946	25205868.0	203524	0.7047447094272906	16.71211446825326	8.050621094052314
150	0021500153_25195508-25206946	25205906.0	203524	0.6995323722164337	16.43423013104052	10.453763123148612
151	0021500153_25195508-25206946	25205948.0	203524	0.7357113521328753	16.167269280864964	8.639544163670307
152	0021500153_25195508-25206946	25205986.0	203524	0.7614561338783661	15.885450261166664	9.73961553673058
153	0021500153_25195508-25206946	25206026.0	203524	0.7878072245777297	15.61693856042214	8.520856764433967
154	0021500153_25195508-25206946	25206068.0	203524	0.8094260046394559	15.313615412436086	8.922347036738179
155	0021500153_25195508-25206946	25206106.0	203524	0.8057017695079349	15.006448547207963	10.032668245933639
156	0021500153_25195508-25206946	25206148.0	203524	0.8166544046366191	14.690449720822025	9.212932101878975
157	0021500153_25195508-25206946	25206186.0	203524	0.8111028958802571	14.352999721312615	10.94838052001661
158	0021500153_25195508-25206946	25206228.0	203524	0.8282017777525028	14.016699825565219	9.668103341515458
159	0021500153_25195508-25206946	25206268.0	203524	0.8391818279826131	13.668713472744976	10.366834135839175
160	0021500153_25195508-25206946	25206306.0	203524	0.8407741050010366	13.32441878657377	10.776243493106247
161	0021500153_25195508-25206946	25206348.0	203524	0.8380896461559767	12.975672776391983	9.907623213083241
162	0021500153_25195508-25206946	25206388.0	203524	0.8981614181319224	12.564958575339594	11.432082050090452
163	0021500153_25195508-25206946	25206426.0	203524	0.9105041557977843	12.15961648243891	11.715374513859958
164	0021500153_25195508-25206946	25206468.0	203524	0.9091472056327288	11.757643854106146	10.52720264195824
165	0021500153_25195508-25206946	25206508.0	203524	0.8665849495758178	11.405182330852936	10.168118065797673
166	0021500153_25195508-25206946	25206548.0	203524	0.9148257813830586	11.063762289564973	9.330192924050374
167	0021500153_25195508-25206946	25206588.0	203524	0.9126458184277956	10.736453092152919	8.965942504834626
168	0021500153_25195508-25206946	25206626.0	203524	0.9260274545052198	10.384069529813445	10.014013726479865
169	0021500153_25195508-25206946	25206668.0	203524	0.9422439558692092	10.05986640070334	8.192275549858376
170	0021500153_25195508-25206946	25206708.0	203524	0.957929431182894	9.72700005140331	8.687131287139588
171	0021500153_25195508-25206946	25206746.0	203524	0.9182434943980049	9.393039550646	9.57091913427297
172	0021500153_25195508-25206946	25206788.0	203524	0.9333568941227568	9.070846156781625	8.219011752942777
173	0021500153_25195508-25206946	25206826.0	203524	0.9395015067876605	8.754000057116746	8.874978053891965
174	0021500153_25195508-25206946	25206866.0	203524	0.9497101398677287	8.44681910543845	8.08617647593714
175	0021500153_25195508-25206946	25206908.0	203524	0.9385700364696824	8.167268576458104	7.091601816693546
176	0021500153_25195508-25206946	25206946.0	203524	0.937501862120608	7.895559574849651	7.626904194365341
177	0021500303_52224056-52236496	52235136.0	203500	0.745508872033891	16.95419656014404	7.764864776671902
178	0021500303_52224056-52236496	52235176.0	203500	0.8167714739077132	16.695367620989963	7.922318158216045
179	0021500303_52224056-52236496	52235216.0	203500	0.8049163905988042	16.43569755136666	8.065125541490312
180	0021500303_52224056-52236496	52235256.0	203500	0.7873786835302076	16.15959807668495	8.766413177577315
181	0021500303_52224056-52236496	52235296.0	203500	0.8393248131415141	15.867815886252274	8.6909795190185
182	0021500303_52224056-52236496	52235336.0	203500	0.8752681050782096	15.54677976302488	9.169651029346822
183	0021500303_52224056-52236496	52235376.0	203500	0.9430321468195924	15.176579884809357	9.81408426701132
184	0021500303_52224056-52236496	52235416.0	203500	0.9351753189351262	14.794872523952344	10.20416581597925
185	0021500303_52224056-52236496	52235456.0	203500	0.9038395214156093	14.4205639972922	10.353290539726993
186	0021500303_52224056-52236496	52235496.0	203500	0.9263639755889334	14.01166374846328	11.035086089378742
187	0021500303_52224056-52236496	52235536.0	203500	0.9699816210002414	13.607730743955804	10.410841704684605
188	0021500303_52224056-52236496	52235576.0	203500	0.9898681958554079	13.164909912338937	11.18383319796929
189	0021500303_52224056-52236496	52235616.0	203500	0.9892641512672996	12.724314048309246	11.134434202059783
190	0021500303_52224056-52236496	52235656.0	203500	0.9790565399947072	12.241984847237804	12.316173309920632
191	0021500303_52224056-52236496	52235696.0	203500	0.9798091173888058	11.757667668377092	12.357437032006262
192	0021500303_52224056-52236496	52235736.0	203500	0.9907305882849725	11.31095362911545	11.27233893209394
193	0021500303_52224056-52236496	52235776.0	203500	0.9860831111624973	10.92626239845996	9.753012355164902
194	0021500303_52224056-52236496	52235816.0	203500	0.9929981953513914	10.536904526472657	9.802582567874671
195	0021500303_52224056-52236496	52235856.0	203500	0.9985639406183152	10.144748493678884	9.81800005092684
196	0021500303_52224056-52236496	52235896.0	203500	0.9764061695475098	9.723533616952224	10.78482730506151
197	0021500303_52224056-52236496	52235936.0	203500	0.9660558757697519	9.334499665220413	10.06758411934065
198	0021500303_52224056-52236496	52235976.0	203500	0.9255590648460327	8.998440142602496	9.077203589211814
199	0021500303_52224056-52236496	52236016.0	203500	0.917288174280234	8.66717208782657	9.028461939887674
200	0021500303_52224056-52236496	52236056.0	203500	0.9787446678357826	8.295545431133508	9.492431195431417
201	0021500303_52224056-52236496	52236096.0	203500	0.9818519398976399	7.94196965494077	9.002777349240631
202	0021500303_52224056-52236496	52236136.0	203500	0.9674295632487375	7.632458712629895	7.998281065328995
203	0021500303_52224056-52236496	52236176.0	203500	0.8873510014230052	7.378327520515744	7.159827162718376
204	0021500303_52224056-52236496	52236216.0	203500	0.9185868590173717	7.128303094004911	6.804594036384543
205	0021500303_52224056-52236496	52236256.0	203500	0.9144860856620163	6.904981173037332	6.1051208014256275
206	0021500303_52224056-52236496	52236296.0	203500	0.9085126670539453	6.7022179164810805	5.579538511382479
207	0021500303_52224056-52236496	52236336.0	203500	0.9625124620909761	6.47889635663359	5.800484893523962
208	0021500303_52224056-52236496	52236376.0	203500	0.9768531853945794	6.217913798051561	6.679165367020082
209	0021500303_52224056-52236496	52236416.0	203500	0.9383497756307915	5.974924685717806	6.473841595219905
210	0021500303_52224056-52236496	52236456.0	203500	0.9483081358921819	5.754539425531811	5.80995912205934
211	0021500303_52224056-52236496	52236496.0	203500	0.9995907682908429	5.534037314655548	5.514809606867659
212	0021500327_17856404-17860644	17857924.0	201167	0.9970587778520631	30.47485351892606	12.885117384021001
213	0021500327_17856404-17860644	17857964.0	201167	0.9978925722550985	29.952337872025947	13.090478409897907
214	0021500327_17856404-17860644	17858004.0	201167	0.9984927780549129	29.422383655985453	13.268854509715561
215	0021500327_17856404-17860644	17858044.0	201167	0.9983216357686505	28.897789621353397	13.13689936781117
216	0021500327_17856404-17860644	17858084.0	201167	0.9985646161701028	28.366450958835156	13.302560843687278
217	0021500327_17856404-17860644	17858124.0	201167	0.9982388543811865	27.832703929011277	13.36721736188958
218	0021500327_17856404-17860644	17858164.0	201167	0.998553560303628	27.29609495880317	13.434656675925863
219	0021500327_17856404-17860644	17858204.0	201167	0.9985195413964312	26.75539409165935	13.537563480922168
220	0021500327_17856404-17860644	17858244.0	201167	0.9993313921767208	26.189758399038354	14.150353352478565
221	0021500327_17856404-17860644	17858284.0	201167	0.9993257250450122	25.620986651571403	14.22888786940143
222	0021500327_17856404-17860644	17858324.0	201167	0.9994403778072488	25.0485943118571	14.317821063276396
223	0021500327_17856404-17860644	17858364.0	201167	0.9993844598070685	24.469183987211345	14.494179866415275
224	0021500327_17856404-17860644	17858404.0	201167	0.9995574147199856	23.910400101211184	13.975782625670814
225	0021500327_17856404-17860644	17858444.0	201167	0.9993375946440678	23.355515708286127	13.881304873822183
226	0021500327_17856404-17860644	17858484.0	201167	0.9995921956230401	22.81276015742067	13.574424481354653
227	0021500327_17856404-17860644	17858524.0	201167	0.9983443151806952	22.250436130557084	14.0814150567334
228	0021500327_17856404-17860644	17858564.0	201167	0.9978454261530285	21.685030989140873	14.165649473285768
229	0021500327_17856404-17860644	17858604.0	201167	0.9941350775774239	21.124489532294028	14.096209596909382
230	0021500327_17856404-17860644	17858644.0	201167	0.9964658744678021	20.538993962704208	14.68930308081361
231	0021500327_17856404-17860644	17858684.0	201167	0.9942924315611622	19.976795663969735	14.13563758731803
232	0021500327_17856404-17860644	17858724.0	201167	0.9940198171466432	19.403642596172503	14.415031217447993
233	0021500327_17856404-17860644	17858764.0	201167	0.993473962465443	18.824910969244982	14.563331521324383
234	0021500327_17856404-17860644	17858804.0	201167	0.9939060917170349	18.247283907475104	14.52921625553152
235	0021500327_17856404-17860644	17858844.0	201167	0.9912219818496606	17.68880442539857	14.085630976282172
236	0021500327_17856404-17860644	17858884.0	201167	0.9836834746457217	17.15222064340358	13.637104714711237
237	0021500327_17856404-17860644	17858924.0	201167	0.9780806430544563	16.653064012367214	12.758575547450436
238	0021500327_17856404-17860644	17858964.0	201167	0.9813572471280856	16.12663467683199	13.41074662351054
239	0021500327_17856404-17860644	17859004.0	201167	0.9856408786284199	15.55045275868198	14.614397866487739
240	0021500327_17856404-17860644	17859044.0	201167	0.9827951719172875	14.988469201356088	14.295541262925246
241	0021500327_17856404-17860644	17859084.0	201167	0.9859332283513268	14.369111628768147	15.704855936938742
242	0021500327_17856404-17860644	17859124.0	201167	0.9844154594306626	13.75181955233561	15.676614749364791
243	0021500327_17856404-17860644	17859164.0	201167	0.9807103475218799	13.120979574711638	16.08120020396483
244	0021500327_17856404-17860644	17859204.0	201167	0.9653731587454691	12.539307197768146	15.06340764900158
245	0021500327_17856404-17860644	17859244.0	201167	0.948156271664746	11.984453471059913	14.62980690234839
246	0021500327_17856404-17860644	17859284.0	201167	0.9339287107922152	11.438105175246466	14.625000000000021
247	0021500327_17856404-17860644	17859324.0	201167	0.9237651500084112	10.917081157525578	14.100554067128002
248	0021500327_17856404-17860644	17859364.0	201167	0.9006302841264164	10.408626902718725	14.113845152898625
249	0021500327_17856404-17860644	17859404.0	201167	0.8771344610146418	9.912680464939843	14.135416513141731
250	0021500327_17856404-17860644	17859444.0	201167	0.861237855937382	9.429032718153014	14.039319784092077
251	0021500327_17856404-17860644	17859484.0	201167	0.8579824659585231	8.93506575241615	14.393270997240368
252	0021500327_17856404-17860644	17859524.0	201167	0.8511424801802154	8.390969967768925	15.98133677137177
253	0021500333_85025840-85039520	85037200.0	202355	0.8976309912239067	18.280134901033964	6.483922423965291
254	0021500333_85025840-85039520	85037240.0	202355	0.9176031226435036	18.02919770816217	6.836757272274633
255	0021500333_85025840-85039520	85037280.0	202355	0.900252688109777	17.764081315958897	7.362277161313601
256	0021500333_85025840-85039520	85037320.0	202355	0.8775892051026156	17.48644532202014	7.909053356755204
257	0021500333_85025840-85039520	85037360.0	202355	0.8704326795112265	17.201281958040223	8.190276246867333
258	0021500333_85025840-85039520	85037400.0	202355	0.8810874602889888	16.925272257780673	7.831506879266599
259	0021500333_85025840-85039520	85037440.0	202355	0.891095046756323	16.654294371122422	7.602384494354397
260	0021500333_85025840-85039520	85037480.0	202355	0.8980373593698551	16.39201210956117	7.301540933255121
261	0021500333_85025840-85039520	85037520.0	202355	0.9223051845892742	16.101919637111596	7.863245195210462
262	0021500333_85025840-85039520	85037560.0	202355	0.9339844326742821	15.798973036245108	8.10898421505429
263	0021500333_85025840-85039520	85037600.0	202355	0.9486702068221503	15.526321521854427	7.185097424530894
264	0021500333_85025840-85039520	85037640.0	202355	0.9508450970449968	15.206385106263749	8.411896337925224
265	0021500333_85025840-85039520	85037680.0	202355	0.9629818568662544	14.867841168105073	8.788949027045247
266	0021500333_85025840-85039520	85037720.0	202355	0.9367486346899639	14.529144675444595	9.039150955703736
267	0021500333_85025840-85039520	85037760.0	202355	0.9599411308658227	14.143548140406637	10.042192240741057
268	0021500333_85025840-85039520	85037800.0	202355	0.962401237709559	13.79898699180487	8.950558641783212
269	0021500333_85025840-85039520	85037840.0	202355	0.9803743489147057	13.390906242670809	10.406248123122946
270	0021500333_85025840-85039520	85037880.0	202355	0.9896706351926506	12.962141219721378	10.8310029544821
271	0021500333_85025840-85039520	85037920.0	202355	0.9970231467355772	12.527617530879525	10.895526604987996
272	0021500333_85025840-85039520	85037960.0	202355	0.9997447939844322	12.07824809316318	11.237103719375344
273	0021500333_85025840-85039520	85038000.0	202355	0.9997931246769197	11.619966437128811	11.459412070433617
274	0021500333_85025840-85039520	85038040.0	202355	0.9996343333669258	11.209933541283819	10.254572150996875
275	0021500333_85025840-85039520	85038080.0	202355	0.9996554803977762	10.808104366631552	10.049191509768292
276	0021500333_85025840-85039520	85038120.0	202355	0.9998834492371801	10.452772742196206	8.88432608586609
277	0021500333_85025840-85039520	85038160.0	202355	0.9999681815451266	10.095067756087623	8.94290920226747
278	0021500333_85025840-85039520	85038200.0	202355	0.9992280089832347	9.681425979678819	10.349033771323764
279	0021500333_85025840-85039520	85038240.0	202355	0.9999335532243887	9.325916201639386	8.888335052190607
280	0021500333_85025840-85039520	85038280.0	202355	0.989914727281252	8.937824175939019	9.801147891956328
281	0021500333_85025840-85039520	85038320.0	202355	0.998212627910953	8.584620492485385	8.84590300647704
282	0021500333_85025840-85039520	85038360.0	202355	0.9963319412168395	8.241689753927893	8.604831491667918
283	0021500333_85025840-85039520	85038400.0	202355	0.9962748777046184	7.888819937100858	8.854730374212458
284	0021500333_85025840-85039520	85038440.0	202355	0.9701405325856696	7.56929593819663	8.233961683175318
285	0021500333_85025840-85039520	85038480.0	202355	0.9763055465242441	7.331876976600194	6.0795250636871305
286	0021500333_85025840-85039520	85038520.0	202355	0.9757536917402182	7.08471065040768	6.3327028194918356
287	0021500333_85025840-85039520	85038560.0	202355	0.997645942028284	6.918067938377014	4.1758981069944925
288	0021500333_85025840-85039520	85038600.0	202355	0.9140243546422576	6.744235019629728	4.7546030328514375
289	0021500333_85025840-85039520	85038640.0	202355	0.9907216917070244	6.558861486569144	4.677739838853806
290	0021500333_85025840-85039520	85038680.0	202355	0.9980292372417572	6.371558757478424	4.691814680909716
291	0021500333_85025840-85039520	85038720.0	202355	0.9907476688123443	6.096423295670995	6.942621983083924
292	0021500333_85025840-85039520	85038760.0	202355	0.9873062669316958	5.838447139436993	6.53232347637497
293	0021500333_85025840-85039520	85038800.0	202355	0.9737836507780517	5.621487792390908	5.570008976653467
294	0021500333_85025840-85039520	85038840.0	202355	0.9801188808560679	5.40635672148999	5.487371866385612
295	0021500333_85025840-85039520	85038880.0	202355	0.9960057894692842	5.239833012606413	4.179787674033213
296	0021500370_42438508-42440588	42439108.0	203089	0.9932815387357998	18.778570339618508	6.778873431478094
297	0021500370_42438508-42440588	42439148.0	203089	0.9937017123728887	18.507433587615548	6.821381824821065
298	0021500370_42438508-42440588	42439188.0	203089	0.9985211705065818	18.21404842422464	7.3454918147119725
299	0021500370_42438508-42440588	42439228.0	203089	0.9894111894364935	17.942120498982277	6.870953354520773
300	0021500370_42438508-42440588	42439268.0	203089	0.9924302693390095	17.641871385995305	7.563481341287266
301	0021500370_42438508-42440588	42439308.0	203089	0.9844557706389407	17.34883906778779	7.4414800275214255
302	0021500370_42438508-42440588	42439348.0	203089	0.9864985021143803	17.05568298251348	7.429207562048535
303	0021500370_42438508-42440588	42439388.0	203089	0.9830016708479564	16.749727758981635	7.781147087672887
304	0021500370_42438508-42440588	42439428.0	203089	0.997288753787754	16.462943509591476	7.189097648523003
305	0021500370_42438508-42440588	42439468.0	203089	0.9999895094082074	16.13895771107911	8.099729933769469
306	0021500370_42438508-42440588	42439508.0	203089	0.9998941002282206	15.813653878847862	8.133457137035819
307	0021500370_42438508-42440588	42439548.0	203089	0.9993063102551349	15.48876250705653	8.127922551304218
308	0021500370_42438508-42440588	42439588.0	203089	0.9999702279216708	15.15332056019406	8.38629834909306
309	0021500370_42438508-42440588	42439628.0	203089	0.9859058159480377	14.837835320558051	7.999882811641644
310	0021500370_42438508-42440588	42439668.0	203089	0.9848303507876542	14.517741215492165	8.125615361312708
311	0021500370_42438508-42440588	42439708.0	203089	0.9854285202610397	14.20078230239447	8.041144197189782
312	0021500370_42438508-42440588	42439748.0	203089	0.9976492595306597	13.85766491873721	8.598146602611582
313	0021500370_42438508-42440588	42439788.0	203089	0.9961589167883331	13.530217921378798	8.217739956946794
314	0021500370_42438508-42440588	42439828.0	203089	0.9974974517764991	13.196961203246751	8.352320036971802
315	0021500370_42438508-42440588	42439868.0	203089	0.9998942340005528	12.87422607382673	8.069231685854554
316	0021500370_42438508-42440588	42439908.0	203089	0.9980869844343437	12.540863526886815	8.350037425065834
317	0021500370_42438508-42440588	42439948.0	203089	0.9968187897915417	12.210260644228688	8.291448908363368
318	0021500370_42438508-42440588	42439988.0	203089	0.9922558020857959	11.895828260360858	7.922160374544285
319	0021500370_42438508-42440588	42440028.0	203089	0.9911248030555968	11.585477978918265	7.8282341559255775
320	0021500370_42438508-42440588	42440068.0	203089	0.9934666017534068	11.278490368839263	7.72516181060309
321	0021500370_42438508-42440588	42440108.0	203089	0.9915358257250975	10.97542245200612	7.641375857788938
322	0021500370_42438508-42440588	42440148.0	203089	0.9870733492737848	10.67740965777749	7.547888777664931
323	0021500370_42438508-42440588	42440188.0	203089	0.9948857917402748	10.385265379372836	7.341151135891427
324	0021500370_42438508-42440588	42440228.0	203089	0.982575901671974	10.04795407035681	8.582321946885939
325	0021500370_42438508-42440588	42440268.0	203089	0.9769178754365059	9.719301415225273	8.410447372167539
326	0021500370_42438508-42440588	42440308.0	203089	0.9564774284931526	9.415591590548095	7.938238154653743
327	0021500370_42438508-42440588	42440348.0	203089	0.9825633357724856	9.14044227595142	7.000803525310508
328	0021500370_42438508-42440588	42440388.0	203089	0.9796095009384983	8.853843289780997	7.314113069949094
329	0021500370_42438508-42440588	42440428.0	203089	0.9785257261278215	8.57169510657023	7.208501924810681
330	0021500370_42438508-42440588	42440468.0	203089	0.9984393800007039	8.268613245278798	7.588889905644998
331	0021500370_42438508-42440588	42440508.0	203089	0.9981337714635845	7.937518566907418	8.292843300099182
332	0021500370_42438508-42440588	42440548.0	203089	0.9946229025581066	7.607649965659567	8.291298149264659
333	0021500370_42438508-42440588	42440588.0	203089	0.9912809475122764	7.292421065736674	7.95003930807893
334	0021500416_53576360-53590000	53586480.0	2564	0.9883237934104973	21.575230543380066	9.559354057675659
335	0021500416_53576360-53590000	53586520.0	2564	0.9925683961761793	21.17335677213228	10.122067476558406
336	0021500416_53576360-53590000	53586560.0	2564	0.9983683789195565	20.732058749675584	11.050480758772444
337	0021500416_53576360-53590000	53586600.0	2564	0.9997080376567622	20.283988759610374	11.20502119587464
338	0021500416_53576360-53590000	53586640.0	2564	0.999183812458077	19.83834269791708	11.150252239299322
339	0021500416_53576360-53590000	53586680.0	2564	0.9999979940659701	19.36440166904209	11.848549489283451
340	0021500416_53576360-53590000	53586720.0	2564	0.9992568369553647	18.880529150423722	12.10580955574637
341	0021500416_53576360-53590000	53586760.0	2564	0.9977845163471805	18.389659730402844	12.298983697850845
342	0021500416_53576360-53590000	53586800.0	2564	0.9993393662847616	17.90756781363678	12.060265337047943
343	0021500416_53576360-53590000	53586840.0	2564	0.9983771814078279	17.405308672930794	12.576888526181657
344	0021500416_53576360-53590000	53586880.0	2564	0.9995676263794578	16.89412974970892	12.7850009777082
345	0021500416_53576360-53590000	53586920.0	2564	0.996454774158798	16.383413868910228	12.81332314429011
346	0021500416_53576360-53590000	53586960.0	2564	0.9956473195007984	15.843008457991811	13.56919765498309
347	0021500416_53576360-53590000	53587000.0	2564	0.9954910215355078	15.28778142831719	13.943546894531591
348	0021500416_53576360-53590000	53587040.0	2564	0.9953351402118588	14.728314533577832	14.052224023264042
349	0021500416_53576360-53590000	53587080.0	2564	0.9959549809690277	14.183546277289048	13.674520101268632
350	0021500416_53576360-53590000	53587120.0	2564	0.9957276165792454	13.644508968812325	13.533754098549306
351	0021500416_53576360-53590000	53587160.0	2564	0.9947725402724661	13.094281041737267	13.827983403229844
352	0021500416_53576360-53590000	53587200.0	2564	0.9942122555348831	12.546526929792165	13.773570706247519
353	0021500416_53576360-53590000	53587240.0	2564	0.993625747209182	11.988536399410897	14.039253007193807
354	0021500416_53576360-53590000	53587280.0	2564	0.9929495197860376	11.443638669584077	13.719169982181862
355	0021500416_53576360-53590000	53587320.0	2564	0.9955277939830912	10.912675061596948	13.333721348520863
356	0021500416_53576360-53590000	53587360.0	2564	0.9955752403864031	10.386323555522425	13.217270898335995
357	0021500416_53576360-53590000	53587400.0	2564	0.9966778437212579	9.867452457448174	13.015015366875282
358	0021500416_53576360-53590000	53587440.0	2564	0.9971223782849095	9.358304547299152	12.765431837583876
359	0021500416_53576360-53590000	53587480.0	2564	0.9972585920993552	8.850050847311556	12.741271522104876
360	0021500416_53576360-53590000	53587520.0	2564	0.99890016239122	8.36270016202901	12.197182051605152
361	0021500416_53576360-53590000	53587560.0	2564	0.9994695481662135	7.8864573795843205	11.91238850944683
362	0021500416_53576360-53590000	53587600.0	2564	0.9999926189791046	7.427154771512439	11.482649955476301
363	0021500416_53576360-53590000	53587640.0	2564	0.9999148251895992	6.986436144415833	11.018904210492085
364	0021500416_53576360-53590000	53587680.0	2564	0.9990459624324012	6.56248619046166	10.608870109488574
365	0021500416_53576360-53590000	53587720.0	2564	0.9953187571343428	6.150744101326278	10.341965480507048
366	0021500416_53576360-53590000	53587760.0	2564	0.9895823677661618	5.758683356462657	9.90470216614309
367	0021500416_53576360-53590000	53587800.0	2564	0.9827689967845873	5.3796287046598295	9.642516528375808
368	0021500416_53576360-53590000	53587840.0	2564	0.9695086328629411	5.023613042422753	9.180311813876488
369	0021500416_53576360-53590000	53587880.0	2564	0.9571307036521023	4.671295323569255	9.202445327194285
370	0021500416_53576360-53590000	53587920.0	2564	0.9456637784189039	4.330613466935141	9.006421320369132
371	0021500427_20475626-20493228	20481388.0	201144	0.7429149951137902	25.024098405337206	7.65277727364394
372	0021500427_20475626-20493228	20481428.0	201144	0.7761199503776715	24.771802114501078	8.126845944153246
373	0021500427_20475626-20493228	20481468.0	201144	0.7848359113730182	24.503978656536574	8.531192765375765
374	0021500427_20475626-20493228	20481508.0	201144	0.8079476314321904	24.2154010703932	8.929340681147709
375	0021500427_20475626-20493228	20481548.0	201144	0.8163956291353748	23.913082151826437	9.257733253880248
376	0021500427_20475626-20493228	20481588.0	201144	0.8364447066679739	23.590408495827283	9.644201625847538
377	0021500427_20475626-20493228	20481628.0	201144	0.8467015984064276	23.24826875274802	10.102134675403972
378	0021500427_20475626-20493228	20481668.0	201144	0.8505615333738468	22.898473835607472	10.281293692916288
379	0021500427_20475626-20493228	20481708.0	201144	0.8659901493149055	22.539782430183305	10.354950506883139
380	0021500427_20475626-20493228	20481748.0	201144	0.8763322342594633	22.17332778362328	10.454215656853455
381	0021500427_20475626-20493228	20481788.0	201144	0.8874435115760159	21.796736865870542	10.608870109488612
382	0021500427_20475626-20493228	20481828.0	201144	0.8983795078532688	21.40709174549406	10.842998893295164
383	0021500427_20475626-20493228	20481868.0	201144	0.9001719850924775	21.014631212562357	10.899598616462864
384	0021500427_20475626-20493228	20481908.0	201144	0.8974336821750886	20.60995628331123	11.27311514178755
385	0021500427_20475626-20493228	20481948.0	201144	0.9075665170840672	20.18204276083073	11.787387327139141
386	0021500427_20475626-20493228	20481988.0	201144	0.9093957864799205	19.741360034202305	12.114712130298456
387	0021500427_20475626-20493228	20482028.0	201144	0.9141577049782433	19.291519198860414	12.302057754701025
388	0021500427_20475626-20493228	20482068.0	201144	0.9109606194229675	18.835619129723344	12.511519691868001
389	0021500427_20475626-20493228	20482108.0	201144	0.9148005097218728	18.371993032874798	12.67014206708037
390	0021500427_20475626-20493228	20482148.0	201144	0.91755875809039	17.896941219102217	12.94336219843979
391	0021500427_20475626-20493228	20482188.0	201144	0.9181268890339929	17.41902640792533	13.013310493490874
392	0021500427_20475626-20493228	20482228.0	201144	0.9259144939343767	16.92531337966893	13.33041634758643
393	0021500427_20475626-20493228	20482268.0	201144	0.9330025825919506	16.42410338496443	13.430026991782297
394	0021500427_20475626-20493228	20482308.0	201144	0.9337128835756712	15.910876311504657	13.741565594938546
395	0021500427_20475626-20493228	20482348.0	201144	0.9338928178707354	15.397703270293267	13.737471565029765
396	0021500427_20475626-20493228	20482388.0	201144	0.9301591532748924	14.882656248129901	13.842981073453785
397	0021500427_20475626-20493228	20482428.0	201144	0.9350008404447288	14.365598247201541	13.825067811768593
398	0021500427_20475626-20493228	20482468.0	201144	0.9433663447284786	13.836612771917846	14.01855912710001
399	0021500427_20475626-20493228	20482508.0	201144	0.9501948702943114	13.304584247544152	13.997879303665991
400	0021500427_20475626-20493228	20482548.0	201144	0.9537541200398851	12.766571387808083	14.10250421024577
401	0021500427_20475626-20493228	20482588.0	201144	0.9488778754861665	12.232788153156255	14.063538850516972
402	0021500427_20475626-20493228	20482628.0	201144	0.9570540079828208	11.695679586924395	14.03025748160026
403	0021500427_20475626-20493228	20482668.0	201144	0.9565991546150044	11.149558645973391	14.272460369536855
404	0021500427_20475626-20493228	20482708.0	201144	0.9587675597462315	10.608364294272704	14.111719420396629
405	0021500427_20475626-20493228	20482748.0	201144	0.9616353828510186	10.067714785391965	14.055470465267259
406	0021500427_20475626-20493228	20482788.0	201144	0.9670706987442091	9.516756012423562	14.24298072736181
407	0021500427_20475626-20493228	20482828.0	201144	0.9690903063291566	8.979818762090915	13.851579332336069
408	0021500427_20475626-20493228	20482868.0	201144	0.9671569602087625	8.448496493459652	13.734127201973905
409	0021500427_20475626-20493228	20482908.0	201144	0.9703760172258341	7.925906888173745	13.46358514660936
410	0021500427_20475626-20493228	20482948.0	201144	0.9721866273459361	7.390257640975721	13.774342089551865
411	0021500427_20475626-20493228	20482988.0	201144	0.9726840276687096	6.855051568004431	13.755907821732475
412	0021500427_20475626-20493228	20483028.0	201144	0.9638026043102635	6.321851785671664	13.830627245356581
413	0021500427_20475626-20493228	20483068.0	201144	0.960320804780866	5.80080451316884	13.564406548021237
414	0021500427_20475626-20493228	20483108.0	201144	0.9607653851031339	5.290222112539323	13.28582421229478
415	0021500427_20475626-20493228	20483148.0	201144	0.9552158852734286	4.796042118247086	12.933725294747868
416	0021500427_20475626-20493228	20483188.0	201144	0.9559080134775697	4.303268060439646	12.887590930814037
417	0021500427_20475626-20493228	20483228.0	201144	0.9366330688093037	3.828395094553329	12.675000000000002
418	0021500427_20475626-20493228	20483268.0	201144	0.9390951284854314	3.3579018746830602	12.525174649480888
419	0021500427_20475626-20493228	20483308.0	201144	0.9271673570881852	2.871488812445558	13.115568039547526
420	0021500427_20475626-20493228	20483348.0	201144	0.906323006409761	2.3907231123657953	13.261433746017095
421	0021500427_20475626-20493228	20488548.0	2440	0.9548755044072076	25.65015399563909	4.391255515225704
422	0021500427_20475626-20493228	20488588.0	2440	0.9510771174643993	25.480656683060584	4.455404022083717
423	0021500427_20475626-20493228	20488628.0	2440	0.9645172427262859	25.289115603357903	4.9646878048876175
424	0021500427_20475626-20493228	20488668.0	2440	0.9640280937302176	25.071200469861832	5.651161385060581
425	0021500427_20475626-20493228	20488708.0	2440	0.9338234587263277	24.87388067833405	5.282577495882175
426	0021500427_20475626-20493228	20488748.0	2440	0.8811039599431603	24.673248063439072	5.692648768367836
427	0021500427_20475626-20493228	20488788.0	2440	0.9037623587642378	24.446180581023288	6.281172263200502
428	0021500427_20475626-20493228	20488828.0	2440	0.9499489535522151	24.146249336077023	7.893351632861683
429	0021500427_20475626-20493228	20488868.0	2440	0.9549937498945773	23.81674881254786	8.62572460724315
430	0021500427_20475626-20493228	20488908.0	2440	0.9583791513718667	23.458688049419987	9.340269000408911
431	0021500427_20475626-20493228	20488948.0	2440	0.9664400553881181	23.073665075145737	9.959825550681114
432	0021500427_20475626-20493228	20488988.0	2440	0.9658243896843607	22.666859200162687	10.530016619170215
433	0021500427_20475626-20493228	20489028.0	2440	0.9673619530916133	22.238480568600004	11.070794912742297
434	0021500427_20475626-20493228	20489068.0	2440	0.9701974929194975	21.816208309419856	10.881090248683659
435	0021500427_20475626-20493228	20489108.0	2440	0.9594041434213557	21.35153767296398	12.108313259905369
436	0021500427_20475626-20493228	20489148.0	2440	0.9713818568534879	20.90600260690695	11.466527373184947
437	0021500427_20475626-20493228	20489188.0	2440	0.9672372802123899	20.439651782748157	12.053682010074821
438	0021500427_20475626-20493228	20489228.0	2440	0.9675655893134619	19.962893227185283	12.318507417702792
439	0021500427_20475626-20493228	20489268.0	2440	0.9735825032543673	19.47349198269278	12.567020331009282
440	0021500427_20475626-20493228	20489308.0	2440	0.9808862106984491	18.930564598025068	13.837675021476675
441	0021500427_20475626-20493228	20489348.0	2440	0.9853679198643588	18.38481308036609	13.846389421072882
442	0021500427_20475626-20493228	20489388.0	2440	0.9857350013492708	17.826658969083354	14.155785036514287
443	0021500427_20475626-20493228	20489428.0	2440	0.980173139525569	17.3075547955221	13.240114236667253
444	0021500427_20475626-20493228	20489468.0	2440	0.9786665577226472	16.802861661038573	12.892366927760019
445	0021500427_20475626-20493228	20489508.0	2440	0.9797279899325759	16.29908709099991	12.854960132182477
446	0021500427_20475626-20493228	20489548.0	2440	0.9827941890713303	15.800488758263144	12.683182763013352
447	0021500427_20475626-20493228	20489588.0	2440	0.971585227457472	15.325343846061008	12.226022452130536
448	0021500427_20475626-20493228	20489628.0	2440	0.9875132779676045	14.823683213020978	12.700098424815495
449	0021500427_20475626-20493228	20489668.0	2440	0.9881755727204388	14.33802733990977	12.286679779338233
450	0021500427_20475626-20493228	20489708.0	2440	0.9916755846974082	13.88765156532954	11.353909018483456
451	0021500427_20475626-20493228	20489748.0	2440	0.9964128890276209	13.443429064044635	11.145542831105203
452	0021500427_20475626-20493228	20489788.0	2440	0.9998535776904925	13.007708522257099	10.894608758463985
453	0021500427_20475626-20493228	20489828.0	2440	0.9996550424448993	12.56817735393641	10.992071005956946
454	0021500427_20475626-20493228	20489868.0	2440	0.9987558304253432	12.131374942684774	10.933663612897586
455	0021500427_20475626-20493228	20489908.0	2440	0.9944271121106815	11.70967570003542	10.601562384856253
456	0021500427_20475626-20493228	20489948.0	2440	0.9908729882986494	11.296052983232682	10.435815732370942
457	0021500427_20475626-20493228	20489988.0	2440	0.9792722629147056	10.893513712296874	10.276490159582643
458	0021500427_20475626-20493228	20490028.0	2440	0.958682262658249	10.509358353391514	10.017796663937654
459	0021500427_20475626-20493228	20490068.0	2440	0.9345606746451095	10.129079425100782	10.172665579876321
460	0021500432_19577556-19580194	19579914.0	201600	0.932071335721811	20.143840373672546	7.25068962237384
461	0021500432_19577556-19580194	19579954.0	201600	0.9838457783165855	19.82678395504425	8.056557887832748
462	0021500432_19577556-19580194	19579994.0	201600	0.9946546738743527	19.50155773265305	8.174350127074382
463	0021500432_19577556-19580194	19580034.0	201600	0.9950011292934393	19.163396384774803	8.496506635082422
464	0021500432_19577556-19580194	19580072.0	201600	0.9946381181208211	18.819337847012577	9.102981156081677
465	0021500432_19577556-19580194	19580114.0	201600	0.98346568120559	18.449966937639754	8.942401986490067
466	0021500432_19577556-19580194	19580154.0	201600	0.9650510968691521	18.10339399118298	8.978098350987239
467	0021500432_19577556-19580194	19580194.0	201600	0.9795218973059097	17.79500011239112	7.871030745715638
468	0021500432_19577556-19580194	19577556.0	203076		25.94498710733925
469	0021500432_19577556-19580194	19577594.0	203076	0.9902684732841468	25.343890881236053	15.973770917999282
470	0021500432_19577556-19580194	19577634.0	203076	0.9942518198689037	24.753003252130842	14.857594859195782
471	0021500432_19577556-19580194	19577674.0	203076	0.9958892186537591	24.14671607072067	15.219744577357414
472	0021500432_19577556-19580194	19577714.0	203076	0.9940864704808249	23.58271850317516	14.183815600888222
473	0021500432_19577556-19580194	19577754.0	203076	0.9999519121046848	22.991311402353716	14.78588854279644
474	0021500432_19577556-19580194	19577794.0	203076	0.999905010130286	22.37601548533608	15.383859236225465
475	0021500432_19577556-19580194	19577834.0	203076	0.997018266377769	21.747358506264618	15.763426816526954
476	0021500432_19577556-19580194	19577874.0	203076	0.9999526330154782	21.10321124852803	16.104444262376802
477	0021500432_19577556-19580194	19577914.0	203076	0.9999944273672229	20.46045126579568	16.069089115441464
478	0021500432_19577556-19580194	19577954.0	203076	0.9999668654233921	19.818136188854893	16.058409012103265
479	0021500432_19577556-19580194	19577994.0	203076	0.9989010677207957	19.17362125421278	16.130599802859138
480	0021500432_19577556-19580194	19578034.0	203076	0.9998056392465093	18.528808623330317	16.123449537862612
481	0021500432_19577556-19580194	19578074.0	203076	0.999558310425573	17.865878371913315	16.58057975464063
482	0021500432_19577556-19580194	19578114.0	203076	0.9978523573655306	17.224144478028506	16.077876880981552
483	0021500432_19577556-19580194	19578154.0	203076	0.9942928611544067	16.596424313688775	15.783080339401398
484	0021500432_19577556-19580194	19578194.0	203076	0.9878289868536455	15.979522145546156	15.61257505986758
485	0021500432_19577556-19580194	19578234.0	203076	0.9944209589545285	15.36062710308404	15.55918137306717
486	0021500432_19577556-19580194	19578274.0	203076	0.9951754930651049	14.736817159753324	15.670852720895585
487	0021500432_19577556-19580194	19578314.0	203076	0.9835391385131184	14.116525918227897	15.766816419302915
488	0021500432_19577556-19580194	19578354.0	203076	0.9902685078548876	13.540563245301135	14.540568248868382
489	0021500432_19577556-19580194	19578394.0	203076	0.9862622238140052	12.971026058103499	14.436758638974345
490	0021500432_19577556-19580194	19578434.0	203076	0.9665619458017459	12.415908907526665	14.35803346562475
491	0021500432_19577556-19580194	19578474.0	203076	0.9794796839020974	11.876084960962514	13.778334442159524
492	0021500432_19577556-19580194	19578514.0	203076	0.9721585664632457	11.366978226424118	13.092173234417599
493	0021500432_19577556-19580194	19578554.0	203076	0.9797819197182037	10.862809259118933	12.864315955386019
494	0021500432_19577556-19580194	19578594.0	203076	0.9890590225105181	10.369514646308186	12.468786027516895
495	0021500432_19577556-19580194	19578634.0	203076	0.9856544569617738	9.881471347931946	12.378661074607406
496	0021500432_19577556-19580194	19578674.0	203076	0.9835026528964386	9.402165388887816	12.183646826792032
497	0021500432_19577556-19580194	19578714.0	203076	0.9810314672675406	8.935754305037712	11.885731992603553
498	0021500432_19577556-19580194	19578754.0	203076	0.9920489627617095	8.490148703055794	11.229425630903862
499	0021500432_19577556-19580194	19578794.0	203076	0.9940061899508709	8.058130924724418	10.865570624684162
500	0021500432_19577556-19580194	19578834.0	203076	0.9967331820656572	7.650602329228726	10.221607016511644
501	0021500432_19577556-19580194	19578874.0	203076	0.9976849160711398	7.298906013917428	8.812810278225674
502	0021500432_19577556-19580194	19578914.0	203076	0.9951669440899238	6.925518103362375	9.380031982887921
503	0021500432_19577556-19580194	19578954.0	203076	0.9999477527599514	6.561515145147499	9.10054943396274
504	0021500432_19577556-19580194	19578994.0	203076	0.9948815310131679	6.212272048131828	8.775997094347735
505	0021500432_19577556-19580194	19579034.0	203076	0.9874922421933443	5.87678908929017	8.493306187816414
506	0021500442_81183368-81189568	81189048.0	201577	0.6214260996393497	23.689460462408174	3.1349840509961098
507	0021500442_81183368-81189568	81189088.0	201577	0.6097803028024736	23.59332960817527	3.9412085709844287
508	0021500442_81183368-81189568	81189128.0	201577	0.8606210254063216	23.435106357770177	4.596194077712436
509	0021500442_81183368-81189568	81189168.0	201577	0.8865519955572524	23.251502317054697	5.177475253441659
510	0021500442_81183368-81189568	81189208.0	201577	0.7299888649906162	23.132971815138667	4.059325682918259
511	0021500442_81183368-81189568	81189248.0	201577	0.7748346406179206	22.987300841986645	4.7000664888914665
512	0021500442_81183368-81189568	81189288.0	201577	0.8246118208545823	22.78520364183739	6.127040476445371
513	0021500442_81183368-81189568	81189328.0	201577	0.7339794648580042	22.62209497371983	5.555627777308369
514	0021500442_81183368-81189568	81189368.0	201577	0.8400862587339326	22.409307575201872	6.332308031042016
515	0021500442_81183368-81189568	81189408.0	201577	0.8372098002688289	22.17439897719891	7.014627573863031
516	0021500442_81183368-81189568	81189448.0	201577	0.9090498974895079	21.88305876700056	8.012217233700087
517	0021500442_81183368-81189568	81189488.0	201577	0.8970093571672895	21.566634345673876	8.818871809931165
518	0021500442_81183368-81189568	81189528.0	201577	0.9204494443807235	21.228678950890938	9.179086283503425
519	0021500442_81183368-81189568	81189568.0	201577	0.8716752249254397	20.90370187311329	9.320474773314904
520	0021500482_32224984-32237062	32233742.0	203943	0.9686496474066613	8.13935654704965	10.710800623669577
521	0021500482_32224984-32237062	32233782.0	203943	0.951761839910644	7.720979536302372	10.989540481749
522	0021500482_32224984-32237062	32233824.0	203943	0.8949883091798376	7.292682976792561	11.394045069181912
523	0021500482_32224984-32237062	32233862.0	203943	0.9077852567925917	6.863093325899044	12.453375650680146
524	0021500482_32224984-32237062	32233904.0	203943	0.8880354931356483	6.4280012445549515	11.665451831794114
525	0021500482_32224984-32237062	32233944.0	203943	0.8465452290590695	6.030470960049472	11.7397827918578
526	0021500482_32224984-32237062	32233982.0	203943	0.7641246609091034	5.685965968944942	11.864452598289711
527	0021500482_32224984-32237062	32234024.0	203943	0.7195538692872838	5.347741205406259	11.19161595006262
528	0021500482_32224984-32237062	32234064.0	203943	0.6380474180370157	5.086078744966499	10.252469214779438
529	0021500482_32224984-32237062	32234102.0	203943	0.49934952208115235	4.904416377103397	9.57363212855833
530	0021500498_80111328-80119928	80118448.0	203083	0.7078247984723114	22.991113000461723	2.5851740753767634
531	0021500498_80111328-80119928	80118488.0	203083	0.9443701289663422	22.880847930092102	2.9190109626379126
532	0021500498_80111328-80119928	80118528.0	203083	0.9356311341554675	22.76555250812068	3.0806858002724185
533	0021500498_80111328-80119928	80118568.0	203083	0.8295168765089618	22.665955197167403	3.0016662039606614
534	0021500498_80111328-80119928	80118608.0	203083	0.8090706011820201	22.412714806555677	7.825039936000387
535	0021500498_80111328-80119928	80118648.0	203083	0.9112648553866349	22.10403266374713	8.468507837866127
536	0021500498_80111328-80119928	80118688.0	203083	0.9944097357300582	21.775400180019655	8.261998850157205
537	0021500498_80111328-80119928	80118728.0	203083	0.9985329990917644	21.434205676908114	8.542394277952802
538	0021500498_80111328-80119928	80118768.0	203083	0.9985172280741117	21.06282974816062	9.298185306822003
539	0021500498_80111328-80119928	80118808.0	203083	0.9976944308317393	20.73320382864163	8.259691277523535
540	0021500498_80111328-80119928	80118848.0	203083	0.9862757712922867	20.466025017086242	6.772416481581852
541	0021500498_80111328-80119928	80118888.0	203083	0.9551416808762286	20.208304852213608	6.745600418050184
542	0021500498_80111328-80119928	80118928.0	203083	0.9974406820942907	19.848256396973515	9.02430745265254
543	0021500498_80111328-80119928	80118968.0	203083	0.997281467884078	19.465657579439746	9.591043999482023
544	0021500498_80111328-80119928	80119008.0	203083	0.9972148313654486	19.07670288598111	9.751025587085767
545	0021500498_80111328-80119928	80119048.0	203083	0.9983829883960167	18.66892117932903	10.211054059204656
546	0021500498_80111328-80119928	80119088.0	203083	0.9934068299393835	18.22252323362492	11.234016423345624
547	0021500498_80111328-80119928	80119128.0	203083	0.9969712896931469	17.74801831191302	11.898660638912258
548	0021500498_80111328-80119928	80119168.0	203083	0.9956640884047754	17.308452068281554	11.03701159734827
549	0021500498_80111328-80119928	80119208.0	203083	0.9773495122624088	16.855213674112825	11.593559634555751
550	0021500498_80111328-80119928	80119248.0	203083	0.995420819691351	16.420525813749084	10.917188282703504
551	0021500498_80111328-80119928	80119288.0	203083	0.9998767130759832	16.03495048324129	9.640571819140211
552	0021500498_80111328-80119928	80119328.0	203083	0.9999950158672584	15.579949454346764	11.375082417283844
553	0021500498_80111328-80119928	80119368.0	203083	0.9995823399295624	15.134534845841811	11.14001795330687
554	0021500498_80111328-80119928	80119408.0	203083	0.9977227621610637	14.615028737570105	13.017296186228572
555	0021500498_80111328-80119928	80119448.0	203083	0.9994403927265905	14.056202118637879	13.978487936826369
556	0021500498_80111328-80119928	80119488.0	203083	0.9968355275812217	13.501278902385506	13.917120751074908
557	0021500498_80111328-80119928	80119528.0	203083	0.9999644070672392	13.031298822450506	11.749920212495079
558	0021500498_80111328-80119928	80119568.0	203083	0.9992740859207927	12.53242981229099	12.480785231707134
559	0021500498_80111328-80119928	80119608.0	203083	0.9998864777381388	12.062817291163787	11.74164596638816
560	0021500498_80111328-80119928	80119648.0	203083	0.9998906461254647	11.57460845990049	12.206555615733725
561	0021500498_80111328-80119928	80119688.0	203083	0.998537843380321	11.079098203373775	12.405895775799525
562	0021500498_80111328-80119928	80119728.0	203083	0.9977410140284863	10.648650712648996	10.78555167805524
563	0021500498_80111328-80119928	80119768.0	203083	0.9997842916659738	10.181297805289855	11.686343525671296
564	0021500498_80111328-80119928	80119808.0	203083	0.9997515519413267	9.727555962316536	11.346365056704304
565	0021500498_80111328-80119928	80119848.0	203083	0.9993522022884689	9.242761978975764	12.127705883636846
566	0021500498_80111328-80119928	80119888.0	203083	0.9914797863437841	8.785620979760052	11.526735227287919
567	0021500498_80111328-80119928	80119928.0	203083	0.9968200709153568	8.35641382412336	10.764408948010088
568	0021500520_69465568-69480408	69472768.0	203469	0.9943405764154944	23.59150376724638	2.658006772000418
569	0021500520_69465568-69480408	69472808.0	203469	0.9868224404220067	23.464782547468875	3.2103348734984483
570	0021500520_69465568-69480408	69472848.0	203469	0.8937406049084695	23.32750387418251	3.840003255206886
571	0021500520_69465568-69480408	69472888.0	203469	0.931569017259023	23.124761836611423	5.440875389126315
572	0021500520_69465568-69480408	69472928.0	203469	0.8945685015654308	22.916137414494614	5.830308739680964
573	0021500520_69465568-69480408	69472968.0	203469	0.8827121753130691	22.682558696055438	6.615370360002498
574	0021500520_69465568-69480408	69473008.0	203469	0.7769235858280079	22.446541381691745	7.5946115766377735
575	0021500520_69465568-69480408	69473048.0	203469	0.8382193271059674	22.20311406086993	7.260251373058649
576	0021500520_69465568-69480408	69473088.0	203469	0.9021390434088266	21.96316372929911	6.649483062614715
577	0021500520_69465568-69480408	69473128.0	203469	0.8535178921722435	21.678691196656686	8.332354109133824
578	0021500520_69465568-69480408	69473168.0	203469	0.8252792747978327	21.37007426285646	9.348863567300551
579	0021500520_69465568-69480408	69473208.0	203469	0.833861446636008	21.04645758791726	9.702351519090625
580	0021500520_69465568-69480408	69473248.0	203469	0.8258378112329381	20.7172703076443	9.965252129274022
581	0021500520_69465568-69480408	69473288.0	203469	0.8243569275391215	20.367375702333376	10.61113801625441
582	0021500520_69465568-69480408	69473328.0	203469	0.8370642049265942	20.000664188971324	10.952311399882717
583	0021500520_69465568-69480408	69473368.0	203469	0.8299066766569693	19.66729366232172	10.042410069301091
584	0021500520_69465568-69480408	69473408.0	203469	0.8201852390833038	19.293647296454864	11.389084686663812
585	0021500520_69465568-69480408	69473448.0	203469	0.8289404807997677	18.90984695866151	11.575026997808695
586	0021500520_69465568-69480408	69473488.0	203469	0.8225611547608378	18.512380506028933	12.080149005703497
587	0021500520_69465568-69480408	69473528.0	203469	0.8598136907280456	18.119656426102566	11.41887144160931
588	0021500520_69465568-69480408	69473568.0	203469	0.8546792118536917	17.72900070505949	11.42696919572291
589	0021500520_69465568-69480408	69473608.0	203469	0.8552225412620248	17.345459377024294	11.211740498245542
590	0021500520_69465568-69480408	69473648.0	203469	0.8344611556734834	16.94679910779614	11.943643707010002
591	0021500520_69465568-69480408	69473688.0	203469	0.7808225805820528	16.543729748759798	12.905279927223619
592	0021500520_69465568-69480408	69473728.0	203469	0.8037527060459833	15.455138465895413	33.85964596684376
593	0021500520_69465568-69480408	69473768.0	203469	0.8295651148041409	15.259556284505784	5.894117830515488
594	0021500520_69465568-69480408	69473808.0	203469	0.8345418523885612	15.04121550939285	6.540737725975495
595	0021500520_69465568-69480408	69473848.0	203469	0.8302368717410437	14.787989180412595	7.625122949828439
596	0021500520_69465568-69480408	69473888.0	203469	0.8129768717027491	14.511958689301728	8.488263956781784
597	0021500520_69465568-69480408	69473928.0	203469	0.7942028022455752	14.21442928857856	9.365662016109656
598	0021500520_69465568-69480408	69473968.0	203469	0.8101862274257278	13.864420398992522	10.800260413527084
599	0021500520_69465568-69480408	69474008.0	203469	0.7947165536176404	13.51540680112885	10.979184851344833
600	0021500520_69465568-69480408	69474048.0	203469	0.8115459095355674	13.157213382779805	11.034293135493515
601	0021500520_69465568-69480408	69474088.0	203469	0.7803709471338718	12.815524062635909	10.9463749707381
602	0021500520_69465568-69480408	69474128.0	203469	0.8169465433061797	12.463250498966953	10.780190165298501
603	0021500520_69465568-69480408	69474168.0	203469	0.751881850394626	12.128663075541343	11.125000000000052
604	0021500520_69465568-69480408	69474208.0	203469	0.8148272253224387	11.804758235559085	9.937838044564751
605	0021500520_69465568-69480408	69474248.0	203469	0.7291545220808925	11.493934791880454	10.656981279893511
606	0021500520_69465568-69480408	69474288.0	203469	0.7327535873164889	11.18747817874967	10.455650386274408
607	0021500520_69465568-69480408	69474328.0	203469	0.6863093461591699	10.926271871045493	9.514889647284399
608	0021500520_69465568-69480408	69474368.0	203469	0.6877504500958398	10.641564781553509	10.349214946072005
609	0021500520_69465568-69480408	69474408.0	203469	0.6719536411576708	10.37084167268983	10.072239075796425
610	0021500520_69465568-69480408	69474448.0	203469	0.6131509080333324	10.167375325028578	8.295932738396539
611	0021500520_69465568-69480408	69479408.0	203469	0.9988887670074322	21.73208282700947	5.982526640141291
612	0021500520_69465568-69480408	69479448.0	203469	0.9945835175323073	21.526033540808207	5.179285665031408
613	0021500520_69465568-69480408	69479488.0	203469	0.996371682550813	21.30700847139269	5.495566394831416
614	0021500520_69465568-69480408	69479528.0	203469	0.9949887127851883	21.04900116395075	6.4826692033451545
615	0021500520_69465568-69480408	69479568.0	203469	0.9906377366322292	20.719065254011824	8.326351241690396
616	0021500520_69465568-69480408	69479608.0	203469	0.9876109550247247	20.37727052379685	8.652059003497437
617	0021500520_69465568-69480408	69479648.0	203469	0.9827128002954116	20.013730536808975	9.248378236209776
618	0021500520_69465568-69480408	69479688.0	203469	0.9881428186176201	19.642288715931244	9.397473064606343
619	0021500520_69465568-69480408	69479728.0	203469	0.9936784229618739	19.253810012566344	9.7737531174058
620	0021500520_69465568-69480408	69479768.0	203469	0.9870915618749057	18.86573110165625	9.828847847026621
621	0021500520_69465568-69480408	69479808.0	203469	0.9836350478222081	18.476011717900594	9.905080766959912
622	0021500520_69465568-69480408	69479848.0	203469	0.9748876238248466	18.085978685158288	10.001999800040055
623	0021500520_69465568-69480408	69479888.0	203469	0.9787226259089353	17.678218829961352	10.415613280071337
624	0021500520_69465568-69480408	69479928.0	203469	0.9765987356192076	17.2719525821489	10.40003004803356
625	0021500520_69465568-69480408	69479968.0	203469	0.9694111377884557	16.856707270401298	10.708699734328183
626	0021500520_69465568-69480408	69480008.0	203469	0.9659635507094539	16.42944006958241	11.058057017396822
627	0021500520_69465568-69480408	69480048.0	203469	0.9584943532665445	15.991685089445703	11.417776710025443
628	0021500520_69465568-69480408	69480088.0	203469	0.950086370572781	15.556606731546568	11.448389624746387
629	0021500520_69465568-69480408	69480128.0	203469	0.9513831721595003	15.125344624173028	11.332503033310909
630	0021500520_69465568-69480408	69480168.0	203469	0.9379942606675128	14.71999976222826	10.80350059008646
631	0021500520_69465568-69480408	69480208.0	203469	0.932974480254868	14.31541787723991	10.8411830535233
632	0021500520_69465568-69480408	69480248.0	203469	0.9332222436666701	13.914930686137103	10.728612445232638
633	0021500520_69465568-69480408	69480288.0	203469	0.9212503974531666	13.514406017283928	10.869050096489532
634	0021500520_69465568-69480408	69480328.0	203469	0.8922432217307493	13.131726238389225	10.722406446316034
635	0021500520_69465568-69480408	69480368.0	203469	0.9110687961561409	12.735884931955061	10.8620037285945
636	0021500520_69465568-69480408	69480408.0	203469	0.9172360448599883	12.33676497303892	10.878332822634157
637	0021500545_4825098-4831656	4829737.0	203507	0.8337340740787551	25.175485615971738	7.4776751066091
638	0021500545_4825098-4831656	4829777.0	203507	0.8679375551759761	24.900491822452025	7.920897992020776
639	0021500545_4825098-4831656	4829817.0	203507	0.8228809173688066	24.618859701456522	8.556284240252923
640	0021500545_4825098-4831656	4829857.0	203507	0.9110292234148505	24.323679203607337	8.1001928989376
641	0021500545_4825098-4831656	4829897.0	203507	0.883036037199258	24.011718680677564	8.832043931050206
642	0021500545_4825098-4831656	4829937.0	203507	0.8713182471234491	23.711932017446408	8.601526027397723
643	0021500545_4825098-4831656	4829977.0	203507	0.9060398678046739	23.392519872814045	8.813413073265071
644	0021500545_4825098-4831656	4830017.0	203507	0.9244658033508143	23.007088581565466	10.423081358216475
645	0021500545_4825098-4831656	4830057.0	203507	0.9335803364435622	22.556406118883388	12.0686577546967
646	0021500545_4825098-4831656	4830097.0	203507	0.9567904952709254	22.11809476424224	11.452647073930084
647	0021500545_4825098-4831656	4830137.0	203507	0.9483173729340382	21.629524451545393	12.879926242024847
648	0021500545_4825098-4831656	4830177.0	203507	0.9694909548286046	21.1603629458476	12.098140352963302
649	0021500545_4825098-4831656	4830217.0	203507	0.9563482197201186	20.633776217648578	13.7655593783907
650	0021500545_4825098-4831656	4830257.0	203507	0.9612667854123867	20.1080370996276	13.673080304013416
651	0021500545_4825098-4831656	4830297.0	203507	0.9651880897275873	19.58789115754935	13.472657495832138
652	0021500545_4825098-4831656	4830337.0	203507	0.962339565032963	19.05517383809447	13.839120275508854
653	0021500545_4825098-4831656	4830377.0	203507	0.9613702069993479	18.51154980005726	14.136698695239916
654	0021500545_4825098-4831656	4830417.0	203507	0.9866092001748201	17.955678906685762	14.08538693114259
655	0021500545_4825098-4831656	4830457.0	203507	0.9687882029409646	17.392577066093455	14.531087364681206
656	0021500545_4825098-4831656	4830497.0	203507	0.9753795274263912	16.836233545540995	14.259667773128582
657	0021500545_4825098-4831656	4830537.0	203507	0.9789420913289636	16.25127407313039	14.938561677751899
658	0021500545_4825098-4831656	4830577.0	203507	0.9782714136009275	15.672466334307437	14.791593896534657
659	0021500545_4825098-4831656	4830617.0	203507	0.9829919132007554	15.13791663340765	13.59496689955515
660	0021500545_4825098-4831656	4830657.0	203507	0.9879687048271365	14.647130811186198	12.419062967873174
661	0021500545_4825098-4831656	4830697.0	203507	0.9763917550677156	14.119495175111608	13.509834380924216
662	0021500545_4825098-4831656	4830737.0	203507	0.9748415938586003	13.593885574036586	13.479359220675116
663	0021500545_4825098-4831656	4830777.0	203507	0.9560842535409402	13.069919127523322	13.70084395210748
664	0021500545_4825098-4831656	4830817.0	203507	0.9473120489226565	12.578007791379363	12.981766058591562
665	0021500545_4825098-4831656	4830857.0	203507	0.9621127860873081	12.067995442491682	13.252405442032018
666	0021500545_4825098-4831656	4830897.0	203507	0.9498280730585654	11.57707121857683	12.921396983298647
667	0021500545_4825098-4831656	4830937.0	203507	0.936960035575526	11.122557709447948	12.127345134034922
668	0021500561_71362920-71369600	71366560.0	101133	0.9434948940682415	17.49881358835507	7.450377507213937
669	0021500561_71362920-71369600	71366600.0	101133	0.9528276105065357	17.202184105514043	7.782873826550188
670	0021500561_71362920-71369600	71366640.0	101133	0.9765689124210816	16.842137304985968	9.217137570851424
671	0021500561_71362920-71369600	71366680.0	101133	0.9482712733082146	16.539387685159326	7.9816195098488425
672	0021500561_71362920-71369600	71366720.0	101133	0.9659199211581302	16.24210238854564	7.694356698256215
673	0021500561_71362920-71369600	71366760.0	101133	0.9989618057053705	15.91514263209727	8.182488924526544
674	0021500561_71362920-71369600	71366800.0	101133	0.9992766264320734	15.580786405056712	8.364956664561957
675	0021500561_71362920-71369600	71366840.0	101133	0.9780354793829408	15.260496584318613	8.187070599426898
676	0021500561_71362920-71369600	71366880.0	101133	0.9924318148311905	14.974287094883683	7.209802355127358
677	0021500561_71362920-71369600	71366920.0	101133	0.9987716658697648	14.639482504514975	8.380408701250783
678	0021500561_71362920-71369600	71366960.0	101133	0.9835547304195552	14.325260241964191	7.986903342347454
679	0021500561_71362920-71369600	71367000.0	101133	0.9993214845926334	13.97367940093088	8.795488900567127
680	0021500561_71362920-71369600	71367040.0	101133	0.9984004743867243	13.645636848458192	8.214202639331447
681	0021500561_71362920-71369600	71367080.0	101133	0.9990924157113071	13.284383764405483	9.03953123784635
682	0021500561_71362920-71369600	71367120.0	101133	0.9996401042262247	12.919346732710599	9.129211356957374
683	0021500561_71362920-71369600	71367160.0	101133	0.9961446387202527	12.540222406321188	9.514791116992601
684	0021500561_71362920-71369600	71367200.0	101133	0.9955608558691708	12.1662040916631	9.392150978343563
685	0021500561_71362920-71369600	71367240.0	101133	0.9937962807500684	11.806975946447931	9.036765184511504
686	0021500561_71362920-71369600	71367280.0	101133	0.9922664748214699	11.429549291201294	9.509206065702875
687	0021500561_71362920-71369600	71367320.0	101133	0.9924516670148872	11.039688809019935	9.820641526906478
688	0021500561_71362920-71369600	71367360.0	101133	0.9951689747033915	10.729041429689794	7.803885250309622
689	0021500561_71362920-71369600	71367400.0	101133	0.9930183289101565	10.437668801030236	7.335529974037349
690	0021500561_71362920-71369600	71367440.0	101133	0.9872702443173776	10.153326400741777	7.200217010618508
691	0021500561_71362920-71369600	71367480.0	101133	0.9766858680200279	9.816835793676086	8.613071461447403
692	0021500561_71362920-71369600	71367520.0	101133	0.9690841520034941	9.547514074354643	6.947841391396316
693	0021500561_71362920-71369600	71367560.0	101133	0.9671983157768962	9.292665118253213	6.587298384011455
694	0021500561_71362920-71369600	71367600.0	101133	0.9871885623730046	9.06166088529029	5.850053418559523
695	0021500561_71362920-71369600	71367640.0	101133	0.9858609038336923	8.845053985137683	5.4928362436905
696	0021500561_71362920-71369600	71367680.0	101133	0.9932877925530323	8.636227185524938	5.255949010407186
697	0021500561_71362920-71369600	71367720.0	101133	0.9714081449235316	8.47775660183754	4.078372837296751
698	0021500561_71362920-71369600	71367760.0	101133	0.9986200753923515	8.353473529017736	3.111370276903697
699	0021500561_71362920-71369600	71367800.0	101133	0.9975280663360653	8.241212835499397	2.8134720542418896
700	0021500561_71362920-71369600	71367840.0	101133	0.9956887618400522	8.087847674134323	3.8507304501873527
701	0021500561_71362920-71369600	71367880.0	101133	0.9995531961393288	7.965472804548391	3.0607392897795016
702	0021500561_71362920-71369600	71367920.0	101133	0.9988617404661488	7.843084724775067	3.0631886980726635
703	0021500561_71362920-71369600	71367960.0	101133	0.9999806289670218	7.721653967900918	3.035827728972764
704	0021500561_71362920-71369600	71368880.0	101145	0.7931393554919015	24.833335357941753	7.412868877836668
705	0021500561_71362920-71369600	71368920.0	101145	0.7971592175811054	24.58621471475428	7.7500403224757655
706	0021500561_71362920-71369600	71368960.0	101145	0.8327267161673627	24.30684265798419	8.387267135366558
707	0021500561_71362920-71369600	71369000.0	101145	0.8265438681102709	24.015522584361975	8.811391774288468
708	0021500561_71362920-71369600	71369040.0	101145	0.8453650845270454	23.692894230127308	9.54109532496148
709	0021500561_71362920-71369600	71369080.0	101145	0.8531682630681754	23.347255770218478	10.128085949477319
710	0021500561_71362920-71369600	71369120.0	101145	0.8689890845862245	22.976848217281677	10.656277492633086
711	0021500561_71362920-71369600	71369160.0	101145	0.8932610382602034	22.58501195483412	10.966454531889536
712	0021500561_71362920-71369600	71369200.0	101145	0.9060318475953053	22.177388236670247	11.247499722160555
713	0021500561_71362920-71369600	71369240.0	101145	0.9148444322580866	21.75367302319312	11.578887036325998
714	0021500561_71362920-71369600	71369280.0	101145	0.9099919768710936	21.319336035627373	11.932440027085901
715	0021500561_71362920-71369600	71369320.0	101145	0.9166843012316946	20.864818666837248	12.395689775078958
716	0021500561_71362920-71369600	71369360.0	101145	0.9157448071774913	20.411324307844406	12.380478585256794
717	0021500561_71362920-71369600	71369400.0	101145	0.9196560500238545	19.951619533260956	12.496649550979578
718	0021500561_71362920-71369600	71369440.0	101145	0.9228178069485979	19.478062018589018	12.829117272829027
719	0021500561_71362920-71369600	71369480.0	101145	0.9292939638004672	18.985580054346507	13.248820702236216
720	0021500561_71362920-71369600	71369520.0	101145	0.9330422493195205	18.470752908314264	13.7943149521823
721	0021500561_71362920-71369600	71369560.0	101145	0.9310544456892602	17.94740009026377	14.052691023430311
722	0021500561_71362920-71369600	71369600.0	101145	0.9344079447540288	17.41871177785545	14.145007953338062
723	0021500564_85579720-85589040	85582160.0	201586	0.5780822710879365	19.213862313444423	7.955265551821659
724	0021500564_85579720-85589040	85582200.0	201586	0.5759737509290068	19.035655439201456	7.73502585645316
725	0021500564_85579720-85589040	85582240.0	201586	0.5701333847537209	18.8635827986096	7.545279981551453
726	0021500564_85579720-85589040	85582280.0	201586	0.5776004969100629	18.687792860581474	7.60862996866052
727	0021500564_85579720-85589040	85582320.0	201586	0.6154908573443455	18.481101536434455	8.395385637360617
728	0021500564_85579720-85589040	85582360.0	201586	0.6333107320888023	18.276627478832083	8.07163242473289
729	0021500564_85579720-85589040	85582400.0	201586	0.6673494436448453	18.06173992172404	8.050038819782204
730	0021500564_85579720-85589040	85582440.0	201586	0.6983409407799843	17.827361470503703	8.390545274295292
731	0021500564_85579720-85589040	85582480.0	201586	0.7354459174154063	17.567329592171944	8.839259018718696
732	0021500564_85579720-85589040	85582520.0	201586	0.7526450680283404	17.29280804265172	9.118559370865569
733	0021500564_85579720-85589040	85582560.0	201586	0.7774354441815627	16.994888937560024	9.580187889597982
734	0021500564_85579720-85589040	85582600.0	201586	0.8011595346980495	16.693838384266215	9.394213644579308
735	0021500564_85579720-85589040	85582640.0	201586	0.8271527460810333	16.373422641585968	9.684297857872817
736	0021500564_85579720-85589040	85582680.0	201586	0.8728574329066797	16.02322292798799	10.030266696354584
737	0021500564_85579720-85589040	85582720.0	201586	0.8826305696920964	15.668405438971767	10.050000000000026
738	0021500564_85579720-85589040	85582760.0	201586	0.8943879135456572	15.309505054050572	10.032011263949014
739	0021500564_85579720-85589040	85582800.0	201586	0.8984843504182664	14.926092187843407	10.668323439041439
740	0021500564_85579720-85589040	85582840.0	201586	0.9059201528977967	14.525924583309664	11.043125689767313
741	0021500564_85579720-85589040	85582880.0	201586	0.9242329414594096	14.107399087003953	11.3208877743753
742	0021500564_85579720-85589040	85582920.0	201586	0.9206869034851959	13.693075658886867	11.250388882167593
743	0021500564_85579720-85589040	85582960.0	201586	0.935931714310025	13.274572874484512	11.178774530331996
744	0021500564_85579720-85589040	85583000.0	201586	0.9569968732934949	12.833545768804504	11.521121907175583
745	0021500564_85579720-85589040	85583040.0	201586	0.9660034598886102	12.399768263963646	11.226085693597748
746	0021500564_85579720-85589040	85583080.0	201586	0.9751573671698547	11.958620823489639	11.309647430402038
747	0021500564_85579720-85589040	85583120.0	201586	0.9858207268498707	11.517067769185005	11.197600189326257
748	0021500564_85579720-85589040	85583160.0	201586	0.9991756041770459	11.056344875228884	11.527575634104553
749	0021500564_85579720-85589040	85583200.0	201586	0.9979823165252464	10.575192149554542	12.053137558328917
750	0021500564_85579720-85589040	85583240.0	201586	0.9938026422867827	10.107261993240304	11.771204271441444
751	0021500564_85579720-85589040	85583280.0	201586	0.9882476813255455	9.660389329628492	11.304672706451923
752	0021500564_85579720-85589040	85583320.0	201586	0.9832527950401838	9.214659027875093	11.333054530884457
753	0021500564_85579720-85589040	85583360.0	201586	0.9736703432216688	8.745712663928538	12.040686234596386
754	0021500564_85579720-85589040	85583400.0	201586	0.9594571216940943	8.262461437126348	12.591787998533052
755	0021500564_85579720-85589040	85583440.0	201586	0.9408691821138735	7.796351197836076	12.385096891021835
756	0021500564_85579720-85589040	85583480.0	201586	0.9559154531000957	7.314812642850123	12.59364919314496
757	0021500564_85579720-85589040	85583520.0	201586	0.9144084851564865	6.849334712218408	12.726203282990545
758	0021500564_85579720-85589040	85583560.0	201586	0.935027618192008	6.348989210890188	13.37782680408145
759	0021500564_85579720-85589040	85583600.0	201586	0.8948591077160443	5.891156168359483	12.790645996195869
760	0021500564_85579720-85589040	85583640.0	201586	0.9001782329301091	5.4408996498740905	12.504649135421587
761	0021500564_85579720-85589040	85583680.0	201586	0.8780614044837438	5.007738511543908	12.332882874656676
762	0021500564_85579720-85589040	85583720.0	201586	0.8540817726627302	4.588255659834139	12.278767242683566
763	0021500564_85579720-85589040	85585880.0	203460	0.9976759538831905	22.426462315755465	3.631976046176517
764	0021500564_85579720-85589040	85585920.0	203460	0.9994313011713754	22.242499072721124	4.601698056152754
765	0021500564_85579720-85589040	85585960.0	203460	0.9975686047800754	22.019603311594874	5.585975742876079
766	0021500564_85579720-85589040	85586000.0	203460	0.9952502921103477	21.774785900210365	6.149644298656631
767	0021500564_85579720-85589040	85586040.0	203460	0.9961720870954455	21.507986539887924	6.695614236199693
768	0021500564_85579720-85589040	85586080.0	203460	0.9883863478707341	21.207461823612935	7.601397897755387
769	0021500564_85579720-85589040	85586120.0	203460	0.9992849240649411	20.897580362329034	7.75258021564434
770	0021500564_85579720-85589040	85586160.0	203460	0.9956829343128955	20.585931603889097	7.825000000000007
771	0021500564_85579720-85589040	85586200.0	203460	0.9958827727849966	20.24634287964125	8.5248167135722
772	0021500564_85579720-85589040	85586240.0	203460	0.9927826945522316	19.901973193630827	8.671829391771952
773	0021500564_85579720-85589040	85586280.0	203460	0.9921919925957237	19.547732860871616	8.925700252641253
774	0021500564_85579720-85589040	85586320.0	203460	0.9884396858757796	19.16986825724162	9.557098147450397
775	0021500564_85579720-85589040	85586360.0	203460	0.9908430837089502	18.77803397589854	9.886385841145382
776	0021500564_85579720-85589040	85586400.0	203460	0.9899133762840421	18.373445104280254	10.217784740343687
777	0021500564_85579720-85589040	85586440.0	203460	0.9917672785563241	17.959857933736558	10.425509579871866
778	0021500564_85579720-85589040	85586480.0	203460	0.9962609241640915	17.535827468357457	10.640547448322378
779	0021500564_85579720-85589040	85586520.0	203460	0.9934217724104791	17.125226889007926	10.33298722538647
780	0021500564_85579720-85589040	85586560.0	203460	0.9941413111344697	16.717602280231453	10.250670709763334
781	0021500564_85579720-85589040	85586600.0	203460	0.9948762990665332	16.31093145715474	10.219130344603682
782	0021500564_85579720-85589040	85586640.0	203460	0.9932570540615434	15.904588551735628	10.227536360238501
783	0021500564_85579720-85589040	85586680.0	203460	0.9914667359777243	15.494632941764062	10.337099448104361
784	0021500564_85579720-85589040	85586720.0	203460	0.985938893153831	15.092533021332105	10.195863131682406
785	0021500564_85579720-85589040	85586760.0	203460	0.9874721876653904	14.703332411395724	9.853457515004555
786	0021500564_85579720-85589040	85586800.0	203460	0.986732537176671	14.325321113329363	9.577349581173285
787	0021500564_85579720-85589040	85586840.0	203460	0.987254906001837	13.948390086314621	9.544926662892676
788	0021500564_85579720-85589040	85586880.0	203460	0.987663004940007	13.575513618276105	9.438352610493029
789	0021500564_85579720-85589040	85586920.0	203460	0.9869749873440016	13.213798394103039	9.162218617780265
790	0021500564_85579720-85589040	85586960.0	203460	0.9868337678037378	12.860173015943449	8.958585267775291
791	0021500564_85579720-85589040	85587000.0	203460	0.9888098804084953	12.519195581186517	8.620904824900906
792	0021500564_85579720-85589040	85587040.0	203460	0.9920944382938479	12.188536294403853	8.33235410913387
793	0021500564_85579720-85589040	85587080.0	203460	0.996761284470629	11.86159251534127	8.200152437607471
794	0021500564_85579720-85589040	85587120.0	203460	0.9975445187075765	11.539330049877247	8.07639306869101
795	0021500564_85579720-85589040	85587160.0	203460	0.9982526193709911	11.220731036790784	7.9789175330993585
796	0021500564_85579720-85589040	85587200.0	203460	0.9993480305924329	10.915456793006877	7.636835077438814
797	0021500564_85579720-85589040	85587240.0	203460	0.9999905470044816	10.608270829876092	7.679721674644186
798	0021500564_85579720-85589040	85587280.0	203460	0.9999729451096023	10.306782718190968	7.537406715840686
799	0021500564_85579720-85589040	85587320.0	203460	0.998071724735834	10.012891690216168	7.361470641115139
800	0021500564_85579720-85589040	85587360.0	203460	0.9958566540838611	9.729464168185215	7.11516865576634
801	0021500564_85579720-85589040	85587400.0	203460	0.9930947917500433	9.44958581102897	7.045610335520968
802	0021500564_85579720-85589040	85586360.0	203500	0.9635077987199488	23.86542390153588	6.38445377459969
803	0021500564_85579720-85589040	85586400.0	203500	0.9879076094971927	23.60908138831327	6.487006243252797
804	0021500564_85579720-85589040	85586440.0	203500	0.9781132444131869	23.27528098648865	8.531742201918632
805	0021500564_85579720-85589040	85586480.0	203500	0.9824015145108478	22.9275705210997	8.84848150814588
806	0021500564_85579720-85589040	85586520.0	203500	0.9939060971492099	22.560732988978884	9.227167766980301
807	0021500564_85579720-85589040	85586560.0	203500	0.9948291620354601	22.184345584217713	9.458593975850786
808	0021500564_85579720-85589040	85586600.0	203500	0.9964624328684382	21.80013727021002	9.63930754774426
809	0021500564_85579720-85589040	85586640.0	203500	0.9891655477878719	21.453199528275498	8.768444845010988
810	0021500564_85579720-85589040	85586680.0	203500	0.9929730801250913	21.090792920134607	9.124280793574881
811	0021500564_85579720-85589040	85586720.0	203500	0.9972931944455379	20.70592301733975	9.647862457560253
812	0021500564_85579720-85589040	85586760.0	203500	0.9967877198478943	20.29800172430774	10.23089683263399
813	0021500564_85579720-85589040	85586800.0	203500	0.9971868962391314	19.883430941364217	10.393507588874908
814	0021500564_85579720-85589040	85586840.0	203500	0.9999637906036632	19.512875877225277	9.264212054999566
815	0021500564_85579720-85589040	85586880.0	203500	0.9995619169061111	19.138675084759658	9.35911988383525
816	0021500564_85579720-85589040	85586920.0	203500	0.999915912122899	18.7247485430379	10.349033771323807
817	0021500564_85579720-85589040	85586960.0	203500	0.9987786578342122	18.281412308681187	11.096959042908974
818	0021500564_85579720-85589040	85587000.0	203500	0.9998976592822142	17.832154384706296	11.232597651478518
819	0021500564_85579720-85589040	85587040.0	203500	0.9988928339098695	17.44804794239172	9.613304582712455
820	0021500564_85579720-85589040	85587080.0	203500	0.9999997228290236	17.040277286476297	10.194269223441164
821	0021500564_85579720-85589040	85587120.0	203500	0.9999484854236694	16.613350805903064	10.673711866075472
822	0021500564_85579720-85589040	85587160.0	203500	0.9999999501832749	16.20048159777974	10.321730717277957
823	0021500564_85579720-85589040	85587200.0	203500	0.998930157924436	15.835435832335024	9.135918125727665
824	0021500564_85579720-85589040	85587240.0	203500	0.9991757565281709	15.394773268872784	11.025651908163967
825	0021500564_85579720-85589040	85587280.0	203500	0.9999969003319803	14.90641016475798	12.20911544707479
826	0021500564_85579720-85589040	85587320.0	203500	0.9996114028325191	14.417838395543209	12.219042515680226
827	0021500564_85579720-85589040	85587360.0	203500	0.9999095854218133	13.984655912821022	10.830541306878448
828	0021500564_85579720-85589040	85587400.0	203500	0.999589986616091	13.598284965391777	9.663235741717113
829	0021500564_85579720-85589040	85587440.0	203500	0.9957389676540521	13.151570894763864	11.215641978950691
830	0021500564_85579720-85589040	85587480.0	203500	0.995756254992744	12.703197432142824	11.257108865068277
831	0021500564_85579720-85589040	85587520.0	203500	0.9991068913242004	12.305160218379928	9.95982555068116
832	0021500564_85579720-85589040	85587560.0	203500	0.9964931570202129	11.948648166215289	8.94416709369856
833	0021500564_85579720-85589040	85587600.0	203500	0.9906708574000452	11.610897682780603	8.523276951970992
834	0021500564_85579720-85589040	85587640.0	203500	0.9895245715138388	11.264793162770456	8.7442123716204
835	0021500564_85579720-85589040	85587680.0	203500	0.9943710180032812	10.946119358019079	8.011944208492748
836	0021500564_85579720-85589040	85587720.0	203500	0.9923972965195659	10.650583176521367	7.445006715913716
837	0021500564_85579720-85589040	85587760.0	203500	0.996208373037564	10.365234247232427	7.160874597421706
838	0021500564_85579720-85589040	85587800.0	203500	0.9748134410982758	10.030890289500729	8.574562671063743
839	0021500564_85579720-85589040	85587840.0	203500	0.997917987677572	9.745130065832882	7.158910531638198
840	0021500564_85579720-85589040	85587880.0	203500	0.99048737535016	9.531659928889615	5.388007516698533
841	0021500564_85579720-85589040	85587920.0	203500	0.9848962694081245	9.350390847445897	4.6012226635971505
842	0021500564_85579720-85589040	85587960.0	203500	0.9749384858652551	9.146137162758931	5.237604414233676
843	0021500564_85579720-85589040	85588000.0	203500	0.9297054648869221	8.888959725412192	6.915562160808066
844	0021500564_85579720-85589040	85588040.0	203500	0.9298520449273718	8.675528802326692	5.738303320668902
845	0021500564_85579720-85589040	85588080.0	203500	0.9087883345522918	8.491306848771865	5.067790445549202
846	0021500564_85579720-85589040	85588120.0	203500	0.8212408649640869	8.333996880248998	4.7887889909663155
847	0021500567_66313812-66326492	66325252.0	203490	0.7322903151360948	19.42573885338728	10.653901867391106
848	0021500567_66313812-66326492	66325292.0	203490	0.7467196365333222	19.086408383978373	11.360705303809304
849	0021500567_66313812-66326492	66325332.0	203490	0.7832156288480663	18.74904330892646	10.768588579753613
850	0021500567_66313812-66326492	66325372.0	203490	0.7722369672292051	18.404232801179187	11.162716963177004
851	0021500567_66313812-66326492	66325412.0	203490	0.7734222796720793	18.05716262318086	11.218650765577857
852	0021500567_66313812-66326492	66325452.0	203490	0.7867500250373705	17.720488763011026	10.698247520037995
853	0021500567_66313812-66326492	66325492.0	203490	0.8012479018154952	17.36533794661077	11.081177735241013
854	0021500567_66313812-66326492	66325532.0	203490	0.7931181122970675	17.00908751226826	11.229425630903819
855	0021500567_66313812-66326492	66325572.0	203490	0.7946073115029474	16.650712567334768	11.27522172730982
856	0021500567_66313812-66326492	66325612.0	203490	0.787600552719831	16.28701077546153	11.54461454531944
857	0021500567_66313812-66326492	66325652.0	203490	0.788932330351666	15.92274866346888	11.542882005807728
858	0021500567_66313812-66326492	66325692.0	203490	0.7759347429233595	15.566716352525988	11.471077761047548
859	0021500567_66313812-66326492	66325732.0	203490	0.7881486706116985	15.200820931778651	11.606167541441087
860	0021500567_66313812-66326492	66325772.0	203490	0.7925638150491681	14.832658190627868	11.61303147330615
861	0021500567_66313812-66326492	66325812.0	203490	0.8207971543284416	14.445171511615913	11.802144932172318
862	0021500567_66313812-66326492	66325852.0	203490	0.8082807672259176	14.056334692941828	12.026663086658695
863	0021500567_66313812-66326492	66325892.0	203490	0.775147872980093	13.691187384591593	11.776698391314946
864	0021500567_66313812-66326492	66325932.0	203490	0.7681717827670355	13.35472025165634	10.950256846302754
865	0021500567_66313812-66326492	66325972.0	203490	0.7610455165056973	12.99169834933062	11.92510482134225
866	0021500567_66313812-66326492	66326012.0	203490	0.793825177882974	12.638146580887565	11.134434202059818
867	0021500567_66313812-66326492	66326052.0	203490	0.7661182972675918	12.298216171461616	11.09262142146751
868	0021500567_66313812-66326492	66326092.0	203490	0.7515277480618232	11.970011862984931	10.917903873912792
869	0021500567_66313812-66326492	66326132.0	203490	0.7501341098011722	11.647195241773877	10.758630256682311
870	0021500567_66313812-66326492	66326172.0	203490	0.7747159630317416	11.316210142976312	10.680853196257319
871	0021500567_66313812-66326492	66326212.0	203490	0.6788299495149612	11.032360989380287	10.453617794811542
872	0021500567_66313812-66326492	66326252.0	203490	0.665948647767577	10.759804877412973	10.23187421736602
873	0021500567_66313812-66326492	66326292.0	203490	0.7456229733798672	10.457627885902234	10.131695317171767
874	0021500567_66313812-66326492	66326332.0	203490	0.7254835343470756	10.166007869365437	10.049160412691188
875	0021500567_66313812-66326492	66326372.0	203490	0.7031477139923769	9.880713536987095	10.143470806385752
876	0021500567_66313812-66326492	66326412.0	203490	0.6931882396934942	9.603630667617326	9.993060091883786
877	0021500567_66313812-66326492	66326452.0	203490	0.7161678810714935	9.329016936419398	9.586220579561058
878	0021500567_66313812-66326492	66326492.0	203490	0.7398677565734014	9.043315874169163	9.653788116589272
879	0021500579_33883352-33894952	33893872.0	203080	0.6626616174926669	28.33532066167595	2.9706901555025755
880	0021500579_33883352-33894952	33893912.0	203080	0.7596757737697659	28.234710216327706	3.3109666262286566
881	0021500579_33883352-33894952	33893952.0	203080	0.8061044347411904	28.10861476487235	3.9106425303267476
882	0021500579_33883352-33894952	33893992.0	203080	0.8407258234473798	27.95605140215621	4.536656257641682
883	0021500579_33883352-33894952	33894032.0	203080	0.8505796573381174	27.772560648957093	5.3931090291222485
884	0021500579_33883352-33894952	33894072.0	203080	0.858958597754509	27.570851637191044	5.870743138649428
885	0021500579_33883352-33894952	33894112.0	203080	0.8971348236124124	27.348912738900612	6.184658438426527
886	0021500579_33883352-33894952	33894152.0	203080	0.9102108334873096	27.13169058499673	5.9662592970805255
887	0021500579_33883352-33894952	33894192.0	203080	0.9097693193539382	26.853562929339564	7.642807075937516
888	0021500579_33883352-33894952	33894232.0	203080	0.9332852591399377	26.61059129369357	6.508504052391823
889	0021500579_33883352-33894952	33894272.0	203080	0.9474308009770681	26.35138800898351	6.839636320741039
890	0021500579_33883352-33894952	33894312.0	203080	0.9644464453745691	26.07541978569089	7.153539333784341
891	0021500579_33883352-33894952	33894352.0	203080	0.9679914578517467	25.777665235625975	7.690009752919702
892	0021500579_33883352-33894952	33894392.0	203080	0.9785922025817385	25.46110767425487	8.087065289707962
893	0021500579_33883352-33894952	33894432.0	203080	0.9831148915407696	25.130170114824132	8.41553622771599
894	0021500579_33883352-33894952	33894472.0	203080	0.9849454356558452	24.772314889811973	9.08312308625183
895	0021500579_33883352-33894952	33894512.0	203080	0.9757712916363404	24.37085525786898	10.285700024791634
896	0021500579_33883352-33894952	33894552.0	203080	0.9797488642328838	23.96587751366513	10.333713030658474
897	0021500579_33883352-33894952	33894592.0	203080	0.98311737564951	23.564271959897255	10.212553549431211
898	0021500579_33883352-33894952	33894632.0	203080	0.9917858956861499	23.16542479645042	10.053761733798886
899	0021500579_33883352-33894952	33894672.0	203080	0.9956809450323949	22.76115871391437	10.150492598884117
900	0021500579_33883352-33894952	33894712.0	203080	0.9923727709848948	22.338333375612425	10.651877768731628
901	0021500579_33883352-33894952	33894752.0	203080	0.991319770860232	21.89408826601373	11.20337560737835
902	0021500579_33883352-33894952	33894792.0	203080	0.9989969696422429	21.489658559409452	10.1208942292665
903	0021500579_33883352-33894952	33894832.0	203080	0.9966256278815212	21.030031502591715	11.5295815188584
904	0021500579_33883352-33894952	33894872.0	203080	0.9950308767345422	20.55834908255038	11.850949329062212
905	0021500579_33883352-33894952	33894912.0	203080	0.9945591959672151	20.07994026385537	12.025649670599874
906	0021500579_33883352-33894952	33894952.0	203080	0.9899556323914167	19.586799253578924	12.453613933312717
907	0021500579_33883352-33894952	33885112.0	203508	-0.2121582952759379	19.635079729911972	6.261239893184098
908	0021500579_33883352-33894952	33885152.0	203508	-0.17000928106115626	19.68472273109276	7.300042808093658
909	0021500579_33883352-33894952	33885192.0	203508	-0.13645896125144702	19.72665916976314	7.682976311300163
910	0021500579_33883352-33894952	33885232.0	203508	-0.17283762766904245	19.777487833392794	7.352083038160015
911	0021500579_33883352-33894952	33885272.0	203508	-0.15356034428989124	19.8248651193394	7.713138142157181
912	0021500579_33883352-33894952	33885312.0	203508	-0.1504212696085262	19.87178522428219	7.798116759833747
913	0021500579_33883352-33894952	33885352.0	203508	-0.16394584580469956	19.923753988643806	7.924684536308072
914	0021500579_33883352-33894952	33885392.0	203508	-0.14543096016129248	19.970007436152844	7.951100552753662
915	0021500579_33883352-33894952	33885432.0	203508	-0.11190084638279459	20.005843671287646	8.006247560499258
916	0021500579_33883352-33894952	33885472.0	203508	-0.07116161787474427	20.02961687102377	8.351833631005837
917	0021500579_33883352-33894952	33885512.0	203508	-0.05524538408748437	20.048161636419437	8.391997676358102
918	0021500579_33883352-33894952	33885552.0	203508	0.03080415509689406	20.037381590417446	8.748857068211851
919	0021500579_33883352-33894952	33885592.0	203508	0.014191983829255902	20.03282366517511	8.029048822868086
920	0021500579_33883352-33894952	33885632.0	203508	0.08545509729027082	20.00339123748771	8.610495049647257
921	0021500579_33883352-33894952	33885672.0	203508	0.2640940855181476	19.904355955418403	9.37500000000001
922	0021500579_33883352-33894952	33885712.0	203508	0.36077259846169724	19.76452503856341	9.689685237405804
923	0021500579_33883352-33894952	33885752.0	203508	0.4470287836231764	19.59916970180115	9.247465869090837
924	0021500579_33883352-33894952	33885792.0	203508	0.45402443798985603	19.42821216684644	9.413454466878777
925	0021500579_33883352-33894952	33885832.0	203508	0.46803331881488974	19.240152442223525	10.045210301432222
926	0021500579_33883352-33894952	33885872.0	203508	0.5692657919352565	19.013671923118903	9.946167603655203
927	0021500579_33883352-33894952	33885912.0	203508	0.4944581880382684	18.831941216985573	9.188375808596406
928	0021500579_33883352-33894952	33885952.0	203508	0.5266111450181333	18.64160424963474	9.035935203397582
929	0021500579_33883352-33894952	33885992.0	203508	0.6325486740536898	18.387054685294217	10.060473398404278
930	0021500579_33883352-33894952	33886032.0	203508	0.6584925382322514	18.110936585389503	10.482962367575334
931	0021500579_33883352-33894952	33886072.0	203508	0.6826987640594556	17.82472372857431	10.480935072788114
932	0021500579_33883352-33894952	33886112.0	203508	0.70640744588013	17.50406609905253	11.348182673890998
933	0021500579_33883352-33894952	33886152.0	203508	0.721408583663678	17.190927403720835	10.851641580885342
934	0021500579_33883352-33894952	33886192.0	203508	0.7151010477426035	16.855634221232968	11.721881248332107
935	0021500579_33883352-33894952	33886232.0	203508	0.7507444564781075	16.51081033747284	11.482731600102847
936	0021500579_33883352-33894952	33886272.0	203508	0.7764756434990492	16.18826998168736	10.384754450635775
937	0021500579_33883352-33894952	33886312.0	203508	0.7860854962243103	15.852588463717842	10.675731825031985
938	0021500579_33883352-33894952	33886352.0	203508	0.8216776546138135	15.472173893800445	11.57432503431625
939	0021500579_33883352-33894952	33886392.0	203508	0.841324359486104	15.075724393872422	11.780518876518135
940	0021500579_33883352-33894952	33886432.0	203508	0.8704075654032106	14.624550078549424	12.958708461879992
941	0021500579_33883352-33894952	33886472.0	203508	0.8662312014595402	14.195088058902629	12.394555256240517
942	0021500579_33883352-33894952	33886512.0	203508	0.8830730134523761	13.695402148166368	14.146222994142288
943	0021500579_33883352-33894952	33886552.0	203508	0.8821327787747911	13.175562416838227	14.732468394671674
944	0021500579_33883352-33894952	33886592.0	203508	0.8850751574803948	12.678606311420827	14.037115978718681
945	0021500579_33883352-33894952	33886632.0	203508	0.9042562456025836	12.179275881594931	13.805003621875718
946	0021500579_33883352-33894952	33886672.0	203508	0.8830183977296753	11.675787339618685	14.25475797760169
947	0021500579_33883352-33894952	33886712.0	203508	0.9247118154471781	11.15592080466691	14.0548256837287
948	0021500579_33883352-33894952	33886752.0	203508	0.9291793441788329	10.614793686172144	14.559275394057252
949	0021500579_33883352-33894952	33886792.0	203508	0.9311594029883761	10.082089118828497	14.302185147731803
950	0021500579_33883352-33894952	33886832.0	203508	0.943063561328533	9.54177871258813	14.323276510631203
951	0021500579_33883352-33894952	33886872.0	203508	0.9464339855620919	8.978463621355269	14.879936155777019
952	0021500579_33883352-33894952	33886912.0	203508	0.9486672126884416	8.416695610511288	14.804137935050434
953	0021500579_33883352-33894952	33886952.0	203508	0.9379898195263147	7.8993876344942064	13.78767565617937
954	0021500579_33883352-33894952	33886992.0	203508	0.9355408297716317	7.376916767864471	13.961733416735859
955	0021500579_33883352-33894952	33887032.0	203508	0.9284129792969759	6.882239897010275	13.320496424683258
956	0021500579_33883352-33894952	33887072.0	203508	0.9108519885017883	6.373676882302711	13.958442785640527
957	0021500579_33883352-33894952	33887112.0	203508	0.9006086185437002	5.8750779569295934	13.840610535666432
958	0021500579_33883352-33894952	33887152.0	203508	0.8832796411081009	5.394566525681188	13.600206799898324
959	0021500579_33883352-33894952	33887192.0	203508	0.8752754011967779	4.898632053951388	14.16509795236163
960	0021500579_33883352-33894952	33887232.0	203508	0.830318268497549	4.420700396995933	14.39001389853396
961	0021500579_33960188-33964468	33960988.0	201961	0.5482140466711479	21.830274620352352	4.989031178371813
962	0021500579_33960188-33964468	33961028.0	201961	0.5970660338156109	21.716030438365113	4.783565615730551
963	0021500579_33960188-33964468	33961068.0	201961	0.6000250083989594	21.60070538200084	4.805010405816011
964	0021500579_33960188-33964468	33961108.0	201961	0.5211303722904564	21.49494159098833	5.073768323445647
965	0021500579_33960188-33964468	33961148.0	201961	0.583255014866038	21.34772774793608	6.310011885884137
966	0021500579_33960188-33964468	33961188.0	201961	0.7694254828717298	21.161550628439304	6.049225156993314
967	0021500579_33960188-33964468	33961228.0	201961	0.8239394170256541	20.970219192941215	5.805385430787437
968	0021500579_33960188-33964468	33961268.0	201961	0.8581358247508185	20.77006740480155	5.831005487906966
969	0021500579_33960188-33964468	33961308.0	201961	0.8767903513918139	20.55166915362351	6.227208443596467
970	0021500579_33960188-33964468	33961348.0	201961	0.9266096727268475	20.323064950936907	6.167758912279177
971	0021500579_33960188-33964468	33961388.0	201961	0.96447890053431	20.092552475979748	5.975052301026435
972	0021500579_33960188-33964468	33961428.0	201961	0.9668391650367171	19.856612022195527	6.100819617067852
973	0021500579_33960188-33964468	33961468.0	201961	0.9945650661112053	19.61330920574088	6.115809431301788
974	0021500579_33960188-33964468	33961508.0	201961	0.9999858340165352	19.337352972938152	6.89900355123841
975	0021500579_33960188-33964468	33961548.0	201961	0.9969317100395682	19.044945917486874	7.332675159858052
976	0021500579_33960188-33964468	33961588.0	201961	0.9898462107779068	18.717906960982578	8.259842613512674
977	0021500579_33960188-33964468	33961628.0	201961	0.9757580783099133	18.38350796230143	8.56767179576809
978	0021500579_33960188-33964468	33961672.0	201961	0.966650192438202	18.044787058871044	7.963793325559925
979	0021500579_33960188-33964468	33961708.0	201961	0.9359847316598275	17.69726057897097	10.31375085941691
980	0021500579_33960188-33964468	33961748.0	201961	0.9061413068659432	17.355462684699592	9.43003844106687
981	0021500579_33960188-33964468	33961788.0	201961	0.916315922909514	17.04315619244276	8.520710064308085
982	0021500579_33960188-33964468	33961828.0	201961	0.918656274917112	16.71501196529635	8.93000559910228
983	0021500579_33960188-33964468	33961868.0	201961	0.9138346598210134	16.371774888508575	9.39002129923044
984	0021500579_33960188-33964468	33961908.0	201961	0.9079681133079923	16.02383349888534	9.58022050894447
985	0021500579_33960188-33964468	33961948.0	201961	0.9134553700691624	15.651639946024826	10.186418654267015
986	0021500579_33960188-33964468	33961988.0	201961	0.907396394621437	15.273042460492276	10.430873645098071
987	0021500579_33960188-33964468	33962028.0	201961	0.8732874300792706	14.879236304326916	11.273669544562567
988	0021500579_33960188-33964468	33962068.0	201961	0.8878869144855118	14.46849670836608	11.565087548306753
989	0021500579_33960188-33964468	33962108.0	201961	0.8702339679613674	14.080067116317311	11.158768973323195
990	0021500579_33960188-33964468	33962148.0	201961	0.8796245416989962	13.682461255198202	11.300442469213415
991	0021500579_33960188-33964468	33962188.0	201961	0.8884635209435933	13.282991417598675	11.24046818419934
992	0021500579_33960188-33964468	33962228.0	201961	0.9013519967667492	12.873301402515207	11.363208173750994
993	0021500579_33960188-33964468	33962268.0	201961	0.9140830881978571	12.439501798705603	11.864337318198636
994	0021500579_33960188-33964468	33962308.0	201961	0.930775292569182	11.964523601046556	12.757595776634314
995	0021500579_33960188-33964468	33962348.0	201961	0.9205882763741594	11.47995300513029	13.159264797092655
996	0021500579_33960188-33964468	33962388.0	201961	0.9219618538188052	10.996602247967326	13.106582315767831
997	0021500579_33960188-33964468	33962428.0	201961	0.9166249189794466	10.528293024037659	12.772651447526492
998	0021500579_33960188-33964468	33962468.0	201961	0.9498526778153156	10.051000795940674	12.562269898390163
999	0021500579_33960188-33964468	33962508.0	201961	0.9504266607921384	9.569175722077631	12.673915140950031
1000	0021500579_33960188-33964468	33962548.0	201961	0.8930990399944342	9.117309087663969	12.648838879517719
1001	0021500579_33960188-33964468	33962588.0	201961	0.9240293952464225	8.636835126364284	12.999423064121006
1002	0021500579_33960188-33964468	33962628.0	201961	0.9353354085943535	8.150006748463467	13.012133760455935
1003	0021500579_33960188-33964468	33962668.0	201961	0.9446826871555437	7.638602620898667	13.533754098549382
1004	0021500579_33960188-33964468	33962708.0	201961	0.9452486922310549	7.135601516340444	13.303406518632636
1005	0021500579_33960188-33964468	33962748.0	201961	0.9346262711590488	6.6471790257221155	13.06464695275004
1006	0021500579_33960188-33964468	33962788.0	201961	0.897746136146055	6.164153226518626	13.451068730773846
1007	0021500579_33960188-33964468	33962828.0	201961	0.9056084948013539	5.671831097626234	13.590920682573293
1008	0021500579_33960188-33964468	33962868.0	201961	0.8861583379247662	5.20170760423921	13.262965354701024
1009	0021500579_33960188-33964468	33962908.0	201961	0.8673316108332868	4.763786729063339	12.622648295821337
1010	0021500579_33960188-33964468	33962948.0	201961	0.8552767240785547	4.348462026969994	12.140067956976194
1011	0021500579_33960188-33964468	33962988.0	201961	0.8191266008216685	3.947812812178408	12.227939319443824
1012	0021500579_33960188-33964468	33963028.0	201961	0.7914955737367118	3.5354588103950517	13.024520144711648
1013	0021500579_33960188-33964468	33963108.0	203499	0.86677957130875	27.82318876405075	7.75701295602889
1014	0021500579_33960188-33964468	33963148.0	203499	0.8887783635633018	27.526997457042057	8.331416446199261
1015	0021500579_33960188-33964468	33963188.0	203499	0.8974568559947494	27.19348988269067	9.290351177431367
1016	0021500579_33960188-33964468	33963228.0	203499	0.8960986202701438	26.836991262062146	9.945853407325087
1017	0021500579_33960188-33964468	33963268.0	203499	0.9002172258178449	26.45662950944432	10.5630547191615
1018	0021500579_33960188-33964468	33963308.0	203499	0.8703117824594164	26.068363143856963	11.153082533541966
1019	0021500579_33960188-33964468	33963348.0	203499	0.8657939698809424	25.646614825352685	12.17807969262808
1020	0021500579_33960188-33964468	33963388.0	203499	0.8721945063928588	25.181653341272096	13.327345009415795
1021	0021500579_33960188-33964468	33963428.0	203499	0.8942957841160131	24.658670726541605	14.61995639528384
1022	0021500579_33960188-33964468	33963468.0	203499	0.8967833205480356	24.122972723111886	14.93387508317915
1023	0021500579_33960188-33964468	33963508.0	203499	0.8979440610522572	23.580295714854806	15.108875702712004
1024	0021500579_33960188-33964468	33963548.0	203499	0.9057141234344077	23.01156926417666	15.698288123231766
1025	0021500579_33960188-33964468	33963588.0	203499	0.9129902011787269	22.423741815317086	16.096214617107957
1026	0021500579_33960188-33964468	33963628.0	203499	0.9313952958905808	21.7955607406646	16.861290727580684
1027	0021500579_33960188-33964468	33963668.0	203499	0.9296736624143355	21.164421867842268	16.972054236302775
1028	0021500579_33960188-33964468	33963708.0	203499	0.9281810477591397	20.529740110386204	17.094772592813236
1029	0021500579_33960188-33964468	33963748.0	203499	0.9190467026376032	19.889360396955958	17.41967278682352
1030	0021500579_33960188-33964468	33963788.0	203499	0.9173427216292434	19.246091187563255	17.530776508757445
1031	0021500579_33960188-33964468	33963828.0	203499	0.9237733512000754	18.588899321907146	17.785527824610618
1032	0021500579_33960188-33964468	33963868.0	203499	0.9247133430964787	17.917335209232427	18.156007958799744
1033	0021500579_33960188-33964468	33963908.0	203499	0.936488717353488	17.213428275622498	18.79112157376455
1034	0021500579_33960188-33964468	33963948.0	203499	0.9392807840184612	16.49337045603475	19.165137620168622
1035	0021500595_7469535-7476496	7471935.0	201603	0.8530686534302848	26.07508393083328	4.1529755339597365
1036	0021500595_7469535-7476496	7471976.0	201603	0.7714781394660929	25.919386721139837	4.9223597210160115
1037	0021500595_7469535-7476496	7472015.0	201603	0.7938555069684041	25.732589298397468	6.033437400347004
1038	0021500595_7469535-7476496	7472056.0	201603	0.812374807241872	25.528329126678074	6.132582354079323
1039	0021500595_7469535-7476496	7472096.0	201603	0.8466414067388429	25.304504934892524	6.609179222868763
1040	0021500595_7469535-7476496	7472136.0	201603	0.8442643948767528	25.023160871480645	8.331041351475868
1041	0021500595_7469535-7476496	7472176.0	201603	0.8504990661823386	24.742839166110265	8.23991808211702
1042	0021500595_7469535-7476496	7472215.0	201603	0.9106761878572632	24.423570848669936	8.989328175052385
1043	0021500595_7469535-7476496	7472256.0	201603	0.8998911519263927	24.08736183146672	9.112457561374622
1044	0021500595_7469535-7476496	7472296.0	201603	0.9440128302788302	23.780474890127824	8.127192012005045
1045	0021500595_7469535-7476496	7472335.0	201603	0.9671163704750341	23.42486789717287	9.4281601499593
1046	0021500595_7469535-7476496	7472376.0	201603	0.9485585391350111	23.069987819676022	9.125015788859606
1047	0021500595_7469535-7476496	7472415.0	201603	0.9701078563006652	22.676181380470567	10.408740574242447
1048	0021500595_7469535-7476496	7472456.0	201603	0.9636178365999288	22.278252714250282	10.072019068400158
1049	0021500595_7469535-7476496	7472496.0	201603	0.9874011380731039	21.823652329525416	11.51002280623281
1050	0021500595_7469535-7476496	7472535.0	201603	0.9909541919869477	21.36087566088993	11.974386427245854
1051	0021500595_7469535-7476496	7472576.0	201603	0.9964742554107321	20.882746586596316	11.702946338600489
1052	0021500595_7469535-7476496	7472615.0	201603	0.9981765667056121	20.386812526729134	12.739487551066404
1053	0021500595_7469535-7476496	7472656.0	201603	0.9993645610257501	19.86904426488602	12.636523931100296
1054	0021500595_7469535-7476496	7472696.0	201603	0.9996204460234361	19.329526041783847	13.493076928558672
1055	0021500595_7469535-7476496	7472736.0	201603	0.99946753178205	18.815484819690404	12.857876963169275
1056	0021500595_7469535-7476496	7472776.0	201603	0.9985141146021689	18.29387801970922	13.059575031370633
1057	0021500595_7469535-7476496	7472815.0	201603	0.9972005179453884	17.76650694424765	13.560297076566432
1058	0021500595_7469535-7476496	7472856.0	201603	0.9887501564134216	17.273982314451985	12.149475548251521
1059	0021500595_7469535-7476496	7472895.0	201603	0.9999470919350374	16.687255316558204	15.045078003240787
1060	0021500595_7469535-7476496	7472935.0	201603	0.999837508781289	16.080166199389858	15.179694496267018
1061	0021500595_7469535-7476496	7472976.0	201603	0.9981241161065487	15.454768358018182	15.282273658124637
1062	0021500595_7469535-7476496	7473015.0	201603	0.996435883709645	14.819929993087008	16.33613066252268
1063	0021500595_7469535-7476496	7473056.0	201603	0.9935133831203554	14.177826667017763	15.763307268402464
1064	0021500595_7469535-7476496	7473096.0	201603	0.995645216278709	13.574228302190887	15.155960048772835
1065	0021500595_7469535-7476496	7473135.0	201603	0.9980741421007391	12.975661678696774	15.377476976380361
1066	0021500595_7469535-7476496	7473176.0	201603	0.9943077238419553	12.415022875532692	13.752399606740815
1067	0021500595_7469535-7476496	7473215.0	201603	0.9965024268611425	11.814713073113538	15.446584595757788
1068	0021500595_7469535-7476496	7473256.0	201603	0.9941576906507577	11.204931235844333	14.960129442380387
1069	0021500595_7469535-7476496	7473296.0	201603	0.9916262447992439	10.600822468091806	15.230253609181885
1070	0021500595_7469535-7476496	7473335.0	201603	0.9856224185171493	9.988211551624245	15.937109304747063
1071	0021500595_7469535-7476496	7473376.0	201603	0.9834352135442688	9.35925264110335	15.598852899450717
1072	0021500595_7469535-7476496	7473415.0	201603	0.9848598542724945	8.731537550740994	16.342689426740108
1073	0021500595_7469535-7476496	7473455.0	201603	0.9862021899815112	8.058100086248619	17.0714857291333
1074	0021500595_7469535-7476496	7473496.0	201603	0.9727683358571169	7.463795951122995	14.901001886713491
1075	0021500595_7469535-7476496	7473535.0	201603	0.9593178206886299	6.850815133982234	16.383993407399213
1076	0021500595_7469535-7476496	7473575.0	201603	0.9619179287069728	6.253854571382357	15.51485175565659
1077	0021500595_7469535-7476496	7473616.0	201603	0.9554437790622196	5.663739047661007	15.064268426454397
1078	0021500595_7469535-7476496	7473655.0	201603	0.9460196735351544	5.081712408234058	15.775316732619542
1079	0021500595_7469535-7476496	7473696.0	201603	0.9202077994199906	4.495162399735964	15.546594777031185
1080	0021500595_7469535-7476496	7473735.0	201603	0.8815822282923995	3.909663028957866	17.029386365926385
1081	0021500595_7469535-7476496	7473775.0	201603	0.8483755656393992	3.3182624971511827	17.427438853715678
1082	0021500595_7469535-7476496	7473816.0	201603	0.7496154190734208	2.823289216499083	16.10495026265285
1083	0021500595_7469535-7476496	7473855.0	201603	0.6369672464753376	2.412176817731237	16.549270965627336
1084	0021500595_7469535-7476496	7472296.0	202693	0.8230545843402084	26.712684327861925	6.779749257900303
1085	0021500595_7469535-7476496	7472335.0	202693	0.831846828944712	26.488707348604237	6.903914600998697
1086	0021500595_7469535-7476496	7472376.0	202693	0.8206207683693	26.261442801186686	6.754688591304316
1087	0021500595_7469535-7476496	7472415.0	202693	0.8265200412184653	26.027078091864247	7.270666434451012
1088	0021500595_7469535-7476496	7472456.0	202693	0.8525296151201561	25.769123423197772	7.379892936225364
1089	0021500595_7469535-7476496	7472496.0	202693	0.8621052334852106	25.495171935093907	7.944258933342991
1090	0021500595_7469535-7476496	7472535.0	202693	0.8834740306130053	25.18887262264828	8.889710678646008
1091	0021500595_7469535-7476496	7472576.0	202693	0.8984240686006801	24.859845735643656	8.932358676679527
1092	0021500595_7469535-7476496	7472615.0	202693	0.9103371699849534	24.529850081074688	9.29482758610176
1093	0021500595_7469535-7476496	7472656.0	202693	0.926147929370211	24.14388744589404	10.164383583609034
1094	0021500595_7469535-7476496	7472696.0	202693	0.9165340505167163	23.76310091297009	10.386589911997152
1095	0021500595_7469535-7476496	7472736.0	202693	0.9290797574077617	23.40049309309528	9.757176845788889
1096	0021500595_7469535-7476496	7472776.0	202693	0.9423661071168224	23.01659021227949	10.18454711806081
1097	0021500595_7469535-7476496	7472815.0	202693	0.9320397712280988	22.60309635868502	11.375487216014506
1098	0021500595_7469535-7476496	7472856.0	202693	0.9551222113014524	22.210094034019757	10.035807396574013
1099	0021500595_7469535-7476496	7472895.0	202693	0.9557986399000054	21.834426257632693	10.077966932298164
1100	0021500595_7469535-7476496	7472935.0	202693	0.9521463808288188	21.45705303623962	9.90848752333065
1101	0021500595_7469535-7476496	7472976.0	202693	0.9590275427581894	21.097224675297934	9.151250715012562
1102	0021500595_7469535-7476496	7473015.0	202693	0.9673638832165651	20.747663482908145	9.265497350770428
1103	0021500595_7469535-7476496	7473056.0	202693	0.9709505988483762	20.404806541597008	8.612553957061536
1104	0021500595_7469535-7476496	7473096.0	202693	0.9718557246799062	20.074324148025507	8.501323426384854
1105	0021500595_7469535-7476496	7473135.0	202693	0.975696840251334	19.753318404764297	8.435936403931523
1106	0021500595_7469535-7476496	7473176.0	202693	0.9817072261600188	19.450759805210694	7.516984535967844
1107	0021500595_7469535-7476496	7473215.0	202693	0.9887158130874267	19.152211830491016	7.742443453958042
1108	0021500595_7469535-7476496	7473256.0	202693	0.9885938684335611	18.883421538481844	6.631500548450035
1109	0021500595_7469535-7476496	7473296.0	202693	0.9959790381147221	18.633829906919296	6.264982043070853
1110	0021500595_7469535-7476496	7473335.0	202693	0.9954908368209017	18.40561919632154	5.878061821925669
1111	0021500595_7469535-7476496	7473376.0	202693	0.9948700697285647	18.205826100454765	4.898129400499021
1112	0021500595_7469535-7476496	7473415.0	202693	0.9933244004438125	18.01768878075099	4.85645357790763
1113	0021500595_7469535-7476496	7473455.0	202693	0.990363148678586	17.848487330863644	4.27119713897642
1114	0021500595_7469535-7476496	7473496.0	202693	0.9855105607442164	17.67856747590143	4.205319426780952
1115	0021500595_7469535-7476496	7473535.0	202693	0.9792906538989825	17.52372802801961	4.054202128420941
1116	0021500595_7469535-7476496	7473575.0	202693	0.9803089013956967	17.370645958052336	3.903924307667923
1117	0021500595_7469535-7476496	7473616.0	202693	0.962652634166498	17.235819591768763	3.4160275902461796
1118	0021500595_7469535-7476496	7473655.0	202693	0.9653506284413068	17.118030990741893	3.1286254446501798
1119	0021500595_7469535-7476496	7473696.0	202693	0.9399065492915714	17.01319032398098	2.7205783757123165
1120	0021500595_7469535-7476496	7473735.0	202693	0.9460026615951056	16.928736072134857	2.289098884170887
1121	0021500595_7469535-7476496	7473775.0	202693	0.892843038211411	16.85290746429233	2.12323456075862
1122	0021500595_7469535-7476496	7473816.0	202693	0.8617298278783205	16.792894926128728	1.6985839362419588
1123	0021500630_36953824-36969180	36961260.0	2403	0.8688363466267109	19.950739359733014	2.024999999999988
1124	0021500630_36953824-36969180	36961304.0	2403	0.5902957909765885	19.886788227363414	2.462214450449035
1125	0021500630_36953824-36969180	36961340.0	2403	0.9974363444063008	19.772587210580205	3.1804039265166884
1126	0021500630_36953824-36969180	36961380.0	2403	0.9939385882281763	19.629280705109903	3.6045110625437435
1127	0021500630_36953824-36969180	36961420.0	2403	0.9691805374681526	19.451955094539983	4.5741119356657185
1128	0021500630_36953824-36969180	36961460.0	2403	0.7756772038828248	19.30440302107268	4.755588817381053
1129	0021500630_36953824-36969180	36961500.0	2403	0.8825963450503438	19.113558015189113	5.405783939448588
1130	0021500630_36953824-36969180	36961540.0	2403	0.8524899942612152	18.912363152181698	5.9002118606029885
1131	0021500630_36953824-36969180	36961580.0	2403	0.8775520858001891	18.69272254113884	6.257195857570706
1132	0021500630_36953824-36969180	36961620.0	2403	0.8686166636584054	18.45456312135294	6.854560525664669
1133	0021500630_36953824-36969180	36961660.0	2403	0.8912494450889954	18.15383146886629	8.435675728713102
1134	0021500630_36953824-36969180	36961700.0	2403	0.8931571924461774	17.805357059042652	9.754005587449745
1135	0021500630_36953824-36969180	36961740.0	2403	0.8686723364382067	17.490263605789366	9.068248177018493
1136	0021500630_36953824-36969180	36961780.0	2403	0.8615469079848628	17.199411443418636	8.439823754083964
1137	0021500630_36953824-36969180	36961820.0	2403	0.9071546744873901	16.802859280491518	10.928460550324568
1138	0021500630_36953824-36969180	36961864.0	2403	0.8979436158062956	16.419180886999204	9.711036790023522
1139	0021500630_36953824-36969180	36961900.0	2403	0.8998288616513683	16.03277274834269	11.928445357295065
1140	0021500630_36953824-36969180	36961940.0	2403	0.8945831456733601	15.668620264720184	10.176596926281395
1141	0021500630_36953824-36969180	36961984.0	2403	0.8901938839834975	15.315176296732597	9.023671807671352
1142	0021500630_36953824-36969180	36962020.0	2403	0.8888221739472444	14.964425849326796	10.961774209823849
1143	0021500630_36953824-36969180	36962060.0	2403	0.9170737431636109	14.577137236096805	10.557728212072927
1144	0021500630_36953824-36969180	36962100.0	2403	0.8814299247900684	14.229677157265375	9.855011415518518
1145	0021500630_36953824-36969180	36962140.0	2403	0.8811043731662803	13.881480360537918	9.87955591107213
1146	0021500630_36953824-36969180	36962180.0	2403	0.8636875415843123	13.55656390830656	9.404918925753663
1147	0021500630_36953824-36969180	36962220.0	2403	0.8659678528850998	13.238470682068984	9.183170748712003
1148	0021500630_36953824-36969180	36962260.0	2403	0.8540863060789221	12.97582282554752	7.68797762743882
1149	0021500630_36953824-36969180	36962300.0	2403	0.8193784656328612	12.773151255661226	6.18369832705319
1150	0021500630_36953824-36969180	36962344.0	2403	0.8194539344492688	12.558520016307655	5.95272352418382
1151	0021500630_36953824-36969180	36962380.0	2403	0.8849932296697367	12.302012396352069	8.051148219621924
1152	0021500630_36953824-36969180	36962420.0	2403	0.911991624660638	12.093654741226906	5.711610981150584
1153	0021500630_36953824-36969180	36962460.0	2403	0.8757868738423273	11.897443296775991	5.601004374217195
1154	0021500630_36953824-36969180	36962500.0	2403	0.8539790734724123	11.698189646265783	5.833095233235973
1155	0021500630_36953824-36969180	36962540.0	2403	0.7881675263866397	11.514941120127363	5.812486559124207
1156	0021500630_36953824-36969180	36962580.0	2403	0.7120912765240166	11.368821794715581	5.1299366467822995
1157	0021500630_36953824-36969180	36962620.0	2403	0.7183079155736866	11.23565556609849	4.634719516864006
