# Supplementary material for: Modeling the formation of defensive gaps in basketball: Cutting on a teammate’s drive
Source: PLoS One. 2023 Feb 7;18(2):e0281467. doi: 10.1371/journal.pone.0281467 (PMC9904462; doi:10.1371/journal.pone.0281467)
Supplement: S3 Table — Provides the results of the evaluation of drive detections (Methods/Detecting drives and basket cuts). (CSV) [file pone.0281467.s003.csv]

	sequence	Annotations	Detections	difference
0	0021500028_54653060-54662700.csv	54660540.0	54660540.0	0.0
1	0021500028_54653060-54662700.csv	54658576.0	54658936.0	-360.0
2	0021500079_63605548-63614384.csv	63611904.0	63611944.0	-40.0
3	0021500138_35925512-35928392.csv	35926312.0	35926472.0	-160.0
4	0021500178_65785108-65798512.csv	65791508.0	65791708.0	-200.0
5	0021500178_65785108-65798512.csv	65785148.0	65785108.0	40.0
6	0021500376_18000586-18008064.csv	18004264.0	18004384.0	-120.0
7	0021500430_26079892-26085052.csv	26083210.0	26082972.0	238.0
8	0021500534_35759832-35767512.csv	35765992.0	35766072.0	-80.0
9	0021500616_48765036-48771876.csv	48770036.0	48770156.0	-120.0
