# Supplementary material for: Modeling the formation of defensive gaps in basketball: Cutting on a teammate’s drive
Source: PLoS One. 2023 Feb 7;18(2):e0281467. doi: 10.1371/journal.pone.0281467 (PMC9904462; doi:10.1371/journal.pone.0281467)
Supplement: S4 Table — Provides the results of the evaluation of cut detections (Methods/Detecting drives and basket cuts). (CSV) [file pone.0281467.s004.csv]

	sequence	Annotations	Detections	difference
0	0021500079_63605548-63614384.csv	63605584.0	63605668.0	-84.0
1	0021500079_63605548-63614384.csv	63612584.0	63612584.0	0.0
2	0021500093_60803296-60815296.csv	60810856.0	60810776.0	80.0
3	0021500138_35925512-35928392.csv	35926232.0	35926352.0	-120.0
4	0021500278_95665888-95671768.csv	95668528.0	95668408.0	120.0
5	0021500301_45110092-45116052.csv	45114292.0	45114212.0	80.0
6	0021500376_17988506-17993224.csv	17992664.0	17992704.0	-40.0
7	0021500430_26079892-26085052.csv	26080292.0	26080452.0	-160.0
8	0021500178_65785108-65798512.csv	65785668.0	65785708.0	-40.0
9	0021500525_31765280-31775360.csv	31772082.0	31771962.0	120.0
