# Supplementary material for: Modeling the formation of defensive gaps in basketball: Cutting on a teammate’s drive
Source: PLoS One. 2023 Feb 7;18(2):e0281467. doi: 10.1371/journal.pone.0281467 (PMC9904462; doi:10.1371/journal.pone.0281467)
Supplement: S5 Table — Shows the performance of the drive and cut detection in absolute numbers (Table 1). (CSV) [file pone.0281467.s005.csv]

	CUTS	DRIVES
True positives	349	348
False positives	83	30
True negatives	13896	13954
False negatives	95	93
