# Supplementary material for: Modeling the formation of defensive gaps in basketball: Cutting on a teammate’s drive
Source: PLoS One. 2023 Feb 7;18(2):e0281467. doi: 10.1371/journal.pone.0281467 (PMC9904462; doi:10.1371/journal.pone.0281467)
Supplement: S6 Table — Lists the randomly selected drive and kick sequences, alongside with the information whether they made the qualitative screening for training and whether they got used when we run the model to see its workings (Methods/Generating the training data, Methods/Using the model). (CSV) [file pone.0281467.s006.csv]

Unnamed: 0	sequences	selected	using model
0	0021500001_91774632-91790632.csv	True	False
1	0021500002_92471848-92474888.csv	True	False
2	0021500003_2324113-2330032.csv	False	True
3	0021500005_75884584-75888624.csv	True	False
4	0021500010_78356680-78364280.csv	True	False
5	0021500011_78270576-78276496.csv	False	True
6	0021500015_87005608-87018888.csv	False	True
7	0021500018_65435544-65440704.csv	True	False
8	0021500019_72577704-72591344.csv	True	False
9	0021500020_74743720-74749680.csv	False	True
10	0021500021_48601640-48615520.csv	True	False
11	0021500023_52485472-52494032.csv	False	False
12	0021500025_49704632-49714512.csv	True	False
13	0021500027_55877328-55890044.csv	False	False
14	0021500031_58418704-58421984.csv	False	True
15	0021500033_33910572-33924132.csv	True	False
16	0021500034_35363392-35373792.csv	False	True
17	0021500038_49154396-49162596.csv	False	False
18	0021500041_25475266-25481064.csv	True	False
19	0021500041_25561704-25576944.csv	False	True
20	0021500043_27552432-27563432.csv	True	False
21	0021500044_28135084-28152284.csv	False	True
22	0021500045_34216316-34223232.csv	True	False
23	0021500049_17612728-17624608.csv	True	False
24	0021500057_4001695-4004859.csv	True	False
25	0021500057_9141167-9150087.csv	True	False
26	0021500060_83854400-83863440.csv	False	True
27	0021500063_86705496-86715696.csv	True	False
28	0021500066_88915824-88930352.csv	False	False
29	0021500068_89773296-89790056.csv	True	False
30	0021500068_90777648-90785088.csv	True	False
31	0021500071_73336288-73346848.csv	False	False
32	0021500072_75105736-75111136.csv	True	False
33	0021500072_81351616-81355896.csv	True	False
34	0021500073_76282240-76293120.csv	False	True
35	0021500074_86832616-86846096.csv	True	False
36	0021500076_61733024-61745784.csv	True	False
37	0021500078_57812352-57819592.csv	True	False
38	0021500079_59052560-59057800.csv	True	False
39	0021500081_61693880-61706640.csv	False	True
40	0021500082_65420464-65435224.csv	True	False
41	0021500083_73718672-73730112.csv	True	False
42	0021500084_75831272-75848752.csv	True	False
43	0021500085_40015872-40022272.csv	True	False
44	0021500086_46051736-46059176.csv	True	False
45	0021500086_48172176-48176056.csv	True	False
46	0021500088_53082796-53092676.csv	True	False
47	0021500092_54591184-54603904.csv	True	False
48	0021500095_17242380-17247460.csv	False	False
49	0021500096_31023868-31032188.csv	False	True
50	0021500098_39270020-39275780.csv	False	False
51	0021500101_22886300-22900380.csv	False	True
52	0021500101_24535080-24547760.csv	True	False
53	0021500103_32211480-32218162.csv	False	True
54	0021500106_6584946-6593345.csv	False	True
55	0021500107_859974-866774.csv	True	False
56	0021500108_8866261-8876622.csv	False	True
57	0021500112_5142933-5147214.csv	False	True
58	0021500114_89473752-89479472.csv	False	True
59	0021500115_88929288-88932488.csv	True	False
60	0021500117_91996360-92013840.csv	False	True
61	0021500119_97042024-97054184.csv	False	True
62	0021500125_77638824-77644504.csv	False	True
63	0021500130_62382152-62396912.csv	False	False
64	0021500131_67713480-67719960.csv	False	True
65	0021500133_68016912-68031584.csv	True	False
66	0021500134_68586712-68594632.csv	True	False
67	0021500135_68235576-68245296.csv	False	False
68	0021500138_36806120-36812320.csv	True	False
69	0021500140_52204668-52210064.csv	False	True
70	0021500141_61494744-61501424.csv	True	False
71	0021500143_55747428-55758228.csv	True	False
72	0021500146_20413308-20429388.csv	True	False
73	0021500147_31593364-31598484.csv	False	True
74	0021500148_29513680-29525160.csv	True	False
75	0021500150_39951304-39964544.csv	True	False
76	0021500151_44009664-44019144.csv	True	False
77	0021500153_25695096-25699216.csv	False	False
78	0021500155_29877444-29883564.csv	False	True
79	0021500157_33692220-33698656.csv	True	False
80	0021500159_12878668-12895147.csv	False	True
81	0021500161_7371730-7390409.csv	False	True
82	0021500163_14621609-14638287.csv	True	False
83	0021500167_92160968-92169288.csv	True	False
84	0021500175_80374872-80385200.csv	True	False
85	0021500178_66198144-66202664.csv	False	True
86	0021500179_73579664-73587144.csv	False	True
87	0021500182_71026152-71033872.csv	True	False
88	0021500184_75107552-75120752.csv	True	False
89	0021500186_82752448-82755648.csv	False	True
90	0021500189_49264124-49272844.csv	False	False
91	0021500192_53055392-53060792.csv	False	False
92	0021500193_61956732-61969612.csv	True	False
93	0021500196_30233216-30245178.csv	False	True
94	0021500198_38381964-38393524.csv	True	False
95	0021500200_42543280-42548800.csv	True	False
96	0021500202_31126316-31131876.csv	True	False
97	0021500205_32645296-32655296.csv	True	False
98	0021500207_36361344-36370944.csv	True	False
99	0021500209_12915378-12918618.csv	False	True
100	0021500211_18247248-18254648.csv	False	False
101	0021500213_24099116-24114836.csv	True	False
102	0021500221_1754356-1767635.csv	True	False
103	0021500224_2515926-2526045.csv	False	True
104	0021500225_7114650-7123409.csv	False	True
105	0021500228_70715960-70724760.csv	True	False
106	0021500229_78639680-78650200.csv	True	False
107	0021500234_77870864-77875352.csv	True	False
108	0021500236_85100352-85104832.csv	True	False
109	0021500241_67056920-67068560.csv	True	False
110	0021500243_70363360-70374120.csv	True	False
111	0021500245_75566976-75580416.csv	True	False
112	0021500248_44569968-44588048.csv	False	True
113	0021500250_40864316-40867156.csv	False	True
114	0021500252_49677560-49687000.csv	True	False
115	0021500254_37778576-37790816.csv	True	False
116	0021500257_33736384-33752064.csv	False	True
117	0021500259_38646300-38651460.csv	False	True
118	0021500262_16030972-16037492.csv	False	False
119	0021500264_24373250-24379368.csv	False	False
120	0021500267_31038188-31055668.csv	False	True
121	0021500269_1648477-1656677.csv	True	False
122	0021500270_9506008-9510488.csv	True	False
123	0021500272_6240921-6257761.csv	True	False
124	0021500274_10606551-10609031.csv	False	True
125	0021500278_89690048-89698568.csv	False	True
126	0021500284_75403816-75410376.csv	False	False
127	0021500289_39764480-39769160.csv	False	True
128	0021500290_60779900-60797300.csv	False	True
129	0021500294_67100392-67106072.csv	False	True
130	0021500297_69649352-69652392.csv	True	False
131	0021500300_46466860-46478020.csv	False	False
132	0021500302_50274044-50278324.csv	False	True
133	0021500305_33709520-33715360.csv	True	False
134	0021500307_37184312-37189552.csv	True	False
135	0021500309_39111896-39120856.csv	True	False
136	0021500311_44660416-44678532.csv	True	False
137	0021500315_28951148-28955830.csv	False	True
138	0021500318_32847136-32855456.csv	True	False
139	0021500320_11874807-11878967.csv	False	True
140	0021500322_15231667-15238228.csv	False	False
141	0021500325_15092749-15097110.csv	True	False
142	0021500327_20214828-20218908.csv	False	False
143	0021500333_81260832-81271552.csv	False	True
144	0021500339_82659048-82667608.csv	False	True
145	0021500342_88435592-88444712.csv	True	False
146	0021500344_65139036-65147276.csv	False	False
147	0021500347_69512144-69522096.csv	False	False
148	0021500349_71700616-71706176.csv	True	False
149	0021500352_77997600-78009360.csv	False	True
150	0021500354_55297828-55316428.csv	False	True
151	0021500357_40061960-40065120.csv	False	True
152	0021500358_46492108-46498228.csv	False	True
153	0021500361_49022720-49028124.csv	False	True
154	0021500364_43833016-43851016.csv	False	False
155	0021500365_51414712-51428432.csv	False	True
156	0021500367_32294890-32303768.csv	True	False
157	0021500369_42624248-42639688.csv	False	False
158	0021500371_17358448-17366088.csv	False	True
159	0021500373_18115912-18124032.csv	True	False
160	0021500377_17989332-17993692.csv	False	True
161	0021500380_19662892-19676052.csv	False	True
162	0021500382_24749096-24767336.csv	False	True
163	0021500386_85810584-85827184.csv	False	True
164	0021500388_84710160-84718400.csv	False	True
165	0021500390_93517472-93523312.csv	True	False
166	0021500394_92347272-92360872.csv	False	False
167	0021500395_98186152-98200912.csv	False	True
168	0021500399_75501752-75509432.csv	True	False
169	0021500403_37698464-37702464.csv	False	True
170	0021500405_46585048-46598608.csv	True	False
171	0021500407_58718964-58725644.csv	True	False
172	0021500409_61544208-61555172.csv	False	True
173	0021500410_49275832-49284712.csv	False	True
174	0021500412_49854968-49859128.csv	False	True
175	0021500415_53532640-53540320.csv	False	True
176	0021500417_51396908-51410948.csv	True	False
177	0021500420_31713192-31723432.csv	False	True
178	0021500421_36838908-36850788.csv	True	False
179	0021500425_17185232-17194192.csv	True	False
180	0021500426_22325752-22333392.csv	True	False
181	0021500428_24450520-24463120.csv	False	True
182	0021500431_21047240-21062360.csv	False	True
183	0021500433_23205942-23210540.csv	False	True
184	0021500435_35455872-35462472.csv	True	False
185	0021500437_78633816-78647776.csv	True	False
186	0021500441_68104784-68122504.csv	False	True
187	0021500442_81277000-81285800.csv	False	False
188	0021500445_76577656-76589256.csv	False	False
189	0021500448_79061360-79066440.csv	False	True
190	0021500449_88146960-88158280.csv	True	False
191	0021500453_90006720-90020880.csv	False	True
192	0021500456_63393540-63402860.csv	True	False
193	0021500458_50374092-50386372.csv	False	False
194	0021500460_50400936-50406136.csv	True	False
195	0021500462_55050736-55062416.csv	True	False
196	0021500465_53315040-53320080.csv	False	True
197	0021500466_61277920-61287760.csv	False	True
198	0021500469_37337028-37347988.csv	False	False
199	0021500472_42292852-42301812.csv	False	True
200	0021500474_25365936-25380176.csv	False	True
201	0021500476_24812822-24816702.csv	False	True
202	0021500478_25415148-25425470.csv	True	False
203	0021500480_29105052-29114010.csv	True	False
204	0021500483_32177136-32188176.csv	False	False
205	0021500485_7131989-7144950.csv	False	False
206	0021500487_15084089-15097327.csv	True	False
207	0021500489_18236092-18248172.csv	False	True
208	0021500495_71076128-71080968.csv	True	False
209	0021500497_83207520-83214560.csv	True	False
210	0021500499_87941352-87950312.csv	False	True
211	0021500501_91193256-91198736.csv	False	True
212	0021500507_58069944-58076704.csv	False	True
213	0021500508_69425776-69435216.csv	False	True
214	0021500511_60471504-60478264.csv	False	True
215	0021500516_56226264-56233184.csv	False	True
216	0021500518_62083712-62096952.csv	False	True
217	0021500520_66425600-66435320.csv	False	True
218	0021500524_56571528-56580892.csv	False	True
219	0021500527_27529076-27536716.csv	False	True
220	0021500529_29187408-29195006.csv	False	True
221	0021500531_30792896-30801736.csv	False	True
222	0021500533_35413296-35429136.csv	False	False
223	0021500536_12413649-12422448.csv	False	False
224	0021500538_16352911-16360991.csv	False	True
225	0021500539_27487396-27496316.csv	False	False
226	0021500542_4206143-4215583.csv	False	False
227	0021500546_4273961-4287400.csv	False	True
228	0021500549_16092767-16096887.csv	False	False
229	0021500553_87713352-87725512.csv	False	False
230	0021500555_96424096-96428936.csv	False	False
231	0021500558_61848232-61855792.csv	False	True
232	0021500561_75096832-75115392.csv	False	True
233	0021500563_74669632-74671672.csv	False	False
234	0021500564_85344208-85348168.csv	False	True
235	0021500567_63104160-63109800.csv	False	True
236	0021500573_48311868-48318308.csv	False	True
237	0021500575_55350664-55362624.csv	False	True
238	0021500577_34564040-34566960.csv	False	False
239	0021500580_41516392-41520312.csv	False	True
240	0021500584_41308308-41315708.csv	False	True
241	0021500591_23974416-23985296.csv	False	False
242	0021500593_4470150-4475590.csv	False	False
243	0021500596_10199777-10206417.csv	False	True
244	0021500597_9682643-9691162.csv	False	True
245	0021500600_15432889-15446928.csv	False	True
246	0021500615_46505064-46508704.csv	False	True
247	0021500616_51995604-52005684.csv	False	True
248	0021500620_59410776-59423056.csv	False	True
249	0021500622_73642592-73647472.csv	False	True
250	0021500624_80054616-80057936.csv	False	True
251	0021500627_58439792-58446592.csv	False	True
252	0021500629_35684008-35693128.csv	False	True
253	0021500631_37607028-37613548.csv	False	True
254	0021500633_39433096-39449496.csv	False	True
255	0021500635_45457784-45467744.csv	False	True
256	0021500639_47698328-47711288.csv	False	False
257	0021500642_34311872-34321588.csv	False	False
258	0021500647_15677834-15686195.csv	False	False
259	0021500650_15882457-15895216.csv	False	True
260	0021500653_22379888-22394566.csv	False	True
261	0021500662_8012004-8016003.csv	False	False
