# Supplementary material for: Modeling the formation of defensive gaps in basketball: Cutting on a teammate’s drive
Source: PLoS One. 2023 Feb 7;18(2):e0281467. doi: 10.1371/journal.pone.0281467 (PMC9904462; doi:10.1371/journal.pone.0281467)
Supplement: S7 Table — Lists the randomly selected cut on drive sequences, alongside with the information whether they made the qualitative screening for training and whether they got used when we run the model to see its workings (Methods/Generating the training data, Methods/Using the model). (CSV) [file pone.0281467.s007.csv]

Unnamed: 0	sequences	selected	using model
0	0021500001_91914792-91920512.csv	False	True
1	0021500003_6107789-6113989.csv	True	False
2	0021500010_84061688-84067088.csv	True	False
3	0021500011_84620288-84625448.csv	False	True
4	0021500019_66978000-66988244.csv	False	True
5	0021500020_73933624-73937584.csv	True	False
6	0021500021_53110376-53114896.csv	True	False
7	0021500024_49213384-49226504.csv	True	False
8	0021500027_52297752-52301792.csv	True	False
9	0021500029_56920220-56927260.csv	True	False
10	0021500034_38802992-38809672.csv	True	False
11	0021500042_25290644-25293884.csv	True	False
12	0021500043_27986384-27989944.csv	False	True
13	0021500049_19655102-19659260.csv	True	False
14	0021500057_1929186-1932146.csv	True	False
15	0021500059_16054332-16065292.csv	True	False
16	0021500060_87089968-87096480.csv	False	True
17	0021500061_88516360-88521920.csv	False	True
18	0021500070_75860336-75874376.csv	False	False
19	0021500073_83699096-83704336.csv	True	False
20	0021500076_58080500-58083300.csv	True	False
21	0021500078_60023856-60025936.csv	False	True
22	0021500088_47568424-47572868.csv	False	True
23	0021500088_52396760-52407960.csv	True	False
24	0021500092_55102812-55106252.csv	True	False
25	0021500093_54193008-54197088.csv	True	False
26	0021500094_17171704-17177784.csv	True	False
27	0021500099_20526694-20535134.csv	False	False
28	0021500103_25880970-25884290.csv	True	False
29	0021500110_5039764-5049843.csv	True	False
30	0021500116_89271216-89277736.csv	True	False
31	0021500126_93899168-93902768.csv	True	False
32	0021500127_67106404-67119600.csv	False	True
33	0021500132_67724448-67727608.csv	True	False
34	0021500143_61074792-61077432.csv	False	True
35	0021500146_20130798-20142396.csv	True	False
36	0021500147_32737512-32742312.csv	True	False
37	0021500148_31389610-31392530.csv	True	False
38	0021500149_38861984-38870948.csv	False	True
39	0021500151_48008088-48020808.csv	False	True
40	0021500152_20375664-20383544.csv	True	False
41	0021500152_20510540-20513658.csv	False	True
42	0021500152_26264068-26267428.csv	False	True
43	0021500157_31815274-31822272.csv	True	False
44	0021500158_7573360-7580719.csv	True	False
45	0021500159_8940320-8951364.csv	False	True
46	0021500161_7984041-7987842.csv	True	False
47	0021500162_8283553-8294033.csv	False	True
48	0021500164_22711314-22715992.csv	True	False
49	0021500181_71037896-71042616.csv	False	True
50	0021500189_45753864-45760104.csv	True	False
51	0021500190_51632164-51637044.csv	True	False
52	0021500196_26660976-26668976.csv	True	False
53	0021500196_27247196-27252516.csv	False	True
54	0021500197_39228528-39231928.csv	True	False
55	0021500200_45854676-45857956.csv	False	True
56	0021500201_53596184-53607504.csv	True	False
57	0021500203_27912124-27914404.csv	False	True
58	0021500209_10389759-10406039.csv	True	False
59	0021500209_10673883-10683481.csv	False	True
60	0021500209_14686915-14691475.csv	True	False
61	0021500212_20593064-20596664.csv	False	False
62	0021500212_22608612-22611532.csv	False	True
63	0021500212_23607348-23610748.csv	True	False
64	0021500213_22387806-22405484.csv	False	True
65	0021500221_7191315-7211674.csv	False	True
66	0021500227_74779864-74795944.csv	False	True
67	0021500228_70210144-70216464.csv	True	False
68	0021500228_75505872-75509752.csv	False	False
69	0021500239_58430248-58442048.csv	True	False
70	0021500239_59083016-59085096.csv	False	True
71	0021500239_59134256-59150696.csv	True	False
72	0021500243_66624268-66629468.csv	True	False
73	0021500245_68939808-68942528.csv	False	True
74	0021500246_26160268-26168828.csv	False	True
75	0021500249_42853044-42857440.csv	True	False
76	0021500250_39404284-39409004.csv	True	False
77	0021500258_33314016-33324534.csv	False	True
78	0021500259_42790152-42799352.csv	True	False
79	0021500260_44821328-44829528.csv	True	False
80	0021500260_47430336-47434376.csv	False	True
81	0021500262_16099929-16102568.csv	False	True
82	0021500265_19857128-19867488.csv	True	False
83	0021500266_21387436-21393196.csv	True	False
84	0021500275_7369176-7373054.csv	True	False
85	0021500278_91692744-91696384.csv	True	False
86	0021500278_95375736-95390016.csv	False	True
87	0021500284_76755072-76760072.csv	False	True
88	0021500289_40356568-40360728.csv	True	False
89	0021500289_40761472-40772512.csv	True	False
90	0021500289_44564880-44573080.csv	False	True
91	0021500290_54877180-54879936.csv	False	True
92	0021500297_77279304-77285544.csv	True	False
93	0021500300_44050476-44054076.csv	False	True
94	0021500301_49254664-49263184.csv	True	False
95	0021500302_46421644-46424488.csv	False	True
96	0021500303_53637424-53644104.csv	False	True
97	0021500306_40347288-40356124.csv	False	False
98	0021500310_42893176-42899336.csv	False	True
99	0021500311_38857928-38861648.csv	False	False
100	0021500315_24301130-24303612.csv	False	True
101	0021500316_26726380-26732500.csv	True	False
102	0021500321_12567016-12570216.csv	False	True
103	0021500323_12505901-12510622.csv	False	True
104	0021500325_11992253-11994413.csv	False	True
105	0021500328_20378990-20388268.csv	False	True
106	0021500334_79912032-79917632.csv	False	True
107	0021500335_85592280-85601880.csv	False	True
108	0021500339_83374224-83384864.csv	False	True
109	0021500346_72015264-72018424.csv	True	False
110	0021500346_73863856-73874536.csv	False	True
111	0021500346_74592192-74603272.csv	True	False
112	0021500347_69269152-69276464.csv	False	True
113	0021500351_71615832-71622432.csv	False	True
114	0021500353_45795704-45800704.csv	False	True
115	0021500356_54187452-54189812.csv	False	False
116	0021500365_50199504-50212864.csv	True	False
117	0021500366_49206092-49211532.csv	True	False
118	0021500370_42121160-42126840.csv	True	False
119	0021500372_11702587-11707146.csv	False	False
120	0021500372_13751080-13755801.csv	True	False
121	0021500378_14960725-14964326.csv	False	True
122	0021500381_31603976-31606296.csv	False	True
123	0021500384_7375618-7382658.csv	True	False
124	0021500392_88398168-88401648.csv	False	False
125	0021500399_76886208-76890328.csv	False	True
126	0021500407_58277708-58287588.csv	False	True
127	0021500407_59092624-59097464.csv	True	False
128	0021500410_44042220-44047940.csv	True	False
129	0021500411_50404036-50411392.csv	True	False
130	0021500421_31735716-31740036.csv	False	True
131	0021500424_16299203-16310642.csv	True	False
132	0021500426_17742190-17745190.csv	False	True
133	0021500427_18820490-18830732.csv	True	False
134	0021500430_22772072-22774792.csv	False	True
135	0021500433_26155736-26171496.csv	True	False
136	0021500440_7793891-7800331.csv	False	True
137	0021500440_8194437-8203678.csv	True	False
138	0021500445_75789400-75795280.csv	True	False
139	0021500445_81476176-81479976.csv	False	True
140	0021500453_87948736-87961936.csv	True	False
141	0021500454_64553444-64555964.csv	False	True
142	0021500456_66862200-66867680.csv	True	False
143	0021500457_71041632-71048792.csv	True	False
144	0021500457_71245704-71250624.csv	False	True
145	0021500460_52453228-52457508.csv	True	False
146	0021500466_59172464-59176704.csv	True	False
147	0021500472_43501980-43511260.csv	True	False
148	0021500475_21489428-21497548.csv	False	True
149	0021500476_28216996-28220716.csv	False	True
150	0021500476_28803332-28806732.csv	True	False
151	0021500480_30501644-30509802.csv	True	False
152	0021500481_32426220-32440140.csv	False	True
153	0021500494_7042276-7048516.csv	True	False
154	0021500494_9342960-9346839.csv	False	True
155	0021500499_84236224-84249904.csv	True	False
156	0021500500_87968208-87976048.csv	True	False
157	0021500512_58070368-58074404.csv	False	True
158	0021500512_59372380-59376576.csv	True	False
159	0021500515_57069436-57072836.csv	False	True
160	0021500516_56392700-56402180.csv	False	False
161	0021500517_56357836-56361716.csv	False	True
162	0021500519_65692512-65705392.csv	False	True
163	0021500525_32899264-32915224.csv	False	True
164	0021500526_30279512-30292872.csv	True	False
165	0021500529_27361088-27374168.csv	True	False
166	0021500535_36860884-36870844.csv	True	False
167	0021500546_8954977-8967897.csv	False	True
168	0021500552_87155560-87162040.csv	True	False
169	0021500552_88871104-88877632.csv	True	False
170	0021500552_89693544-89704624.csv	True	False
171	0021500552_90765608-90775728.csv	False	True
172	0021500555_92300168-92303968.csv	False	True
173	0021500559_68824008-68829448.csv	True	False
174	0021500561_73227176-73243576.csv	True	False
175	0021500561_77369272-77379432.csv	True	False
176	0021500564_79517464-79520984.csv	False	True
177	0021500568_71161392-71167072.csv	False	True
178	0021500574_49172196-49176716.csv	False	True
179	0021500582_35008280-35013520.csv	True	False
180	0021500582_41610196-41615116.csv	True	False
181	0021500583_38289544-38292784.csv	False	True
182	0021500584_41486904-41495384.csv	False	True
183	0021500586_49031540-49037940.csv	False	False
184	0021500591_29509138-29517016.csv	False	True
185	0021500593_8688755-8693474.csv	False	True
186	0021500595_10533084-10546644.csv	False	True
187	0021500597_11113332-11121692.csv	False	True
188	0021500621_66803968-66808128.csv	False	True
189	0021500622_67239304-67243424.csv	True	False
190	0021500628_63007632-63012112.csv	False	True
191	0021500630_36332336-36339296.csv	True	False
192	0021500635_42250476-42254476.csv	True	False
193	0021500635_46216520-46220080.csv	False	True
194	0021500638_54166944-54173064.csv	True	False
195	0021500638_54546728-54552812.csv	False	False
196	0021500641_25463448-25467368.csv	True	False
197	0021500645_14355536-14364656.csv	False	True
198	0021500648_15798873-15801593.csv	False	True
199	0021500663_11373387-11377947.csv	True	False
