# Supplementary material for: Modeling the formation of defensive gaps in basketball: Cutting on a teammate’s drive
Source: PLoS One. 2023 Feb 7;18(2):e0281467. doi: 10.1371/journal.pone.0281467 (PMC9904462; doi:10.1371/journal.pone.0281467)
Supplement: S8 Table — Displays the models’ performances for tuning the learning parameter (Methods/Tuning and testing). (CSV) [file pone.0281467.s008.csv]

	count	mean	std	min	25%	50%	75%	max
0.1	5.0	0.9214465077291667	0.007489706424571016	0.912568306010929	0.9157608695652174	0.9209809264305178	0.9287671232876712	0.9291553133514986
0.11	5.0	0.926905057109041	0.005427942560991239	0.9209809264305178	0.9211956521739131	0.9289617486338798	0.9315068493150684	0.9318801089918256
0.12	5.0	0.9301807840322616	0.0069589009357721885	0.9211956521739131	0.9264305177111717	0.9289617486338798	0.936986301369863	0.9373297002724795
0.13	5.0	0.9345449483444168	0.007827174313235534	0.9239130434782609	0.9289617486338798	0.9373297002724795	0.9400544959128065	0.9424657534246575
0.14	5.0	0.9351047809483152	0.01338023083846785	0.9157608695652174	0.9264305177111717	0.9426229508196722	0.9452054794520548	0.9455040871934605
0.15	5.0	0.9372727137447949	0.008048481226584423	0.9239130434782609	0.9373297002724795	0.9397260273972603	0.9398907103825137	0.9455040871934605
0.16	5.0	0.9427327603092278	0.010250772738866218	0.9266304347826086	0.9400544959128065	0.9453551912568307	0.947945205479452	0.9536784741144414
0.17	5.0	0.9432747658615831	0.007441933751691813	0.9320652173913043	0.9398907103825137	0.9455040871934605	0.9482288828337875	0.9506849315068493
0.18	5.0	0.9476404109744234	0.008371558823330006	0.9347826086956522	0.9455040871934605	0.9480874316939891	0.9534246575342465	0.9564032697547684
0.19	5.0	0.9476448941698852	0.008785501625364832	0.9347826086956522	0.9453551912568307	0.9482288828337875	0.9509536784741145	0.958904109589041
0.2	5.0	0.9492782906868855	0.011894580907660173	0.9375	0.9400544959128065	0.9453551912568307	0.958904109589041	0.9645776566757494
0.21	5.0	0.9465430235784387	0.015083556234530336	0.9293478260869565	0.9344262295081968	0.9506849315068493	0.9509536784741145	0.9673024523160763
0.22	5.0	0.9492618875913008	0.009566065754256493	0.9398907103825137	0.9402173913043478	0.947945205479452	0.9591280653950953	0.9591280653950953
0.23	5.0	0.9487362771088709	0.01537588819249633	0.9266304347826086	0.9398907103825137	0.9536784741144414	0.958904109589041	0.9645776566757494
0.24	5.0	0.9492752965173009	0.010225168108547785	0.9347826086956522	0.9426229508196722	0.9536784741144414	0.9561643835616438	0.9591280653950953
0.25	5.0	0.9563702529676339	0.013583716119757873	0.9426229508196722	0.9429347826086957	0.9564032697547684	0.9698630136986301	0.9700272479564033
0.26	5.0	0.948727359470503	0.011733487213653974	0.9347826086956522	0.9371584699453552	0.9561643835616438	0.9564032697547684	0.9591280653950953
0.27	5.0	0.9514640669187824	0.015971978764469964	0.9293478260869565	0.9426229508196722	0.9536784741144414	0.9616438356164384	0.9700272479564033
0.28	5.0	0.9563657941817055	0.014279323268932269	0.9371584699453552	0.9456521739130435	0.9618528610354223	0.9673024523160763	0.9698630136986301
0.29	5.0	0.9530855597200008	0.012531545905276413	0.9398907103825137	0.9402173913043478	0.9561643835616438	0.9618528610354223	0.9673024523160763
0.3	5.0	0.9552758434238708	0.014836062678644832	0.9402173913043478	0.9426229508196722	0.9536784741144414	0.9643835616438357	0.9754768392370572
