# Supplementary material for: Modeling the formation of defensive gaps in basketball: Cutting on a teammate’s drive
Source: PLoS One. 2023 Feb 7;18(2):e0281467. doi: 10.1371/journal.pone.0281467 (PMC9904462; doi:10.1371/journal.pone.0281467)
Supplement: S9 Table — Displays the model’s performance during the cross-validation testing (Results/Model performance). (CSV) [file pone.0281467.s009.csv]

	accuracy	sensitivity	specificity	frame_score	frame_sensitivity	frame_specificity
0	0.95	0.95	0.95	0.9426229508196722	0.825	0.976
1	0.8	0.75	0.85	0.9700272479564033	0.899	0.99
2	0.8	0.9	0.7	0.9429347826086957	0.848	0.969
3	0.72	0.85	0.6	0.9698630136986301	0.937	0.979
4	0.82	0.85	0.8	0.9564032697547684	0.861	0.983
