# Supplementary material for: Modeling the formation of defensive gaps in basketball: Cutting on a teammate’s drive
Source: PLoS One. 2023 Feb 7;18(2):e0281467. doi: 10.1371/journal.pone.0281467 (PMC9904462; doi:10.1371/journal.pone.0281467)
Supplement: S10 Table — Displays the first time of detection/cut marks for the true positive cases (Fig 2 - right side). (CSV) [file pone.0281467.s010.csv]

	Detected first	Drive-cut started	Difference
0021500158_7573360-7580719	7579239.0	7578999.0	240.0
0021500297_77279304-77285544	77284104.0	77283664.0	440.0
0021500561_77369272-77379432	77377832.0	77378032.0	-200.0
0021500239_59134256-59150696	59149296.0	59148656.0	640.0
0021500249_42853044-42857440	42855324.0	42855240.0	84.0
0021500021_53110376-53114896	53113456.0	53113096.0	360.0
0021500456_66862200-66867680	66865480.0	66866240.0	-760.0
0021500132_67724448-67727608	67726408.0	67725728.0	680.0
0021500110_5039764-5049843	5047523.0	5047883.0	-360.0
0021500630_36332336-36339296	36336976.0	36337736.0	-760.0
0021500152_20375664-20383544	20381304.0	20381904.0	-600.0
0021500622_67239304-67243424	67241824.0	67242424.0	-600.0
0021500370_42121160-42126840	42124556.0	42124520.0	36.0
0021500440_8194437-8203678	8201638.0	8201877.0	-239.0
0021500190_51632164-51637044	51633924.0	51635924.0	-2000.0
0021500092_55102812-55106252	55104372.0	55103732.0	640.0
0021500561_73227176-73243576	73242096.0	73242296.0	-200.0
0021500289_40356568-40360728	40358608.0	40358448.0	160.0
0021500512_59372380-59376576	59374260.0	59374620.0	-360.0
0021500146_20130798-20142396	20140236.0	20140396.0	-160.0
0021500196_26660976-26668976	26666336.0	26667256.0	-920.0
0021500499_84236224-84249904	84247624.0	84247984.0	-360.0
0021500027_52297752-52301792	52299752.0	52299392.0	360.0
0021500228_70210144-70216464	70214112.0	70214992.0	-880.0
0021500250_39404284-39409004	39406844.0	39407324.0	-480.0
0021500024_49213384-49226504	49223820.0	49224460.0	-640.0
0021500049_19655102-19659260	19657542.0	19656662.0	880.0
0021500197_39228528-39231928	39230248.0	39230288.0	-40.0
0021500209_14686915-14691475	14689595.0	14689555.0	40.0
0021500057_1929186-1932146	1930226.0	1930586.0	-360.0
0021500189_45753864-45760104	45758624.0	45758304.0	320.0
0021500103_25880970-25884290	25882250.0	25881608.0	642.0
0021500433_26155736-26171496	26169456.0	26169536.0	-80.0
0021500034_38802992-38809672	38807872.0	38808192.0	-320.0
0021500411_50404036-50411392	50409192.0	50409632.0	-440.0
0021500316_26726380-26732500	26730818.0	26730460.0	358.0
0021500366_49206092-49211532	49209132.0	49209612.0	-480.0
0021500116_89271216-89277736	89275296.0	89275496.0	-200.0
0021500410_44042220-44047940	44045420.0	44045940.0	-520.0
0021500259_42790152-42799352	42797432.0	42797032.0	400.0
0021500535_36860884-36870844	36869684.0	36869484.0	200.0
0021500472_43501980-43511260	43509540.0	43509780.0	-240.0
0021500526_30279512-30292872	30290792.0	30290752.0	40.0
0021500494_7042276-7048516	7046116.0	7046596.0	-480.0
0021500209_10389759-10406039	10404119.0	10404439.0	-320.0
0021500480_30501644-30509802	30508562.0	30508284.0	278.0
0021500212_23607348-23610748	23608828.0	23608708.0	120.0
0021500164_22711314-22715992	22713752.0	22714112.0	-360.0
0021500301_49254664-49263184	49261344.0	49260864.0	480.0
0021500161_7984041-7987842	7985882.0	7986362.0	-480.0
0021500093_54193008-54197088	54195408.0	54195048.0	360.0
0021500638_54166944-54173064	54170984.0	54171144.0	-160.0
0021500466_59172464-59176704	59173824.0	59174544.0	-720.0
0021500147_32737512-32742312	32740352.0	32740712.0	-360.0
0021500460_52453228-52457508	52455468.0	52455948.0	-480.0
0021500278_91692744-91696384	91695264.0	91694904.0	360.0
0021500239_58430248-58442048	58440128.0	58440648.0	-520.0
0021500157_31815274-31822272	31820072.0	31819832.0	240.0
0021500029_56920220-56927260	56925220.0	56925220.0	0.0
0021500266_21387436-21393196	21391476.0	21391436.0	40.0
0021500635_42250476-42254476	42251916.0	42252676.0	-760.0
0021500582_35008280-35013520	35011160.0	35011760.0	-600.0
0021500427_18820490-18830732	18829172.0	18829532.0	-360.0
0021500059_16054332-16065292	16062893.0	16063612.0	-719.0
0021500126_93899168-93902768	93901168.0	93902208.0	-1040.0
0021500500_87968208-87976048	87974528.0	87974728.0	-200.0
0021500010_84061688-84067088	84065328.0	84065288.0	40.0
0021500476_28803332-28806732	28805372.0	28805490.0	-118.0
0021500346_74592192-74603272	74601832.0	74601752.0	80.0
0021500003_6107789-6113989	6112309.0	6112589.0	-280.0
0021500445_75789400-75795280	75793520.0	75793560.0	-40.0
0021500076_58080500-58083300	58081260.0	58081180.0	80.0
0021500020_73933624-73937584	73936184.0	73935584.0	600.0
0021500201_53596184-53607504	53605384.0	53605864.0	-480.0
0021500582_41610196-41615116	41613432.0	41612596.0	836.0
0021500094_17171704-17177784	17176504.0	17176344.0	160.0
0021500265_19857128-19867488	19866088.0	19865768.0	320.0
0021500552_87155560-87162040	87159280.0	87160280.0	-1000.0
0021500552_88871104-88877632	88876072.0	88875752.0	320.0
0021500559_68824008-68829448	68827008.0	68827488.0	-480.0
0021500384_7375618-7382658	7380858.0	7380898.0	-40.0
0021500552_89693544-89704624	89703704.0	89703384.0	320.0
0021500424_16299203-16310642	16309202.0	16309362.0	-160.0
0021500372_13751080-13755801	13753440.0	13753880.0	-440.0
0021500260_44821328-44829528	44827928.0	44827568.0	360.0
0021500088_52396760-52407960	52405840.0	52406480.0	-640.0
