# Supplementary material for: Modeling the formation of defensive gaps in basketball: Cutting on a teammate’s drive
Source: PLoS One. 2023 Feb 7;18(2):e0281467. doi: 10.1371/journal.pone.0281467 (PMC9904462; doi:10.1371/journal.pone.0281467)
Supplement: S11 Table — Displays the values of the features for the members of the quartile groups (Table 2). (CSV) [file pone.0281467.s011.csv]

	h	h_change	c	c_change	c_relative	Q
0	1.14	0.11	4.15	-0.53	0.2830832196452933	1
1	10.05	0.26	12.99	0.21	0.5638020833333334	1
2	3.14	-0.02	6.36	-0.14	0.3471615720524018	1
3	2.38	0.04	11.09	-0.13	0.5740165631469979	1
4	7.09	-0.01	9.41	-0.18	0.4084201388888889	1
5	6.79	0.09	3.13	-0.02	0.17197802197802198	1
6	3.81	0.13	11.54	-0.07	0.4006944444444444	1
7	7.4	0.2	8.5	0.08	0.352112676056338	1
8	3.1	0.01	9.64	-0.07	0.487360970677452	1
9	2.65	0.13	10.9	-0.23	0.4784899034240562	1
10	3.13	0.1	8.35	0.17	0.35883111302105714	1
11	1.57	0.2	14.57	-0.23	0.7644281217208815	1
12	4.99	-0.17	1.9	-0.1	0.09345794392523366	1
13	1.53	0.04	9.05	-0.02	0.3558788832088085	1
14	5.67	0.06	3.66	-0.01	0.16031537450722735	1
15	5.06	0.07	12.98	-0.03	0.5465263157894737	1
16	3.25	0.12	10.05	-0.28	0.4269328802039083	2
17	2.37	-0.08	8.29	-0.06	0.42469262295081966	2
18	2.04	0.04	15.76	-0.08	0.6472279260780287	2
19	0.51	0.13	9.87	-0.1	0.5630347974900171	2
20	2.73	0.19	10.77	-0.31	0.5475343162175902	2
21	7.48	0.05	9.13	-0.11	0.4402121504339441	2
22	2.89	0.03	9.87	-0.09	0.46207865168539325	2
23	4.98	0.15	15.63	-0.22	0.692512184315463	2
24	6.0	0.24	11.6	-0.13	0.41105598866052445	2
25	10.71	-0.06	8.31	0.02	0.3525668222316504	2
26	4.88	-0.02	10.93	-0.07	0.48171000440722783	2
27	1.9	0.1	7.72	-0.23	0.37294685990338167	2
28	0.57	-0.04	3.96	-0.24	0.17560975609756097	2
29	5.52	0.03	10.61	-0.02	0.47366071428571427	2
30	4.28	0.05	10.08	-0.01	0.44133099824868655	2
31	3.06	0.1	11.43	-0.14	0.5752390538500252	2
32	3.33	-0.02	7.42	-0.23	0.36089494163424124	2
33	0.5	-0.05	6.4	-0.15	0.3474484256243214	2
34	4.85	0.16	18.02	-0.13	0.7424804285125669	3
35	8.36	0.1	14.5	-0.19	0.6356861025865849	3
36	2.13	0.05	14.67	0.03	0.6623024830699775	3
37	4.84	0.07	10.14	-0.18	0.43631669535284	3
38	5.77	0.01	6.6	-0.16	0.3031694993109784	3
39	2.24	0.05	13.49	-0.03	0.6820020222446915	3
40	1.63	0.33	3.97	-0.03	0.1742756804214223	3
41	4.98	0.13	11.54	-0.09	0.5156389633601429	3
42	6.42	-0.02	8.32	0.23	0.40664711632453565	3
43	6.77	0.06	10.22	0.02	0.5079522862823062	3
44	3.74	0.11	3.96	-0.36	0.1836734693877551	3
45	0.82	0.03	13.01	-0.41	0.5738861932068813	3
46	2.05	0.04	20.49	0.1	0.9159588734912829	3
47	0.67	0.03	9.65	-0.16	0.5302197802197802	3
48	5.33	0.35	7.15	0.14	0.3379017013232514	3
49	3.63	0.17	11.11	-0.13	0.5160241523455643	3
50	0.7	-0.08	9.97	-0.22	0.5125964010282776	3
51	4.55	0.17	3.89	0.1	0.18865179437439378	3
52	2.42	0.04	9.26	0.1	0.4722080571137175	4
53	10.45	0.08	8.7	-0.24	0.4535974973931178	4
54	1.81	0.05	4.97	-0.21	0.29957805907172996	4
55	4.16	0.12	10.94	-0.3	0.6906565656565656	4
56	7.84	0.12	14.76	0.17	0.7974068071312803	4
57	5.8	0.06	2.67	-0.33	0.16941624365482233	4
58	5.65	0.02	12.39	-0.07	0.6145833333333334	4
59	0.0	-0.06	9.14	-0.42	0.4877267876200641	4
60	1.18	0.18	5.83	-0.01	0.30619747899159666	4
61	3.97	-0.03	6.3	-0.3	0.329153605015674	4
62	2.47	0.01	8.15	-0.29	0.5	4
63	11.92	0.22	12.22	-0.13	0.6119178768152229	4
64	3.05	0.08	16.76	-0.04	0.8443324937027707	4
65	5.97	0.08	15.53	-0.2	0.9282725642558278	4
66	3.73	0.03	15.87	-0.41	0.9480286738351255	4
67	3.67	-0.03	13.04	-0.49	0.9602356406480117	4
68	3.15	0.08	4.43	-0.02	0.27244772447724475	4
69	3.37	0.13	11.13	0.05	0.6524032825322392	4
70	3.14	0.09	7.45	-0.23	0.40821917808219177	4
71	0.79	0.07	4.02	-0.15	0.2306368330464716	4
72	2.8	0.02	11.94	-0.35	0.8474095102909864	4
