# Supplementary material for: Modeling the formation of defensive gaps in basketball: Cutting on a teammate’s drive
Source: PLoS One. 2023 Feb 7;18(2):e0281467. doi: 10.1371/journal.pone.0281467 (PMC9904462; doi:10.1371/journal.pone.0281467)
Supplement: S12 Table — Contains the positions of the members of the quartile groups (Fig 2 - left side). (CSV) [file pone.0281467.s012.csv]

	detection_x	detection_y	annotation_x	annotation_y	Q
0021500158_7573360-7580719	6.714622497558594	5.002410888671868	7.386650085449219	2.963340759277344	4.0
0021500297_77279304-77285544	19.078670501708984	39.47557067871094	21.94698905944824	41.450721740722656	4.0
0021500561_77369272-77379432	21.17725372314453	34.66714000701904	20.80111694335937	33.30109977722168	2.0
0021500239_59134256-59150696	19.07941055297852	16.06123924255371	24.34048080444336	11.242830276489258	4.0
0021500249_42853044-42857440	19.81351089477539	36.23820877075195	20.259679794311523	36.37813186645508	3.0
0021500021_53110376-53114896	17.01323699951172	36.53853988647461	19.611610412597656	36.97068977355957	4.0
0021500456_66862200-66867680	7.272870063781737	2.026619911193848	7.30355978012085	3.7124099731445312	1.0
0021500132_67724448-67727608	23.69133949279785	23.548969268798828	28.576080322265625	22.541259765625	4.0
0021500110_5039764-5049843	15.741737365722656	4.8930206298828125	12.54791259765625	5.845588684082031	2.0
0021500630_36332336-36339296	8.228639602661133	7.0037498474121085	5.903200149536133	6.074210166931152	1.0
0021500152_20375664-20383544	20.163789749145508	4.22907018661499	20.402570724487305	7.31988000869751	1.0
0021500622_67239304-67243424	22.9580307006836	35.41106033325195	20.35263061523437	34.42435073852539	1.0
0021500370_42121160-42126840	21.4970703125	8.78615951538086	21.90460205078125	8.518051147460938	3.0
0021500440_8194437-8203678	5.851348876953125	2.6009597778320312	4.240730285644531	4.371280670166023	2.0
0021500190_51632164-51637044	29.14830017089844	33.24864959716797	19.601890563964844	31.9248104095459
0021500092_55102812-55106252	14.663880348205565	35.019161224365234	22.4297103881836	41.00357055664063	4.0
0021500561_73227176-73243576	4.9425201416015625	45.5518913269043	4.881820201873778	44.40871047973633	2.0
0021500289_40356568-40360728	26.457069396972656	20.084760665893555	27.96138000488281	19.951799392700195	3.0
0021500512_59372380-59376576	19.21930694580078	41.37497043609619	18.50375366210937	40.36587047576904	2.0
0021500146_20130798-20142396	21.6438217163086	24.10335922241211	20.481658935546875	23.26362991333008	3.0
0021500196_26660976-26668976	1.066802978515625	7.224498748779297	1.8885421752929543	9.540901184082031	1.0
0021500499_84236224-84249904	8.366348266601562	4.4583892822265625	6.174087524414063	6.266101837158203	2.0
0021500027_52297752-52301792	23.94670867919922	19.912670135498043	28.22612762451172	19.44318962097168	4.0
0021500228_70210144-70216464	23.78071975708008	31.259279251098643	23.78960037231445	29.820199966430664	1.0
0021500250_39404284-39409004	24.95619010925293	44.68252182006836	20.704099655151367	42.73265075683594	2.0
0021500024_49213384-49226504	8.991142272949219	48.00949001312256	9.033798217773438	46.00705003738403	1.0
0021500049_19655102-19659260	16.17626953125	15.809510231018065	26.89472007751465	16.38344955444336	4.0
0021500197_39228528-39231928	27.67683029174805	18.06181907653809	27.19239997863769	17.968809127807614	3.0
0021500209_14686915-14691475	27.828147888183608	26.49438095092773	28.04013824462889	26.44120979309082	3.0
0021500057_1929186-1932146	33.026729583740234	18.8006591796875	27.745609283447266	17.808359146118164	2.0
0021500189_45753864-45760104	9.455886840820312	43.08148002624512	11.354873657226562	45.579490184783936	4.0
0021500103_25880970-25884290	19.055381774902344	35.35533046722412	25.87358856201172	36.33440017700195	4.0
0021500433_26155736-26171496	7.6034698486328125	2.287189483642578	7.151092529296875	2.7463607788085938	3.0
0021500034_38802992-38809672	6.582511901855469	47.664390087127686	5.935081481933594	46.2064700126648	2.0
0021500411_50404036-50411392	6.02593994140625	44.51237869262695	6.942440032958984	42.5571517944336	2.0
0021500316_26726380-26732500	5.876823425292969	9.245010375976562	9.041763305664062	5.567798614501953	4.0
0021500366_49206092-49211532	28.04315948486328	19.63265991210937	26.36471939086914	18.35199928283692	2.0
0021500116_89271216-89277736	7.68914794921875	47.73263001441956	6.874351501464844	46.91669988632202	2.0
0021500410_44042220-44047940	6.666029930114746	48.7239990234375	6.002449989318848	47.56314849853516	1.0
0021500259_42790152-42799352	10.917619705200195	5.782730102539063	13.8916597366333	3.3457601070404053	4.0
0021500535_36860884-36870844	12.590570449829102	44.36518859863281	14.61048984527588	45.60818862915039	3.0
0021500472_43501980-43511260	18.29369354248047	6.429660797119141	17.75109100341797	7.606048583984375	2.0
0021500526_30279512-30292872	24.66818046569824	17.831859588623047	24.805360794067383	17.668380737304688	3.0
0021500494_7042276-7048516	16.849319458007812	47.63270950317383	16.416189193725586	45.67734909057617	2.0
0021500209_10389759-10406039	6.623390197753906	48.54766082763672	5.843669891357423	47.5319709777832	2.0
0021500480_30501644-30509802	14.090316772460938	42.62775993347168	16.227828979492188	45.36820983886719	4.0
0021500212_23607348-23610748	5.888360023498535	3.8440699577331534	6.17264986038208	3.1938400268554688	3.0
0021500164_22711314-22715992	11.482370376586914	48.59877014160156	10.780719757080078	47.46337890625	2.0
0021500301_49254664-49263184	20.33288955688477	32.74665069580078	26.67466926574707	34.36692047119141	4.0
0021500161_7984041-7987842	13.462360382080078	48.29537963867188	10.096619606018066	46.47967910766602	2.0
0021500093_54193008-54197088	23.96343994140625	28.19018936157227	28.171463012695312	29.01457023620605	4.0
0021500638_54166944-54173064	23.327560424804688	10.254440307617188	21.231971740722656	10.197818756103525	3.0
0021500466_59172464-59176704	12.213150024414062	1.8135185241699217	7.272102355957031	3.593830108642578	1.0
0021500147_32737512-32742312	23.45318984985352	33.029571533203125	21.88274955749512	33.106369018554695	2.0
0021500460_52453228-52457508	10.03607177734375	3.468250274658203	5.685478210449219	5.123828887939453	2.0
0021500278_91692744-91696384	23.67053985595703	16.271018981933587	26.322837829589844	14.367679595947273	4.0
0021500239_58430248-58442048	7.068260192871094	47.7737500667572	6.1523284912109375	45.60889005661011	1.0
0021500157_31815274-31822272	24.597660064697266	35.34899139404297	25.966049194335927	36.33625030517578	4.0
0021500029_56920220-56927260	4.78302001953125	44.77159118652344	4.78302001953125	44.77159118652344	3.0
0021500266_21387436-21393196	4.53410005569458	4.89877986907959	4.5562400817871085	4.625	3.0
0021500635_42250476-42254476	33.791038513183594	30.41581916809082	27.870059967041016	31.53408050537109	1.0
0021500582_35008280-35013520	24.29882049560547	21.8696403503418	21.962661743164062	19.4303607940674	1.0
0021500427_18820490-18830732	18.31220054626465	36.96355819702149	16.780590057373047	36.01868057250977	2.0
0021500059_16054332-16065292	7.135489940643311	44.71672058105469	6.165480136871338	42.85942840576172	1.0
0021500126_93899168-93902768	20.0972900390625	23.60457038879395	11.667037963867188	24.48353958129883	1.0
0021500500_87968208-87976048	2.910797119140625	5.302879333496087	2.4631881713867188	6.177211761474609	2.0
0021500010_84061688-84067088	6.588129997253418	46.53216171264648	6.62677001953125	46.8331413269043	3.0
0021500476_28803332-28806732	17.811250686645508	4.07951021194458	16.68593978881836	4.7339301109313965	3.0
0021500346_74592192-74603272	18.001909255981445	6.448520183563232	18.69872093200684	5.96934986114502	3.0
0021500003_6107789-6113989	24.07141876220703	15.86444854736328	23.19255828857422	18.3220100402832	2.0
0021500445_75789400-75795280	6.08857011795044	46.76673126220703	5.982890129089356	46.5283088684082	3.0
0021500076_58080500-58083300	27.691818237304688	29.63456916809082	28.3948974609375	29.825889587402344	3.0
0021500020_73933624-73937584	22.19171142578125	23.70195007324219	28.77137756347656	25.056699752807617	4.0
0021500201_53596184-53607504	24.46076011657715	25.94844055175781	23.15955924987793	25.43722915649414	2.0
0021500582_41610196-41615116	22.933109283447266	25.21171951293945	28.655780792236328	26.12989997863769	4.0
0021500094_17171704-17177784	24.72840118408203	22.04573059082031	25.79531860351561	22.29754066467285	3.0
0021500265_19857128-19867488	16.591039657592773	12.664719581604006	16.949939727783207	9.33195972442627	4.0
0021500552_87155560-87162040	7.756800174713135	47.92972946166992	5.393099784851074	46.76807022094727	1.0
0021500552_88871104-88877632	6.149070739746094	5.826591491699219	7.553550720214844	2.969799041748047	4.0
0021500559_68824008-68829448	25.11713981628418	16.967180252075195	22.54392051696777	16.855459213256836	2.0
0021500384_7375618-7382658	8.429400444030763	3.042589902877808	8.276880264282228	3.250809907913208	3.0
0021500552_89693544-89704624	21.13614654541016	27.53586006164551	23.922897338867188	28.08930969238281	4.0
0021500424_16299203-16310642	22.3684196472168	39.78226089477539	21.88089942932129	39.02220916748047	3.0
0021500372_13751080-13755801	10.305389404296877	48.04931998252869	7.483146667480469	46.66885995864868	2.0
0021500260_44821328-44829528	20.30388069152832	13.031959533691404	21.28280067443848	9.062450408935549	4.0
0021500088_52396760-52407960	13.527923583984377	46.31559991836548	7.45770263671875	43.89447021484375	1.0
