# Supplementary material for: Modeling the formation of defensive gaps in basketball: Cutting on a teammate’s drive
Source: PLoS One. 2023 Feb 7;18(2):e0281467. doi: 10.1371/journal.pone.0281467 (PMC9904462; doi:10.1371/journal.pone.0281467)
Supplement: S13 Table — Contains the numbers for the single feature partial dependence plots (Fig 3). (CSV) [file pone.0281467.s013.csv]

	x	y
0	1.8586	3.5924381893401187
1	2.688894736842105	3.4136085520635073
2	3.51918947368421	3.406614255690101
3	4.349484210526315	1.7942806576573618
4	5.179778947368421	1.6669643870567963
5	6.010073684210526	1.6669643870567963
6	6.840368421052631	0.19828325724703
7	7.670663157894736	-0.20869553684159375
8	8.50095789473684	-0.2504325053241297
9	9.331252631578945	-0.9949055067277588
10	10.16154736842105	-0.2558312408703974
11	10.991842105263157	-1.1554667449987124
12	11.822136842105262	-2.418616683376331
13	12.652431578947365	-2.6791285781305842
14	13.48272631578947	-2.609163429761626
15	14.313021052631576	-2.597170129290323
16	15.143315789473682	-2.597170129290323
17	15.973610526315788	-3.4001294255740264
18	16.80390526315789	-3.4001294255740264
19	17.634199999999996	-3.4001294255740264
