# Supplementary material for: Modeling the formation of defensive gaps in basketball: Cutting on a teammate’s drive
Source: PLoS One. 2023 Feb 7;18(2):e0281467. doi: 10.1371/journal.pone.0281467 (PMC9904462; doi:10.1371/journal.pone.0281467)
Supplement: S14 Table — Contains the numbers for the single feature partial dependence plots (Fig 3). (CSV) [file pone.0281467.s014.csv]

	x	y
0	-0.3	0.06922316910752456
1	-0.27789473684210525	0.8943308030874757
2	-0.2557894736842105	0.9170440874523336
3	-0.23368421052631577	0.03823690466659039
4	-0.21157894736842103	-0.16370821207686923
5	-0.1894736842105263	-0.17904398439533506
6	-0.16736842105263158	-0.3649381594356174
7	-0.14526315789473684	-0.49185572689421286
8	-0.1231578947368421	-1.3319534142276486
9	-0.10105263157894737	-1.3026352186217764
10	-0.07894736842105263	-1.202062497879164
11	-0.05684210526315789	-1.3277384412693334
12	-0.03473684210526318	-1.290292388514868
13	-0.012631578947368438	-1.6956960528344613
14	0.0094736842105263	-1.6641435572717909
15	0.03157894736842104	-1.7544897265539081
16	0.05368421052631578	-1.6568151701532217
17	0.07578947368421052	-1.459894610472652
18	0.09789473684210526	-1.459894610472652
19	0.12	-1.459894610472652
