# Supplementary material for: Modeling the formation of defensive gaps in basketball: Cutting on a teammate’s drive
Source: PLoS One. 2023 Feb 7;18(2):e0281467. doi: 10.1371/journal.pone.0281467 (PMC9904462; doi:10.1371/journal.pone.0281467)
Supplement: S15 Table — Contains the numbers for the single feature partial dependence plots (Fig 3). (CSV) [file pone.0281467.s015.csv]

	x	y
0	0.09025402621994223	-5.00366879573025
1	0.1907669722083663	-4.033680303245768
2	0.2912799181967904	-2.533517745505839
3	0.3917928641852145	-1.6881265753349048
4	0.49230581017363856	-0.28595938879161364
5	0.5928187561620627	-0.5396987681105165
6	0.6933317021504868	0.6171693001248241
7	0.7938446481389109	0.8437499030024121
8	0.894357594127335	0.9265237333057627
9	0.994870540115759	2.077673795998527
10	1.0953834861041831	2.077673795998527
11	1.195896432092607	2.077673795998527
12	1.2964093780810313	2.077673795998527
13	1.3969223240694555	2.077673795998527
14	1.4974352700578795	2.077673795998527
15	1.5979482160463034	2.077673795998527
16	1.6984611620347276	2.077673795998527
17	1.7989741080231518	2.077673795998527
18	1.8994870540115758	2.077673795998527
19	2.0	2.077673795998527
