# Supplementary material for: Modeling the formation of defensive gaps in basketball: Cutting on a teammate’s drive
Source: PLoS One. 2023 Feb 7;18(2):e0281467. doi: 10.1371/journal.pone.0281467 (PMC9904462; doi:10.1371/journal.pone.0281467)
Supplement: S16 Table — Contains the numbers for the single feature partial dependence plots (Fig 3). (CSV) [file pone.0281467.s016.csv]

	x	y
0	0.0	-2.8905349132170777
1	0.3094736842105263	-2.701884104541182
2	0.6189473684210526	-2.1262904192927463
3	0.9284210526315788	-2.050161553941446
4	1.2378947368421052	-1.6800573874962386
5	1.5473684210526315	-1.6174190622708886
6	1.8568421052631576	-1.6127091762486632
7	2.166315789473684	-1.0618509864258932
8	2.4757894736842103	-1.1496672392021074
9	2.7852631578947364	-1.132505861375288
10	3.094736842105263	-1.132505861375288
11	3.404210526315789	-1.0381206250021313
12	3.7136842105263153	-0.7259029527396761
13	4.023157894736841	-0.5116139596680029
14	4.332631578947368	0.5885134369024578
15	4.6421052631578945	-0.451544390032224
16	4.951578947368421	-0.451544390032224
17	5.261052631578947	0.7373557971951017
18	5.570526315789473	2.628033073873123
19	5.88	3.230316552208273
