# Supplementary material for: Modeling the formation of defensive gaps in basketball: Cutting on a teammate’s drive
Source: PLoS One. 2023 Feb 7;18(2):e0281467. doi: 10.1371/journal.pone.0281467 (PMC9904462; doi:10.1371/journal.pone.0281467)
Supplement: S17 Table — Contains the numbers for the single feature partial dependence plots (Fig 3). (CSV) [file pone.0281467.s017.csv]

	x	y
0	-0.13	-1.9259743450965654
1	-0.11526315789473685	-1.887961847560746
2	-0.10052631578947369	-1.7258665145539671
3	-0.08578947368421053	-1.7258665145539671
4	-0.07105263157894737	-1.6433588323665453
5	-0.05631578947368421	-1.4726986594673181
6	-0.04157894736842105	-1.398207049501597
7	-0.02684210526315789	-1.398207049501597
8	-0.01210526315789473	-1.4828554448894165
9	0.0026315789473684292	-1.5007416230005066
10	0.01736842105263159	-1.239402177461326
11	0.03210526315789475	-0.7273520405159128
12	0.04684210526315791	-0.4758515090759781
13	0.061578947368421066	0.1745374898506279
14	0.07631578947368423	0.14964080523546025
15	0.09105263157894739	0.09957515293079251
16	0.10578947368421054	0.6006521225508018
17	0.1205263157894737	0.703097691951115
18	0.13526315789473686	0.4411737399010067
19	0.15	0.41558457423783357
