# Supplementary material for: Modeling the formation of defensive gaps in basketball: Cutting on a teammate’s drive
Source: PLoS One. 2023 Feb 7;18(2):e0281467. doi: 10.1371/journal.pone.0281467 (PMC9904462; doi:10.1371/journal.pone.0281467)
Supplement: S18 Table — Contains the numbers of the feature importance plot (Fig 3 - bottom right). (CSV) [file pone.0281467.s018.csv]

	importance
c	0.22375354
c_change	0.192456986
c_relative	0.20833228
h	0.218840434
h_change	0.15661676
