# Supplementary material for: Modeling the formation of defensive gaps in basketball: Cutting on a teammate’s drive
Source: PLoS One. 2023 Feb 7;18(2):e0281467. doi: 10.1371/journal.pone.0281467 (PMC9904462; doi:10.1371/journal.pone.0281467)
Supplement: S19 Table — Contains the matrix for the two-feature partial dependence plots (Fig 4). (CSV) [file pone.0281467.s019.csv]

	0.12	0.09789473684210526	0.07578947368421052	0.05368421052631578	0.03157894736842104	0.0094736842105263	-0.012631578947368438	-0.03473684210526318	-0.05684210526315789	-0.07894736842105263	-0.10105263157894737	-0.1231578947368421	-0.14526315789473684	-0.16736842105263158	-0.1894736842105263	-0.21157894736842103	-0.23368421052631577	-0.2557894736842105	-0.27789473684210525	-0.3
1.8586	-3.75043387343933	-3.75043387343933	-3.75043387343933	-2.088594495962469	-2.088594495962469	-2.088594495962469	-2.156068459869472	-1.8529523255175082	-0.052952607934753516	1.25303021081917	0.5631262794060279	1.2497604876756145	1.711294335031585	2.4569622898222914	3.869782510639257	3.869782510639257	3.9970987812398215	5.644185573095906	5.6511798694693125	5.853792382908812
2.688894736842105	-2.921738013726224	-2.921738013726224	-2.921738013726224	-1.2598986362493612	-1.2598986362493612	-1.2598986362493612	-1.3273726001563648	-1.024256465804401	0.7757432517783538	2.081726070532275	1.3918221391191354	2.0784563473887205	2.539990194744691	3.285658149535397	4.678734503277377	4.678734503277377	4.806050773877943	6.453137565734028	6.460131862107435	6.66274437554693
3.51918947368421	-2.859136652483288	-2.859136652483288	-2.859136652483288	-1.1972972750064248	-1.1972972750064248	-1.1972972750064248	-1.2647712389134285	-0.9616551045614654	0.8383446130212902	2.144327431775212	1.4544235003620718	2.141057708631656	2.602591555987627	3.3482595107783335	4.741335864520313	4.741335864520313	4.868652135120882	6.453137565734028	6.460131862107435	6.66274437554693
4.349484210526315	-3.5838146044104633	-3.5838146044104633	-3.5838146044104633	-1.9219752269336	-1.9219752269336	-1.9219752269336	-1.9894491908406031	-1.6863330564886398	0.11366666109411426	1.419649479848038	0.729745548434896	1.4163797567044825	1.3787420078013046	2.124409962592012	3.517486316333991	3.517486316333991	3.6448025869345573	5.261174574262553	5.268168870635959	5.470781384075456
5.179778947368421	-3.6773280525082663	-3.6773280525082663	-3.6773280525082663	-2.015488675031403	-2.015488675031403	-2.015488675031403	-2.0829626389384055	-1.825339167207725	-0.02533944962497066	1.0945758741256575	0.40467194271251467	1.0913061509821014	1.1376691473727218	1.883337102163431	3.276413455905409	3.276413455905409	3.4037297265059743	5.02010171383397	5.0270960102073765	5.229708523646874
6.010073684210526	-3.4154780444062443	-3.4154780444062443	-3.4154780444062443	-2.066364273436468	-2.066364273436468	-2.066364273436468	-2.13383823734347	-1.8762147656127899	-0.06688422811212055	1.0530310956385074	0.3631271642253652	1.0497613724949517	1.0961243688855717	1.841792323676281	3.2348686774182593	3.2348686774182593	3.362184948018825	4.97855693534682	4.985551231720226	5.188163745159725
6.840368421052631	-3.363706525642991	-3.363706525642991	-3.363706525642991	-2.3123994624575217	-2.3123994624575217	-2.3123994624575217	-2.379873426364525	-2.1222499546338445	-0.31291941713317406	0.8069959066174527	0.1170919752043104	0.8037261834738968	0.8500891798645179	1.5957571346552266	2.9888334883972063	2.9888334883972063	3.116149758997772	4.732521746325766	4.739516042699172	4.94212855613867
7.670663157894736	-3.4950692485988215	-3.4950692485988215	-3.4950692485988215	-2.443762185413351	-2.443762185413351	-2.443762185413351	-2.5112361493203537	-2.253612677589673	-0.43630758714756834	0.683607736603058	-0.006296194810084268	0.6803380134595021	0.7267010098501234	1.472368964640832	2.8654453183828124	2.8654453183828124	2.992761588983377	4.609133576311374	4.61612787268478	4.818740386124274
8.50095789473684	-3.745501614969459	-3.745501614969459	-3.745501614969459	-2.6941945517839874	-2.6941945517839874	-2.6941945517839874	-2.76166851569099	-2.50404504396031	-1.4197171483027309	-0.6116101126680572	-1.3239855773867653	-0.6373513691171802	-0.590988372726559	0.154679582064149	1.54775593580613	1.54775593580613	1.6750722064066959	3.2914441937346908	3.298438490108097	3.5010510035475946
9.331252631578945	-2.971372441241325	-2.971372441241325	-2.971372441241325	-2.682375900239956	-2.682375900239956	-2.682375900239956	-2.7498498641469586	-2.4922263924162786	-1.4526416005282456	-0.6445345648935725	-1.3849108343940764	-0.6982766261244918	-0.6519136297338707	-0.013310004910326778	1.3797663488316547	1.3797663488316547	1.5070826194322202	3.123454606760215	3.1304489031336216	3.333061416573119
10.16154736842105	-2.8861923037388566	-2.8861923037388566	-2.8861923037388566	-2.597195762737488	-2.597195762737488	-2.597195762737488	-2.6646697266444908	-2.407046254913811	-1.2884423339325033	-0.48033529829783	-1.220711567798334	-0.5340773595287491	-0.5659758010937608	0.07262782372978285	1.9220616963522885	1.9220616963522885	2.0493779669528536	3.6657499542808485	3.672744250654255	3.8753567640937523
10.991842105263157	-2.8952523158575474	-2.8952523158575474	-2.8952523158575474	-2.691764487490008	-2.691764487490008	-2.691764487490008	-2.7592384513970116	-2.501614979666331	-1.441783575213225	-0.6336765395785515	-1.3740528090790554	-0.6874186008094709	-0.7193170423744826	-0.6319297234097153	1.2175041492127887	1.2175041492127887	1.344820419813355	3.0455170468112787	3.052511343184685	3.2551238566241834
11.822136842105262	-2.7077191114210866	-2.7077191114210866	-2.7077191114210866	-2.628060479154711	-2.628060479154711	-2.628060479154711	-2.6955344430617147	-2.4379109713310343	-1.3780795668779282	-0.5699725312432544	-1.3103488007437585	-0.6237145924741738	-0.6556130340391855	-0.5682257150744182	1.281208157548086	1.281208157548086	1.408524428148652	3.0615731288415735	3.06856742521498	3.226339517809017
12.652431578947365	-3.1016916704939095	-3.1016916704939095	-3.1016916704939095	-3.022033038227534	-3.022033038227534	-3.022033038227534	-3.0895070021345368	-2.8318835304038563	-1.772052125950749	-0.9639450903160747	-1.7482543246770905	-1.0616201164075065	-1.0935185579725175	-1.006131239007751	0.8433026336147533	0.8433026336147533	0.9706189042153192	2.623667604908241	2.6306619012816475	2.7884339938756835
13.48272631578947	-3.1016916704939095	-3.1016916704939095	-3.1016916704939095	-3.022033038227534	-3.022033038227534	-3.022033038227534	-3.0895070021345368	-2.8318835304038563	-1.772052125950749	-0.9639450903160747	-1.7482543246770905	-1.0616201164075065	-1.0935185579725175	-1.006131239007751	0.8433026336147533	0.8433026336147533	0.9706189042153192	2.623667604908241	2.6306619012816475	2.7884339938756835
14.313021052631576	-3.1920378397760265	-3.1920378397760265	-3.1920378397760265	-3.112379207509651	-3.112379207509651	-3.112379207509651	-3.179853171416654	-2.9222296996859733	-1.8623982952328666	-1.0542912595981921	-1.8386004939592082	-1.151966285689624	-1.1838647272546354	-1.0964774082898685	0.7529564643326361	0.7529564643326361	0.8802727349332018	2.533321435626123	2.5403157319995295	2.6980878245935664
15.143315789473682	-3.1920378397760265	-3.1920378397760265	-3.1920378397760265	-3.112379207509651	-3.112379207509651	-3.112379207509651	-3.179853171416654	-2.9222296996859733	-1.8623982952328666	-1.0542912595981921	-1.8386004939592082	-0.6434668960528218	-0.675365337617833	-0.5879780186530664	1.2614558539694387	1.2614558539694387	1.3887721245700047	3.0418208252629264	3.048815121636333	3.206587214230369
15.973610526315788	-2.9951172800954575	-2.9951172800954575	-2.9951172800954575	-2.915458647829082	-2.915458647829082	-2.915458647829082	-2.982932611736085	-2.7253091400054044	-1.665477735552297	-0.8573706999176223	-1.6416799342786381	-0.446546336372252	-0.4784447779372631	-0.3910574589724963	1.4583764136500088	1.4583764136500088	1.5856926842505752	3.2387413849434963	3.2457356813169027	3.4035077739109387
16.80390526315789	-2.9951172800954575	-2.9951172800954575	-2.9951172800954575	-2.915458647829082	-2.915458647829082	-2.915458647829082	-2.982932611736085	-2.7253091400054044	-1.665477735552297	-0.8573706999176223	-1.6416799342786381	-0.446546336372252	-0.4784447779372631	-0.3910574589724963	1.4583764136500088	1.4583764136500088	1.5856926842505752	3.2387413849434963	3.2457356813169027	3.4035077739109387
17.634199999999996	-2.9951172800954575	-2.9951172800954575	-2.9951172800954575	-2.915458647829082	-2.915458647829082	-2.915458647829082	-2.982932611736085	-2.7253091400054044	-1.665477735552297	-0.8573706999176223	-1.6416799342786381	-0.446546336372252	-0.4784447779372631	-0.3910574589724963	1.4583764136500088	1.4583764136500088	1.5856926842505752	3.2387413849434963	3.2457356813169027	3.4035077739109387
