# Supplementary material for: Modeling the formation of defensive gaps in basketball: Cutting on a teammate’s drive
Source: PLoS One. 2023 Feb 7;18(2):e0281467. doi: 10.1371/journal.pone.0281467 (PMC9904462; doi:10.1371/journal.pone.0281467)
Supplement: S20 Table — Contains the matrix for the two-feature partial dependence plots (Fig 4). (CSV) [file pone.0281467.s020.csv]

	0.15	0.13526315789473686	0.1205263157894737	0.10578947368421054	0.09105263157894739	0.07631578947368423	0.061578947368421066	0.04684210526315791	0.03210526315789475	0.01736842105263159	0.0026315789473684292	-0.01210526315789473	-0.02684210526315789	-0.04157894736842105	-0.05631578947368421	-0.07105263157894737	-0.08578947368421053	-0.10052631578947369	-0.11526315789473685	-0.13
-0.3	0.057142881775352976	1.064644924140492	1.0873582085053495	0.11623518581538758	0.21537712280064622	0.2598948122363664	0.2475557437479125	0.6546576279942665	0.38217185271150195	0.4351138689504932	0.6191674467760598	0.363367839399332	0.5073026302976806	0.3275318401236615	0.35908433568633197	0.2687381664042145	0.3664127228049014	0.5763971967480688	0.5763971967480688	0.5763971967480688
-0.27789473684210525	0.37748276276181536	1.3849848051269533	1.4076980894918107	0.43657506680185	0.21537712280064622	0.2598948122363664	0.2475557437479125	0.6546576279942665	0.38217185271150195	0.4351138689504932	0.6191674467760598	0.363367839399332	0.5073026302976806	0.3275318401236615	0.35908433568633197	0.2687381664042145	0.3664127228049014	0.5763971967480688	0.5763971967480688	0.5763971967480688
-0.2557894736842105	0.6576679665921888	1.6651700089573276	1.687883293322185	0.716760270632223	0.49556232663101973	0.47997497374742815	0.4676359052589743	0.8747377895053278	0.6022520142225639	0.6551940304615548	0.8392476082871215	0.7226316770156425	0.8665664679139908	0.6867956777399717	0.7183481733026424	0.628002004020525	0.7256765604212119	0.935661034364379	0.935661034364379	0.935661034364379
-0.23368421052631577	0.5552223971918756	1.5627244395570141	1.585437723921872	0.6143147012319102	0.3931167572307065	0.3775294043471145	0.3651903358586605	0.7722922201050145	0.4998064448222507	0.5527484610612415	0.7368020388868083	0.6201861076153297	0.7641208985136776	0.5843501083396587	0.6159026039023292	0.5255564346202117	0.6232309910208984	0.8332154649640655	0.8332154649640655	0.8332154649640655
-0.21157894736842103	0.14685758839377502	1.1543596307589135	1.1770729151237709	0.15756832211432506	-0.06362962188687891	-0.07921697477047061	-0.09155604325892458	0.3155458409874288	0.04306006570466468	0.09600208194365593	0.2800556597692218	0.16343972849774355	0.1928686258436679	0.013097835669648708	0.044650331232319235	-0.045695838049798376	0.05197871835088852	0.26196319229405535	0.26196319229405535	0.26196319229405535
-0.1894736842105263	0.1969232406984431	1.204425283063581	1.2271385674284385	0.20763397441899287	-0.013563969582211031	-0.029151322465802747	-0.0414903909542567	0.3656114932920968	0.09312571800933277	0.14606773424832373	0.3301213120738897	0.21350538080241124	0.24293427814833515	0.06316348797431642	0.09471598353698688	0.004369814254869497	0.1020443706555564	0.3120288445987232	0.3120288445987232	0.3120288445987232
-0.16736842105263158	0.1969232406984431	1.204425283063581	1.2271385674284385	0.3988705887952308	0.17767264479402664	0.1620852919104349	0.149746223421981	0.3656114932920968	0.09312571800933277	0.14606773424832373	0.3301213120738897	0.21350538080241124	0.24293427814833515	0.06316348797431642	0.09471598353698688	0.004369814254869497	0.1020443706555564	0.3120288445987232	0.3120288445987232	0.3120288445987232
-0.14526315789473684	0.02619121754794921	1.0336932599130884	1.0564065442779458	0.22813856564473647	0.006940621643532558	-0.008646731240059335	-0.2391394679488966	-0.23687730718153685	-0.5093630824643013	-0.45642106622531026	-0.3702775763464817	-0.48689350761796074	-0.4574646102720363	-0.9422296878969441	-0.9106771923342736	-1.0010233616163908	-0.9033488052157042	-0.6933643312725373	-0.6933643312725373	-0.6933643312725373
-0.1231578947368421	-0.0385209280620654	0.9689811143030727	0.9916943986679302	0.16342642003472155	-0.05777152396648247	-0.07335887685007411	-0.30385161355891144	-0.5416398187928708	-0.8141255940756339	-0.7611835778366428	-0.6750400879578141	-0.7916560192292934	-0.7622271218833687	-1.2469921995082769	-1.2154397039456064	-1.3057858732277239	-1.2081113168270372	-0.9981268428838703	-0.9981268428838703	-0.9981268428838703
-0.10105263157894737	-0.12352533616597333	0.8839767061991646	0.9066899905640222	0.0784220119308139	-0.14277593207038994	-0.15836328495398191	-0.38885602166281924	-0.6266442268967781	-1.4818612071204509	-1.4289191908814602	-1.3427757010026318	-1.4593916322741107	-1.4299627349281863	-1.9147278125530953	-1.8831753169904248	-1.973521486272542	-1.8758469298718552	-1.6658624559286883	-1.6658624559286883	-1.6658624559286883
-0.07894736842105263	-0.11153064354314109	0.895971398821997	0.9186846831868546	0.09041670455364613	-0.1307812394475581	-0.1463685923311501	-0.3768613290399873	-0.716840649161006	-1.7974255117044498	-1.7829815735342462	-1.6968380836554178	-1.8134540149268967	-1.7840251175809723	-2.2687901952058827	-2.2372376996432117	-2.327583868925329	-2.2299093125246428	-2.019924838581475	-2.019924838581475	-2.019924838581475
-0.05684210526315789	-0.09364446543205075	0.9138575769330873	0.936570861297945	0.10830288266473644	-0.11289506133646805	-0.1284824142200598	-0.358975150928897	-0.6989544710499158	-1.7795393335933596	-1.765095395423156	-1.6789519055443272	-1.7955678368158061	-1.7661389394698817	-2.2509040170947925	-2.219351521532122	-2.309697690814239	-2.212023134413553	-2.002038660470384	-2.002038660470384	-2.002038660470384
-0.03473684210526318	0.555754602571059	0.973514724490759	0.9962280088556171	0.16796003022240855	-0.0532379137787963	-0.06882526666238802	-0.2993180033712251	-0.6392973234922443	-1.7198821860356877	-1.7054382478654841	-1.6192947579866552	-1.7359106892581342	-1.7064817919122097	-2.1912468695371206	-2.15969437397445	-2.2500405432565675	-2.152365986855881	-1.9423815129127118	-1.9423815129127118	-1.9423815129127118
-0.012631578947368438	0.555754602571059	0.973514724490759	0.9962280088556171	0.16796003022240855	-0.0532379137787963	-0.06882526666238802	-0.2993180033712251	-0.6392973234922443	-1.7198821860356877	-1.7054382478654841	-1.6192947579866552	-1.7359106892581342	-1.7064817919122097	-2.1912468695371206	-2.15969437397445	-2.2500405432565675	-2.152365986855881	-1.9423815129127118	-1.9423815129127118	-1.9423815129127118
0.0094736842105263	0.48126299260533745	0.8990231145250379	0.9217363988898956	0.09346842025668671	-0.12772952374451732	-0.14331687662810935	-0.3738096133369472	-0.7137889334579659	-1.7943737960014092	-1.7799298578312057	-1.6937863679523768	-1.8104022992238558	-1.7809734018779313	-2.2657384795028426	-2.2341859839401716	-2.3245321532222887	-2.2268575968216027	-2.0168731228784345	-2.0168731228784345	-2.0168731228784345
0.03157894736842104	0.30761826175472073	0.7253783836744213	0.748091668039279	-0.08017631059392995	-0.3013742545951339	-0.31696160747872576	-0.5474543441875638	-0.8874336643085827	-1.968018526852026	-1.9535745886818223	-1.8674310988029934	-1.9840470300744724	-1.954618132728548	-2.337956362665947	-2.306403867103276	-2.396750036385393	-2.299075479984706	-2.0890910060415386	-2.0890910060415386	-2.0890910060415386
0.05368421052631578	0.22511057956729905	0.6428707014869993	0.665583985851857	-0.16268399278135168	-0.38388193678255633	-0.399469289666148	-0.6299620263749856	-0.9699413464960047	-2.050526209039449	-2.0360822708692448	-1.9499387809904152	-2.0665547122618957	-2.037125814915971	-2.420464044853369	-2.3889115492906985	-2.4792577185728155	-2.3815831621721277	-2.1715986882289613	-2.1715986882289613	-2.1715986882289613
0.07578947368421052	0.22511057956729905	0.6428707014869993	0.665583985851857	-0.16268399278135168	-0.38388193678255633	-0.399469289666148	-0.6299620263749856	-0.9699413464960047	-2.050526209039449	-2.0360822708692448	-1.9499387809904152	-2.0665547122618957	-2.037125814915971	-2.420464044853369	-2.3889115492906985	-2.4792577185728155	-2.3815831621721277	-2.1715986882289613	-2.1715986882289613	-2.1715986882289613
0.09789473684210526	0.06301524656052032	0.48077536848021996	0.5034886528450776	-0.32477932578813046	-0.5459772697893353	-0.5615646226729268	-0.7920573593817638	-1.132036679502783	-2.2126215420462296	-2.198177603876026	-2.112034113997197	-2.2286500452686755	-2.1992211479227506	-2.5825593778601483	-2.551006882297478	-2.6413530515795953	-2.543678495178908	-2.3336940212357415	-2.3336940212357415	-2.3336940212357415
0.12	0.02500274902470071	0.4427628709444002	0.4654761553092582	-0.36279182332395044	-0.5839897673251548	-0.5995771202087467	-0.8300698569175832	-1.1700491770386023	-2.250634039582049	-2.2361901014118453	-2.1500466115330163	-2.2666625428044953	-2.237233645458571	-2.620571875395968	-2.5890193798332977	-2.6793655491154147	-2.581690992714728	-2.371706518771561	-2.371706518771561	-2.371706518771561
