# Supplementary material for: Modeling the formation of defensive gaps in basketball: Cutting on a teammate’s drive
Source: PLoS One. 2023 Feb 7;18(2):e0281467. doi: 10.1371/journal.pone.0281467 (PMC9904462; doi:10.1371/journal.pone.0281467)
Supplement: S21 Table — Contains the matrix for the two-feature partial dependence plots (Fig 4). (CSV) [file pone.0281467.s021.csv]

	5.88	5.570526315789473	5.261052631578947	4.951578947368421	4.6421052631578945	4.332631578947368	4.023157894736841	3.7136842105263153	3.404210526315789	3.094736842105263	2.7852631578947364	2.4757894736842103	2.166315789473684	1.8568421052631576	1.5473684210526315	1.2378947368421052	0.9284210526315788	0.6189473684210526	0.3094736842105263	0.0
1.8586	7.339698206318389	7.160868569041775	7.160868569041775	5.3843155252870245	4.802753982978442	4.802753982978442	3.5648410488058864	4.000297159603263	4.366294600338581	3.672084304349845	4.352625996990731	2.661399734233136	1.8609646084615812	1.38655338214669	1.4565185305156492	1.4565185305156492	1.4565185305156492	0.6601113858336809	0.6601113858336809	0.6601113858336809
2.688894736842105	6.7535283594612965	6.574698722184682	6.574698722184682	4.79814567842993	4.216584136121349	4.216584136121349	2.9786712019487926	3.4141273127461687	3.753268701018065	3.059058405029326	3.739600097670217	2.048373834912614	1.2479387091410625	0.7735274828261712	0.84349263119513	0.84349263119513	0.84349263119513	0.04708548651316356	0.04708548651316356	0.04708548651316356
3.51918947368421	4.930376068544898	4.751546431268285	4.751546431268285	2.974993387513535	2.804578647788696	2.804578647788696	1.5002394176994232	1.8102393211837804	2.0332336587744515	1.339023362785712	2.0195650554266016	0.5361698205035766	-0.4127330314877901	-0.8871442578026808	-0.8171791094337216	-0.8171791094337216	-0.8171791094337216	-1.685481542133595	-1.685481542133595	-1.685481542133595
4.349484210526315	4.386518012407072	4.20768837513046	4.20768837513046	2.419689401405068	2.2492746616802273	2.2492746616802273	0.7591265164973926	0.6737697785666142	0.8774495872680763	0.18323929127933736	0.8637809839202266	-0.30086210967037086	-1.6571011620477034	-2.1315123883625935	-2.061547239993635	-2.061547239993635	-2.061547239993635	-2.9946702823593303	-2.9946702823593303	-2.9946702823593303
5.179778947368421	4.386518012407072	4.20768837513046	4.20768837513046	2.419689401405068	2.2492746616802273	2.2492746616802273	0.7591265164973926	0.6737697785666142	0.8774495872680763	0.18323929127933736	0.8637809839202266	-0.30086210967037086	-1.6571011620477034	-2.1315123883625935	-2.061547239993635	-2.061547239993635	-2.061547239993635	-2.9946702823593303	-2.9946702823593303	-2.9946702823593303
6.010073684210526	5.7080734297259355	5.529243792449324	5.529243792449324	3.7412448187239282	3.5708300789990886	3.5708300789990886	2.080681933816255	1.5929356128703123	1.7966154215717745	1.1024051255830352	1.7829468182239245	0.6183037246333268	-0.7379353277440054	-1.2123465540588965	-1.1423814056899382	-1.1423814056899382	-1.1423814056899382	-2.0755044480556326	-2.0755044480556326	-2.0755044480556326
6.840368421052631	4.761692828928416	4.582863191651804	4.582863191651804	2.7948642179264085	2.6244494782015697	2.6244494782015697	1.134301333018736	0.6465550120727933	0.5054022839611981	-0.25733173608631593	0.4232099565545735	-0.7414331370360244	-2.097672189413356	-2.2820616914481424	-2.2120965430791837	-2.2120965430791837	-2.2120965430791837	-3.1452195854448792	-3.1452195854448792	-3.1452195854448792
7.670663157894736	4.541248793925617	4.362419156649006	4.362419156649006	2.57442018292361	2.404005443198771	2.404005443198771	0.9437907925356827	0.45604447158974054	0.31489174347814536	-0.44784227656936904	0.2326994160715204	-0.9319436775190774	-2.2881827298964086	-2.4725722319311965	-2.4026070835622377	-2.4026070835622377	-2.4026070835622377	-3.335730125927933	-3.335730125927933	-3.335730125927933
8.50095789473684	3.997075927948041	3.818246290671429	3.818246290671429	2.0302473169460313	1.859832577221192	1.859832577221192	0.4034839717649967	-0.08426234918094577	-0.22541507729254084	-0.9881490973400557	-0.30760740469916603	-1.0321417391801189	-2.3883807915574504	-2.5727702935922374	-2.5028051452232782	-2.5028051452232782	-2.5028051452232782	-3.3862173436323912	-3.3862173436323912	-3.3862173436323912
9.331252631578945	3.8369782506241226	3.6581486133475107	3.6581486133475107	1.8701496396221118	1.6997348998972726	1.6997348998972726	0.2433862944410777	-0.24436002650486469	-0.38551275461645984	-1.1482467746639748	-0.43903315936815934	-1.1635674938491123	-2.4126596236132287	-2.5970491256480157	-2.527083977279057	-2.527083977279057	-2.527083977279057	-3.41049617568817	-3.41049617568817	-3.41049617568817
10.16154736842105	3.8369782506241226	3.6581486133475107	3.6581486133475107	1.8701496396221118	1.6997348998972726	1.6997348998972726	0.2433862944410777	-0.24436002650486469	-0.38551275461645984	-1.1482467746639748	-0.43903315936815934	-1.1635674938491123	-2.4126596236132287	-2.5970491256480157	-2.527083977279057	-2.527083977279057	-2.527083977279057	-3.41049617568817	-3.41049617568817	-3.41049617568817
10.991842105263157	3.8078989274755317	3.62906929019892	3.62906929019892	1.855338279182684	1.6849235394578448	1.6849235394578448	0.22857493400165008	-0.25917138694429237	-0.4003241150558875	-1.1630581351034022	-0.453844519807587	-1.17837885428854	-2.4274709840526563	-2.6118604860874433	-2.5418953377184845	-2.5418953377184845	-2.5418953377184845	-3.4253075361275975	-3.4253075361275975	-3.4253075361275975
11.822136842105262	3.4008090557957344	3.2219794185191235	3.2219794185191235	1.8479471767476603	1.8088523779450953	1.8088523779450953	0.3525037724889006	-0.1352425484570422	-0.2763952765686373	-1.0391292966161518	-0.3299156813203366	-1.054450015801289	-2.3035421455654075	-2.487931647600194	-2.417966499231235	-2.417966499231235	-2.417966499231235	-3.273912011933053	-3.273912011933053	-3.273912011933053
12.652431578947365	3.0882753120578617	2.909445674781249	2.909445674781249	1.5354134330097866	1.4963186342072219	1.4963186342072219	-0.025161498161927538	-0.7495313034921409	-0.8906840316037362	-1.6534180516512507	-0.9442044363554356	-1.6687387708363883	-2.9178309006005065	-3.102220402635293	-3.0322552542663344	-3.0322552542663344	-3.0322552542663344	-3.888200766968151	-3.888200766968151	-3.888200766968151
13.48272631578947	3.083565426035636	2.904735788759023	2.904735788759023	1.5307035469875612	1.4916087481849964	1.4916087481849964	-0.029871384184152847	-0.7542411895143661	-0.8953939176259617	-1.658127937673476	-0.9489143223776608	-1.6734486568586138	-2.922540786622732	-3.106930288657519	-3.03696514028856	-3.03696514028856	-3.03696514028856	-3.8929106529903765	-3.8929106529903765	-3.8929106529903765
14.313021052631576	2.9433242314404766	2.764494594163864	2.764494594163864	1.3904623523924013	1.3513675535898364	1.3513675535898364	-0.1701125787793126	-0.8944823841095262	-1.0356351122211218	-1.7983691322686357	-0.9883827235964108	-1.6737260114242771	-2.922818141188395	-3.107207643223182	-3.037242494854223	-3.037242494854223	-3.037242494854223	-3.89318800755604	-3.89318800755604	-3.89318800755604
15.143315789473682	2.3416088769547962	2.1627792396781835	2.1627792396781835	1.0099477792122957	0.97085298040973	0.97085298040973	-0.5506271519594196	-1.2749969572896334	-1.4161496854012285	-2.178883705448743	-1.3688972967765178	-2.054240584604383	-3.303332714368502	-3.487722216403288	-3.4177570680343297	-3.3759721901365944	-3.3759721901365944	-4.013917470950222	-4.013917470950222	-4.013917470950222
15.973610526315788	2.069944146766692	1.8911145094900799	1.8911145094900799	0.7382830490241917	0.738284137215737	0.738284137215737	-0.7831959951534128	-1.3432556263184923	-1.4844083544300877	-2.2471423744776025	-1.437155965805378	-2.122499253633243	-3.371591383397361	-3.5559808854321484	-3.4860157370631892	-3.444230859165454	-3.444230859165454	-4.082176139979082	-4.082176139979082	-4.082176139979082
16.80390526315789	2.335220465157978	2.1563908278813657	2.1563908278813657	0.15277654883152125	0.15277763702306646	0.15277763702306646	-1.368702495346084	-1.9287621265111634	-2.069914854622758	-2.832648874670274	-2.0226624659980477	-2.708005753825915	-4.048492634670404	-4.26786414887958	-4.197899000510623	-4.1561141226128875	-4.1561141226128875	-4.794059403426514	-4.794059403426514	-4.794059403426514
17.634199999999996	2.153104962909339	1.9742753256327263	1.8646181722167854	-0.13899610683305919	-0.13899501864151398	-0.13899501864151398	-1.660475151010664	-2.2205347821757457	-2.36168751028734	-3.124421530334855	-2.3144351216626293	-2.9997784094904962	-4.340265290334986	-4.559636804544161	-4.489671656175204	-4.447886778277469	-4.447886778277469	-5.0858320590910955	-5.0858320590910955	-5.0858320590910955
