# Supplementary material for: Modeling the formation of defensive gaps in basketball: Cutting on a teammate’s drive
Source: PLoS One. 2023 Feb 7;18(2):e0281467. doi: 10.1371/journal.pone.0281467 (PMC9904462; doi:10.1371/journal.pone.0281467)
Supplement: S22 Table — Contains the matrix for the two-feature partial dependence plots (Fig 4). (CSV) [file pone.0281467.s022.csv]

	5.88	5.570526315789473	5.261052631578947	4.951578947368421	4.6421052631578945	4.332631578947368	4.023157894736841	3.7136842105263153	3.404210526315789	3.094736842105263	2.7852631578947364	2.4757894736842103	2.166315789473684	1.8568421052631576	1.5473684210526315	1.2378947368421052	0.9284210526315788	0.6189473684210526	0.3094736842105263	0.0
-0.13	1.4375646300432605	0.77517228424204	-0.4540575422711321	-1.6009926484778227	-1.6009926484778227	-0.49781748749885113	-1.5550361600335119	-1.7693251531051848	-2.031993450170592	-1.8905303893620946	-1.8905303893620946	-1.8905303893620946	-1.8141695101431399	-2.375964051291177	-2.3762352215725406	-2.438866666228843	-2.531623643877438	-2.54206924893548	-3.035694085763425	-3.224344894439322
-0.11526315789473685	1.9236574057946068	1.2612650599933843	-0.4540575422711321	-1.6009926484778227	-1.6009926484778227	-0.49781748749885113	-1.5550361600335119	-1.7693251531051848	-2.031993450170592	-1.8905303893620946	-1.8905303893620946	-1.8905303893620946	-1.8141695101431399	-2.375964051291177	-2.3762352215725406	-2.438866666228843	-2.531623643877438	-2.54206924893548	-3.035694085763425	-3.224344894439322
-0.10052631578947369	2.1514103428614697	1.4890179970602455	-0.22630460520427112	-1.3732397114109602	-1.3732397114109602	-0.27006455043198946	-1.3272832229666502	-1.5415722160383232	-1.8042405131037307	-1.6627774522952334	-1.6627774522952334	-1.6627774522952334	-1.5864165730762787	-2.1482111142243157	-2.1484822845056786	-2.211113729161982	-2.531623643877438	-2.54206924893548	-3.035694085763425	-3.224344894439322
-0.08578947368421053	2.1514103428614697	1.4890179970602455	-0.22630460520427112	-1.3732397114109602	-1.3732397114109602	-0.27006455043198946	-1.3272832229666502	-1.5415722160383232	-1.8042405131037307	-1.6627774522952334	-1.6627774522952334	-1.6627774522952334	-1.5864165730762787	-2.1482111142243157	-2.1484822845056786	-2.211113729161982	-2.531623643877438	-2.54206924893548	-3.035694085763425	-3.224344894439322
-0.07105263157894737	2.2671334338706672	1.604741088069442	-0.11058151419507467	-1.2575166204017638	-1.2575166204017638	-0.15434145942279304	-1.2115601319574538	-1.4258491250291268	-1.6885174220945343	-1.547054361286037	-1.547054361286037	-1.547054361286037	-1.4706934820670823	-2.0324880232151186	-2.032759193496482	-2.0953906381527845	-2.531623643877438	-2.54206924893548	-3.035694085763425	-3.224344894439322
-0.05631578947368421	2.5098951480806115	1.8475028022793862	0.13218020001486938	-1.014754906191819	-1.014754906191819	0.08842025478715126	-0.9687984177475094	-1.1830874108191822	-1.4457557078845897	-1.4010350276143073	-1.4010350276143073	-1.4010350276143073	-1.3246741483953526	-1.8864686895433886	-1.886739859824752	-1.9493713044810541	-2.385604310205708	-2.3960499152637498	-2.9499914372283853	-3.1386422459042813
-0.04157894736842105	3.4168788160807133	2.754486470279489	0.3510509346189636	-1.014754906191819	-1.014754906191819	0.08842025478715126	-0.9687984177475094	-1.1830874108191822	-1.4457557078845897	-1.4010350276143073	-1.4010350276143073	-1.4010350276143073	-1.3246741483953526	-1.8864686895433886	-1.886739859824752	-1.9493713044810541	-2.385604310205708	-2.3960499152637498	-2.9499914372283853	-3.1386422459042813
-0.02684210526315789	3.4168788160807133	2.754486470279489	0.3510509346189636	-1.014754906191819	-1.014754906191819	0.08842025478715126	-0.9687984177475094	-1.1830874108191822	-1.4457557078845897	-1.4010350276143073	-1.4010350276143073	-1.4010350276143073	-1.3246741483953526	-1.8864686895433886	-1.886739859824752	-1.9493713044810541	-2.385604310205708	-2.3960499152637498	-2.9499914372283853	-3.1386422459042813
-0.01210526315789473	3.3918875682505654	2.729495222449341	0.32605968678881625	-1.0397461540219668	-1.0397461540219668	0.06342900695700378	-0.9937896655776569	-1.2080786586493297	-1.5535599146207204	-1.5088392343504375	-1.5088392343504375	-1.5088392343504375	-1.4324783551314828	-1.9942728962795189	-1.9945440665608822	-2.057175511217184	-2.4934085169418383	-2.50385412199988	-3.0577956439645155	-3.2464464526404124
0.0026315789473684292	3.3797097076012608	2.7173173618000366	0.313881826139511	-1.0519240146712723	-1.0519240146712723	0.0512511463076983	-1.0059675262269623	-1.2202565192986352	-1.5657377752700259	-1.521017094999743	-1.521017094999743	-1.521017094999743	-1.4446562157807883	-2.0064507569288246	-2.006721927210188	-2.0693533718664905	-2.5055863775911438	-2.5160319826491846	-3.069973504613821	-3.258624313289717
0.01736842105263159	3.588861940604281	2.9264695948030575	0.5230340591425316	-0.6611183986748479	-0.6611183986748479	0.4444164045295514	-0.6128022680051092	-0.8270912610767823	-1.1725725170481736	-1.2454787830628873	-1.2454787830628873	-1.2454787830628873	-1.2156134335735813	-1.7774079747216192	-1.7776791450029825	-1.8403105896592846	-2.2765435953839384	-2.286989200441979	-2.8409307224066174	-3.0295815310825125
0.03210526315789475	3.5108335197275515	2.8484411739263273	1.0849711814119585	-0.09918127640541849	-0.09918127640541849	1.0063535267989807	-0.05086514573567969	-0.2651541388073528	-0.6106353947787436	-0.6835416607934574	-0.6835416607934574	-0.6835416607934574	-0.6536763113041527	-1.2154708524521889	-1.2157420227335523	-1.2783734673898544	-1.7146064731145068	-1.725052078172549	-2.278993600137189	-2.4676444088130847
0.04684210526315791	3.676331679064868	3.013939333263644	1.311817733153832	0.12766527533645547	0.12766527533645547	1.2332000785408546	0.1759814060061941	-0.03830758706547907	-0.38378884303686983	-0.4566951090515834	-0.4566951090515834	-0.4566951090515834	-0.2607106649185705	-0.886106478505617	-0.8863776487869803	-0.9490090934432829	-1.3852420991679355	-1.483020682585607	-2.036962204550248	-2.2256130132261434
0.061578947368421066	4.3195687005494285	3.8868436646661357	2.184722064556323	1.1932756703888345	1.1932756703888345	1.9842749389315089	0.9270562663968477	0.7127672733251745	0.367286017353784	-0.044364373470406816	-0.044364373470406816	-0.044364373470406816	0.1516200706626062	-0.2752805158001738	-0.2752805158001738	-0.3379234280715559	-0.774156433796209	-0.8719350172138807	-1.4998585610063295	-1.6885093696822249
0.07631578947368423	4.29467201593426	3.861946980050968	2.159825379941156	1.1683789857736668	1.1683789857736668	1.9593782543163407	0.90215958178168	0.6878705887100068	0.3423893327386165	-0.06926105808557458	-0.06926105808557458	-0.06926105808557458	0.12672338604743846	-0.30017720041534146	-0.30017720041534146	-0.36282011268672354	-0.7990531184113767	-0.8968317018290486	-1.5247552456214972	-1.7134060542973926
0.09105263157894739	4.29467201593426	3.861946980050968	2.159825379941156	1.1683789857736668	1.1683789857736668	1.9593782543163407	0.90215958178168	0.6878705887100068	0.3423893327386165	-0.06926105808557458	-0.06926105808557458	-0.06926105808557458	0.12672338604743846	-0.30017720041534146	-0.30017720041534146	-0.36282011268672354	-0.7990531184113767	-0.8968317018290486	-1.8770633896854214	-2.065714198361317
0.10578947368421054	4.649274831530905	4.216549795647608	2.935274085878891	1.9438276917114006	1.9438276917114006	2.734826960254073	1.2584536223696983	1.0441646292980253	0.6986833733266361	0.2870329825024454	0.2870329825024454	0.2870329825024454	0.4830174266354585	0.05611684017267836	0.05611684017267836	-0.006526072098703491	0.20844099849248834	-0.5320538726210192	-1.5122855604773928	-1.7009363691532882
0.1205263157894737	4.751720400931218	4.31899536504792	3.0377196552792043	2.0462732611117156	2.0462732611117156	2.837272529654386	1.3608991917700117	1.1466101986983384	0.8011289427269493	0.3894785519027586	0.3894785519027586	0.3894785519027586	0.5854629960357715	0.15856240957299164	0.15856240957299164	0.09591949730160974	0.31088656789280156	-0.4296083032207058	-1.4098399910770791	-1.5984907997529751
0.13526315789473686	4.716549938441977	4.28382490255868	3.0025491927899646	2.0111027986224754	2.0111027986224754	2.8021020671651473	1.3257287292807733	1.1114397362091	0.7659584802377101	0.2382196452106486	0.2382196452106486	-0.025420581940956383	0.17056386219205683	-0.25633672427072335	-0.25633672427072335	-0.31897963654210537	-0.1040125659509136	-0.8445074370644209	-1.8247391249207945	-2.01338993359669
0.15	4.714582958247232	4.281857922363934	3.0005822125952184	2.0091358184277293	2.0091358184277293	2.800135086970401	1.3237617490860272	1.1094727560143538	0.7639915000429639	0.23625266501590236	0.23625266501590236	-0.027387562135702568	0.1685968819973107	-0.2583037044654696	-0.2583037044654696	-0.32094661673685154	-0.10597954614565977	-0.9437247455635335	-1.9239564334199064	-2.1126072420958026
