# Supplementary material for: Modeling the formation of defensive gaps in basketball: Cutting on a teammate’s drive
Source: PLoS One. 2023 Feb 7;18(2):e0281467. doi: 10.1371/journal.pone.0281467 (PMC9904462; doi:10.1371/journal.pone.0281467)
Supplement: S23 Table — Contains the attributes for cutting players in the cutting sequences (Table 3). (CSV) [file pone.0281467.s023.csv]

	heights	weights	3pt_pcts
0021500001_91914792-91920512	210.82	111.13127097886237	0.0
0021500003_6107789-6113989	213.36	117.93522634491516	31.522405660377338
0021500010_84061688-84067088	195.57999999999998	82.1010614170371	36.2
0021500011_84620288-84625448	208.28	95.25537512473917	31.522405660377338
0021500019_66978000-66988244	193.04	88.45141975868638	37.7
0021500020_73933624-73937584	208.28	108.86328585684477	12.5
0021500021_53110376-53114896	205.74	115.21364419849405	31.522405660377338
0021500024_49213384-49226504	198.12	97.52336024675678	39.6
0021500027_52297752-52301792	210.82	112.94565907647645	31.522405660377338
0021500029_56920220-56927260	200.66	89.35861380749341	33.8
0021500042_25290644-25293884	203.2	115.66724122289757	31.522405660377338
0021500043_27986384-27989944	210.82	105.23450966161661	31.522405660377338
0021500049_19655102-19659260	208.28	106.59530073482718	32.8
0021500057_1929186-1932146	210.82	122.47119658895036	0.0
0021500059_16054332-16065292	205.74	109.77047990565181	0.0
0021500060_87089968-87096480	190.5	81.64746439263358	36.7
0021500061_88516360-88521920	210.82	108.86328585684477	0.0
0021500070_75860336-75874376	208.28	108.86328585684477	40.4
0021500073_83699096-83704336	208.28	107.0488977592307	41.3
0021500076_58080500-58083300	210.82	113.39925610087997	31.522405660377338
0021500078_60023856-60025936	208.28	106.59530073482718	19.5
0021500088_47568424-47572868	210.82	122.47119658895036	0.0
0021500088_52396760-52407960	208.28	108.86328585684477	12.5
0021500092_55102812-55106252	198.12	99.79134536877437	44.1
0021500093_54193008-54197088	208.28	120.20321146693277	0.0
0021500094_17171704-17177784	215.9	124.73918171096797	16.7
0021500099_20526694-20535134	208.28	108.86328585684477	0.0
0021500103_25880970-25884290	210.82	113.39925610087997	0.0
0021500110_5039764-5049843	198.12	106.59530073482718	35.1
0021500116_89271216-89277736	198.12	106.59530073482718	35.1
0021500126_93899168-93902768	213.36	113.39925610087997	16.7
0021500127_67106404-67119600	200.66	89.35861380749341	33.8
0021500132_67724448-67727608	213.36	113.39925610087997	34.3
0021500143_61074792-61077432	190.5	90.71940488070398	32.9
0021500146_20130798-20142396	195.57999999999998	90.71940488070398	42.9
0021500147_32737512-32742312	205.74	98.88415131996733	31.522405660377338
0021500148_31389610-31392530	215.9	117.02803229610814	31.522405660377338
0021500149_38861984-38870948	190.5	81.64746439263358	36.7
0021500151_48008088-48020808	203.2	113.39925610087997	31.522405660377338
0021500152_20375664-20383544	200.66	97.06976322235326	21.1
0021500152_20510540-20513658	208.28	108.86328585684477	12.5
0021500152_26264068-26267428	210.82	99.79134536877437	50.0
0021500157_31815274-31822272	218.44000000000003	122.47119658895036	0.0
0021500158_7573360-7580719	210.82	109.77047990565181	26.1
0021500159_8940320-8951364	200.66	102.5129275151955	39.2
0021500161_7984041-7987842	200.66	89.35861380749341	33.8
0021500162_8283553-8294033	182.88	83.46185249024767	44.3
0021500164_22711314-22715992	198.12	97.52336024675678	39.6
0021500181_71037896-71042616	200.66	89.35861380749341	33.8
0021500189_45753864-45760104	198.12	92.98739000272158	41.1
0021500190_51632164-51637044	210.82	118.84242039372221	31.522405660377338
0021500196_26660976-26668976	200.66	108.86328585684477	31.0
0021500196_27247196-27252516	205.74	108.86328585684477	39.6
0021500197_39228528-39231928	213.36	127.9143608817926	15.4
0021500200_45854676-45857956	210.82	128.82155493059966	36.8
0021500201_53596184-53607504	210.82	115.21364419849405	0.0
0021500203_27912124-27914404	200.66	102.5129275151955	34.1
0021500209_10389759-10406039	203.2	99.79134536877437	38.7
0021500209_10673883-10683481	210.82	108.86328585684477	0.0
0021500209_14686915-14691475	210.82	118.84242039372221	31.522405660377338
0021500212_20593064-20596664	205.74	113.39925610087997	40.0
0021500212_22608612-22611532	210.82	120.20321146693277	0.0
0021500212_23607348-23610748	195.57999999999998	95.25537512473917	37.0
0021500213_22387806-22405484	200.66	99.79134536877437	26.7
0021500221_7191315-7211674	205.74	102.05933049079198	40.6
0021500227_74779864-74795944	200.66	105.68810668602013	36.3
0021500228_70210144-70216464	203.2	111.13127097886237	25.0
0021500228_75505872-75509752	208.28	117.93522634491516	25.0
0021500239_58430248-58442048	200.66	108.86328585684477	31.0
0021500239_59083016-59085096	203.2	115.66724122289757	31.522405660377338
0021500243_66624268-66629468	198.12	102.05933049079198	30.2
0021500245_68939808-68942528	213.36	111.13127097886237	31.522405660377338
0021500246_26160268-26168828	213.36	108.86328585684477	33.8
0021500249_42853044-42857440	205.74	108.86328585684477	24.3
0021500250_39404284-39409004	198.12	97.52336024675678	39.6
0021500258_33314016-33324534	203.2	111.13127097886237	25.0
0021500259_42790152-42799352	200.66	87.09062868547582	18.2
0021500260_44821328-44829528	190.5	88.45141975868638	36.8
0021500260_47430336-47434376	190.5	83.91544951465119	36.1
0021500262_16099929-16102568	210.82	108.86328585684477	0.0
0021500265_19857128-19867488	203.2	106.59530073482718	30.5
0021500266_21387436-21393196	190.5	92.98739000272158	35.2
0021500275_7369176-7373054	208.28	113.39925610087997	0.0
0021500278_91692744-91696384	210.82	128.82155493059966	36.8
0021500278_95375736-95390016	210.82	117.93522634491516	25.0
0021500284_76755072-76760072	193.04	93.89458405152861	38.7
0021500289_40356568-40360728	205.74	109.77047990565181	0.0
0021500289_40761472-40772512	190.5	90.71940488070398	32.9
0021500289_44564880-44573080	200.66	97.06976322235326	21.1
0021500290_54877180-54879936	187.96	83.91544951465119	47.7
0021500297_77279304-77285544	198.12	97.06976322235326	40.4
0021500300_44050476-44054076	198.12	99.79134536877437	44.1
0021500301_49254664-49263184	187.96	94.34818107593213	36.2
0021500302_46421644-46424488	210.82	105.23450966161661	25.6
0021500303_53637424-53644104	195.57999999999998	99.79134536877437	32.2
0021500306_40347288-40356124	198.12	100.69853941758142	28.4
0021500310_42893176-42899336	205.74	99.33774834437085	0.0
0021500311_38857928-38861648	205.74	106.14170371042366	39.8
0021500315_24301130-24303612	213.36	127.9143608817926	15.4
0021500316_26726380-26732500	193.04	96.61616619794974	35.7
0021500321_12567016-12570216	195.57999999999998	88.45141975868638	35.2
0021500323_12505901-12510622	210.82	113.39925610087997	0.0
0021500325_11992253-11994413	198.12	100.2449423931779	30.3
0021500328_20378990-20388268	208.28	108.86328585684477	12.5
0021500334_79912032-79917632	193.04	96.61616619794974	35.4
0021500335_85592280-85601880	208.28	122.47119658895036	25.0
0021500339_83374224-83384864	210.82	108.86328585684477	0.0
0021500346_72015264-72018424	208.28	126.55356980858205	0.0
0021500346_73863856-73874536	208.28	117.93522634491516	0.0
0021500346_74592192-74603272	200.66	94.80177810033565	27.4
0021500347_69269152-69276464	210.82	113.39925610087997	0.0
0021500351_71615832-71622432	203.2	111.13127097886237	25.0
0021500353_45795704-45800704	208.28	103.42012156400253	36.2
0021500356_54187452-54189812	205.74	106.14170371042366	38.8
0021500365_50199504-50212864	193.04	95.25537512473917	36.9
0021500366_49206092-49211532	210.82	115.21364419849405	0.0
0021500372_11702587-11707146	208.28	117.93522634491516	25.0
0021500372_13751080-13755801	200.66	102.5129275151955	34.1
0021500378_14960725-14964326	210.82	120.20321146693277	31.522405660377338
0021500381_31603976-31606296	208.28	115.66724122289757	39.3
0021500384_7375618-7382658	193.04	88.45141975868638	35.3
0021500392_88398168-88401648	208.28	112.49206205207294	33.3
0021500399_76886208-76890328	203.2	104.32731561280957	36.5
0021500407_58277708-58287588	193.04	88.45141975868638	37.7
0021500407_59092624-59097464	200.66	107.50249478363422	39.4
0021500410_44042220-44047940	190.5	86.18343463666878	34.8
0021500411_50404036-50411392	198.12	100.2449423931779	30.3
0021500421_31735716-31740036	213.36	122.47119658895036	0.0
0021500424_16299203-16310642	215.9	124.73918171096797	16.7
0021500426_17742190-17745190	208.28	120.20321146693277	0.0
0021500427_18820490-18830732	210.82	108.86328585684477	0.0
0021500430_22772072-22774792	205.74	112.49206205207294	46.2
0021500433_26155736-26171496	203.2	106.59530073482718	39.1
0021500440_7793891-7800331	203.2	113.39925610087997	33.3
0021500440_8194437-8203678	190.5	90.71940488070398	26.8
0021500445_75789400-75795280	198.12	102.05933049079198	30.2
0021500445_81476176-81479976	205.74	114.30645014968701	31.7
0021500453_87948736-87961936	200.66	99.79134536877437	26.7
0021500454_64553444-64555964	210.82	108.86328585684477	41.7
0021500456_66862200-66867680	190.5	90.71940488070398	33.3
0021500457_71041632-71048792	182.88	77.11149414859838	33.3
0021500457_71245704-71250624	208.28	122.47119658895036	34.1
0021500460_52453228-52457508	203.2	104.32731561280957	32.2
0021500475_21489428-21497548	208.28	107.50249478363422	0.0
0021500480_30501644-30509802	193.04	99.79134536877437	39.6
0021500494_7042276-7048516	193.04	87.99782273428286	34.5
0021500494_9342960-9346839	210.82	99.79134536877437	50.0
0021500499_84236224-84249904	203.2	106.59530073482718	30.5
0021500500_87968208-87976048	203.2	111.13127097886237	25.0
0021500512_58070368-58074404	210.82	108.86328585684477	0.0
0021500512_59372380-59376576	208.28	106.59530073482718	19.5
0021500516_56392700-56402180	210.82	109.77047990565181	26.1
0021500517_56357836-56361716	210.82	120.20321146693277	31.522405660377338
0021500519_65692512-65705392	193.04	96.61616619794974	35.7
0021500525_32899264-32915224	195.57999999999998	95.25537512473917	38.8
0021500526_30279512-30292872	210.82	118.84242039372221	31.522405660377338
0021500529_27361088-27374168	213.36	127.9143608817926	15.4
0021500535_36860884-36870844	198.12	96.16256917354622	41.1
0021500546_8954977-8967897	203.2	102.05933049079198	41.6
0021500552_87155560-87162040	195.57999999999998	88.45141975868638	35.2
0021500552_88871104-88877632	195.57999999999998	88.45141975868638	35.2
0021500552_89693544-89704624	210.82	108.86328585684477	0.0
0021500552_90765608-90775728	203.2	106.59530073482718	30.5
0021500555_92300168-92303968	213.36	120.20321146693277	31.522405660377338
0021500559_68824008-68829448	210.82	99.79134536877437	50.0
0021500561_73227176-73243576	200.66	108.86328585684477	31.522405660377338
0021500561_77369272-77379432	208.28	108.86328585684477	0.0
0021500564_79517464-79520984	210.82	120.20321146693277	31.522405660377338
0021500568_71161392-71167072	198.12	99.79134536877437	44.1
0021500582_35008280-35013520	210.82	120.20321146693277	31.522405660377338
0021500582_41610196-41615116	208.28	106.59530073482718	32.8
0021500583_38289544-38292784	203.2	99.79134536877437	50.0
0021500584_41486904-41495384	215.9	117.02803229610814	31.522405660377338
0021500586_49031540-49037940	193.04	99.79134536877437	29.4
0021500591_29509138-29517016	195.57999999999998	99.79134536877437	32.2
0021500593_8688755-8693474	200.66	122.47119658895036	31.522405660377338
0021500595_10533084-10546644	205.74	111.13127097886237	39.8
0021500597_11113332-11121692	198.12	96.61616619794974	35.0
0021500621_66803968-66808128	210.82	120.20321146693277	31.522405660377338
0021500622_67239304-67243424	210.82	123.83198766216093	0.0
0021500628_63007632-63012112	213.36	106.59530073482718	0.0
0021500630_36332336-36339296	198.12	107.50249478363422	41.9
0021500635_42250476-42254476	208.28	116.1208382473011	31.522405660377338
0021500635_46216520-46220080	200.66	108.86328585684477	0.0
0021500638_54166944-54173064	193.04	87.99782273428286	34.5
0021500638_54546728-54552812	193.04	87.99782273428286	34.5
0021500641_25463448-25467368	213.36	115.66724122289757	31.522405660377338
0021500645_14355536-14364656	205.74	113.39925610087997	66.7
0021500648_15798873-15801593	203.2	104.32731561280957	32.5
0021500663_11373387-11377947	205.74	102.05933049079198	40.6
