# Supplementary material for: Modeling the formation of defensive gaps in basketball: Cutting on a teammate’s drive
Source: PLoS One. 2023 Feb 7;18(2):e0281467. doi: 10.1371/journal.pone.0281467 (PMC9904462; doi:10.1371/journal.pone.0281467)
Supplement: S24 Table — Contains the attributes for spot up players in the drive and kick sequences (Table 3). (CSV) [file pone.0281467.s024.csv]

	heights	weights	3pt_pcts
0021500001_91774632-91790632	198.12	97.52336024675678	35.1
0021500002_92471848-92474888	200.66	104.32731561280957	30.8
0021500003_2324113-2330032	203.2	102.05933049079198	38.3
0021500005_75884584-75888624	198.12	106.59530073482718	35.1
0021500010_78356680-78364280	185.42	81.64746439263358	41.8
0021500011_78270576-78276496	185.42	89.81221083189693	46.8
0021500015_87005608-87018888	198.12	96.16256917354622	41.1
0021500018_65435544-65440704	195.57999999999998	97.52336024675678	39.7
0021500019_72577704-72591344	200.66	107.50249478363422	39.4
0021500020_74743720-74749680	208.28	108.86328585684477	12.5
0021500021_48601640-48615520	190.5	90.71940488070398	45.7
0021500023_52485472-52494032	210.82	99.79134536877437	50.0
0021500025_49704632-49714512	195.57999999999998	92.53379297831806	32.1
0021500027_55877328-55890044	205.74	106.59530073482718	31.7
0021500031_58418704-58421984	210.82	104.32731561280957	14.7
0021500033_33910572-33924132	182.88	83.91544951465119	40.0
0021500034_35363392-35373792	203.2	108.86328585684477	30.4
0021500041_25475266-25481064	205.74	85.27624058786174	29.3
0021500041_25561704-25576944	205.74	85.27624058786174	29.3
0021500043_27552432-27563432	213.36	113.39925610087997	34.3
0021500044_28135084-28152284	200.66	95.25537512473917	31.3
0021500045_34216316-34223232	200.66	95.25537512473917	32.4
0021500049_17612728-17624608	193.04	92.98739000272158	35.4
0021500057_4001695-4004859	208.28	108.86328585684477	12.5
0021500057_9141167-9150087	190.5	90.71940488070398	38.7
0021500060_83854400-83863440	200.66	94.80177810033565	27.4
0021500063_86705496-86715696	185.42	89.81221083189693	46.8
0021500066_88915824-88930352	210.82	120.20321146693277	31.522405660377338
0021500068_89773296-89790056	187.96	81.64746439263358	39.2
0021500068_90777648-90785088	213.36	117.93522634491516	39.6
0021500071_73336288-73346848	208.28	112.49206205207294	33.3
0021500072_75105736-75111136	182.88	83.46185249024767	44.3
0021500072_81351616-81355896	203.2	107.50249478363422	41.3
0021500073_76282240-76293120	193.04	95.25537512473917	36.9
0021500074_86832616-86846096	187.96	88.45141975868638	41.7
0021500076_61733024-61745784	210.82	108.86328585684477	41.7
0021500078_57812352-57819592	203.2	93.4409870271251	38.8
0021500079_59052560-59057800	203.2	111.13127097886237	25.0
0021500081_61693880-61706640	185.42	78.01868819740542	38.3
0021500082_65420464-65435224	213.36	106.59530073482718	0.0
0021500083_73718672-73730112	195.57999999999998	82.1010614170371	36.2
0021500084_75831272-75848752	180.34	88.45141975868638	37.0
0021500085_40015872-40022272	200.66	89.35861380749341	33.8
0021500086_46051736-46059176	193.04	88.45141975868638	37.7
0021500086_48172176-48176056	190.5	95.25537512473917	38.4
0021500088_53082796-53092676	203.2	104.32731561280957	32.2
0021500092_54591184-54603904	208.28	115.66724122289757	39.3
0021500095_17242380-17247460	205.74	113.39925610087997	31.522405660377338
0021500096_31023868-31032188	208.28	108.86328585684477	26.7
0021500098_39270020-39275780	210.82	115.21364419849405	0.0
0021500101_22886300-22900380	205.74	106.14170371042366	39.8
0021500101_24535080-24547760	187.96	86.18343463666878	33.5
0021500103_32211480-32218162	205.74	113.39925610087997	60.0
0021500106_6584946-6593345	203.2	98.88415131996733	39.2
0021500107_859974-866774	208.28	106.59530073482718	32.8
0021500108_8866261-8876622	190.5	90.71940488070398	26.8
0021500112_5142933-5147214	210.82	105.23450966161661	25.6
0021500114_89473752-89479472	198.12	92.98739000272158	41.1
0021500115_88929288-88932488	203.2	106.59530073482718	36.2
0021500117_91996360-92013840	182.88	79.37947927061597	35.4
0021500119_97042024-97054184	213.36	111.13127097886237	20.0
0021500125_77638824-77644504	205.74	96.16256917354622	17.4
0021500130_62382152-62396912	220.98000000000002	108.86328585684477	34.1
0021500131_67713480-67719960	218.44000000000003	112.49206205207294	0.0
0021500133_68016912-68031584	185.42	79.37947927061597	36.4
0021500134_68586712-68594632	208.28	106.59530073482718	32.8
0021500135_68235576-68245296	210.82	122.47119658895036	0.0
0021500140_52204668-52210064	190.5	90.71940488070398	38.7
0021500141_61494744-61501424	200.66	100.69853941758142	43.8
0021500143_55747428-55758228	205.74	109.77047990565181	0.0
0021500146_20413308-20429388	185.42	79.37947927061597	36.4
0021500147_31593364-31598484	190.5	90.71940488070398	35.0
0021500148_29513680-29525160	205.74	108.86328585684477	35.1
0021500150_39951304-39964544	190.5	88.45141975868638	36.8
0021500151_44009664-44019144	198.12	109.77047990565181	34.6
0021500153_25695096-25699216	200.66	94.80177810033565	27.4
0021500155_29877444-29883564	208.28	106.59530073482718	32.8
0021500157_33692220-33698656	195.57999999999998	93.4409870271251	40.8
0021500159_12878668-12895147	180.34	79.37947927061597	35.7
0021500161_7371730-7390409	190.5	86.18343463666878	34.8
0021500163_14621609-14638287	193.04	98.88415131996733	29.1
0021500167_92160968-92169288	198.12	93.89458405152861	36.3
0021500175_80374872-80385200	205.74	107.50249478363422	35.1
0021500178_66198144-66202664	190.5	90.71940488070398	35.0
0021500179_73579664-73587144	205.74	111.13127097886237	0.0
0021500182_71026152-71033872	208.28	108.86328585684477	36.6
0021500184_75107552-75120752	182.88	83.91544951465119	40.0
0021500186_82752448-82755648	187.96	88.45141975868638	41.7
0021500189_49264124-49272844	190.5	88.45141975868638	34.6
0021500192_53055392-53060792	208.28	126.55356980858205	0.0
0021500193_61956732-61969612	198.12	93.89458405152861	36.3
0021500196_30233216-30245178	203.2	106.59530073482718	36.2
0021500198_38381964-38393524	198.12	102.05933049079198	30.2
0021500200_42543280-42548800	198.12	104.32731561280957	39.7
0021500202_31126316-31131876	205.74	102.05933049079198	40.6
0021500205_32645296-32655296	210.82	109.77047990565181	26.1
0021500207_36361344-36370944	198.12	97.52336024675678	35.2
0021500209_12915378-12918618	198.12	99.79134536877437	38.3
0021500211_18247248-18254648	200.66	102.5129275151955	33.0
0021500213_24099116-24114836	203.2	99.79134536877437	36.3
0021500221_1754356-1767635	205.74	102.05933049079198	40.6
0021500224_2515926-2526045	198.12	97.52336024675678	35.2
0021500225_7114650-7123409	182.88	79.37947927061597	35.4
0021500228_70715960-70724760	198.12	92.98739000272158	41.1
0021500229_78639680-78650200	205.74	106.59530073482718	31.7
0021500241_67056920-67068560	195.57999999999998	82.1010614170371	36.2
0021500243_70363360-70374120	208.28	108.86328585684477	36.6
0021500245_75566976-75580416	190.5	79.37947927061597	39.3
0021500248_44569968-44588048	200.66	108.86328585684477	40.8
0021500250_40864316-40867156	205.74	111.13127097886237	39.8
0021500252_49677560-49687000	187.96	83.91544951465119	35.7
0021500254_37778576-37790816	198.12	109.77047990565181	34.6
0021500257_33736384-33752064	203.2	113.39925610087997	35.9
0021500259_38646300-38651460	198.12	97.06976322235326	40.4
0021500262_16030972-16037492	210.82	108.86328585684477	0.0
0021500264_24373250-24379368	213.36	113.39925610087997	16.7
0021500267_31038188-31055668	210.82	122.47119658895036	0.0
0021500269_1648477-1656677	190.5	95.25537512473917	38.4
0021500270_9506008-9510488	195.57999999999998	92.53379297831806	32.1
0021500272_6240921-6257761	195.57999999999998	102.05933049079198	26.2
0021500274_10606551-10609031	218.44000000000003	112.49206205207294	0.0
0021500278_89690048-89698568	182.88	88.90501678308989	45.3
0021500284_75403816-75410376	205.74	111.13127097886237	33.3
0021500289_39764480-39769160	208.28	107.0488977592307	41.3
0021500290_60779900-60797300	210.82	120.20321146693277	31.522405660377338
0021500294_67100392-67106072	210.82	108.86328585684477	0.0
0021500297_69649352-69652392	182.88	83.91544951465119	40.0
0021500300_46466860-46478020	203.2	106.59530073482718	20.8
0021500302_50274044-50278324	193.04	95.25537512473917	38.8
0021500305_33709520-33715360	200.66	94.80177810033565	37.6
0021500307_37184312-37189552	203.2	102.05933049079198	41.6
0021500309_39111896-39120856	208.28	113.39925610087997	42.2
0021500311_44660416-44678532	200.66	97.52336024675678	34.0
0021500315_28951148-28955830	185.42	81.64746439263358	41.8
0021500318_32847136-32855456	203.2	94.34818107593213	38.3
0021500320_11874807-11878967	203.2	106.59530073482718	12.5
0021500322_15231667-15238228	205.74	113.39925610087997	26.3
0021500325_15092749-15097110	198.12	100.2449423931779	30.3
0021500327_20214828-20218908	213.36	104.78091263721309	0.0
0021500333_81260832-81271552	193.04	85.27624058786174	44.6
0021500339_82659048-82667608	210.82	108.86328585684477	0.0
0021500342_88435592-88444712	198.12	96.16256917354622	32.4
0021500344_65139036-65147276	203.2	106.59530073482718	20.8
0021500347_69512144-69522096	200.66	116.57443527170462	32.5
0021500349_71700616-71706176	185.42	81.64746439263358	41.8
0021500352_77997600-78009360	203.2	108.86328585684477	30.4
0021500354_55297828-55316428	198.12	100.69853941758142	28.4
0021500357_40061960-40065120	203.2	106.59530073482718	36.2
0021500358_46492108-46498228	213.36	111.13127097886237	20.0
0021500361_49022720-49028124	200.66	97.06976322235326	21.1
0021500364_43833016-43851016	210.82	113.39925610087997	0.0
0021500365_51414712-51428432	193.04	98.88415131996733	29.1
0021500367_32294890-32303768	195.57999999999998	97.52336024675678	32.5
0021500369_42624248-42639688	213.36	111.13127097886237	31.522405660377338
0021500371_17358448-17366088	193.04	85.27624058786174	44.6
0021500373_18115912-18124032	200.66	102.5129275151955	39.2
0021500377_17989332-17993692	198.12	96.61616619794974	35.0
0021500380_19662892-19676052	200.66	102.05933049079198	36.9
0021500382_24749096-24767336	210.82	109.77047990565181	26.1
0021500386_85810584-85827184	195.57999999999998	92.98739000272158	24.2
0021500388_84710160-84718400	203.2	102.05933049079198	41.6
0021500390_93517472-93523312	190.5	92.98739000272158	40.0
0021500394_92347272-92360872	210.82	115.66724122289757	66.7
0021500395_98186152-98200912	203.2	103.42012156400253	30.0
0021500399_75501752-75509432	195.57999999999998	81.64746439263358	31.3
0021500403_37698464-37702464	200.66	89.35861380749341	33.8
0021500405_46585048-46598608	182.88	91.1730019051075	38.1
0021500407_58718964-58725644	193.04	96.61616619794974	35.4
0021500409_61544208-61555172	203.2	104.32731561280957	32.2
0021500410_49275832-49284712	205.74	102.05933049079198	40.6
0021500412_49854968-49859128	203.2	102.05933049079198	41.6
0021500415_53532640-53540320	185.42	81.64746439263358	41.8
0021500417_51396908-51410948	182.88	83.91544951465119	40.0
0021500420_31713192-31723432	187.96	94.34818107593213	36.2
0021500421_36838908-36850788	190.5	90.71940488070398	33.0
0021500425_17185232-17194192	208.28	108.86328585684477	0.0
0021500426_22325752-22333392	203.2	97.52336024675678	38.5
0021500428_24450520-24463120	190.5	90.71940488070398	29.8
0021500431_21047240-21062360	203.2	113.39925610087997	35.9
0021500433_23205942-23210540	203.2	98.88415131996733	34.9
0021500435_35455872-35462472	195.57999999999998	95.25537512473917	38.0
0021500437_78633816-78647776	195.57999999999998	95.25537512473917	38.0
0021500441_68104784-68122504	210.82	109.77047990565181	26.1
0021500442_81277000-81285800	200.66	116.57443527170462	32.5
0021500445_76577656-76589256	205.74	114.30645014968701	31.7
0021500448_79061360-79066440	210.82	112.49206205207294	34.3
0021500449_88146960-88158280	213.36	111.13127097886237	37.0
0021500453_90006720-90020880	208.28	116.57443527170462	25.0
0021500456_63393540-63402860	193.04	98.88415131996733	29.1
0021500458_50374092-50386372	210.82	108.86328585684477	11.1
0021500460_50400936-50406136	208.28	114.76004717409053	33.7
0021500462_55050736-55062416	190.5	84.3690465390547	38.2
0021500465_53315040-53320080	210.82	108.86328585684477	0.0
0021500466_61277920-61287760	195.57999999999998	97.52336024675678	32.5
0021500472_42292852-42301812	190.5	90.71940488070398	33.3
0021500474_25365936-25380176	203.2	104.32731561280957	36.5
0021500476_24812822-24816702	205.74	111.13127097886237	0.0
0021500478_25415148-25425470	198.12	102.5129275151955	33.3
0021500480_29105052-29114010	193.04	99.79134536877437	39.6
0021500483_32177136-32188176	210.82	99.79134536877437	50.0
0021500485_7131989-7144950	208.28	116.1208382473011	31.522405660377338
0021500487_15084089-15097327	187.96	79.37947927061597	38.6
0021500489_18236092-18248172	200.66	102.05933049079198	36.9
0021500495_71076128-71080968	210.82	111.13127097886237	31.522405660377338
0021500497_83207520-83214560	190.5	90.71940488070398	33.3
0021500499_87941352-87950312	205.74	113.39925610087997	36.4
0021500501_91193256-91198736	208.28	108.86328585684477	36.6
0021500507_58069944-58076704	198.12	97.52336024675678	39.6
0021500508_69425776-69435216	203.2	106.59530073482718	12.5
0021500511_60471504-60478264	190.5	90.71940488070398	45.7
0021500516_56226264-56233184	198.12	97.52336024675678	35.2
0021500518_62083712-62096952	182.88	83.91544951465119	40.0
0021500520_66425600-66435320	198.12	99.79134536877437	44.1
0021500524_56571528-56580892	203.2	113.39925610087997	33.3
0021500527_27529076-27536716	200.66	105.68810668602013	36.3
0021500529_29187408-29195006	190.5	90.71940488070398	33.0
0021500531_30792896-30801736	203.2	104.32731561280957	32.2
0021500536_12413649-12422448	210.82	99.79134536877437	50.0
0021500538_16352911-16360991	187.96	83.91544951465119	35.7
0021500539_27487396-27496316	203.2	113.39925610087997	33.1
0021500542_4206143-4215583	205.74	109.77047990565181	0.0
0021500546_4273961-4287400	220.98000000000002	108.86328585684477	34.1
0021500549_16092767-16096887	200.66	111.13127097886237	12.5
0021500553_87713352-87725512	203.2	106.59530073482718	20.8
0021500555_96424096-96428936	193.04	99.79134536877437	29.4
0021500558_61848232-61855792	208.28	108.86328585684477	36.6
0021500561_75096832-75115392	190.5	83.91544951465119	32.0
0021500563_74669632-74671672	205.74	106.59530073482718	38.1
0021500564_85344208-85348168	190.5	86.18343463666878	43.6
0021500567_63104160-63109800	208.28	113.39925610087997	33.3
0021500573_48311868-48318308	200.66	100.69853941758142	43.8
0021500575_55350664-55362624	213.36	111.13127097886237	37.0
0021500577_34564040-34566960	210.82	108.86328585684477	11.1
0021500580_41516392-41520312	198.12	106.59530073482718	35.1
0021500584_41308308-41315708	203.2	99.79134536877437	36.3
0021500591_23974416-23985296	213.36	108.86328585684477	0.0
0021500593_4470150-4475590	210.82	113.39925610087997	21.4
0021500596_10199777-10206417	213.36	117.93522634491516	39.6
0021500597_9682643-9691162	200.66	104.32731561280957	30.8
0021500600_15432889-15446928	190.5	92.98739000272158	40.0
0021500615_46505064-46508704	203.2	95.25537512473917	24.3
0021500616_51995604-52005684	203.2	103.42012156400253	30.0
0021500620_59410776-59423056	190.5	88.45141975868638	34.6
0021500622_73642592-73647472	203.2	98.88415131996733	39.2
0021500624_80054616-80057936	203.2	97.52336024675678	38.5
0021500627_58439792-58446592	185.42	83.00825546584414	36.5
0021500629_35684008-35693128	200.66	94.80177810033565	37.6
0021500631_37607028-37613548	190.5	92.98739000272158	42.1
0021500633_39433096-39449496	193.04	99.79134536877437	22.2
0021500635_45457784-45467744	198.12	109.77047990565181	34.6
0021500639_47698328-47711288	210.82	115.21364419849405	0.0
0021500642_34311872-34321588	187.96	86.18343463666878	31.6
0021500647_15677834-15686195	213.36	111.13127097886237	20.0
0021500650_15882457-15895216	205.74	85.27624058786174	29.3
0021500653_22379888-22394566	182.88	81.64746439263358	41.1
0021500662_8012004-8016003	208.28	116.57443527170462	25.0
