# Supplementary material for: Modeling the formation of defensive gaps in basketball: Cutting on a teammate’s drive
Source: PLoS One. 2023 Feb 7;18(2):e0281467. doi: 10.1371/journal.pone.0281467 (PMC9904462; doi:10.1371/journal.pone.0281467)
Supplement: S25 Table — Contains the attributes for players in the true positively detected sequences (Table 4). (CSV) [file pone.0281467.s025.csv]

	heights	weights	3_pcts
0021500001_91914792-91920512	210.82	111.13127097886237	0.0
0021500019_66978000-66988244	193.04	88.45141975868638	37.7
0021500060_87089968-87096480	190.5	81.64746439263358	36.7
0021500061_88516360-88521920	210.82	108.86328585684477	0.0
0021500078_60023856-60025936	208.28	106.59530073482718	19.5
0021500088_47568424-47572868	210.82	122.47119658895036	0.0
0021500127_67106404-67119600	200.66	89.35861380749341	33.8
0021500149_38861984-38870948	190.5	81.64746439263358	36.7
0021500152_20510540-20513658	208.28	108.86328585684477	12.5
0021500152_26264068-26267428	210.82	99.79134536877437	50.0
0021500159_8940320-8951364	200.66	102.5129275151955	39.2
0021500162_8283553-8294033	182.88	83.46185249024767	44.3
0021500181_71037896-71042616	200.66	89.35861380749341	33.8
0021500200_45854676-45857956	210.82	128.82155493059966	36.8
0021500203_27912124-27914404	200.66	102.5129275151955	34.1
0021500209_10673883-10683481	210.82	108.86328585684477	0.0
0021500213_22387806-22405484	200.66	99.79134536877437	26.7
0021500227_74779864-74795944	200.66	105.68810668602013	36.3
0021500239_59083016-59085096	203.2	115.66724122289757	31.522405660377338
0021500245_68939808-68942528	213.36	111.13127097886237	31.522405660377338
0021500246_26160268-26168828	213.36	108.86328585684477	33.8
0021500258_33314016-33324534	203.2	111.13127097886237	25.0
0021500260_47430336-47434376	190.5	83.91544951465119	36.1
0021500262_16099929-16102568	210.82	108.86328585684477	0.0
0021500284_76755072-76760072	193.04	93.89458405152861	38.7
0021500289_44564880-44573080	200.66	97.06976322235326	21.1
0021500290_54877180-54879936	187.96	83.91544951465119	47.7
0021500302_46421644-46424488	210.82	105.23450966161661	25.6
0021500310_42893176-42899336	205.74	99.33774834437085	0.0
0021500315_24301130-24303612	213.36	127.9143608817926	15.4
0021500321_12567016-12570216	195.57999999999998	88.45141975868638	35.2
0021500323_12505901-12510622	210.82	113.39925610087997	0.0
0021500325_11992253-11994413	198.12	100.2449423931779	30.3
0021500328_20378990-20388268	208.28	108.86328585684477	12.5
0021500334_79912032-79917632	193.04	96.61616619794974	35.4
0021500335_85592280-85601880	208.28	122.47119658895036	25.0
0021500339_83374224-83384864	210.82	108.86328585684477	0.0
0021500346_73863856-73874536	208.28	117.93522634491516	0.0
0021500347_69269152-69276464	210.82	113.39925610087997	0.0
0021500351_71615832-71622432	203.2	111.13127097886237	25.0
0021500353_45795704-45800704	208.28	103.42012156400253	36.2
0021500378_14960725-14964326	210.82	120.20321146693277	31.522405660377338
0021500381_31603976-31606296	208.28	115.66724122289757	39.3
0021500407_58277708-58287588	193.04	88.45141975868638	37.7
0021500421_31735716-31740036	213.36	122.47119658895036	0.0
0021500426_17742190-17745190	208.28	120.20321146693277	0.0
0021500430_22772072-22774792	205.74	112.49206205207294	46.2
0021500440_7793891-7800331	203.2	113.39925610087997	33.3
0021500445_81476176-81479976	205.74	114.30645014968701	31.7
0021500457_71245704-71250624	208.28	122.47119658895036	34.1
0021500475_21489428-21497548	208.28	107.50249478363422	0.0
0021500494_9342960-9346839	210.82	99.79134536877437	50.0
0021500512_58070368-58074404	210.82	108.86328585684477	0.0
0021500517_56357836-56361716	210.82	120.20321146693277	31.522405660377338
0021500519_65692512-65705392	193.04	96.61616619794974	35.7
0021500546_8954977-8967897	203.2	102.05933049079198	41.6
0021500552_90765608-90775728	203.2	106.59530073482718	30.5
0021500555_92300168-92303968	213.36	120.20321146693277	31.522405660377338
0021500564_79517464-79520984	210.82	120.20321146693277	31.522405660377338
0021500583_38289544-38292784	203.2	99.79134536877437	50.0
0021500584_41486904-41495384	215.9	117.02803229610814	31.522405660377338
0021500591_29509138-29517016	195.57999999999998	99.79134536877437	32.2
0021500593_8688755-8693474	200.66	122.47119658895036	31.522405660377338
0021500595_10533084-10546644	205.74	111.13127097886237	39.8
0021500597_11113332-11121692	198.12	96.61616619794974	35.0
0021500621_66803968-66808128	210.82	120.20321146693277	31.522405660377338
0021500628_63007632-63012112	213.36	106.59530073482718	0.0
0021500635_46216520-46220080	200.66	108.86328585684477	0.0
0021500645_14355536-14364656	205.74	113.39925610087997	66.7
