# Supplementary material for: Modeling the formation of defensive gaps in basketball: Cutting on a teammate’s drive
Source: PLoS One. 2023 Feb 7;18(2):e0281467. doi: 10.1371/journal.pone.0281467 (PMC9904462; doi:10.1371/journal.pone.0281467)
Supplement: S26 Table — Contains the attributes for players in the false positively detected sequences (Table 4). (CSV) [file pone.0281467.s026.csv]

	heights	weights	3_pcts
0021500567_63104160-63109800	208.28	113.39925610087997	33.3
0021500546_4273961-4287400	220.98000000000002	108.86328585684477	34.1
0021500333_81260832-81271552	193.04	85.27624058786174	44.6
0021500584_41308308-41315708	203.2	99.79134536877437	36.3
0021500155_29877444-29883564	208.28	106.59530073482718	32.8
0021500575_55350664-55362624	213.36	111.13127097886237	37.0
0021500653_22379888-22394566	182.88	81.64746439263358	41.1
0021500358_46492108-46498228	213.36	111.13127097886237	20.0
0021500147_31593364-31598484	190.5	90.71940488070398	35.0
0021500428_24450520-24463120	190.5	90.71940488070398	29.8
0021500114_89473752-89479472	198.12	92.98739000272158	41.1
0021500527_27529076-27536716	200.66	105.68810668602013	36.3
0021500096_31023868-31032188	208.28	108.86328585684477	26.7
0021500395_98186152-98200912	203.2	103.42012156400253	30.0
0021500259_38646300-38651460	198.12	97.06976322235326	40.4
0021500448_79061360-79066440	210.82	112.49206205207294	34.3
0021500044_28135084-28152284	200.66	95.25537512473917	31.3
0021500178_66198144-66202664	190.5	90.71940488070398	35.0
0021500112_5142933-5147214	210.82	105.23450966161661	25.6
0021500518_62083712-62096952	182.88	83.91544951465119	40.0
0021500511_60471504-60478264	190.5	90.71940488070398	45.7
0021500106_6584946-6593345	203.2	98.88415131996733	39.2
0021500409_61544208-61555172	203.2	104.32731561280957	32.2
0021500538_16352911-16360991	187.96	83.91544951465119	35.7
0021500003_2324113-2330032	203.2	102.05933049079198	38.3
0021500140_52204668-52210064	190.5	90.71940488070398	38.7
0021500103_32211480-32218162	205.74	113.39925610087997	60.0
0021500250_40864316-40867156	205.74	111.13127097886237	39.8
0021500294_67100392-67106072	210.82	108.86328585684477	0.0
0021500412_49854968-49859128	203.2	102.05933049079198	41.6
0021500616_51995604-52005684	203.2	103.42012156400253	30.0
0021500225_7114650-7123409	182.88	79.37947927061597	35.4
0021500119_97042024-97054184	213.36	111.13127097886237	20.0
0021500489_18236092-18248172	200.66	102.05933049079198	36.9
