# Supplementary material for: Modeling the formation of defensive gaps in basketball: Cutting on a teammate’s drive
Source: PLoS One. 2023 Feb 7;18(2):e0281467. doi: 10.1371/journal.pone.0281467 (PMC9904462; doi:10.1371/journal.pone.0281467)
Supplement: S27 Table — Contains the attributes for players in the true negatively detected sequences (Table 4). (CSV) [file pone.0281467.s027.csv]

	heights	weights	3_pcts
0021500186_82752448-82755648	187.96	88.45141975868638	41.7
0021500520_66425600-66435320	198.12	99.79134536877437	44.1
0021500034_35363392-35373792	203.2	108.86328585684477	30.4
0021500125_77638824-77644504	205.74	96.16256917354622	17.4
0021500073_76282240-76293120	193.04	95.25537512473917	36.9
0021500371_17358448-17366088	193.04	85.27624058786174	44.6
0021500441_68104784-68122504	210.82	109.77047990565181	26.1
0021500179_73579664-73587144	205.74	111.13127097886237	0.0
0021500474_25365936-25380176	203.2	104.32731561280957	36.5
0021500633_39433096-39449496	193.04	99.79134536877437	22.2
0021500635_45457784-45467744	198.12	109.77047990565181	34.6
0021500354_55297828-55316428	198.12	100.69853941758142	28.4
0021500361_49022720-49028124	200.66	97.06976322235326	21.1
0021500524_56571528-56580892	203.2	113.39925610087997	33.3
0021500196_30233216-30245178	203.2	106.59530073482718	36.2
0021500615_46505064-46508704	203.2	95.25537512473917	24.3
0021500320_11874807-11878967	203.2	106.59530073482718	12.5
0021500622_73642592-73647472	203.2	98.88415131996733	39.2
0021500620_59410776-59423056	190.5	88.45141975868638	34.6
0021500020_74743720-74749680	208.28	108.86328585684477	12.5
0021500465_53315040-53320080	210.82	108.86328585684477	0.0
0021500564_85344208-85348168	190.5	86.18343463666878	43.6
0021500161_7371730-7390409	190.5	86.18343463666878	34.8
0021500501_91193256-91198736	208.28	108.86328585684477	36.6
0021500302_50274044-50278324	193.04	95.25537512473917	38.8
0021500060_83854400-83863440	200.66	94.80177810033565	27.4
0021500561_75096832-75115392	190.5	83.91544951465119	32.0
0021500031_58418704-58421984	210.82	104.32731561280957	14.7
0021500631_37607028-37613548	190.5	92.98739000272158	42.1
0021500597_9682643-9691162	200.66	104.32731561280957	30.8
0021500290_60779900-60797300	210.82	120.20321146693277	31.522405660377338
0021500081_61693880-61706640	185.42	78.01868819740542	38.3
0021500476_24812822-24816702	205.74	111.13127097886237	0.0
0021500499_87941352-87950312	205.74	113.39925610087997	36.4
0021500117_91996360-92013840	182.88	79.37947927061597	35.4
0021500015_87005608-87018888	198.12	96.16256917354622	41.1
0021500558_61848232-61855792	208.28	108.86328585684477	36.6
0021500420_31713192-31723432	187.96	94.34818107593213	36.2
0021500433_23205942-23210540	203.2	98.88415131996733	34.9
0021500248_44569968-44588048	200.66	108.86328585684477	40.8
0021500224_2515926-2526045	198.12	97.52336024675678	35.2
0021500650_15882457-15895216	205.74	85.27624058786174	29.3
0021500627_58439792-58446592	185.42	83.00825546584414	36.5
0021500267_31038188-31055668	210.82	122.47119658895036	0.0
0021500388_84710160-84718400	203.2	102.05933049079198	41.6
0021500377_17989332-17993692	198.12	96.61616619794974	35.0
0021500573_48311868-48318308	200.66	100.69853941758142	43.8
0021500629_35684008-35693128	200.66	94.80177810033565	37.6
0021500382_24749096-24767336	210.82	109.77047990565181	26.1
0021500507_58069944-58076704	198.12	97.52336024675678	39.6
0021500011_78270576-78276496	185.42	89.81221083189693	46.8
0021500257_33736384-33752064	203.2	113.39925610087997	35.9
0021500108_8866261-8876622	190.5	90.71940488070398	26.8
0021500386_85810584-85827184	195.57999999999998	92.98739000272158	24.2
0021500380_19662892-19676052	200.66	102.05933049079198	36.9
0021500403_37698464-37702464	200.66	89.35861380749341	33.8
0021500289_39764480-39769160	208.28	107.0488977592307	41.3
0021500339_82659048-82667608	210.82	108.86328585684477	0.0
