# Supplementary material for: Modeling the formation of defensive gaps in basketball: Cutting on a teammate’s drive
Source: PLoS One. 2023 Feb 7;18(2):e0281467. doi: 10.1371/journal.pone.0281467 (PMC9904462; doi:10.1371/journal.pone.0281467)
Supplement: S28 Table — Contains the attributes for players in the false negatively detected sequences (Table 4). (CSV) [file pone.0281467.s028.csv]

	heights	weights	3_pcts
0021500011_84620288-84625448	208.28	95.25537512473917	31.522405660377338
0021500043_27986384-27989944	210.82	105.23450966161661	31.522405660377338
0021500143_61074792-61077432	190.5	90.71940488070398	32.9
0021500151_48008088-48020808	203.2	113.39925610087997	31.522405660377338
0021500196_27247196-27252516	205.74	108.86328585684477	39.6
0021500212_22608612-22611532	210.82	120.20321146693277	0.0
0021500221_7191315-7211674	205.74	102.05933049079198	40.6
0021500278_95375736-95390016	210.82	117.93522634491516	25.0
0021500300_44050476-44054076	198.12	99.79134536877437	44.1
0021500303_53637424-53644104	195.57999999999998	99.79134536877437	32.2
0021500399_76886208-76890328	203.2	104.32731561280957	36.5
0021500454_64553444-64555964	210.82	108.86328585684477	41.7
0021500525_32899264-32915224	195.57999999999998	95.25537512473917	38.8
0021500568_71161392-71167072	198.12	99.79134536877437	44.1
0021500648_15798873-15801593	203.2	104.32731561280957	32.5
