# Supplementary material for: Modeling the formation of defensive gaps in basketball: Cutting on a teammate’s drive
Source: PLoS One. 2023 Feb 7;18(2):e0281467. doi: 10.1371/journal.pone.0281467 (PMC9904462; doi:10.1371/journal.pone.0281467)
Supplement: S29 Table — Contains the numbers of the SHAP values plot (Fig 6). (CSV) [file pone.0281467.s029.csv]

	SHAP
c_change	1.259477643
c	0.959463479
c_relative	0.673478452
h	-0.180977181
h_change	-0.380488104
