# Supplementary material for: Modeling the formation of defensive gaps in basketball: Cutting on a teammate’s drive
Source: PLoS One. 2023 Feb 7;18(2):e0281467. doi: 10.1371/journal.pone.0281467 (PMC9904462; doi:10.1371/journal.pone.0281467)
Supplement: S30 Table — Contains the series for calculating the expected points for cuts and drive & kick actions (Discussion). (CSV) [file pone.0281467.s030.csv]

sequence	TYPE	points
0021500001_91774632-91790632	KICK	0.0
0021500002_92471848-92474888	KICK	0.0
0021500003_2324113-2330032	KICK	0.0
0021500005_75884584-75888624	KICK	0.0
0021500010_78356680-78364280	KICK	3.0
0021500011_78270576-78276496	KICK	0.0
0021500015_87005608-87018888	KICK	0.0
0021500018_65435544-65440704	KICK	0.0
0021500019_72577704-72591344	KICK	0.0
0021500020_74743720-74749680	KICK	0.0
0021500021_48601640-48615520	KICK	0.0
0021500023_52485472-52494032	KICK	2.0
0021500025_49704632-49714512	KICK	0.0
0021500027_55877328-55890044	KICK	0.0
0021500031_58418704-58421984	KICK	0.0
0021500033_33910572-33924132	KICK	3.0
0021500034_35363392-35373792	KICK	3.0
0021500041_25475266-25481064	KICK	0.0
0021500041_25561704-25576944	KICK	0.0
0021500043_27552432-27563432	KICK	0.0
0021500044_28135084-28152284	KICK	3.0
0021500045_34216316-34223232	KICK	0.0
0021500049_17612728-17624608	KICK	0.0
0021500057_4001695-4004859	KICK	0.0
0021500057_9141167-9150087	KICK	0.0
0021500060_83854400-83863440	KICK	0.0
0021500063_86705496-86715696	KICK	0.0
0021500066_88915824-88930352	KICK	2.0
0021500068_89773296-89790056	KICK	3.0
0021500068_90777648-90785088	KICK	0.0
0021500071_73336288-73346848	KICK	0.0
0021500072_75105736-75111136	KICK	0.0
0021500072_81351616-81355896	KICK	0.0
0021500073_76282240-76293120	KICK	3.0
0021500074_86832616-86846096	KICK	3.0
0021500076_61733024-61745784	KICK	3.0
0021500078_57812352-57819592	KICK	0.0
0021500079_59052560-59057800	KICK	0.0
0021500081_61693880-61706640	KICK	2.0
0021500082_65420464-65435224	KICK	0.0
0021500083_73718672-73730112	KICK	3.0
0021500084_75831272-75848752	KICK	0.0
0021500085_40015872-40022272	KICK	3.0
0021500086_46051736-46059176	KICK	3.0
0021500086_48172176-48176056	KICK	3.0
0021500088_53082796-53092676	KICK	0.0
0021500092_54591184-54603904	KICK	2.0
0021500095_17242380-17247460	KICK	2.0
0021500096_31023868-31032188	KICK	0.0
0021500098_39270020-39275780	KICK	2.0
0021500101_22886300-22900380	KICK	0.0
0021500101_24535080-24547760	KICK	0.0
0021500103_32211480-32218162	KICK	2.0
0021500106_6584946-6593345	KICK	0.0
0021500107_859974-866774	KICK	3.0
0021500108_8866261-8876622	KICK	2.0
0021500112_5142933-5147214	KICK	0.0
0021500114_89473752-89479472	KICK	0.0
0021500115_88929288-88932488	KICK	0.0
0021500117_91996360-92013840	KICK	0.0
0021500119_97042024-97054184	KICK	2.0
0021500125_77638824-77644504	KICK	2.0
0021500130_62382152-62396912	KICK	0.0
0021500131_67713480-67719960	KICK	2.0
0021500133_68016912-68031584	KICK	0.0
0021500134_68586712-68594632	KICK	0.0
0021500135_68235576-68245296	KICK	1.6
0021500138_36806120-36812320	KICK	0.0
0021500140_52204668-52210064	KICK	0.0
0021500141_61494744-61501424	KICK	0.0
0021500143_55747428-55758228	KICK	0.0
0021500146_20413308-20429388	KICK	3.0
0021500147_31593364-31598484	KICK	0.0
0021500148_29513680-29525160	KICK	0.0
0021500150_39951304-39964544	KICK	0.0
0021500151_44009664-44019144	KICK	0.0
0021500153_25695096-25699216	KICK	0.0
0021500155_29877444-29883564	KICK	0.0
0021500157_33692220-33698656	KICK	3.0
0021500159_12878668-12895147	KICK	0.0
0021500161_7371730-7390409	KICK	0.0
0021500163_14621609-14638287	KICK	0.0
0021500167_92160968-92169288	KICK	3.0
0021500175_80374872-80385200	KICK	0.0
0021500178_66198144-66202664	KICK	3.0
0021500179_73579664-73587144	KICK	0.0
0021500182_71026152-71033872	KICK	3.0
0021500184_75107552-75120752	KICK	0.0
0021500186_82752448-82755648	KICK	3.0
0021500189_49264124-49272844	KICK	0.0
0021500192_53055392-53060792	KICK	0.0
0021500193_61956732-61969612	KICK	0.0
0021500196_30233216-30245178	KICK	0.0
0021500198_38381964-38393524	KICK	0.0
0021500200_42543280-42548800	KICK	3.0
0021500202_31126316-31131876	KICK	0.0
0021500205_32645296-32655296	KICK	3.0
0021500207_36361344-36370944	KICK	3.0
0021500209_12915378-12918618	KICK	3.0
0021500211_18247248-18254648	KICK	0.0
0021500213_24099116-24114836	KICK	0.0
0021500221_1754356-1767635	KICK	0.0
0021500224_2515926-2526045	KICK	0.0
0021500225_7114650-7123409	KICK	3.0
0021500228_70715960-70724760	KICK	0.0
0021500229_78639680-78650200	KICK	0.0
0021500234_77870864-77875352	KICK	3.0
0021500236_85100352-85104832	KICK	3.0
0021500241_67056920-67068560	KICK	3.0
0021500243_70363360-70374120	KICK	3.0
0021500245_75566976-75580416	KICK	3.0
0021500248_44569968-44588048	KICK	0.0
0021500250_40864316-40867156	KICK	3.0
0021500252_49677560-49687000	KICK	3.0
0021500254_37778576-37790816	KICK	3.0
0021500257_33736384-33752064	KICK	0.0
0021500259_38646300-38651460	KICK	2.0
0021500262_16030972-16037492	KICK	2.0
0021500264_24373250-24379368	KICK	0.0
0021500267_31038188-31055668	KICK	0.0
0021500269_1648477-1656677	KICK	0.0
0021500270_9506008-9510488	KICK	0.0
0021500272_6240921-6257761	KICK	0.0
0021500274_10606551-10609031	KICK	2.0
0021500278_89690048-89698568	KICK	0.0
0021500284_75403816-75410376	KICK	0.0
0021500289_39764480-39769160	KICK	3.0
0021500290_60779900-60797300	KICK	0.0
0021500294_67100392-67106072	KICK	0.0
0021500297_69649352-69652392	KICK	0.0
0021500300_46466860-46478020	KICK	2.0
0021500302_50274044-50278324	KICK	0.0
0021500305_33709520-33715360	KICK	3.0
0021500307_37184312-37189552	KICK	0.0
0021500309_39111896-39120856	KICK	0.0
0021500311_44660416-44678532	KICK	2.0
0021500315_28951148-28955830	KICK	3.0
0021500318_32847136-32855456	KICK	0.0
0021500320_11874807-11878967	KICK	0.0
0021500322_15231667-15238228	KICK	0.0
0021500325_15092749-15097110	KICK	0.0
0021500327_20214828-20218908	KICK	2.0
0021500333_81260832-81271552	KICK	0.0
0021500339_82659048-82667608	KICK	2.0
0021500342_88435592-88444712	KICK	3.0
0021500344_65139036-65147276	KICK	2.0
0021500347_69512144-69522096	KICK	2.0
0021500349_71700616-71706176	KICK	0.0
0021500352_77997600-78009360	KICK	3.0
0021500354_55297828-55316428	KICK	3.0
0021500357_40061960-40065120	KICK	0.0
0021500358_46492108-46498228	KICK	2.0
0021500361_49022720-49028124	KICK	0.0
0021500364_43833016-43851016	KICK	2.0
0021500365_51414712-51428432	KICK	0.0
0021500367_32294890-32303768	KICK	3.0
0021500369_42624248-42639688	KICK	2.0
0021500371_17358448-17366088	KICK	3.0
0021500373_18115912-18124032	KICK	0.0
0021500377_17989332-17993692	KICK	0.0
0021500380_19662892-19676052	KICK	0.0
0021500382_24749096-24767336	KICK	0.0
0021500386_85810584-85827184	KICK	0.0
0021500388_84710160-84718400	KICK	2.0
0021500390_93517472-93523312	KICK	3.0
0021500394_92347272-92360872	KICK	2.0
0021500395_98186152-98200912	KICK	3.0
0021500399_75501752-75509432	KICK	0.0
0021500403_37698464-37702464	KICK	0.0
0021500405_46585048-46598608	KICK	0.0
0021500407_58718964-58725644	KICK	0.0
0021500409_61544208-61555172	KICK	0.0
0021500410_49275832-49284712	KICK	0.0
0021500412_49854968-49859128	KICK	2.0
0021500415_53532640-53540320	KICK	3.0
0021500417_51396908-51410948	KICK	0.0
0021500420_31713192-31723432	KICK	3.0
0021500421_36838908-36850788	KICK	0.0
0021500425_17185232-17194192	KICK	2.0
0021500426_22325752-22333392	KICK	0.0
0021500428_24450520-24463120	KICK	0.0
0021500431_21047240-21062360	KICK	3.0
0021500433_23205942-23210540	KICK	0.0
0021500435_35455872-35462472	KICK	3.0
0021500437_78633816-78647776	KICK	0.0
0021500441_68104784-68122504	KICK	0.0
0021500442_81277000-81285800	KICK	2.0
0021500448_79061360-79066440	KICK	0.0
0021500449_88146960-88158280	KICK	0.0
0021500453_90006720-90020880	KICK	2.0
0021500456_63393540-63402860	KICK	0.0
0021500458_50374092-50386372	KICK	2.0
0021500460_50400936-50406136	KICK	0.0
0021500462_55050736-55062416	KICK	0.0
0021500465_53315040-53320080	KICK	2.0
0021500466_61277920-61287760	KICK	3.0
0021500469_37337028-37347988	KICK	2.0
0021500472_42292852-42301812	KICK	3.0
0021500474_25365936-25380176	KICK	0.0
0021500476_24812822-24816702	KICK	2.0
0021500478_25415148-25425470	KICK	0.0
0021500480_29105052-29114010	KICK	3.0
0021500483_32177136-32188176	KICK	2.0
0021500485_7131989-7144950	KICK	2.0
0021500487_15084089-15097327	KICK	0.0
0021500489_18236092-18248172	KICK	3.0
0021500495_71076128-71080968	KICK	2.0
0021500497_83207520-83214560	KICK	3.0
0021500499_87941352-87950312	KICK	0.0
0021500501_91193256-91198736	KICK	0.0
0021500507_58069944-58076704	KICK	0.0
0021500508_69425776-69435216	KICK	2.0
0021500511_60471504-60478264	KICK	2.0
0021500516_56226264-56233184	KICK	0.0
0021500518_62083712-62096952	KICK	3.0
0021500520_66425600-66435320	KICK	3.0
0021500524_56571528-56580892	KICK	0.0
0021500527_27529076-27536716	KICK	0.0
0021500529_29187408-29195006	KICK	0.0
0021500531_30792896-30801736	KICK	0.0
0021500533_35413296-35429136	KICK	2.0
0021500536_12413649-12422448	KICK	0.0
0021500538_16352911-16360991	KICK	0.0
0021500539_27487396-27496316	KICK	2.0
0021500542_4206143-4215583	KICK	0.0
0021500546_4273961-4287400	KICK	0.0
0021500549_16092767-16096887	KICK	1.6
0021500553_87713352-87725512	KICK	0.0
0021500561_75096832-75115392	KICK	3.0
0021500563_74669632-74671672	KICK	2.0
0021500564_85344208-85348168	KICK	0.0
0021500567_63104160-63109800	KICK	0.0
0021500573_48311868-48318308	KICK	3.0
0021500575_55350664-55362624	KICK	0.0
0021500577_34564040-34566960	KICK	1.6
0021500580_41516392-41520312	KICK	0.0
0021500584_41308308-41315708	KICK	0.0
0021500591_23974416-23985296	KICK	2.0
0021500593_4470150-4475590	KICK	2.0
0021500596_10199777-10206417	KICK	0.0
0021500597_9682643-9691162	KICK	0.0
0021500600_15432889-15446928	KICK	0.0
0021500615_46505064-46508704	KICK	0.0
0021500616_51995604-52005684	KICK	0.0
0021500620_59410776-59423056	KICK	3.0
0021500622_73642592-73647472	KICK	0.0
0021500624_80054616-80057936	KICK	0.0
0021500627_58439792-58446592	KICK	0.0
0021500629_35684008-35693128	KICK	0.0
0021500631_37607028-37613548	KICK	0.0
0021500633_39433096-39449496	KICK	0.0
0021500635_45457784-45467744	KICK	0.0
0021500639_47698328-47711288	KICK	2.0
0021500642_34311872-34321588	KICK	0.0
0021500647_15677834-15686195	KICK	0.0
0021500650_15882457-15895216	KICK	0.0
0021500653_22379888-22394566	KICK	3.0
0021500662_8012004-8016003	KICK	2.0
0021500001_91914792-91920512	CUT	0.0
0021500003_6107789-6113989	CUT	2.0
0021500010_84061688-84067088	CUT	2.0
0021500011_84620288-84625448	CUT	2.0
0021500019_66978000-66988244	CUT	0.0
0021500020_73933624-73937584	CUT	1.6
0021500021_53110376-53114896	CUT	0.0
0021500024_49213384-49226504	CUT	0.0
0021500027_52297752-52301792	CUT	0.0
0021500029_56920220-56927260	CUT	0.0
0021500034_38802992-38809672	CUT	2.0
0021500042_25290644-25293884	CUT	0.0
0021500043_27986384-27989944	CUT	2.0
0021500049_19655102-19659260	CUT	0.0
0021500057_1929186-1932146	CUT	2.0
0021500059_16054332-16065292	CUT	2.0
0021500060_87089968-87096480	CUT	2.0
0021500061_88516360-88521920	CUT	2.0
0021500070_75860336-75874376	CUT	0.0
0021500073_83699096-83704336	CUT	1.6
0021500076_58080500-58083300	CUT	0.0
0021500078_60023856-60025936	CUT	2.0
0021500088_47568424-47572868	CUT	0.0
0021500088_52396760-52407960	CUT	2.0
0021500092_55102812-55106252	CUT	2.0
0021500093_54193008-54197088	CUT	2.0
0021500094_17171704-17177784	CUT	0.0
0021500099_20526694-20535134	CUT	0.0
0021500103_25880970-25884290	CUT	2.0
0021500110_5039764-5049843	CUT	0.0
0021500116_89271216-89277736	CUT	1.6
0021500126_93899168-93902768	CUT	2.0
0021500127_67106404-67119600	CUT	2.0
0021500132_67724448-67727608	CUT	2.0
0021500143_61074792-61077432	CUT	2.0
0021500146_20130798-20142396	CUT	0.0
0021500147_32737512-32742312	CUT	2.0
0021500148_31389610-31392530	CUT	2.0
0021500149_38861984-38870948	CUT	2.0
0021500151_48008088-48020808	CUT	2.0
0021500152_20375664-20383544	CUT	2.0
0021500152_20510540-20513658	CUT	2.0
0021500152_26264068-26267428	CUT	1.6
0021500157_31815274-31822272	CUT	0.0
0021500158_7573360-7580719	CUT	0.0
0021500159_8940320-8951364	CUT	0.0
0021500161_7984041-7987842	CUT	0.0
0021500162_8283553-8294033	CUT	0.0
0021500164_22711314-22715992	CUT	2.0
0021500181_71037896-71042616	CUT	0.0
0021500189_45753864-45760104	CUT	0.0
0021500190_51632164-51637044	CUT	0.0
0021500196_26660976-26668976	CUT	0.0
0021500197_39228528-39231928	CUT	0.0
0021500200_45854676-45857956	CUT	2.0
0021500201_53596184-53607504	CUT	1.6
0021500203_27912124-27914404	CUT	2.0
0021500209_10389759-10406039	CUT	2.0
0021500209_10673883-10683481	CUT	2.0
0021500209_14686915-14691475	CUT	0.0
0021500212_20593064-20596664	CUT	0.0
0021500212_22608612-22611532	CUT	0.0
0021500212_23607348-23610748	CUT	2.0
0021500213_22387806-22405484	CUT	0.0
0021500221_7191315-7211674	CUT	0.0
0021500227_74779864-74795944	CUT	2.0
0021500228_70210144-70216464	CUT	2.0
0021500228_75505872-75509752	CUT	0.0
0021500239_58430248-58442048	CUT	2.0
0021500239_59083016-59085096	CUT	1.6
0021500239_59134256-59150696	CUT	0.0
0021500243_66624268-66629468	CUT	2.0
0021500245_68939808-68942528	CUT	2.0
0021500246_26160268-26168828	CUT	2.0
0021500249_42853044-42857440	CUT	2.0
0021500250_39404284-39409004	CUT	2.0
0021500258_33314016-33324534	CUT	2.0
0021500259_42790152-42799352	CUT	2.0
0021500260_44821328-44829528	CUT	2.0
0021500260_47430336-47434376	CUT	2.0
0021500262_16099929-16102568	CUT	2.0
0021500265_19857128-19867488	CUT	0.0
0021500266_21387436-21393196	CUT	2.0
0021500275_7369176-7373054	CUT	2.0
0021500278_91692744-91696384	CUT	0.0
0021500278_95375736-95390016	CUT	2.0
0021500284_76755072-76760072	CUT	2.0
0021500289_40356568-40360728	CUT	1.6
0021500289_40761472-40772512	CUT	2.0
0021500289_44564880-44573080	CUT	2.0
0021500290_54877180-54879936	CUT	0.0
0021500297_77279304-77285544	CUT	2.0
0021500300_44050476-44054076	CUT	2.0
0021500301_49254664-49263184	CUT	2.0
0021500302_46421644-46424488	CUT	2.0
0021500303_53637424-53644104	CUT	2.0
0021500306_40347288-40356124	CUT	0.0
0021500310_42893176-42899336	CUT	0.0
0021500311_38857928-38861648	CUT	0.0
0021500315_24301130-24303612	CUT	0.0
0021500316_26726380-26732500	CUT	2.0
0021500321_12567016-12570216	CUT	0.0
0021500323_12505901-12510622	CUT	0.0
0021500325_11992253-11994413	CUT	2.0
0021500328_20378990-20388268	CUT	2.0
0021500334_79912032-79917632	CUT	2.0
0021500335_85592280-85601880	CUT	0.0
0021500339_83374224-83384864	CUT	0.0
0021500346_72015264-72018424	CUT	0.0
0021500346_73863856-73874536	CUT	2.0
0021500346_74592192-74603272	CUT	0.0
0021500347_69269152-69276464	CUT	2.0
0021500351_71615832-71622432	CUT	2.0
0021500353_45795704-45800704	CUT	2.0
0021500356_54187452-54189812	CUT	2.0
0021500365_50199504-50212864	CUT	2.0
0021500366_49206092-49211532	CUT	0.0
0021500370_42121160-42126840	CUT	2.0
0021500372_11702587-11707146	CUT	2.0
0021500372_13751080-13755801	CUT	0.0
0021500378_14960725-14964326	CUT	2.0
0021500384_7375618-7382658	CUT	2.0
0021500392_88398168-88401648	CUT	0.0
0021500399_76886208-76890328	CUT	2.0
0021500407_58277708-58287588	CUT	0.0
0021500407_59092624-59097464	CUT	0.0
0021500410_44042220-44047940	CUT	2.0
0021500411_50404036-50411392	CUT	2.0
0021500421_31735716-31740036	CUT	2.0
0021500424_16299203-16310642	CUT	2.0
0021500426_17742190-17745190	CUT	0.0
0021500427_18820490-18830732	CUT	2.0
0021500430_22772072-22774792	CUT	1.6
0021500433_26155736-26171496	CUT	1.6
0021500440_7793891-7800331	CUT	2.0
0021500440_8194437-8203678	CUT	2.0
0021500445_81476176-81479976	CUT	2.0
0021500453_87948736-87961936	CUT	0.0
0021500456_66862200-66867680	CUT	2.0
0021500457_71041632-71048792	CUT	1.6
0021500457_71245704-71250624	CUT	2.0
0021500460_52453228-52457508	CUT	0.0
0021500466_59172464-59176704	CUT	2.0
0021500472_43501980-43511260	CUT	2.0
0021500475_21489428-21497548	CUT	2.0
0021500476_28216996-28220716	CUT	2.0
0021500476_28803332-28806732	CUT	0.0
0021500480_30501644-30509802	CUT	2.0
0021500481_32426220-32440140	CUT	0.0
0021500494_7042276-7048516	CUT	2.0
0021500494_9342960-9346839	CUT	2.0
0021500499_84236224-84249904	CUT	2.0
0021500500_87968208-87976048	CUT	2.0
0021500512_58070368-58074404	CUT	2.0
0021500512_59372380-59376576	CUT	0.0
0021500515_57069436-57072836	CUT	0.0
0021500516_56392700-56402180	CUT	1.6
0021500517_56357836-56361716	CUT	2.0
0021500519_65692512-65705392	CUT	0.0
0021500525_32899264-32915224	CUT	0.0
0021500526_30279512-30292872	CUT	0.0
0021500529_27361088-27374168	CUT	2.0
0021500535_36860884-36870844	CUT	2.0
0021500546_8954977-8967897	CUT	0.0
0021500552_87155560-87162040	CUT	2.0
0021500552_88871104-88877632	CUT	2.0
0021500552_89693544-89704624	CUT	2.0
0021500552_90765608-90775728	CUT	2.0
0021500555_92300168-92303968	CUT	2.0
0021500559_68824008-68829448	CUT	1.6
0021500561_73227176-73243576	CUT	2.0
0021500561_77369272-77379432	CUT	2.0
0021500564_79517464-79520984	CUT	2.0
0021500568_71161392-71167072	CUT	2.0
0021500574_49172196-49176716	CUT	2.0
0021500582_35008280-35013520	CUT	2.0
0021500582_41610196-41615116	CUT	1.6
0021500583_38289544-38292784	CUT	2.0
0021500584_41486904-41495384	CUT	0.0
0021500586_49031540-49037940	CUT	0.0
0021500591_29509138-29517016	CUT	2.0
0021500593_8688755-8693474	CUT	0.0
0021500595_10533084-10546644	CUT	0.0
0021500597_11113332-11121692	CUT	0.0
0021500621_66803968-66808128	CUT	0.0
0021500622_67239304-67243424	CUT	2.0
0021500628_63007632-63012112	CUT	1.6
0021500630_36332336-36339296	CUT	2.0
0021500635_42250476-42254476	CUT	0.0
0021500635_46216520-46220080	CUT	1.6
0021500638_54166944-54173064	CUT	2.0
0021500638_54546728-54552812	CUT	0.0
0021500641_25463448-25467368	CUT	2.0
0021500645_14355536-14364656	CUT	0.0
0021500648_15798873-15801593	CUT	2.0
0021500663_11373387-11377947	CUT	2.0
