# Supplementary material for: Modeling the formation of defensive gaps in basketball: Cutting on a teammate’s drive
Source: PLoS One. 2023 Feb 7;18(2):e0281467. doi: 10.1371/journal.pone.0281467 (PMC9904462; doi:10.1371/journal.pone.0281467)
Supplement: S1 File — Contains action/event labels for the 462 analyzed sequences used in the paper. With the help of the gameIDs and times (last 8 digits of the real time entries), it can be bound to the raw SportVU data available online: https://github.com/linouk23/NBA-Player-Movements/tree/master/data/2016.NBA.Raw.SportVU.Game.Logs. (ZIP) [file pone.0281467.s031.zip]

Archive with 462 entries (462 files):
- 0021500001_91774632-91790632.csv
- 0021500001_91914792-91920512.csv
- 0021500002_92471848-92474888.csv
- 0021500003_2324113-2330032.csv
- 0021500003_6107789-6113989.csv
- 0021500005_75884584-75888624.csv
- 0021500010_78356680-78364280.csv
- 0021500010_84061688-84067088.csv
- 0021500011_78270576-78276496.csv
- 0021500011_84620288-84625448.csv
- 0021500015_87005608-87018888.csv
- 0021500018_65435544-65440704.csv
- 0021500019_66978000-66988244.csv
- 0021500019_72577704-72591344.csv
- 0021500020_73933624-73937584.csv
- 0021500020_74743720-74749680.csv
- 0021500021_48601640-48615520.csv
- 0021500021_53110376-53114896.csv
- 0021500023_52485472-52494032.csv
- 0021500024_49213384-49226504.csv
- 0021500025_49704632-49714512.csv
- 0021500027_52297752-52301792.csv
- 0021500027_55877328-55890044.csv
- 0021500029_56920220-56927260.csv
- 0021500031_58418704-58421984.csv
- 0021500033_33910572-33924132.csv
- 0021500034_35363392-35373792.csv
- 0021500034_38802992-38809672.csv
- 0021500038_49154396-49162596.csv
- 0021500041_25475266-25481064.csv
- 0021500041_25561704-25576944.csv
- 0021500042_25290644-25293884.csv
- 0021500043_27552432-27563432.csv
- 0021500043_27986384-27989944.csv
- 0021500044_28135084-28152284.csv
- 0021500045_34216316-34223232.csv
- 0021500049_17612728-17624608.csv
- 0021500049_19655102-19659260.csv
- 0021500057_1929186-1932146.csv
- 0021500057_4001695-4004859.csv
- 0021500057_9141167-9150087.csv
- 0021500059_16054332-16065292.csv
- 0021500060_83854400-83863440.csv
- 0021500060_87089968-87096480.csv
- 0021500061_88516360-88521920.csv
- 0021500063_86705496-86715696.csv
- 0021500066_88915824-88930352.csv
- 0021500068_89773296-89790056.csv
- 0021500068_90777648-90785088.csv
- 0021500070_75860336-75874376.csv
- 0021500071_73336288-73346848.csv
- 0021500072_75105736-75111136.csv
- 0021500072_81351616-81355896.csv
- 0021500073_76282240-76293120.csv
- 0021500073_83699096-83704336.csv
- 0021500074_86832616-86846096.csv
- 0021500076_58080500-58083300.csv
- 0021500076_61733024-61745784.csv
- 0021500078_57812352-57819592.csv
- 0021500078_60023856-60025936.csv
- 0021500079_59052560-59057800.csv
- 0021500081_61693880-61706640.csv
- 0021500082_65420464-65435224.csv
- 0021500083_73718672-73730112.csv
- 0021500084_75831272-75848752.csv
- 0021500085_40015872-40022272.csv
- 0021500086_46051736-46059176.csv
- 0021500086_48172176-48176056.csv
- 0021500088_47568424-47572868.csv
- 0021500088_52396760-52407960.csv
- 0021500088_53082796-53092676.csv
- 0021500092_54591184-54603904.csv
- 0021500092_55102812-55106252.csv
- 0021500093_54193008-54197088.csv
- 0021500094_17171704-17177784.csv
- 0021500095_17242380-17247460.csv
- 0021500096_31023868-31032188.csv
- 0021500098_39270020-39275780.csv
- 0021500099_20526694-20535134.csv
- 0021500101_22886300-22900380.csv
- 0021500101_24535080-24547760.csv
- 0021500103_25880970-25884290.csv
- 0021500103_32211480-32218162.csv
- 0021500106_6584946-6593345.csv
- 0021500107_859974-866774.csv
- 0021500108_8866261-8876622.csv
- 0021500110_5039764-5049843.csv
- 0021500112_5142933-5147214.csv
- 0021500114_89473752-89479472.csv
- 0021500115_88929288-88932488.csv
- 0021500116_89271216-89277736.csv
- 0021500117_91996360-92013840.csv
- 0021500119_97042024-97054184.csv
- 0021500125_77638824-77644504.csv
- 0021500126_93899168-93902768.csv
- 0021500127_67106404-67119600.csv
- 0021500130_62382152-62396912.csv
- 0021500131_67713480-67719960.csv
- 0021500132_67724448-67727608.csv
- 0021500133_68016912-68031584.csv
- 0021500134_68586712-68594632.csv
- 0021500135_68235576-68245296.csv
- 0021500138_36806120-36812320.csv
- 0021500140_52204668-52210064.csv
- 0021500141_61494744-61501424.csv
- 0021500143_55747428-55758228.csv
- 0021500143_61074792-61077432.csv
- 0021500146_20130798-20142396.csv
- 0021500146_20413308-20429388.csv
- 0021500147_31593364-31598484.csv
- 0021500147_32737512-32742312.csv
- 0021500148_29513680-29525160.csv
- 0021500148_31389610-31392530.csv
- 0021500149_38861984-38870948.csv
- 0021500150_39951304-39964544.csv
- 0021500151_44009664-44019144.csv
- 0021500151_48008088-48020808.csv
- 0021500152_20375664-20383544.csv
- 0021500152_20510540-20513658.csv
- 0021500152_26264068-26267428.csv
- 0021500153_25695096-25699216.csv
- 0021500155_29877444-29883564.csv
- 0021500157_31815274-31822272.csv
- 0021500157_33692220-33698656.csv
- 0021500158_7573360-7580719.csv
- 0021500159_12878668-12895147.csv
- 0021500159_8940320-8951364.csv
- 0021500161_7371730-7390409.csv
- 0021500161_7984041-7987842.csv
- 0021500162_8283553-8294033.csv
- 0021500163_14621609-14638287.csv
- 0021500164_22711314-22715992.csv
- 0021500167_92160968-92169288.csv
- 0021500175_80374872-80385200.csv
- 0021500178_66198144-66202664.csv
- 0021500179_73579664-73587144.csv
- 0021500181_71037896-71042616.csv
- 0021500182_71026152-71033872.csv
- 0021500184_75107552-75120752.csv
- 0021500186_82752448-82755648.csv
- 0021500189_45753864-45760104.csv
- 0021500189_49264124-49272844.csv
- 0021500190_51632164-51637044.csv
- 0021500192_53055392-53060792.csv
- 0021500193_61956732-61969612.csv
- 0021500196_26660976-26668976.csv
- 0021500196_27247196-27252516.csv
- 0021500196_30233216-30245178.csv
- 0021500197_39228528-39231928.csv
- 0021500198_38381964-38393524.csv
- 0021500200_42543280-42548800.csv
- 0021500200_45854676-45857956.csv
- 0021500201_53596184-53607504.csv
- 0021500202_31126316-31131876.csv
- 0021500203_27912124-27914404.csv
- 0021500205_32645296-32655296.csv
- 0021500207_36361344-36370944.csv
- 0021500209_10389759-10406039.csv
- 0021500209_10673883-10683481.csv
- 0021500209_12915378-12918618.csv
- 0021500209_14686915-14691475.csv
- 0021500211_18247248-18254648.csv
- 0021500212_20593064-20596664.csv
- 0021500212_22608612-22611532.csv
- 0021500212_23607348-23610748.csv
- 0021500213_22387806-22405484.csv
- 0021500213_24099116-24114836.csv
- 0021500221_1754356-1767635.csv
- 0021500221_7191315-7211674.csv
- 0021500224_2515926-2526045.csv
- 0021500225_7114650-7123409.csv
- 0021500227_74779864-74795944.csv
- 0021500228_70210144-70216464.csv
- 0021500228_70715960-70724760.csv
- 0021500228_75505872-75509752.csv
- 0021500229_78639680-78650200.csv
- 0021500234_77870864-77875352.csv
- 0021500236_85100352-85104832.csv
- 0021500239_58430248-58442048.csv
- 0021500239_59083016-59085096.csv
- 0021500239_59134256-59150696.csv
- 0021500241_67056920-67068560.csv
- 0021500243_66624268-66629468.csv
- 0021500243_70363360-70374120.csv
- 0021500245_68939808-68942528.csv
- 0021500245_75566976-75580416.csv
- 0021500246_26160268-26168828.csv
- 0021500248_44569968-44588048.csv
- 0021500249_42853044-42857440.csv
- 0021500250_39404284-39409004.csv
- 0021500250_40864316-40867156.csv
- 0021500252_49677560-49687000.csv
- 0021500254_37778576-37790816.csv
- 0021500257_33736384-33752064.csv
- 0021500258_33314016-33324534.csv
- 0021500259_38646300-38651460.csv
- 0021500259_42790152-42799352.csv
- 0021500260_44821328-44829528.csv
- 0021500260_47430336-47434376.csv
- 0021500262_16030972-16037492.csv
- 0021500262_16099929-16102568.csv
- 0021500264_24373250-24379368.csv
- 0021500265_19857128-19867488.csv
- 0021500266_21387436-21393196.csv
- 0021500267_31038188-31055668.csv
- 0021500269_1648477-1656677.csv
- 0021500270_9506008-9510488.csv
- 0021500272_6240921-6257761.csv
- 0021500274_10606551-10609031.csv
- 0021500275_7369176-7373054.csv
- 0021500278_89690048-89698568.csv
- 0021500278_91692744-91696384.csv
- 0021500278_95375736-95390016.csv
- 0021500284_75403816-75410376.csv
- 0021500284_76755072-76760072.csv
- 0021500289_39764480-39769160.csv
- 0021500289_40356568-40360728.csv
- 0021500289_40761472-40772512.csv
- 0021500289_44564880-44573080.csv
- 0021500290_54877180-54879936.csv
- 0021500290_60779900-60797300.csv
- 0021500294_67100392-67106072.csv
- 0021500297_69649352-69652392.csv
- 0021500297_77279304-77285544.csv
- 0021500300_44050476-44054076.csv
- 0021500300_46466860-46478020.csv
- 0021500301_49254664-49263184.csv
- 0021500302_46421644-46424488.csv
- 0021500302_50274044-50278324.csv
- 0021500303_53637424-53644104.csv
- 0021500305_33709520-33715360.csv
- 0021500306_40347288-40356124.csv
- 0021500307_37184312-37189552.csv
- 0021500309_39111896-39120856.csv
- 0021500310_42893176-42899336.csv
- 0021500311_38857928-38861648.csv
- 0021500311_44660416-44678532.csv
- 0021500315_24301130-24303612.csv
- 0021500315_28951148-28955830.csv
- 0021500316_26726380-26732500.csv
- 0021500318_32847136-32855456.csv
- 0021500320_11874807-11878967.csv
- 0021500321_12567016-12570216.csv
- 0021500322_15231667-15238228.csv
- 0021500323_12505901-12510622.csv
- 0021500325_11992253-11994413.csv
- 0021500325_15092749-15097110.csv
- 0021500327_20214828-20218908.csv
- 0021500328_20378990-20388268.csv
- 0021500333_81260832-81271552.csv
- 0021500334_79912032-79917632.csv
- 0021500335_85592280-85601880.csv
- 0021500339_82659048-82667608.csv
- 0021500339_83374224-83384864.csv
- 0021500342_88435592-88444712.csv
- 0021500344_65139036-65147276.csv
- 0021500346_72015264-72018424.csv
- 0021500346_73863856-73874536.csv
- 0021500346_74592192-74603272.csv
- 0021500347_69269152-69276464.csv
- 0021500347_69512144-69522096.csv
- 0021500349_71700616-71706176.csv
- 0021500351_71615832-71622432.csv
- 0021500352_77997600-78009360.csv
- 0021500353_45795704-45800704.csv
- 0021500354_55297828-55316428.csv
- 0021500356_54187452-54189812.csv
- 0021500357_40061960-40065120.csv
- 0021500358_46492108-46498228.csv
- 0021500361_49022720-49028124.csv
- 0021500364_43833016-43851016.csv
- 0021500365_50199504-50212864.csv
- 0021500365_51414712-51428432.csv
- 0021500366_49206092-49211532.csv
- 0021500367_32294890-32303768.csv
- 0021500369_42624248-42639688.csv
- 0021500370_42121160-42126840.csv
- 0021500371_17358448-17366088.csv
- 0021500372_11702587-11707146.csv
- 0021500372_13751080-13755801.csv
- 0021500373_18115912-18124032.csv
- 0021500377_17989332-17993692.csv
- 0021500378_14960725-14964326.csv
- 0021500380_19662892-19676052.csv
- 0021500381_31603976-31606296.csv
- 0021500382_24749096-24767336.csv
- 0021500384_7375618-7382658.csv
- 0021500386_85810584-85827184.csv
- 0021500388_84710160-84718400.csv
- 0021500390_93517472-93523312.csv
- 0021500392_88398168-88401648.csv
- 0021500394_92347272-92360872.csv
- 0021500395_98186152-98200912.csv
- 0021500399_75501752-75509432.csv
- 0021500399_76886208-76890328.csv
- 0021500403_37698464-37702464.csv
- 0021500405_46585048-46598608.csv
- 0021500407_58277708-58287588.csv
- 0021500407_58718964-58725644.csv
- 0021500407_59092624-59097464.csv
[truncated: 162 more entries]
