# Supplementary material for: Modeling the formation of defensive gaps in basketball: Cutting on a teammate’s drive
Source: PLoS One. 2023 Feb 7;18(2):e0281467. doi: 10.1371/journal.pone.0281467 (PMC9904462; doi:10.1371/journal.pone.0281467)
Supplement: S1 File — Contains action/event labels for the 462 analyzed sequences used in the paper. With the help of the gameIDs and times (last 8 digits of the real time entries), it can be bound to the raw SportVU data available online: https://github.com/linouk23/NBA-Player-Movements/tree/master/data/2016.NBA.Raw.SportVU.Game.Logs. (ZIP) [file pone.0281467.s031.zip › 0021500001_91774632-91790632.csv]

Unnamed: 0	2594.0	200794.0	200757.0	201168.0	201952.0	EVENT	BALL_HANDLER
91774632.0						PASS	200757.0
91774672.0						PASS	200757.0
91774712.0						PASS	200757.0
91774752.0						PASS	200757.0
91774792.0						PASS	200757.0
91774832.0						PASS	200757.0
91774880.0						PASS	200757.0
91774912.0						PASS	200757.0
91774960.0						PASS	200757.0
91774992.0						PASS	200757.0
91775040.0						PASS	200757.0
91775072.0						PASS	200757.0
91775112.0						PASS	200757.0
91775152.0						PASS	200757.0
91775192.0						PASS	200757.0
91775232.0						PASS	200757.0
91775272.0						PASS	200757.0
91775312.0						PASS	200757.0
91775352.0						PASS	200757.0
91775392.0						PASS	200757.0
91775432.0						HOLD	200757.0
91775472.0						HOLD	200757.0
91775520.0						HOLD	200757.0
91775552.0						HOLD	200757.0
91775600.0						HOLD	200757.0
91775632.0						HOLD	200757.0
91775672.0						HOLD	200757.0
91775712.0						HOLD	200757.0
91775752.0						PASS	200757.0
91775792.0						PASS	200757.0
91775832.0						PASS	200757.0
91775872.0						PASS	200757.0
91775912.0						PASS	200757.0
91775952.0						PASS	200757.0
91775992.0						PASS	200757.0
91776032.0						PASS	200757.0
91776072.0						PASS	200757.0
91776112.0						PASS	200757.0
91776152.0						PASS	200757.0
91776192.0						PASS	200757.0
91776232.0						PASS	200757.0
91776272.0						PASS	200794.0
91776312.0						PASS	200794.0
91776352.0						PASS	200794.0
91776392.0						PASS	200794.0
91776432.0						PASS	200794.0
91776472.0						PASS	200794.0
91776512.0						PASS	200794.0
91776560.0						PASS	200794.0
91776592.0						HOLD	200794.0
91776640.0						HOLD	200794.0
91776672.0						HOLD	200794.0
91776720.0						HOLD	200794.0
91776752.0						HOLD	200794.0
91776792.0						HOLD	200794.0
91776832.0						HOLD	200794.0
91776872.0						HOLD	200794.0
91776912.0						HOLD	200794.0
91776952.0						HOLD	200794.0
91776992.0						HOLD	200794.0
91777032.0						HOLD	200794.0
91777072.0						HOLD	200794.0
91777112.0						HOLD	200794.0
91777152.0						HOLD	200794.0
91777192.0						HOLD	200794.0
91777232.0						HOLD	200794.0
91777280.0						PASS	200794.0
91777312.0						PASS	200794.0
91777360.0						PASS	200794.0
91777392.0						PASS	200794.0
91777432.0						PASS	200794.0
91777472.0						PASS	200794.0
91777512.0						PASS	200794.0
91777552.0						PASS	200794.0
91777592.0						PASS	200794.0
91777632.0						PASS	200794.0
91777672.0						PASS	200794.0
91777712.0						PASS	200794.0
91777752.0						PASS	200794.0
91777792.0						PASS	200794.0
91777832.0						PASS	200757.0
91777872.0						PASS	200757.0
91777920.0						PASS	200757.0
91777952.0						PASS	200757.0
91777992.0						PASS	200757.0
91778032.0						PASS	200757.0
91778072.0						PASS	200757.0
91778112.0						PASS	200757.0
91778152.0						PASS	200757.0
91778192.0						PASS	200757.0
91778232.0						PASS	200757.0
91778272.0						PASS	200757.0
91778312.0						PASS	200757.0
91778352.0						DRIBBLE	200757.0
91778392.0						DRIBBLE	200757.0
91778432.0						DRIBBLE	200757.0
91778472.0						DRIBBLE	200757.0
91778512.0						DRIBBLE	200757.0
91778552.0						DRIBBLE	200757.0
91778592.0						DRIBBLE	200757.0
91778640.0						DRIBBLE	200757.0
91778672.0						DRIBBLE	200757.0
91778712.0						DRIBBLE	200757.0
91778752.0						DRIBBLE	200757.0
91778792.0						DRIBBLE	200757.0
91778832.0						DRIBBLE	200757.0
91778872.0						DRIBBLE	200757.0
91778912.0						DRIBBLE	200757.0
91778952.0						DRIBBLE	200757.0
91778992.0						DRIBBLE	200757.0
91779032.0						DRIBBLE	200757.0
91779072.0						DRIBBLE	200757.0
91779112.0						DRIBBLE	200757.0
91779152.0						DRIBBLE	200757.0
91779200.0						DRIBBLE	200757.0
91779232.0						DRIBBLE	200757.0
91779280.0						DRIBBLE	200757.0
91779312.0						DRIBBLE	200757.0
91779360.0						DRIBBLE	200757.0
91779392.0						DRIBBLE	200757.0
91779440.0						DRIBBLE	200757.0
91779472.0						DRIBBLE	200757.0
91779520.0						DRIBBLE	200757.0
91779552.0						DRIBBLE	200757.0
91779600.0						DRIBBLE	200757.0
91779632.0						DRIBBLE	200757.0
91779680.0						DRIBBLE	200757.0
91779712.0						DRIBBLE	200757.0
91779760.0						DRIBBLE	200757.0
91779792.0						DRIBBLE	200757.0
91779840.0						DRIBBLE	200757.0
91779872.0						DRIBBLE	200757.0
91779920.0						DRIBBLE	200757.0
91779952.0						DRIBBLE	200757.0
91780000.0						DRIBBLE	200757.0
91780032.0						DRIBBLE	200757.0
91780080.0						DRIBBLE	200757.0
91780112.0						DRIBBLE	200757.0
91780160.0						DRIBBLE	200757.0
91780192.0						DRIBBLE	200757.0
91780240.0						DRIBBLE	200757.0
91780272.0						DRIBBLE	200757.0
91780320.0						DRIBBLE	200757.0
91780352.0						DRIBBLE	200757.0
91780400.0						DRIBBLE	200757.0
91780432.0						DRIBBLE	200757.0
91780480.0						DRIBBLE	200757.0
91780512.0						DRIBBLE	200757.0
91780560.0						DRIBBLE	200757.0
91780592.0						DRIBBLE	200757.0
91780640.0						DRIBBLE	200757.0
91780672.0						DRIBBLE PASS	200757.0
91780720.0						DRIBBLE PASS	200757.0
91780752.0						DRIBBLE PASS	200757.0
91780800.0						DRIBBLE PASS	200757.0
91780832.0						DRIBBLE PASS	200757.0
91780880.0						DRIBBLE PASS	200757.0
91780912.0						DRIBBLE PASS	200757.0
91780960.0						DRIBBLE PASS	200757.0
91780992.0						DRIBBLE PASS	200794.0
91781040.0						DRIBBLE PASS	200794.0
91781072.0						DRIBBLE PASS	200794.0
91781120.0						DRIBBLE PASS	200794.0
91781152.0						DRIBBLE PASS	200794.0
91781200.0						DRIBBLE PASS	200794.0
91781232.0						DRIBBLE PASS	200794.0
91781280.0						DRIBBLE PASS	200794.0
91781312.0						DRIBBLE PASS	200794.0
91781360.0						DRIBBLE PASS	200794.0
91781392.0						DRIBBLE PASS	200794.0
91781440.0						DRIBBLE PASS	200794.0
91781472.0						DRIBBLE PASS	200794.0
91781520.0						DRIBBLE PASS	200794.0
91781552.0						DRIBBLE PASS	200794.0
91781600.0						DRIBBLE PASS	200794.0
91781632.0						DRIBBLE PASS	200794.0
91781680.0						DRIBBLE PASS	200794.0
91781712.0						DRIBBLE PASS	200794.0
91781760.0						DRIBBLE PASS	200794.0
91781792.0						DRIBBLE PASS	200794.0
91781840.0						DRIBBLE PASS	200794.0
91781872.0						DRIBBLE PASS	200794.0
91781920.0						DRIBBLE PASS	200794.0
91781952.0						DRIBBLE	200794.0
91782000.0						DRIBBLE	200794.0
91782032.0						DRIBBLE	200794.0
91782080.0						DRIBBLE	200794.0
91782112.0						DRIBBLE	200794.0
91782160.0						DRIBBLE	200794.0
91782192.0						DRIBBLE	200794.0
91782232.0						DRIBBLE	200794.0
91782272.0						DRIBBLE	200794.0
91782312.0						DRIBBLE	200794.0
91782352.0						DRIBBLE	200794.0
91782400.0						DRIBBLE	200794.0
91782432.0						DRIBBLE	200794.0
91782480.0						DRIBBLE	200794.0
91782512.0						DRIBBLE	200794.0
91782560.0						DRIBBLE	200794.0
91782592.0						DRIBBLE	200794.0
91782640.0						DRIBBLE	200794.0
91782672.0						DRIBBLE	200794.0
91782720.0						DRIBBLE	200794.0
91782752.0						DRIBBLE	200794.0
91782800.0						DRIBBLE	200794.0
91782832.0						DRIBBLE	200794.0
91782872.0						DRIBBLE	200794.0
91782912.0						DRIBBLE	200794.0
91782952.0						DRIBBLE	200794.0
91782992.0						DRIBBLE	200794.0
91783032.0						DRIBBLE	200794.0
91783072.0						DRIBBLE	200794.0
91783120.0						DRIBBLE	200794.0
91783152.0						DRIBBLE	200794.0
91783200.0						DRIBBLE	200794.0
91783232.0						DRIBBLE	200794.0
91783280.0						DRIBBLE	200794.0
91783312.0						DRIBBLE	200794.0
91783360.0						DRIBBLE	200794.0
91783392.0						DRIBBLE	200794.0
91783440.0						DRIBBLE	200794.0
91783472.0						DRIBBLE	200794.0
91783520.0						DRIBBLE	200794.0
91783552.0						DRIBBLE	200794.0
91783600.0						DRIBBLE	200794.0
91783632.0						DRIBBLE	200794.0
91783672.0						DRIBBLE	200794.0
91783712.0						DRIBBLE	200794.0
91783752.0						DRIBBLE	200794.0
91783792.0						DRIBBLE	200794.0
91783840.0						DRIBBLE	200794.0
91783872.0						DRIBBLE	200794.0
91783920.0						DRIBBLE	200794.0
91783952.0						DRIBBLE	200794.0
91783992.0						DRIBBLE	200794.0
91784032.0						DRIBBLE	200794.0
91784072.0						DRIBBLE	200794.0
91784112.0						DRIBBLE	200794.0
91784152.0						DRIBBLE	200794.0
91784192.0						DRIBBLE	200794.0
91784240.0						DRIBBLE	200794.0
91784272.0						DRIBBLE	200794.0
91784320.0						DRIBBLE	200794.0
91784352.0						DRIBBLE	200794.0
91784392.0						DRIBBLE	200794.0
91784432.0						DRIBBLE	200794.0
91784472.0						DRIBBLE	200794.0
91784512.0						DRIBBLE	200794.0
91784552.0						DRIBBLE	200794.0
91784592.0						DRIBBLE	200794.0
91784632.0						DRIBBLE	200794.0
91784672.0						DRIBBLE	200794.0
91784720.0						DRIBBLE	200794.0
91784752.0						DRIBBLE	200794.0
91784800.0						DRIBBLE	200794.0
91784832.0						DRIBBLE	200794.0
91784880.0						DRIBBLE	200794.0
91784912.0						DRIBBLE	200794.0
91784960.0						DRIBBLE	200794.0
91784992.0						DRIBBLE	200794.0
91785040.0						DRIBBLE	200794.0
91785072.0						DRIBBLE	200794.0
91785112.0						DRIBBLE PASS	200794.0
91785152.0						DRIBBLE PASS	200794.0
91785192.0						DRIBBLE PASS	200794.0
91785232.0						DRIBBLE PASS	200794.0
91785272.0						DRIBBLE PASS	200794.0
91785312.0						DRIBBLE PASS	200794.0
91785352.0						DRIBBLE PASS	200794.0
91785392.0						DRIBBLE PASS	200794.0
91785432.0						DRIBBLE PASS	200794.0
91785472.0						DRIBBLE PASS	200794.0
91785520.0						DRIBBLE PASS	200794.0
91785552.0						DRIBBLE PASS	200794.0
91785600.0						DRIBBLE PASS	201168.0
91785632.0						DRIBBLE PASS	201168.0
91785680.0						DRIBBLE PASS	201168.0
91785712.0						DRIBBLE PASS	201168.0
91785760.0						DRIBBLE PASS	201168.0
91785792.0						DRIBBLE PASS	201168.0
91785832.0						DRIBBLE PASS	201168.0
91785872.0						DRIBBLE PASS	201168.0
91785912.0						DRIBBLE PASS	201168.0
91785952.0						DRIBBLE PASS	201168.0
91785992.0						DRIBBLE	201168.0
91786032.0						DRIBBLE	201168.0
91786072.0						DRIBBLE	201168.0
91786112.0						DRIBBLE	201168.0
91786152.0						DRIBBLE	201168.0
91786192.0						DRIBBLE	201168.0
91786232.0						DRIBBLE	201168.0
91786272.0						DRIBBLE	201168.0
91786320.0						DRIBBLE	201168.0
91786352.0						DRIBBLE	201168.0
91786400.0						DRIBBLE	201168.0
91786432.0						DRIBBLE	201168.0
91786480.0						DRIBBLE	201168.0
91786512.0						DRIBBLE	201168.0
91786552.0						DRIBBLE	201168.0
91786592.0						DRIBBLE	201168.0
91786632.0						DRIBBLE	201168.0
91786672.0						DRIBBLE	201168.0
91786712.0						DRIBBLE	201168.0
91786752.0						DRIBBLE	201168.0
91786792.0						DRIBBLE	201168.0
91786832.0						DRIBBLE	201168.0
91786872.0						DRIBBLE	201168.0
91786912.0						DRIBBLE	201168.0
91786960.0						DRIBBLE	201168.0
91786992.0						DRIBBLE	201168.0
91787040.0						DRIBBLE	201168.0
91787072.0						DRIBBLE	201168.0
91787112.0						DRIBBLE	201168.0
91787152.0						DRIBBLE	201168.0
91787192.0						DRIBBLE	201168.0
91787232.0						DRIBBLE	201168.0
91787272.0						DRIBBLE	201168.0
91787312.0						DRIBBLE	201168.0
91787352.0						DRIBBLE	201168.0
91787392.0						DRIBBLE	201168.0
91787432.0						DRIBBLE	201168.0
91787472.0				DRIVE		DRIBBLE	201168.0
91787512.0				DRIVE		DRIBBLE	201168.0
91787552.0				DRIVE		DRIBBLE	201168.0
91787592.0				DRIVE		DRIBBLE	201168.0
91787632.0				DRIVE		DRIBBLE	201168.0
91787672.0				DRIVE		DRIBBLE	201168.0
91787712.0				DRIVE		DRIBBLE	201168.0
91787752.0				DRIVE		DRIBBLE	201168.0
91787792.0				DRIVE		DRIBBLE	201168.0
91787832.0				DRIVE		DRIBBLE	201168.0
91787872.0				DRIVE		DRIBBLE	201168.0
91787912.0				DRIVE		DRIBBLE	201168.0
91787952.0				DRIVE		DRIBBLE	201168.0
91788000.0				DRIVE		DRIBBLE	201168.0
91788032.0				DRIVE		DRIBBLE	201168.0
91788080.0				DRIVE		DRIBBLE	201168.0
91788112.0				DRIVE		DRIBBLE	201168.0
91788152.0				DRIVE		DRIBBLE	201168.0
91788192.0				DRIVE		DRIBBLE	201168.0
91788232.0				DRIVE		DRIBBLE	201168.0
91788272.0				DRIVE		DRIBBLE	201168.0
91788312.0				DRIVE		DRIBBLE	201168.0
91788352.0				DRIVE		DRIBBLE	201168.0
91788392.0				DRIVE		DRIBBLE	201168.0
91788432.0				DRIVE		DRIBBLE	201168.0
91788472.0				DRIVE		DRIBBLE	201168.0
91788512.0				DRIVE		DRIBBLE	201168.0
91788552.0				DRIVE		DRIBBLE	201168.0
91788592.0				DRIVE		DRIBBLE	201168.0
91788632.0				DRIVE		DRIBBLE	201168.0
91788672.0				DRIVE		DRIBBLE	201168.0
91788720.0				DRIVE		DRIBBLE	201168.0
91788752.0				DRIVE		DRIBBLE	201168.0
91788792.0				DRIVE		DRIBBLE	201168.0
91788832.0				DRIVE		DRIBBLE	201168.0
91788872.0				DRIVE		DRIBBLE	201168.0
91788912.0				DRIVE		DRIBBLE	201168.0
91788952.0				DRIVE		DRIBBLE	201168.0
91788992.0						DRIBBLE	201168.0
91789032.0						DRIBBLE	201168.0
91789072.0						PASS	201168.0
91789112.0						PASS	201168.0
91789152.0						PASS	201168.0
91789192.0						PASS	201168.0
91789232.0						PASS	201168.0
91789272.0						PASS	201168.0
91789312.0						PASS	201168.0
91789352.0						PASS	201168.0
91789392.0						PASS	201168.0
91789432.0						PASS	201168.0
91789472.0						PASS	201168.0
91789512.0						PASS	201168.0
91789552.0						PASS	201168.0
91789592.0						PASS	201168.0
91789632.0						PASS	200757.0
91789672.0						PASS	200757.0
91789712.0						PASS	200757.0
91789752.0						PASS	200757.0
91789792.0						PASS	200757.0
91789832.0						PASS	200757.0
91789872.0						PASS	200757.0
91789912.0						PASS	200757.0
91789952.0						PASS	200757.0
91789992.0						PASS	200757.0
91790032.0						PASS	200757.0
91790072.0						PASS	200757.0
91790112.0						PASS	200757.0
91790152.0						PASS	200757.0
91790192.0						PASS	200757.0
91790232.0						PASS	200757.0
91790272.0						PASS	200757.0
91790312.0						PASS	200757.0
91790352.0						PASS	200757.0
91790392.0						PASS	200757.0
91790432.0						PASS	200757.0
91790472.0						PASS	200757.0
91790512.0						PASS	200757.0
91790552.0						PASS	200757.0
91790592.0						PASS	200757.0
91790632.0						MISSED SHOT	200757.0
