# Supplementary material for: Modeling the formation of defensive gaps in basketball: Cutting on a teammate’s drive
Source: PLoS One. 2023 Feb 7;18(2):e0281467. doi: 10.1371/journal.pone.0281467 (PMC9904462; doi:10.1371/journal.pone.0281467)
Supplement: S1 File — Contains action/event labels for the 462 analyzed sequences used in the paper. With the help of the gameIDs and times (last 8 digits of the real time entries), it can be bound to the raw SportVU data available online: https://github.com/linouk23/NBA-Player-Movements/tree/master/data/2016.NBA.Raw.SportVU.Game.Logs. (ZIP) [file pone.0281467.s031.zip › 0021500001_91914792-91920512.csv]

Unnamed: 0	200794.0	200757.0	201168.0	203934.0	203471.0	EVENT	BALL_HANDLER
91914792.0						PASS	200757.0
91914832.0						PASS	200757.0
91914872.0						PASS	200757.0
91914912.0						PASS	200757.0
91914952.0						PASS	200757.0
91914992.0						PASS	200757.0
91915032.0						PASS	200757.0
91915072.0						PASS	200757.0
91915112.0						PASS	200757.0
91915152.0						PASS	200757.0
91915192.0						PASS	200757.0
91915232.0						PASS	200757.0
91915272.0						PASS	200757.0
91915312.0						PASS	200757.0
91915352.0						PASS	200757.0
91915392.0						PASS	200757.0
91915432.0						PASS	203934.0
91915472.0						PASS	203934.0
91915512.0						PASS	203934.0
91915552.0						PASS	203934.0
91915592.0						PASS	203934.0
91915632.0						PASS	203934.0
91915672.0						PASS	203934.0
91915712.0						PASS	203934.0
91915752.0						PASS	203934.0
91915792.0						INBOUND PASS	203934.0
91915832.0						HOLD	203934.0
91915872.0						HOLD	203934.0
91915912.0						HOLD	203934.0
91915952.0						HOLD	203934.0
91915992.0						HOLD	203934.0
91916032.0						HOLD	203934.0
91916072.0						HOLD	203934.0
91916112.0						HOLD	203934.0
91916152.0						HOLD	203934.0
91916192.0						HOLD	203934.0
91916232.0						HOLD	203934.0
91916272.0						HOLD	203934.0
91916312.0						HOLD	203934.0
91916352.0						HOLD	203934.0
91916392.0						HOLD	203934.0
91916432.0						HOLD	203934.0
91916472.0						HOLD	203934.0
91916512.0						HOLD	203934.0
91916552.0						HOLD	203934.0
91916592.0						HOLD	203934.0
91916632.0						HOLD	203934.0
91916672.0						HOLD	203934.0
91916712.0						HOLD	203934.0
91916752.0						HOLD	203934.0
91916792.0						HOLD	203934.0
91916832.0						HOLD	203934.0
91916872.0						HOLD	203934.0
91916912.0						HOLD	203934.0
91916952.0						HOLD	203934.0
91916992.0						HOLD	203934.0
91917032.0						HOLD	203934.0
91917072.0						HOLD	203934.0
91917112.0						HOLD	203934.0
91917152.0						HOLD	203934.0
91917192.0						HOLD	203934.0
91917232.0						HOLD	203934.0
91917272.0						HOLD	203934.0
91917312.0						HOLD	203934.0
91917352.0						HOLD	203934.0
91917392.0						HOLD	203934.0
91917432.0						HOLD	203934.0
91917472.0						HOLD	203934.0
91917512.0						HOLD	203934.0
91917552.0						HOLD	203934.0
91917592.0						DRIBBLE PASS	203934.0
91917632.0						DRIBBLE PASS	203934.0
91917672.0						DRIBBLE PASS	203934.0
91917712.0						DRIBBLE PASS	203934.0
91917752.0						DRIBBLE PASS	203934.0
91917792.0						DRIBBLE PASS	203934.0
91917832.0						DRIBBLE PASS	203934.0
91917872.0						DRIBBLE PASS	203934.0
91917912.0						DRIBBLE PASS	203934.0
91917952.0						DRIBBLE PASS	203934.0
91917992.0						DRIBBLE PASS	203934.0
91918032.0						DRIBBLE PASS	203934.0
91918072.0						DRIBBLE PASS	203934.0
91918112.0						DRIBBLE PASS	203934.0
91918152.0						DRIBBLE PASS	203934.0
91918192.0						DRIBBLE PASS	203934.0
91918232.0						DRIBBLE PASS	203934.0
91918272.0						DRIBBLE PASS	203934.0
91918312.0						DRIBBLE PASS	203934.0
91918352.0						DRIBBLE PASS	203471.0
91918392.0						DRIBBLE PASS	203471.0
91918432.0						DRIBBLE PASS	203471.0
91918472.0						DRIBBLE PASS	203471.0
91918512.0						DRIBBLE PASS	203471.0
91918552.0						DRIBBLE PASS	203471.0
91918592.0					DRIVE	DRIBBLE	203471.0
91918632.0					DRIVE	DRIBBLE	203471.0
91918672.0					DRIVE	DRIBBLE	203471.0
91918712.0					DRIVE	DRIBBLE	203471.0
91918752.0					DRIVE	DRIBBLE	203471.0
91918792.0					DRIVE	DRIBBLE	203471.0
91918832.0					DRIVE	DRIBBLE	203471.0
91918872.0					DRIVE	DRIBBLE	203471.0
91918912.0					DRIVE	DRIBBLE	203471.0
91918952.0					DRIVE	DRIBBLE	203471.0
91918992.0					DRIVE	DRIBBLE	203471.0
91919032.0			CUT		DRIVE	DRIBBLE	203471.0
91919072.0			CUT		DRIVE	DRIBBLE	203471.0
91919112.0			CUT		DRIVE	DRIBBLE	203471.0
91919152.0			CUT			PASS	203471.0
91919192.0			CUT			PASS	203471.0
91919232.0			CUT			PASS	203471.0
91919272.0			CUT			PASS	203471.0
91919312.0			CUT			PASS	203471.0
91919352.0			CUT			PASS	203471.0
91919392.0			CUT			PASS	203471.0
91919432.0			CUT			PASS	201168.0
91919472.0			CUT			PASS	201168.0
91919512.0			CUT			PASS	201168.0
91919552.0			CUT			PASS	201168.0
91919592.0			CUT			PASS	201168.0
91919632.0			CUT			PASS	201168.0
91919672.0			CUT			PASS	201168.0
91919712.0						DRIBBLE	201168.0
91919752.0						DRIBBLE	201168.0
91919792.0						DRIBBLE	201168.0
91919832.0						DRIBBLE	201168.0
91919872.0						DRIBBLE	201168.0
91919912.0						DRIBBLE	201168.0
91919952.0						DRIBBLE	201168.0
91919992.0						DRIBBLE	201168.0
91920032.0						DRIBBLE	201168.0
91920072.0						DRIBBLE	201168.0
91920112.0						DRIBBLE	201168.0
91920152.0						DRIBBLE	201168.0
91920192.0						DRIBBLE	201168.0
91920232.0						DRIBBLE	201168.0
91920272.0						DRIBBLE	201168.0
91920312.0						DRIBBLE	201168.0
91920352.0						DRIBBLE	201168.0
91920392.0						DRIBBLE	201168.0
91920432.0						DRIBBLE	201168.0
91920472.0						DRIBBLE	201168.0
91920512.0						MISSED SHOT	201168.0
