# Supplementary material for: Modeling the formation of defensive gaps in basketball: Cutting on a teammate’s drive
Source: PLoS One. 2023 Feb 7;18(2):e0281467. doi: 10.1371/journal.pone.0281467 (PMC9904462; doi:10.1371/journal.pone.0281467)
Supplement: S1 File — Contains action/event labels for the 462 analyzed sequences used in the paper. With the help of the gameIDs and times (last 8 digits of the real time entries), it can be bound to the raw SportVU data available online: https://github.com/linouk23/NBA-Player-Movements/tree/master/data/2016.NBA.Raw.SportVU.Game.Logs. (ZIP) [file pone.0281467.s031.zip › 0021500002_92471848-92474888.csv]

Unnamed: 0	2200.0	201959.0	201565.0	202710.0	203503.0	EVENT	BALL_HANDLER
92471848.0						DRIBBLE	201565.0
92471888.0						DRIBBLE	201565.0
92471928.0						DRIBBLE	201565.0
92471968.0						DRIBBLE	201565.0
92472008.0						DRIBBLE	201565.0
92472048.0						DRIBBLE	201565.0
92472088.0						DRIBBLE	201565.0
92472128.0						DRIBBLE	201565.0
92472168.0			DRIVE			DRIBBLE	201565.0
92472208.0			DRIVE			DRIBBLE	201565.0
92472248.0			DRIVE			DRIBBLE	201565.0
92472288.0			DRIVE			DRIBBLE	201565.0
92472328.0			DRIVE			DRIBBLE	201565.0
92472368.0			DRIVE			DRIBBLE	201565.0
92472408.0			DRIVE			DRIBBLE	201565.0
92472448.0			DRIVE			DRIBBLE	201565.0
92472488.0			DRIVE			DRIBBLE	201565.0
92472528.0			DRIVE			DRIBBLE	201565.0
92472568.0			DRIVE			DRIBBLE	201565.0
92472608.0			DRIVE			DRIBBLE	201565.0
92472648.0			DRIVE			DRIBBLE	201565.0
92472688.0			DRIVE			DRIBBLE	201565.0
92472728.0			DRIVE			DRIBBLE	201565.0
92472768.0			DRIVE			DRIBBLE	201565.0
92472808.0			DRIVE			DRIBBLE	201565.0
92472848.0			DRIVE			DRIBBLE	201565.0
92472888.0			DRIVE			DRIBBLE	201565.0
92472928.0			DRIVE			DRIBBLE	201565.0
92472968.0			DRIVE			DRIBBLE	201565.0
92473008.0			DRIVE			DRIBBLE	201565.0
92473048.0			DRIVE			DRIBBLE	201565.0
92473088.0			DRIVE			DRIBBLE	201565.0
92473128.0			DRIVE			DRIBBLE	201565.0
92473168.0			DRIVE			DRIBBLE	201565.0
92473208.0			DRIVE			DRIBBLE	201565.0
92473248.0			DRIVE			DRIBBLE	201565.0
92473288.0			DRIVE			DRIBBLE	201565.0
92473328.0			DRIVE			DRIBBLE	201565.0
92473368.0			DRIVE			DRIBBLE	201565.0
92473408.0			DRIVE			DRIBBLE	201565.0
92473448.0						DRIBBLE	201565.0
92473488.0						DRIBBLE	201565.0
92473528.0						DRIBBLE	201565.0
92473568.0						DRIBBLE	201565.0
92473608.0						DRIBBLE	201565.0
92473648.0						DRIBBLE	201565.0
92473688.0						DRIBBLE	201565.0
92473728.0						DRIBBLE	201565.0
92473768.0						PASS	201565.0
92473808.0						PASS	201565.0
92473848.0						PASS	201565.0
92473888.0						PASS	201565.0
92473928.0						PASS	201565.0
92473968.0						PASS	201565.0
92474008.0						PASS	201565.0
92474048.0						PASS	201565.0
92474088.0						PASS	201565.0
92474128.0						PASS	201565.0
92474168.0						PASS	201565.0
92474208.0						PASS	201565.0
92474248.0						PASS
92474288.0						PASS	202710.0
92474328.0						PASS	202710.0
92474368.0						PASS	202710.0
92474408.0						PASS	202710.0
92474448.0						PASS	202710.0
92474488.0						PASS	202710.0
92474528.0						PASS	202710.0
92474568.0						PASS	202710.0
92474608.0						PASS	202710.0
92474648.0						PASS	202710.0
92474688.0						PASS	202710.0
92474728.0						PASS	202710.0
92474768.0						HOLD	202710.0
92474808.0						HOLD	202710.0
92474848.0						HOLD	202710.0
92474888.0						MISSED SHOT	202710.0
