# Supplementary material for: Modeling the formation of defensive gaps in basketball: Cutting on a teammate’s drive
Source: PLoS One. 2023 Feb 7;18(2):e0281467. doi: 10.1371/journal.pone.0281467 (PMC9904462; doi:10.1371/journal.pone.0281467)
Supplement: S1 File — Contains action/event labels for the 462 analyzed sequences used in the paper. With the help of the gameIDs and times (last 8 digits of the real time entries), it can be bound to the raw SportVU data available online: https://github.com/linouk23/NBA-Player-Movements/tree/master/data/2016.NBA.Raw.SportVU.Game.Logs. (ZIP) [file pone.0281467.s031.zip › 0021500003_2324113-2330032.csv]

Unnamed: 0	2738.0	2571.0	201939.0	203110.0	203084.0	EVENT	BALL_HANDLER
2324113.0						DRIBBLE	201939.0
2324152.0						DRIBBLE	201939.0
2324193.0						DRIBBLE	201939.0
2324232.0						DRIBBLE	201939.0
2324272.0						DRIBBLE	201939.0
2324312.0						DRIBBLE	201939.0
2324352.0						DRIBBLE	201939.0
2324393.0						DRIBBLE	201939.0
2324432.0						DRIBBLE	201939.0
2324473.0						DRIBBLE	201939.0
2324512.0						DRIBBLE	201939.0
2324552.0						DRIBBLE	201939.0
2324592.0						DRIBBLE	201939.0
2324632.0						DRIBBLE	201939.0
2324673.0						DRIBBLE	201939.0
2324712.0						DRIBBLE	201939.0
2324753.0						DRIBBLE	201939.0
2324792.0						DRIBBLE	201939.0
2324832.0						DRIBBLE	201939.0
2324872.0						DRIBBLE	201939.0
2324912.0						DRIBBLE	201939.0
2324952.0						DRIBBLE	201939.0
2324992.0						DRIBBLE	201939.0
2325033.0						DRIBBLE	201939.0
2325072.0						DRIBBLE	201939.0
2325113.0						DRIBBLE	201939.0
2325152.0						DRIBBLE	201939.0
2325193.0						DRIBBLE	201939.0
2325232.0						DRIBBLE	201939.0
2325272.0						DRIBBLE	201939.0
2325312.0						DRIBBLE	201939.0
2325352.0						DRIBBLE	201939.0
2325393.0						DRIBBLE	201939.0
2325432.0						DRIBBLE	201939.0
2325473.0						DRIBBLE	201939.0
2325512.0						DRIBBLE	201939.0
2325552.0						DRIBBLE	201939.0
2325592.0						DRIBBLE	201939.0
2325632.0						DRIBBLE	201939.0
2325672.0						DRIBBLE	201939.0
2325712.0						DRIBBLE	201939.0
2325752.0						DRIBBLE	201939.0
2325792.0						DRIBBLE	201939.0
2325833.0						DRIBBLE	201939.0
2325872.0						DRIBBLE	201939.0
2325912.0						DRIBBLE	201939.0
2325952.0						DRIBBLE	201939.0
2325992.0						DRIBBLE	201939.0
2326032.0						DRIBBLE	201939.0
2326072.0						DRIBBLE	201939.0
2326112.0						DRIBBLE	201939.0
2326152.0						DRIBBLE	201939.0
2326193.0						DRIBBLE	201939.0
2326232.0						DRIBBLE	201939.0
2326272.0						DRIBBLE	201939.0
2326312.0						DRIBBLE	201939.0
2326352.0						DRIBBLE	201939.0
2326392.0						DRIBBLE	201939.0
2326432.0						DRIBBLE	201939.0
2326472.0						DRIBBLE	201939.0
2326512.0						DRIBBLE	201939.0
2326552.0						DRIBBLE	201939.0
2326592.0						DRIBBLE	201939.0
2326633.0						DRIBBLE	201939.0
2326672.0						DRIBBLE	201939.0
2326712.0						DRIBBLE	201939.0
2326752.0						DRIBBLE	201939.0
2326792.0						DRIBBLE	201939.0
2326832.0						DRIBBLE	201939.0
2326872.0						DRIBBLE	201939.0
2326913.0						DRIBBLE	201939.0
2326952.0						DRIBBLE	201939.0
2326992.0						DRIBBLE	201939.0
2327032.0						DRIBBLE	201939.0
2327072.0						DRIBBLE	201939.0
2327112.0			DRIVE			DRIBBLE	201939.0
2327152.0			DRIVE			DRIBBLE	201939.0
2327192.0			DRIVE			DRIBBLE	201939.0
2327232.0			DRIVE			DRIBBLE	201939.0
2327273.0			DRIVE			DRIBBLE	201939.0
2327312.0			DRIVE			DRIBBLE	201939.0
2327352.0			DRIVE			DRIBBLE	201939.0
2327392.0			DRIVE			DRIBBLE	201939.0
2327432.0			DRIVE			DRIBBLE	201939.0
2327472.0			DRIVE			DRIBBLE	201939.0
2327512.0			DRIVE			DRIBBLE	201939.0
2327553.0			DRIVE			DRIBBLE	201939.0
2327592.0			DRIVE			DRIBBLE	201939.0
2327632.0			DRIVE			DRIBBLE	201939.0
2327672.0			DRIVE			DRIBBLE	201939.0
2327712.0			DRIVE			DRIBBLE	201939.0
2327752.0			DRIVE			DRIBBLE	201939.0
2327792.0			DRIVE			DRIBBLE	201939.0
2327832.0			DRIVE			DRIBBLE	201939.0
2327872.0			DRIVE			DRIBBLE	201939.0
2327913.0			DRIVE			DRIBBLE	201939.0
2327952.0			DRIVE			DRIBBLE	201939.0
2327992.0			DRIVE			DRIBBLE	201939.0
2328032.0			DRIVE			DRIBBLE	201939.0
2328072.0			DRIVE			DRIBBLE	201939.0
2328112.0			DRIVE			DRIBBLE	201939.0
2328152.0			DRIVE			DRIBBLE	201939.0
2328193.0			DRIVE			DRIBBLE	201939.0
2328232.0			DRIVE			DRIBBLE	201939.0
2328272.0			DRIVE			DRIBBLE	201939.0
2328312.0			DRIVE			DRIBBLE	201939.0
2328352.0			DRIVE			DRIBBLE	201939.0
2328392.0			DRIVE			DRIBBLE	201939.0
2328432.0			DRIVE			DRIBBLE	201939.0
2328472.0			DRIVE			DRIBBLE	201939.0
2328512.0			DRIVE			DRIBBLE	201939.0
2328552.0			DRIVE			DRIBBLE	201939.0
2328592.0			DRIVE			DRIBBLE	201939.0
2328632.0						PASS	201939.0
2328672.0						PASS	201939.0
2328712.0						PASS	201939.0
2328752.0						PASS	201939.0
2328792.0						PASS	201939.0
2328832.0						PASS	201939.0
2328872.0						PASS	201939.0
2328912.0						PASS	201939.0
2328952.0						PASS	201939.0
2328992.0						PASS
2329032.0						PASS
2329072.0						PASS
2329112.0						PASS
2329152.0						PASS
2329192.0						PASS
2329232.0						PASS
2329272.0						PASS
2329312.0						PASS
2329352.0						PASS
2329392.0						PASS
2329432.0						PASS	203084.0
2329472.0						PASS	203084.0
2329512.0						PASS	203084.0
2329552.0						PASS	203084.0
2329592.0						PASS	203084.0
2329632.0						PASS	203084.0
2329672.0						HOLD	203084.0
2329712.0						HOLD	203084.0
2329752.0						HOLD	203084.0
2329792.0						HOLD	203084.0
2329832.0						HOLD	203084.0
2329872.0						HOLD	203084.0
2329912.0						HOLD	203084.0
2329952.0						HOLD	203084.0
2329992.0						HOLD	203084.0
2330032.0						MISSED SHOT	203084.0
