# Supplementary material for: Modeling the formation of defensive gaps in basketball: Cutting on a teammate’s drive
Source: PLoS One. 2023 Feb 7;18(2):e0281467. doi: 10.1371/journal.pone.0281467 (PMC9904462; doi:10.1371/journal.pone.0281467)
Supplement: S1 File — Contains action/event labels for the 462 analyzed sequences used in the paper. With the help of the gameIDs and times (last 8 digits of the real time entries), it can be bound to the raw SportVU data available online: https://github.com/linouk23/NBA-Player-Movements/tree/master/data/2016.NBA.Raw.SportVU.Game.Logs. (ZIP) [file pone.0281467.s031.zip › 0021500003_6107789-6113989.csv]

Unnamed: 0	101106.0	201939.0	202691.0	203110.0	203084.0	EVENT	BALL_HANDLER
6107789.0						PASS	203110.0
6107830.0						PASS	203110.0
6107869.0						PASS	203110.0
6107910.0						PASS	203110.0
6107949.0						PASS	203110.0
6107989.0						PASS	203110.0
6108029.0						PASS	203110.0
6108069.0						PASS	101106.0
6108109.0						PASS	101106.0
6108149.0						PASS	101106.0
6108190.0						PASS	101106.0
6108229.0						PASS	101106.0
6108269.0						PASS	101106.0
6108309.0						PASS	101106.0
6108349.0						PASS	101106.0
6108389.0						PASS	101106.0
6108429.0						DRIBBLE	101106.0
6108470.0						DRIBBLE	101106.0
6108509.0						DRIBBLE	101106.0
6108550.0						DRIBBLE	101106.0
6108589.0						DRIBBLE	101106.0
6108630.0						DRIBBLE	101106.0
6108669.0						DRIBBLE	101106.0
6108709.0						DRIBBLE	101106.0
6108749.0						DRIBBLE	101106.0
6108789.0						DRIBBLE	101106.0
6108830.0						DRIBBLE	101106.0
6108869.0						DRIBBLE	101106.0
6108910.0						DRIBBLE	101106.0
6108949.0						DRIBBLE	101106.0
6108989.0						DRIBBLE	101106.0
6109030.0						DRIBBLE	101106.0
6109069.0						DRIBBLE	101106.0
6109109.0						DRIBBLE	101106.0
6109149.0						DRIBBLE	101106.0
6109189.0						DRIBBLE	101106.0
6109229.0						DRIBBLE	101106.0
6109269.0						DRIBBLE	101106.0
6109310.0						DRIBBLE	101106.0
6109349.0						DRIBBLE	101106.0
6109390.0						DRIBBLE	101106.0
6109429.0						DRIBBLE	101106.0
6109469.0						DRIBBLE	101106.0
6109509.0						DRIBBLE	101106.0
6109549.0						DRIBBLE	101106.0
6109589.0						DRIBBLE	101106.0
6109629.0						DRIBBLE	101106.0
6109669.0						DRIBBLE	101106.0
6109709.0						DRIBBLE	101106.0
6109750.0						DRIBBLE	101106.0
6109789.0						DRIBBLE	101106.0
6109829.0						DRIBBLE	101106.0
6109869.0						DRIBBLE	101106.0
6109909.0						DRIBBLE	101106.0
6109949.0						DRIBBLE	101106.0
6109989.0						DRIBBLE	101106.0
6110029.0						DRIBBLE	101106.0
6110069.0						DRIBBLE	101106.0
6110110.0						DRIBBLE	101106.0
6110149.0						DRIBBLE	101106.0
6110189.0						DRIBBLE	101106.0
6110229.0						DRIBBLE	101106.0
6110269.0						DRIBBLE	101106.0
6110309.0						DRIBBLE	101106.0
6110349.0						DRIBBLE	101106.0
6110389.0						DRIBBLE	101106.0
6110429.0						DRIBBLE	101106.0
6110469.0						DRIBBLE	101106.0
6110509.0						DRIBBLE	101106.0
6110549.0						DRIBBLE	101106.0
6110589.0						PASS	101106.0
6110629.0						PASS	101106.0
6110669.0						PASS	101106.0
6110709.0						PASS	101106.0
6110749.0						PASS	101106.0
6110789.0						PASS	101106.0
6110829.0						PASS	101106.0
6110869.0						PASS	101106.0
6110909.0						PASS	101106.0
6110949.0						PASS	101106.0
6110989.0						PASS	101106.0
6111029.0						PASS	101106.0
6111069.0						PASS	101106.0
6111109.0						PASS	101106.0
6111149.0						PASS	101106.0
6111189.0						PASS	201939.0
6111229.0						PASS	201939.0
6111269.0						PASS	201939.0
6111309.0						PASS	201939.0
6111349.0						PASS	201939.0
6111389.0						PASS	201939.0
6111429.0						PASS	201939.0
6111469.0						DRIBBLE	201939.0
6111509.0		DRIVE				DRIBBLE	201939.0
6111549.0		DRIVE				DRIBBLE	201939.0
6111589.0		DRIVE				DRIBBLE	201939.0
6111629.0		DRIVE				DRIBBLE	201939.0
6111669.0		DRIVE				DRIBBLE	201939.0
6111709.0		DRIVE				DRIBBLE	201939.0
6111749.0		DRIVE				DRIBBLE	201939.0
6111789.0		DRIVE				DRIBBLE	201939.0
6111829.0		DRIVE				DRIBBLE	201939.0
6111869.0		DRIVE				DRIBBLE	201939.0
6111909.0		DRIVE				DRIBBLE	201939.0
6111949.0		DRIVE				DRIBBLE	201939.0
6111989.0		DRIVE				DRIBBLE	201939.0
6112029.0		DRIVE				DRIBBLE	201939.0
6112069.0		DRIVE				DRIBBLE	201939.0
6112109.0		DRIVE				DRIBBLE	201939.0
6112149.0		DRIVE				DRIBBLE	201939.0
6112189.0		DRIVE				DRIBBLE	201939.0
6112229.0		DRIVE				DRIBBLE	201939.0
6112269.0		DRIVE				DRIBBLE	201939.0
6112309.0		DRIVE				DRIBBLE	201939.0
6112349.0		DRIVE				DRIBBLE	201939.0
6112389.0		DRIVE				DRIBBLE	201939.0
6112429.0		DRIVE				DRIBBLE	201939.0
6112469.0		DRIVE				DRIBBLE	201939.0
6112509.0		DRIVE				DRIBBLE	201939.0
6112549.0		DRIVE				DRIBBLE	201939.0
6112589.0	CUT	DRIVE				DRIBBLE	201939.0
6112629.0	CUT					PASS	201939.0
6112669.0	CUT					PASS	201939.0
6112709.0	CUT					PASS	201939.0
6112749.0	CUT					PASS	201939.0
6112789.0	CUT					PASS	201939.0
6112829.0	CUT					PASS	201939.0
6112869.0	CUT					PASS	201939.0
6112909.0	CUT					PASS	201939.0
6112949.0	CUT					PASS	201939.0
6112989.0	CUT					PASS	201939.0
6113029.0	CUT					PASS	201939.0
6113069.0	CUT					PASS	201939.0
6113109.0	CUT					PASS	201939.0
6113149.0	CUT					PASS	201939.0
6113189.0	CUT					PASS	201939.0
6113229.0	CUT					PASS	201939.0
6113269.0	CUT					PASS	101106.0
6113309.0	CUT					PASS	101106.0
6113349.0	CUT					PASS	101106.0
6113389.0	CUT					PASS	101106.0
6113429.0	CUT					PASS	101106.0
6113469.0	CUT					PASS	101106.0
6113509.0	CUT					PASS	101106.0
6113549.0	CUT					PASS	101106.0
6113589.0	CUT					PASS	101106.0
6113629.0	CUT					PASS	101106.0
6113668.0	CUT					PASS	101106.0
6113709.0	CUT					PASS	101106.0
6113749.0	CUT					PASS	101106.0
6113789.0	CUT					PASS	101106.0
6113829.0	CUT					PASS	101106.0
6113869.0	CUT					PASS	101106.0
6113909.0	CUT					PASS	101106.0
6113949.0	CUT					PASS	101106.0
6113989.0	CUT					MADE SHOT	101106.0
