# Supplementary material for: Modeling the formation of defensive gaps in basketball: Cutting on a teammate’s drive
Source: PLoS One. 2023 Feb 7;18(2):e0281467. doi: 10.1371/journal.pone.0281467 (PMC9904462; doi:10.1371/journal.pone.0281467)
Supplement: S1 File — Contains action/event labels for the 462 analyzed sequences used in the paper. With the help of the gameIDs and times (last 8 digits of the real time entries), it can be bound to the raw SportVU data available online: https://github.com/linouk23/NBA-Player-Movements/tree/master/data/2016.NBA.Raw.SportVU.Game.Logs. (ZIP) [file pone.0281467.s031.zip › 0021500005_75884584-75888624.csv]

Unnamed: 0	101135.0	203092.0	202340.0	203109.0	203935.0	EVENT	BALL_HANDLER
75884584.0					DRIVE	DRIBBLE	203935.0
75884624.0					DRIVE	DRIBBLE	203935.0
75884664.0					DRIVE	DRIBBLE	203935.0
75884704.0					DRIVE	DRIBBLE	203935.0
75884744.0					DRIVE	DRIBBLE	203935.0
75884784.0					DRIVE	DRIBBLE	203935.0
75884824.0					DRIVE	DRIBBLE	203935.0
75884864.0					DRIVE	DRIBBLE	203935.0
75884904.0					DRIVE	DRIBBLE	203935.0
75884944.0					DRIVE	DRIBBLE	203935.0
75884984.0					DRIVE	DRIBBLE	203935.0
75885024.0					DRIVE	DRIBBLE	203935.0
75885064.0					DRIVE	DRIBBLE	203935.0
75885104.0					DRIVE	DRIBBLE	203935.0
75885144.0					DRIVE	DRIBBLE	203935.0
75885184.0					DRIVE	DRIBBLE	203935.0
75885224.0					DRIVE	DRIBBLE	203935.0
75885264.0					DRIVE	DRIBBLE	203935.0
75885304.0					DRIVE	DRIBBLE	203935.0
75885344.0					DRIVE	DRIBBLE	203935.0
75885384.0					DRIVE	DRIBBLE	203935.0
75885424.0					DRIVE	DRIBBLE	203935.0
75885464.0					DRIVE	DRIBBLE	203935.0
75885504.0					DRIVE	DRIBBLE	203935.0
75885544.0					DRIVE	DRIBBLE	203935.0
75885584.0					DRIVE	DRIBBLE	203935.0
75885624.0					DRIVE	DRIBBLE	203935.0
75885664.0					DRIVE	DRIBBLE	203935.0
75885704.0					DRIVE	DRIBBLE	203935.0
75885744.0					DRIVE	DRIBBLE	203935.0
75885784.0					DRIVE	DRIBBLE	203935.0
75885824.0					DRIVE	DRIBBLE	203935.0
75885864.0					DRIVE	DRIBBLE	203935.0
75885904.0					DRIVE	DRIBBLE	203935.0
75885944.0					DRIVE	DRIBBLE	203935.0
75885984.0					DRIVE	DRIBBLE	203935.0
75886024.0					DRIVE	DRIBBLE	203935.0
75886064.0	CUT				DRIVE	DRIBBLE	203935.0
75886104.0	CUT				DRIVE	DRIBBLE	203935.0
75886144.0	CUT					PASS	203935.0
75886184.0	CUT					PASS	203935.0
75886224.0	CUT					PASS	203935.0
75886264.0	CUT					PASS	203935.0
75886304.0	CUT					PASS	203935.0
75886344.0	CUT					PASS	203935.0
75886384.0	CUT					PASS	203935.0
75886424.0	CUT					PASS	203935.0
75886464.0	CUT					PASS	203935.0
75886504.0	CUT					PASS	203935.0
75886544.0	CUT					PASS	203935.0
75886584.0	CUT					PASS	203935.0
75886624.0	CUT					PASS	203935.0
75886664.0	CUT					PASS	203935.0
75886704.0	CUT					PASS	203935.0
75886744.0	CUT					PASS	203935.0
75886784.0	CUT					PASS	203935.0
75886824.0	CUT					PASS	203935.0
75886864.0	CUT					PASS	203109.0
75886904.0	CUT					PASS	203109.0
75886944.0	CUT					PASS	203109.0
75886984.0	CUT					PASS	203109.0
75887024.0	CUT					PASS	203109.0
75887064.0	CUT					PASS	203109.0
75887104.0	CUT					PASS	203109.0
75887144.0	CUT					PASS	203109.0
75887184.0	CUT					PASS	203109.0
75887224.0	CUT					PASS	203109.0
75887264.0	CUT					PASS	203109.0
75887304.0	CUT					PASS	203109.0
75887344.0						PASS	203109.0
75887384.0						HOLD	203109.0
75887424.0						HOLD	203109.0
75887464.0						HOLD	203109.0
75887504.0						PASS	203109.0
75887544.0						PASS	203109.0
75887584.0						PASS	203109.0
75887624.0						PASS	203109.0
75887664.0						PASS	203109.0
75887704.0						PASS	203109.0
75887744.0						PASS	203109.0
75887784.0						PASS	203109.0
75887824.0						PASS	203109.0
75887864.0						PASS	203109.0
75887904.0						PASS	203109.0
75887944.0						PASS	203109.0
75887984.0						PASS	203092.0
75888024.0						PASS	203092.0
75888064.0						PASS	203092.0
75888104.0						PASS	203092.0
75888144.0						PASS	203092.0
75888184.0						PASS	203092.0
75888224.0						PASS	203092.0
75888264.0						PASS	203092.0
75888304.0						PASS	203092.0
75888344.0						PASS	203092.0
75888384.0						HOLD	203092.0
75888424.0						HOLD	203092.0
75888464.0						HOLD	203092.0
75888504.0						HOLD	203092.0
75888544.0						HOLD	203092.0
75888584.0						HOLD	203092.0
75888624.0						MISSED SHOT	203092.0
