# Supplementary material for: Modeling the formation of defensive gaps in basketball: Cutting on a teammate’s drive
Source: PLoS One. 2023 Feb 7;18(2):e0281467. doi: 10.1371/journal.pone.0281467 (PMC9904462; doi:10.1371/journal.pone.0281467)
Supplement: S1 File — Contains action/event labels for the 462 analyzed sequences used in the paper. With the help of the gameIDs and times (last 8 digits of the real time entries), it can be bound to the raw SportVU data available online: https://github.com/linouk23/NBA-Player-Movements/tree/master/data/2016.NBA.Raw.SportVU.Game.Logs. (ZIP) [file pone.0281467.s031.zip › 0021500010_78356680-78364280.csv]

Unnamed: 0	2772.0	201147.0	201976.0	201935.0	1626149.0	EVENT	BALL_HANDLER
78356680.0						DRIBBLE	201976.0
78356720.0						DRIBBLE	201976.0
78356760.0						DRIBBLE	201976.0
78356800.0						DRIBBLE	201976.0
78356840.0						DRIBBLE	201976.0
78356880.0						DRIBBLE	201976.0
78356920.0						DRIBBLE	201976.0
78356960.0						DRIBBLE	201976.0
78357000.0						DRIBBLE	201976.0
78357040.0						DRIBBLE	201976.0
78357080.0						DRIBBLE	201976.0
78357120.0						DRIBBLE	201976.0
78357160.0						DRIBBLE	201976.0
78357200.0						DRIBBLE	201976.0
78357240.0						PASS	201976.0
78357280.0						PASS	201976.0
78357320.0						PASS	201976.0
78357360.0						PASS	201976.0
78357400.0						PASS	201976.0
78357440.0						PASS	201976.0
78357480.0						PASS	201976.0
78357520.0						PASS	201147.0
78357560.0						PASS	201147.0
78357600.0						PASS	201147.0
78357640.0						PASS	201147.0
78357680.0						PASS	201147.0
78357720.0						PASS	201147.0
78357760.0						PASS	201147.0
78357800.0						PASS	201147.0
78357840.0						PASS	201147.0
78357880.0						PASS	201147.0
78357920.0						PASS	201147.0
78357960.0						HOLD	201147.0
78358000.0						HOLD	201147.0
78358040.0						HOLD	201147.0
78358080.0						HOLD	201147.0
78358120.0						PASS	201147.0
78358160.0						PASS	201147.0
78358200.0						PASS	201147.0
78358240.0						PASS	201147.0
78358280.0						PASS	201147.0
78358320.0						PASS	201147.0
78358360.0						PASS	201147.0
78358400.0						PASS	201147.0
78358440.0						PASS	201147.0
78358480.0						PASS	201147.0
78358520.0						PASS	201147.0
78358560.0						PASS	201147.0
78358600.0						PASS	201147.0
78358640.0						PASS	201147.0
78358680.0						PASS	201147.0
78358720.0						PASS	201935.0
78358760.0						PASS	201935.0
78358800.0						PASS	201935.0
78358840.0						PASS	201935.0
78358880.0						PASS	201935.0
78358920.0						PASS	201935.0
78358960.0						PASS	201935.0
78359000.0						PASS	201935.0
78359040.0						PASS	201935.0
78359080.0						PASS	201935.0
78359120.0						PASS	201935.0
78359160.0						PASS	201935.0
78359200.0						PASS	201935.0
78359240.0						PASS	201935.0
78359280.0						PASS	201935.0
78359320.0						DRIBBLE	201935.0
78359360.0						DRIBBLE	201935.0
78359400.0						DRIBBLE	201935.0
78359440.0						DRIBBLE	201935.0
78359480.0						DRIBBLE	201935.0
78359520.0		CUT				DRIBBLE	201935.0
78359560.0		CUT				DRIBBLE	201935.0
78359600.0		CUT				DRIBBLE	201935.0
78359640.0		CUT				DRIBBLE	201935.0
78359680.0		CUT				DRIBBLE	201935.0
78359720.0		CUT				DRIBBLE	201935.0
78359760.0		CUT				DRIBBLE	201935.0
78359800.0		CUT				DRIBBLE	201935.0
78359840.0		CUT				DRIBBLE	201935.0
78359880.0		CUT				DRIBBLE	201935.0
78359920.0		CUT				DRIBBLE	201935.0
78359960.0		CUT				DRIBBLE	201935.0
78360000.0		CUT				DRIBBLE	201935.0
78360040.0		CUT				DRIBBLE	201935.0
78360080.0		CUT				DRIBBLE	201935.0
78360120.0		CUT				DRIBBLE	201935.0
78360160.0		CUT				DRIBBLE	201935.0
78360200.0		CUT				DRIBBLE	201935.0
78360240.0		CUT				DRIBBLE	201935.0
78360280.0		CUT				DRIBBLE	201935.0
78360320.0		CUT				DRIBBLE	201935.0
78360360.0		CUT				DRIBBLE	201935.0
78360400.0		CUT				DRIBBLE	201935.0
78360440.0		CUT				DRIBBLE	201935.0
78360480.0		CUT				DRIBBLE	201935.0
78360520.0		CUT				DRIBBLE	201935.0
78360560.0		CUT				DRIBBLE	201935.0
78360600.0		CUT				DRIBBLE	201935.0
78360640.0		CUT				DRIBBLE	201935.0
78360680.0		CUT				DRIBBLE	201935.0
78360720.0		CUT				DRIBBLE	201935.0
78360760.0		CUT				DRIBBLE	201935.0
78360800.0		CUT				DRIBBLE	201935.0
78360840.0						DRIBBLE	201935.0
78360880.0						DRIBBLE	201935.0
78360920.0						DRIBBLE	201935.0
78360960.0						DRIBBLE	201935.0
78361000.0						DRIBBLE	201935.0
78361040.0						DRIBBLE	201935.0
78361080.0						DRIBBLE	201935.0
78361120.0						DRIBBLE	201935.0
78361160.0						DRIBBLE	201935.0
78361200.0						DRIBBLE	201935.0
78361240.0						DRIBBLE	201935.0
78361280.0						DRIBBLE	201935.0
78361320.0						DRIBBLE	201935.0
78361360.0						DRIBBLE	201935.0
78361400.0						DRIBBLE	201935.0
78361440.0						DRIBBLE	201935.0
78361480.0						DRIBBLE	201935.0
78361520.0						DRIBBLE	201935.0
78361560.0						DRIBBLE	201935.0
78361600.0						DRIBBLE	201935.0
78361640.0				DRIVE		DRIBBLE	201935.0
78361680.0				DRIVE		DRIBBLE	201935.0
78361720.0				DRIVE		DRIBBLE	201935.0
78361760.0				DRIVE		DRIBBLE	201935.0
78361800.0				DRIVE		DRIBBLE	201935.0
78361840.0				DRIVE		DRIBBLE	201935.0
78361880.0				DRIVE		DRIBBLE	201935.0
78361920.0				DRIVE		DRIBBLE	201935.0
78361960.0				DRIVE		DRIBBLE	201935.0
78362000.0				DRIVE		DRIBBLE	201935.0
78362040.0				DRIVE	CUT	DRIBBLE	201935.0
78362080.0				DRIVE	CUT	DRIBBLE	201935.0
78362120.0				DRIVE	CUT	DRIBBLE	201935.0
78362160.0				DRIVE	CUT	DRIBBLE	201935.0
78362200.0				DRIVE	CUT	DRIBBLE	201935.0
78362240.0				DRIVE	CUT	DRIBBLE	201935.0
78362280.0				DRIVE	CUT	DRIBBLE	201935.0
78362320.0				DRIVE	CUT	DRIBBLE	201935.0
78362360.0				DRIVE	CUT	DRIBBLE	201935.0
78362400.0				DRIVE	CUT	DRIBBLE	201935.0
78362440.0				DRIVE	CUT	DRIBBLE	201935.0
78362480.0				DRIVE	CUT	DRIBBLE	201935.0
78362520.0				DRIVE	CUT	DRIBBLE	201935.0
78362560.0				DRIVE	CUT	DRIBBLE	201935.0
78362600.0				DRIVE	CUT	DRIBBLE	201935.0
78362640.0				DRIVE	CUT	DRIBBLE	201935.0
78362680.0				DRIVE	CUT	DRIBBLE	201935.0
78362720.0				DRIVE	CUT	DRIBBLE	201935.0
78362760.0				DRIVE	CUT	DRIBBLE	201935.0
78362800.0				DRIVE	CUT	DRIBBLE	201935.0
78362840.0				DRIVE	CUT	DRIBBLE	201935.0
78362880.0				DRIVE	CUT	DRIBBLE	201935.0
78362920.0				DRIVE	CUT	DRIBBLE	201935.0
78362960.0				DRIVE	CUT	DRIBBLE	201935.0
78363000.0				DRIVE	CUT	DRIBBLE	201935.0
78363040.0				DRIVE	CUT	DRIBBLE	201935.0
78363080.0				DRIVE	CUT	DRIBBLE	201935.0
78363120.0				DRIVE	CUT	DRIBBLE	201935.0
78363160.0				DRIVE	CUT	DRIBBLE	201935.0
78363200.0					CUT	PASS	201935.0
78363240.0					CUT	PASS	201935.0
78363280.0					CUT	PASS	201935.0
78363320.0					CUT	PASS	201935.0
78363360.0					CUT	PASS	201935.0
78363400.0					CUT	PASS	201935.0
78363440.0					CUT	PASS	201935.0
78363480.0					CUT	PASS	201935.0
78363520.0					CUT	PASS	201935.0
78363560.0					CUT	PASS	201935.0
78363600.0					CUT	PASS	201976.0
78363640.0					CUT	PASS	201976.0
78363680.0					CUT	PASS	201976.0
78363720.0						PASS	201976.0
78363760.0						PASS	201976.0
78363800.0						PASS	201976.0
78363840.0						PASS	201976.0
78363880.0						PASS	201976.0
78363920.0						PASS	201976.0
78363960.0						PASS	201976.0
78364000.0						HOLD	201976.0
78364040.0						HOLD	201976.0
78364080.0						HOLD	201976.0
78364120.0						HOLD	201976.0
78364160.0						HOLD	201976.0
78364200.0						HOLD	201976.0
78364240.0						HOLD	201976.0
78364280.0						MADE SHOT	201976.0
