# Supplementary material for: Modeling the formation of defensive gaps in basketball: Cutting on a teammate’s drive
Source: PLoS One. 2023 Feb 7;18(2):e0281467. doi: 10.1371/journal.pone.0281467 (PMC9904462; doi:10.1371/journal.pone.0281467)
Supplement: S1 File — Contains action/event labels for the 462 analyzed sequences used in the paper. With the help of the gameIDs and times (last 8 digits of the real time entries), it can be bound to the raw SportVU data available online: https://github.com/linouk23/NBA-Player-Movements/tree/master/data/2016.NBA.Raw.SportVU.Game.Logs. (ZIP) [file pone.0281467.s031.zip › 0021500011_78270576-78276496.csv]

Unnamed: 0	2210.0	2590.0	2747.0	201567.0	202389.0	EVENT	BALL_HANDLER
78270576.0						NO POSSESSION	202389.0
78270608.0						NO POSSESSION	202389.0
78270656.0						NO POSSESSION	202389.0
78270688.0						NO POSSESSION	202389.0
78270736.0						NO POSSESSION	202389.0
78270768.0						NO POSSESSION	202389.0
78270816.0						NO POSSESSION	202389.0
78270848.0						NO POSSESSION	201567.0
78270896.0						NO POSSESSION	201567.0
78270928.0						NO POSSESSION	201567.0
78270976.0						NO POSSESSION	201567.0
78271008.0						NO POSSESSION	201567.0
78271056.0						NO POSSESSION	201567.0
78271088.0						NO POSSESSION	201567.0
78271136.0						NO POSSESSION	201567.0
78271168.0						NO POSSESSION	201567.0
78271216.0						NO POSSESSION	201567.0
78271248.0						NO POSSESSION	201567.0
78271296.0						NO POSSESSION	201567.0
78271328.0						DRIBBLE	201567.0
78271376.0						DRIBBLE	201567.0
78271408.0						DRIBBLE	201567.0
78271456.0						DRIBBLE	201567.0
78271488.0						DRIBBLE	201567.0
78271536.0						DRIBBLE	201567.0
78271568.0						DRIBBLE	201567.0
78271616.0						DRIBBLE	201567.0
78271648.0						DRIBBLE	201567.0
78271696.0						DRIBBLE	201567.0
78271728.0						DRIBBLE	201567.0
78271776.0						DRIBBLE	201567.0
78271808.0						DRIBBLE	201567.0
78271856.0						DRIBBLE	201567.0
78271888.0						DRIBBLE	201567.0
78271936.0						DRIBBLE	201567.0
78271968.0						DRIBBLE	201567.0
78272016.0						DRIBBLE	201567.0
78272048.0						DRIBBLE	201567.0
78272096.0						PASS	201567.0
78272128.0						PASS	201567.0
78272176.0						PASS	201567.0
78272208.0						PASS	201567.0
78272256.0						PASS	201567.0
78272288.0						PASS	201567.0
78272336.0						PASS	201567.0
78272368.0						PASS	201567.0
78272416.0						PASS	201567.0
78272448.0						PASS
78272496.0						PASS	2210.0
78272528.0						PASS	2210.0
78272576.0						PASS	2210.0
78272608.0						PASS	2210.0
78272656.0						PASS	2210.0
78272688.0						PASS	2210.0
78272736.0						PASS	2210.0
78272768.0						PASS	2210.0
78272816.0						PASS	2210.0
78272848.0						PASS	2210.0
78272896.0						PASS	2210.0
78272928.0						PASS	2210.0
78272976.0						PASS	2210.0
78273008.0						PASS	2210.0
78273056.0						PASS	2210.0
78273088.0	DRIVE					DRIBBLE	2210.0
78273136.0	DRIVE					DRIBBLE	2210.0
78273168.0	DRIVE					DRIBBLE	2210.0
78273216.0	DRIVE					DRIBBLE	2210.0
78273248.0	DRIVE					DRIBBLE	2210.0
78273296.0	DRIVE					DRIBBLE	2210.0
78273328.0	DRIVE					DRIBBLE	2210.0
78273376.0	DRIVE					DRIBBLE	2210.0
78273408.0	DRIVE					DRIBBLE	2210.0
78273456.0	DRIVE					DRIBBLE	2210.0
78273488.0	DRIVE					DRIBBLE	2210.0
78273536.0	DRIVE					DRIBBLE	2210.0
78273568.0	DRIVE					DRIBBLE	2210.0
78273608.0	DRIVE					DRIBBLE	2210.0
78273648.0	DRIVE					DRIBBLE	2210.0
78273696.0	DRIVE					DRIBBLE	2210.0
78273728.0	DRIVE					DRIBBLE	2210.0
78273776.0	DRIVE					DRIBBLE	2210.0
78273808.0	DRIVE					DRIBBLE	2210.0
78273856.0	DRIVE					DRIBBLE	2210.0
78273888.0	DRIVE					DRIBBLE	2210.0
78273936.0	DRIVE					DRIBBLE	2210.0
78273968.0	DRIVE					DRIBBLE	2210.0
78274008.0	DRIVE					DRIBBLE	2210.0
78274048.0	DRIVE					DRIBBLE	2210.0
78274096.0	DRIVE					DRIBBLE	2210.0
78274128.0	DRIVE					DRIBBLE	2210.0
78274176.0	DRIVE					DRIBBLE	2210.0
78274208.0	DRIVE					DRIBBLE	2210.0
78274256.0	DRIVE					DRIBBLE	2210.0
78274288.0	DRIVE					DRIBBLE	2210.0
78274336.0	DRIVE					DRIBBLE	2210.0
78274368.0	DRIVE					DRIBBLE	2210.0
78274408.0						PASS	2210.0
78274448.0						PASS	2210.0
78274496.0						PASS	2210.0
78274528.0						PASS	2210.0
78274576.0						PASS	2210.0
78274608.0						PASS	2210.0
78274656.0						PASS	2210.0
78274688.0						PASS	2210.0
78274736.0						PASS	2210.0
78274768.0						PASS	2590.0
78274808.0						PASS	2590.0
78274848.0						PASS	2590.0
78274888.0						PASS	2590.0
78274928.0						PASS	2590.0
78274976.0						PASS	2590.0
78275008.0						HOLD	2590.0
78275056.0						HOLD	2590.0
78275088.0						HOLD	2590.0
78275128.0						PASS	2590.0
78275168.0						PASS	2590.0
78275216.0						PASS	2590.0
78275248.0						PASS	2590.0
78275296.0						PASS	2590.0
78275328.0						PASS	2590.0
78275376.0						PASS
78275408.0						PASS	201567.0
78275448.0						PASS	201567.0
78275488.0						PASS	201567.0
78275536.0						PASS	201567.0
78275568.0						PASS	201567.0
78275616.0						PASS	201567.0
78275648.0						PASS	201567.0
78275696.0						HOLD	201567.0
78275728.0						HOLD	201567.0
78275768.0						HOLD	201567.0
78275808.0						HOLD	201567.0
78275856.0						HOLD	201567.0
78275888.0						HOLD	201567.0
78275936.0						HOLD	201567.0
78275968.0						HOLD	201567.0
78276016.0						HOLD	201567.0
78276048.0						HOLD	201567.0
78276096.0						HOLD	201567.0
78276128.0						HOLD	201567.0
78276168.0						HOLD	201567.0
78276208.0						HOLD	201567.0
78276248.0						HOLD	201567.0
78276288.0						HOLD	201567.0
78276336.0						HOLD	201567.0
78276368.0						HOLD	201567.0
78276416.0						HOLD	201567.0
78276448.0						HOLD	201567.0
78276496.0						MISSED SHOT	201567.0
