# Supplementary material for: Modeling the formation of defensive gaps in basketball: Cutting on a teammate’s drive
Source: PLoS One. 2023 Feb 7;18(2):e0281467. doi: 10.1371/journal.pone.0281467 (PMC9904462; doi:10.1371/journal.pone.0281467)
Supplement: S1 File — Contains action/event labels for the 462 analyzed sequences used in the paper. With the help of the gameIDs and times (last 8 digits of the real time entries), it can be bound to the raw SportVU data available online: https://github.com/linouk23/NBA-Player-Movements/tree/master/data/2016.NBA.Raw.SportVU.Game.Logs. (ZIP) [file pone.0281467.s031.zip › 0021500011_84620288-84625448.csv]

Unnamed: 0	2757.0	201148.0	203210.0	203893.0	203919.0	EVENT	BALL_HANDLER
84620288.0						DRIBBLE	203893.0
84620328.0						DRIBBLE	203893.0
84620368.0						DRIBBLE	203893.0
84620408.0						DRIBBLE	203893.0
84620448.0						DRIBBLE	203893.0
84620488.0						DRIBBLE	203893.0
84620528.0						DRIBBLE	203893.0
84620568.0						DRIBBLE	203893.0
84620608.0						DRIBBLE	203893.0
84620648.0						PASS	203893.0
84620688.0						PASS	203893.0
84620728.0						PASS	203893.0
84620768.0						PASS	203893.0
84620808.0						PASS	203893.0
84620848.0						PASS	203893.0
84620888.0						PASS	203893.0
84620928.0						PASS	203893.0
84620968.0						PASS
84621008.0						PASS
84621048.0						PASS	2757.0
84621088.0						PASS	2757.0
84621128.0						PASS	2757.0
84621168.0						PASS	2757.0
84621208.0						PASS	2757.0
84621248.0						PASS	2757.0
84621288.0						PASS	2757.0
84621328.0						PASS	2757.0
84621368.0						PASS	2757.0
84621408.0	DRIVE					DRIBBLE	2757.0
84621448.0	DRIVE					DRIBBLE	2757.0
84621488.0	DRIVE					DRIBBLE	2757.0
84621528.0	DRIVE					DRIBBLE	2757.0
84621568.0	DRIVE					DRIBBLE	2757.0
84621608.0	DRIVE					DRIBBLE	2757.0
84621648.0	DRIVE					DRIBBLE	2757.0
84621688.0	DRIVE					DRIBBLE	2757.0
84621728.0	DRIVE					DRIBBLE	2757.0
84621768.0	DRIVE					DRIBBLE	2757.0
84621808.0	DRIVE					DRIBBLE	2757.0
84621848.0	DRIVE					DRIBBLE	2757.0
84621888.0	DRIVE					DRIBBLE	2757.0
84621928.0	DRIVE					DRIBBLE	2757.0
84621968.0	DRIVE					DRIBBLE	2757.0
84622008.0	DRIVE					DRIBBLE	2757.0
84622048.0	DRIVE					DRIBBLE	2757.0
84622088.0	DRIVE					DRIBBLE	2757.0
84622128.0	DRIVE					DRIBBLE	2757.0
84622168.0	DRIVE					DRIBBLE	2757.0
84622208.0	DRIVE					DRIBBLE	2757.0
84622248.0	DRIVE					DRIBBLE	2757.0
84622288.0	DRIVE					DRIBBLE	2757.0
84622328.0	DRIVE					DRIBBLE	2757.0
84622368.0	DRIVE					DRIBBLE	2757.0
84622408.0	DRIVE					DRIBBLE	2757.0
84622448.0	DRIVE					DRIBBLE	2757.0
84622488.0	DRIVE					DRIBBLE	2757.0
84622528.0	DRIVE					DRIBBLE	2757.0
84622568.0	DRIVE					DRIBBLE	2757.0
84622608.0	DRIVE					DRIBBLE	2757.0
84622648.0	DRIVE					DRIBBLE	2757.0
84622688.0	DRIVE					DRIBBLE	2757.0
84622728.0	DRIVE					DRIBBLE	2757.0
84622768.0	DRIVE					DRIBBLE	2757.0
84622808.0	DRIVE					DRIBBLE	2757.0
84622848.0	DRIVE					DRIBBLE	2757.0
84622888.0	DRIVE					DRIBBLE	2757.0
84622928.0	DRIVE					DRIBBLE	2757.0
84622968.0	DRIVE					DRIBBLE	2757.0
84623008.0	DRIVE					DRIBBLE	2757.0
84623048.0	DRIVE					DRIBBLE	2757.0
84623088.0	DRIVE					DRIBBLE	2757.0
84623128.0	DRIVE					DRIBBLE	2757.0
84623168.0	DRIVE					DRIBBLE	2757.0
84623208.0	DRIVE					DRIBBLE	2757.0
84623248.0	DRIVE					DRIBBLE	2757.0
84623288.0	DRIVE					DRIBBLE	2757.0
84623328.0	DRIVE					DRIBBLE	2757.0
84623368.0	DRIVE					DRIBBLE	2757.0
84623408.0	DRIVE					DRIBBLE	2757.0
84623448.0	DRIVE					DRIBBLE	2757.0
84623488.0	DRIVE					DRIBBLE	2757.0
84623528.0	DRIVE					DRIBBLE	2757.0
84623568.0	DRIVE					DRIBBLE	2757.0
84623608.0	DRIVE	CUT				DRIBBLE	2757.0
84623648.0	DRIVE	CUT				DRIBBLE	2757.0
84623688.0	DRIVE	CUT				DRIBBLE	2757.0
84623728.0	DRIVE	CUT				DRIBBLE	2757.0
84623768.0		CUT				PASS	2757.0
84623808.0		CUT				PASS	2757.0
84623848.0		CUT				PASS	2757.0
84623888.0		CUT				PASS	2757.0
84623928.0		CUT				PASS	2757.0
84623968.0		CUT				PASS	2757.0
84624008.0		CUT				PASS	2757.0
84624048.0		CUT				PASS	201148.0
84624088.0		CUT				PASS	201148.0
84624128.0		CUT				PASS	201148.0
84624168.0		CUT				PASS	201148.0
84624208.0		CUT				PASS	201148.0
84624248.0		CUT				PASS	201148.0
84624288.0		CUT				PASS	201148.0
84624328.0		CUT				PASS	201148.0
84624368.0		CUT				PASS	201148.0
84624408.0		CUT				PASS	201148.0
84624448.0		CUT				PASS	201148.0
84624488.0						HOLD	201148.0
84624528.0						HOLD	201148.0
84624568.0						HOLD	201148.0
84624608.0						HOLD	201148.0
84624648.0						HOLD	201148.0
84624688.0						HOLD	201148.0
84624728.0						HOLD	201148.0
84624768.0						HOLD	201148.0
84624808.0						HOLD	201148.0
84624848.0						HOLD	201148.0
84624888.0						HOLD	201148.0
84624928.0						HOLD	201148.0
84624968.0						HOLD	201148.0
84625008.0						HOLD	201148.0
84625048.0						HOLD	201148.0
84625088.0						HOLD	201148.0
84625128.0						HOLD	201148.0
84625168.0						HOLD	201148.0
84625208.0						HOLD	201148.0
84625248.0						HOLD	201148.0
84625288.0						HOLD	201148.0
84625328.0						HOLD	201148.0
84625368.0						HOLD	201148.0
84625408.0						HOLD	201148.0
84625448.0						MADE SHOT	201148.0
