# Supplementary material for: Modeling the formation of defensive gaps in basketball: Cutting on a teammate’s drive
Source: PLoS One. 2023 Feb 7;18(2):e0281467. doi: 10.1371/journal.pone.0281467 (PMC9904462; doi:10.1371/journal.pone.0281467)
Supplement: S1 File — Contains action/event labels for the 462 analyzed sequences used in the paper. With the help of the gameIDs and times (last 8 digits of the real time entries), it can be bound to the raw SportVU data available online: https://github.com/linouk23/NBA-Player-Movements/tree/master/data/2016.NBA.Raw.SportVU.Game.Logs. (ZIP) [file pone.0281467.s031.zip › 0021500015_87005608-87018888.csv]

Unnamed: 0	202334.0	203468.0	203459.0	203090.0	203943.0	EVENT	BALL_HANDLER
87005608.0						DRIBBLE	203468.0
87005648.0						DRIBBLE	203468.0
87005688.0						DRIBBLE	203468.0
87005728.0						DRIBBLE	203468.0
87005768.0						DRIBBLE	203468.0
87005808.0						DRIBBLE	203468.0
87005848.0						DRIBBLE	203468.0
87005888.0						DRIBBLE	203468.0
87005928.0						DRIBBLE	203468.0
87005968.0						DRIBBLE	203468.0
87006008.0						DRIBBLE	203468.0
87006048.0						DRIBBLE	203468.0
87006088.0						DRIBBLE	203468.0
87006128.0						DRIBBLE	203468.0
87006168.0						DRIBBLE	203468.0
87006208.0						DRIBBLE	203468.0
87006248.0						DRIBBLE	203468.0
87006288.0						DRIBBLE	203468.0
87006328.0						DRIBBLE	203468.0
87006368.0						DRIBBLE	203468.0
87006408.0						DRIBBLE	203468.0
87006448.0						DRIBBLE	203468.0
87006488.0						DRIBBLE	203468.0
87006528.0						DRIBBLE	203468.0
87006568.0						DRIBBLE	203468.0
87006608.0						DRIBBLE	203468.0
87006648.0						DRIBBLE	203468.0
87006688.0						DRIBBLE	203468.0
87006728.0						DRIBBLE	203468.0
87006768.0						DRIBBLE	203468.0
87006808.0						DRIBBLE	203468.0
87006848.0						DRIBBLE	203468.0
87006888.0						DRIBBLE	203468.0
87006928.0						DRIBBLE	203468.0
87006968.0						DRIBBLE	203468.0
87007008.0						DRIBBLE	203468.0
87007048.0						DRIBBLE	203468.0
87007088.0						DRIBBLE	203468.0
87007128.0						DRIBBLE	203468.0
87007168.0						DRIBBLE	203468.0
87007208.0						DRIBBLE	203468.0
87007248.0				CUT		DRIBBLE	203468.0
87007288.0				CUT		DRIBBLE	203468.0
87007328.0				CUT		DRIBBLE	203468.0
87007368.0				CUT		DRIBBLE	203468.0
87007408.0				CUT		DRIBBLE	203468.0
87007448.0				CUT		DRIBBLE	203468.0
87007488.0				CUT		DRIBBLE	203468.0
87007528.0				CUT		DRIBBLE	203468.0
87007568.0				CUT		DRIBBLE	203468.0
87007608.0				CUT		DRIBBLE	203468.0
87007648.0				CUT		DRIBBLE	203468.0
87007688.0				CUT		DRIBBLE	203468.0
87007728.0				CUT		DRIBBLE	203468.0
87007768.0				CUT		DRIBBLE	203468.0
87007808.0				CUT		DRIBBLE	203468.0
87007848.0				CUT-SCR		DRIBBLE	203468.0
87007888.0				CUT-SCR		DRIBBLE	203468.0
87007928.0				CUT-SCR		DRIBBLE	203468.0
87007968.0				CUT-SCR		DRIBBLE	203468.0
87008008.0				CUT-SCR		DRIBBLE	203468.0
87008048.0				CUT-SCR		DRIBBLE	203468.0
87008088.0				CUT-SCR		DRIBBLE	203468.0
87008128.0				CUT-SCR		DRIBBLE	203468.0
87008168.0				CUT-SCR		DRIBBLE	203468.0
87008208.0				CUT-SCR		DRIBBLE	203468.0
87008248.0				CUT-SCR		DRIBBLE	203468.0
87008288.0				CUT-SCR		DRIBBLE	203468.0
87008328.0				CUT-SCR		DRIBBLE	203468.0
87008368.0				CUT-SCR		DRIBBLE	203468.0
87008408.0				CUT-SCR		DRIBBLE	203468.0
87008448.0				CUT-SCR		DRIBBLE	203468.0
87008488.0				CUT-SCR		DRIBBLE	203468.0
87008528.0				CUT-SCR		DRIBBLE	203468.0
87008568.0				CUT-SCR		DRIBBLE	203468.0
87008608.0				CUT-SCR		DRIBBLE	203468.0
87008648.0				CUT-SCR		DRIBBLE	203468.0
87008688.0				CUT-SCR		DRIBBLE	203468.0
87008728.0				CUT-SCR		DRIBBLE	203468.0
87008768.0				CUT		DRIBBLE	203468.0
87008808.0				CUT		PASS	203468.0
87008848.0				CUT		PASS	203468.0
87008888.0				CUT		PASS	203468.0
87008928.0				CUT		PASS	203468.0
87008968.0				CUT		PASS	203468.0
87009008.0				CUT		PASS	203468.0
87009048.0				CUT		PASS	203468.0
87009088.0				CUT		PASS	203468.0
87009128.0				CUT		PASS	203468.0
87009168.0				CUT		PASS
87009208.0				CUT		PASS
87009248.0				CUT		PASS
87009288.0				CUT		PASS
87009328.0						PASS
87009368.0						PASS
87009408.0						PASS
87009448.0						PASS
87009488.0						PASS
87009528.0						PASS
87009568.0						PASS
87009608.0						PASS
87009648.0						PASS	203943.0
87009688.0						PASS	203943.0
87009728.0						PASS	203943.0
87009768.0						PASS	203943.0
87009808.0						PASS	203943.0
87009848.0						PASS	203943.0
87009888.0						PASS	203943.0
87009928.0						PASS	203943.0
87009968.0						DRIBBLE	203943.0
87010008.0						DRIBBLE	203943.0
87010048.0						DRIBBLE	203943.0
87010088.0						DRIBBLE	203943.0
87010128.0						DRIBBLE	203943.0
87010168.0						DRIBBLE	203943.0
87010208.0						DRIBBLE	203943.0
87010248.0						DRIBBLE	203943.0
87010288.0						DRIBBLE	203943.0
87010328.0						DRIBBLE	203943.0
87010368.0						DRIBBLE	203943.0
87010408.0						DRIBBLE	203943.0
87010448.0						DRIBBLE	203943.0
87010488.0						DRIBBLE	203943.0
87010528.0						DRIBBLE	203943.0
87010568.0						DRIBBLE	203943.0
87010608.0						DRIBBLE	203943.0
87010648.0						DRIBBLE	203943.0
87010688.0						DRIBBLE	203943.0
87010728.0						DRIBBLE	203943.0
87010768.0						DRIBBLE	203943.0
87010808.0						DRIBBLE	203943.0
87010848.0						DRIBBLE	203943.0
87010888.0						DRIBBLE	203943.0
87010928.0						DRIBBLE	203943.0
87010968.0						DRIBBLE	203943.0
87011008.0						DRIBBLE	203943.0
87011048.0						DRIBBLE	203943.0
87011088.0						DRIBBLE	203943.0
87011128.0						DRIBBLE	203943.0
87011168.0						DRIBBLE	203943.0
87011208.0						DRIBBLE	203943.0
87011248.0						DRIBBLE	203943.0
87011288.0						DRIBBLE	203943.0
87011328.0						DRIBBLE	203943.0
87011368.0						DRIBBLE	203943.0
87011408.0						DRIBBLE	203943.0
87011448.0						DRIBBLE	203943.0
87011488.0						DRIBBLE	203943.0
87011528.0						DRIBBLE	203943.0
87011568.0						DRIBBLE	203943.0
87011608.0						DRIBBLE	203943.0
87011648.0						DRIBBLE	203943.0
87011688.0						DRIBBLE	203943.0
87011728.0						DRIBBLE	203943.0
87011768.0						DRIBBLE	203943.0
87011808.0						DRIBBLE	203943.0
87011848.0						DRIBBLE	203943.0
87011888.0						DRIBBLE	203943.0
87011928.0						DRIBBLE	203943.0
87011968.0						DRIBBLE	203943.0
87012008.0						DRIBBLE	203943.0
87012048.0						DRIBBLE	203943.0
87012088.0						DRIBBLE	203943.0
87012128.0						DRIBBLE	203943.0
87012168.0						DRIBBLE	203943.0
87012208.0						DRIBBLE	203943.0
87012248.0						DRIBBLE	203943.0
87012288.0						DRIBBLE	203943.0
87012328.0						DRIBBLE	203943.0
87012368.0						DRIBBLE	203943.0
87012408.0						DRIBBLE	203943.0
87012448.0						DRIBBLE	203943.0
87012488.0						DRIBBLE	203943.0
87012528.0						DRIBBLE	203943.0
87012568.0						DRIBBLE	203943.0
87012608.0						DRIBBLE	203943.0
87012648.0						DRIBBLE	203943.0
87012688.0						DRIBBLE	203943.0
87012728.0						DRIBBLE	203943.0
87012768.0						DRIBBLE	203943.0
87012808.0						DRIBBLE	203943.0
87012848.0						DRIBBLE	203943.0
87012888.0						DRIBBLE	203943.0
87012928.0						DRIBBLE	203943.0
87012968.0						DRIBBLE	203943.0
87013008.0						DRIBBLE	203943.0
87013048.0						DRIBBLE	203943.0
87013088.0						DRIBBLE	203943.0
87013128.0						DRIBBLE	203943.0
87013168.0						DRIBBLE	203943.0
87013208.0						DRIBBLE	203943.0
87013248.0						DRIBBLE	203943.0
87013288.0						DRIBBLE	203943.0
87013328.0						DRIBBLE	203943.0
87013368.0						DRIBBLE	203943.0
87013408.0						DRIBBLE	203943.0
87013448.0						DRIBBLE	203943.0
87013488.0						DRIBBLE	203943.0
87013528.0						DRIBBLE	203943.0
87013568.0						DRIBBLE	203943.0
87013608.0						DRIBBLE	203943.0
87013648.0						DRIBBLE	203943.0
87013688.0						DRIBBLE	203943.0
87013728.0						DRIBBLE	203943.0
87013768.0						DRIBBLE	203943.0
87013808.0						DRIBBLE	203943.0
87013848.0						DRIBBLE	203943.0
87013888.0						DRIBBLE	203943.0
87013928.0						DRIBBLE	203943.0
87013968.0						DRIBBLE	203943.0
87014008.0						DRIBBLE	203943.0
87014048.0						DRIBBLE	203943.0
87014088.0						DRIBBLE	203943.0
87014128.0						DRIBBLE	203943.0
87014168.0						DRIBBLE	203943.0
87014208.0						DRIBBLE	203943.0
87014248.0						DRIBBLE	203943.0
87014288.0						DRIBBLE	203943.0
87014328.0						DRIBBLE	203943.0
87014368.0						DRIBBLE	203943.0
87014408.0						DRIBBLE	203943.0
87014448.0						DRIBBLE	203943.0
87014488.0						DRIBBLE	203943.0
87014528.0						DRIBBLE	203943.0
87014568.0						DRIBBLE	203943.0
87014608.0						PASS	203943.0
87014648.0						PASS	203943.0
87014688.0						PASS	203943.0
87014728.0						PASS	203943.0
87014768.0						PASS	203943.0
87014808.0						PASS	203943.0
87014848.0						PASS	203943.0
87014888.0						PASS	203943.0
87014928.0						PASS	203468.0
87014968.0						PASS	203468.0
87015008.0						PASS	203468.0
87015048.0						PASS	203468.0
87015088.0						PASS	203468.0
87015128.0						PASS	203468.0
87015168.0						PASS	203468.0
87015208.0						PASS	203468.0
87015248.0						PASS	203468.0
87015288.0						DRIBBLE	203468.0
87015328.0						DRIBBLE	203468.0
87015368.0						DRIBBLE	203468.0
87015408.0						DRIBBLE	203468.0
87015448.0						DRIBBLE	203468.0
87015488.0						DRIBBLE	203468.0
87015528.0						DRIBBLE	203468.0
87015568.0						DRIBBLE	203468.0
87015608.0						DRIBBLE	203468.0
87015648.0						DRIBBLE	203468.0
87015688.0						DRIBBLE	203468.0
87015728.0						DRIBBLE	203468.0
87015768.0						DRIBBLE	203468.0
87015808.0						DRIBBLE	203468.0
87015848.0						DRIBBLE	203468.0
87015888.0						DRIBBLE	203468.0
87015928.0						DRIBBLE	203468.0
87015968.0						DRIBBLE	203468.0
87016008.0						DRIBBLE	203468.0
87016048.0						DRIBBLE	203468.0
87016088.0						DRIBBLE	203468.0
87016128.0						DRIBBLE	203468.0
87016168.0						DRIBBLE	203468.0
87016208.0		DRIVE				DRIBBLE	203468.0
87016248.0		DRIVE				DRIBBLE	203468.0
87016288.0		DRIVE				DRIBBLE	203468.0
87016328.0		DRIVE				DRIBBLE	203468.0
87016368.0		DRIVE				DRIBBLE	203468.0
87016408.0		DRIVE				DRIBBLE	203468.0
87016448.0		DRIVE				DRIBBLE	203468.0
87016488.0		DRIVE				DRIBBLE	203468.0
87016528.0		DRIVE				DRIBBLE	203468.0
87016568.0		DRIVE				DRIBBLE	203468.0
87016608.0		DRIVE				DRIBBLE	203468.0
87016648.0		DRIVE				DRIBBLE	203468.0
87016688.0		DRIVE				DRIBBLE	203468.0
87016728.0		DRIVE				DRIBBLE	203468.0
87016768.0		DRIVE				DRIBBLE	203468.0
87016808.0		DRIVE				DRIBBLE	203468.0
87016848.0		DRIVE				DRIBBLE	203468.0
87016888.0		DRIVE				DRIBBLE	203468.0
87016928.0		DRIVE				DRIBBLE	203468.0
87016968.0		DRIVE				DRIBBLE	203468.0
87017008.0		DRIVE				DRIBBLE	203468.0
87017048.0		DRIVE				DRIBBLE	203468.0
87017088.0		DRIVE				DRIBBLE	203468.0
87017128.0		DRIVE				DRIBBLE	203468.0
87017168.0		DRIVE				DRIBBLE	203468.0
87017208.0		DRIVE				DRIBBLE	203468.0
87017248.0						DRIBBLE	203468.0
87017288.0						DRIBBLE	203468.0
87017328.0						DRIBBLE	203468.0
87017368.0						DRIBBLE	203468.0
87017408.0						DRIBBLE	203468.0
87017448.0						DRIBBLE	203468.0
87017488.0						DRIBBLE	203468.0
87017528.0						DRIBBLE	203468.0
87017568.0						DRIBBLE	203468.0
87017608.0						DRIBBLE	203468.0
87017648.0						DRIBBLE	203468.0
87017688.0						PASS	203468.0
87017728.0						PASS	203468.0
87017768.0						PASS	203468.0
87017808.0						PASS	203468.0
87017848.0						PASS	203468.0
87017888.0						PASS	203468.0
87017928.0						PASS	203468.0
87017968.0						PASS	203468.0
87018008.0						PASS	203468.0
87018048.0						PASS	203468.0
87018088.0						PASS
87018128.0						PASS
87018168.0						PASS
87018208.0						PASS
87018248.0						PASS
87018288.0						PASS
87018328.0						PASS
87018368.0						PASS	203459.0
87018408.0						PASS	203459.0
87018448.0						PASS	203459.0
87018488.0						PASS	203459.0
87018528.0						PASS	203459.0
87018568.0						PASS	203459.0
87018608.0						PASS	203459.0
87018648.0						PASS	203459.0
87018688.0						PASS	203459.0
87018728.0						HOLD	203459.0
87018768.0						HOLD	203459.0
87018808.0						HOLD	203459.0
87018848.0						HOLD	203459.0
87018888.0						MISSED SHOT	203459.0
