# Supplementary material for: Modeling the formation of defensive gaps in basketball: Cutting on a teammate’s drive
Source: PLoS One. 2023 Feb 7;18(2):e0281467. doi: 10.1371/journal.pone.0281467 (PMC9904462; doi:10.1371/journal.pone.0281467)
Supplement: S1 File — Contains action/event labels for the 462 analyzed sequences used in the paper. With the help of the gameIDs and times (last 8 digits of the real time entries), it can be bound to the raw SportVU data available online: https://github.com/linouk23/NBA-Player-Movements/tree/master/data/2016.NBA.Raw.SportVU.Game.Logs. (ZIP) [file pone.0281467.s031.zip › 0021500018_65435544-65440704.csv]

Unnamed: 0	2216.0	2754.0	201584.0	201144.0	201188.0	EVENT	BALL_HANDLER
65435544.0						DRIBBLE	201144.0
65435584.0						DRIBBLE	201144.0
65435624.0						DRIBBLE	201144.0
65435664.0						DRIBBLE	201144.0
65435704.0						DRIBBLE	201144.0
65435744.0						DRIBBLE	201144.0
65435784.0						DRIBBLE	201144.0
65435824.0						DRIBBLE	201144.0
65435864.0						DRIBBLE	201144.0
65435904.0						DRIBBLE	201144.0
65435944.0						DRIBBLE	201144.0
65435984.0						DRIBBLE	201144.0
65436024.0						DRIBBLE	201144.0
65436064.0						DRIBBLE	201144.0
65436104.0						DRIBBLE	201144.0
65436144.0						DRIBBLE	201144.0
65436184.0						DRIBBLE	201144.0
65436224.0						DRIBBLE	201144.0
65436264.0						DRIBBLE	201144.0
65436304.0						DRIBBLE	201144.0
65436344.0						DRIBBLE	201144.0
65436384.0						DRIBBLE	201144.0
65436424.0						DRIBBLE	201144.0
65436464.0						DRIBBLE	201144.0
65436504.0						DRIBBLE	201144.0
65436544.0						DRIBBLE	201144.0
65436584.0						DRIBBLE	201144.0
65436624.0						DRIBBLE	201144.0
65436664.0						DRIBBLE	201144.0
65436704.0						DRIBBLE	201144.0
65436744.0				DRIVE		DRIBBLE	201144.0
65436784.0				DRIVE		DRIBBLE	201144.0
65436824.0				DRIVE		DRIBBLE	201144.0
65436864.0				DRIVE		DRIBBLE	201144.0
65436904.0				DRIVE		DRIBBLE	201144.0
65436944.0				DRIVE		DRIBBLE	201144.0
65436984.0				DRIVE		DRIBBLE	201144.0
65437024.0				DRIVE		DRIBBLE	201144.0
65437064.0				DRIVE		DRIBBLE	201144.0
65437104.0				DRIVE		DRIBBLE	201144.0
65437144.0				DRIVE		DRIBBLE	201144.0
65437184.0				DRIVE		DRIBBLE	201144.0
65437224.0				DRIVE		DRIBBLE	201144.0
65437264.0				DRIVE		DRIBBLE	201144.0
65437304.0				DRIVE		DRIBBLE	201144.0
65437344.0				DRIVE		DRIBBLE	201144.0
65437384.0				DRIVE		DRIBBLE	201144.0
65437424.0				DRIVE		DRIBBLE	201144.0
65437464.0				DRIVE		DRIBBLE	201144.0
65437504.0				DRIVE		DRIBBLE	201144.0
65437544.0				DRIVE		DRIBBLE	201144.0
65437584.0				DRIVE		DRIBBLE	201144.0
65437624.0				DRIVE		DRIBBLE	201144.0
65437664.0				DRIVE		DRIBBLE	201144.0
65437704.0				DRIVE		DRIBBLE	201144.0
65437744.0				DRIVE		DRIBBLE	201144.0
65437784.0				DRIVE		DRIBBLE	201144.0
65437824.0				DRIVE		DRIBBLE	201144.0
65437864.0				DRIVE		DRIBBLE	201144.0
65437904.0						DRIBBLE	201144.0
65437944.0						DRIBBLE	201144.0
65437984.0						DRIBBLE	201144.0
65438024.0						DRIBBLE	201144.0
65438064.0						DRIBBLE	201144.0
65438104.0						DRIBBLE	201144.0
65438144.0						DRIBBLE	201144.0
65438184.0						DRIBBLE	201144.0
65438224.0						DRIBBLE	201144.0
65438264.0						DRIBBLE	201144.0
65438304.0						DRIBBLE	201144.0
65438344.0						DRIBBLE	201144.0
65438384.0						DRIBBLE	201144.0
65438424.0						DRIBBLE	201144.0
65438464.0				DRIVE		DRIBBLE	201144.0
65438504.0				DRIVE		DRIBBLE	201144.0
65438544.0				DRIVE		DRIBBLE	201144.0
65438584.0				DRIVE		DRIBBLE	201144.0
65438624.0				DRIVE		DRIBBLE	201144.0
65438664.0				DRIVE		DRIBBLE	201144.0
65438704.0				DRIVE		DRIBBLE	201144.0
65438744.0				DRIVE		DRIBBLE	201144.0
65438784.0				DRIVE		DRIBBLE	201144.0
65438824.0				DRIVE		DRIBBLE	201144.0
65438864.0				DRIVE		DRIBBLE	201144.0
65438904.0				DRIVE		DRIBBLE	201144.0
65438944.0				DRIVE		DRIBBLE	201144.0
65438984.0				DRIVE		DRIBBLE	201144.0
65439024.0				DRIVE		DRIBBLE	201144.0
65439064.0				DRIVE		DRIBBLE	201144.0
65439104.0				DRIVE		DRIBBLE	201144.0
65439144.0				DRIVE		DRIBBLE	201144.0
65439184.0				DRIVE		DRIBBLE	201144.0
65439224.0				DRIVE		DRIBBLE	201144.0
65439264.0				DRIVE		DRIBBLE	201144.0
65439304.0						PASS	201144.0
65439344.0						PASS	201144.0
65439384.0						PASS	201144.0
65439424.0						PASS	201144.0
65439464.0						PASS	201144.0
65439504.0						PASS	201144.0
65439544.0						PASS	201144.0
65439584.0						PASS	201144.0
65439624.0						PASS	201144.0
65439664.0						PASS	201144.0
65439704.0						PASS	201144.0
65439744.0						PASS	201144.0
65439784.0						PASS	201144.0
65439824.0						PASS
65439864.0						PASS
65439904.0						PASS
65439944.0						PASS
65439984.0						PASS
65440024.0						PASS
65440064.0						PASS
65440104.0						PASS
65440144.0						PASS	201584.0
65440184.0						PASS	201584.0
65440224.0						PASS	201584.0
65440264.0						PASS	201584.0
65440304.0						PASS	201584.0
65440344.0						PASS	201584.0
65440384.0						PASS	201584.0
65440424.0						PASS	201584.0
65440464.0						PASS	201584.0
65440504.0						PASS	201584.0
65440544.0						HOLD	201584.0
65440584.0						HOLD	201584.0
65440624.0						HOLD	201584.0
65440664.0						HOLD	201584.0
65440704.0						MISSED SHOT	201584.0
