# Supplementary material for: Modeling the formation of defensive gaps in basketball: Cutting on a teammate’s drive
Source: PLoS One. 2023 Feb 7;18(2):e0281467. doi: 10.1371/journal.pone.0281467 (PMC9904462; doi:10.1371/journal.pone.0281467)
Supplement: S1 File — Contains action/event labels for the 462 analyzed sequences used in the paper. With the help of the gameIDs and times (last 8 digits of the real time entries), it can be bound to the raw SportVU data available online: https://github.com/linouk23/NBA-Player-Movements/tree/master/data/2016.NBA.Raw.SportVU.Game.Logs. (ZIP) [file pone.0281467.s031.zip › 0021500019_66978000-66988244.csv]

Unnamed: 0	2594.0	200794.0	201168.0	201952.0	203145.0	EVENT	BALL_HANDLER
66978000.0						DRIBBLE	200794.0
66978044.0						DRIBBLE	200794.0
66978080.0						DRIBBLE	200794.0
66978120.0						DRIBBLE	200794.0
66978160.0						DRIBBLE	200794.0
66978204.0						DRIBBLE	200794.0
66978240.0						DRIBBLE	200794.0
66978280.0						DRIBBLE	200794.0
66978320.0						DRIBBLE	200794.0
66978360.0						DRIBBLE	200794.0
66978400.0						DRIBBLE	200794.0
66978440.0						DRIBBLE	200794.0
66978480.0						DRIBBLE	200794.0
66978520.0						DRIBBLE	200794.0
66978560.0						DRIBBLE	200794.0
66978604.0						DRIBBLE	200794.0
66978640.0						DRIBBLE	200794.0
66978684.0						DRIBBLE	200794.0
66978720.0						DRIBBLE	200794.0
66978760.0						DRIBBLE	200794.0
66978804.0						DRIBBLE	200794.0
66978840.0						DRIBBLE	200794.0
66978880.0						DRIBBLE	200794.0
66978920.0						DRIBBLE	200794.0
66978960.0						DRIBBLE	200794.0
66979004.0						DRIBBLE	200794.0
66979040.0						DRIBBLE	200794.0
66979080.0						DRIBBLE	200794.0
66979120.0						DRIBBLE	200794.0
66979160.0						DRIBBLE	200794.0
66979204.0						DRIBBLE	200794.0
66979240.0						DRIBBLE	200794.0
66979280.0						DRIBBLE	200794.0
66979320.0						DRIBBLE	200794.0
66979360.0						DRIBBLE	200794.0
66979404.0						DRIBBLE	200794.0
66979440.0						DRIBBLE	200794.0
66979480.0						DRIBBLE	200794.0
66979524.0						DRIBBLE	200794.0
66979560.0						DRIBBLE	200794.0
66979600.0						DRIBBLE	200794.0
66979640.0						DRIBBLE	200794.0
66979680.0						DRIBBLE	200794.0
66979720.0						DRIBBLE	200794.0
66979760.0						DRIBBLE	200794.0
66979800.0						DRIBBLE	200794.0
66979840.0						DRIBBLE	200794.0
66979880.0						DRIBBLE	200794.0
66979920.0						DRIBBLE	200794.0
66979960.0						DRIBBLE	200794.0
66980000.0						DRIBBLE	200794.0
66980044.0						DRIBBLE	200794.0
66980080.0						DRIBBLE	200794.0
66980120.0						DRIBBLE	200794.0
66980160.0						DRIBBLE	200794.0
66980200.0						DRIBBLE	200794.0
66980240.0						DRIBBLE	200794.0
66980280.0						DRIBBLE	200794.0
66980320.0						DRIBBLE	200794.0
66980360.0						DRIBBLE	200794.0
66980400.0						DRIBBLE	200794.0
66980440.0						DRIBBLE	200794.0
66980484.0						DRIBBLE	200794.0
66980520.0						DRIBBLE	200794.0
66980560.0						DRIBBLE	200794.0
66980600.0						DRIBBLE	200794.0
66980640.0						DRIBBLE	200794.0
66980680.0						DRIBBLE	200794.0
66980724.0						DRIBBLE	200794.0
66980760.0						DRIBBLE	200794.0
66980800.0						DRIBBLE	200794.0
66980840.0						DRIBBLE	200794.0
66980880.0						DRIBBLE	200794.0
66980924.0						DRIBBLE	200794.0
66980960.0						DRIBBLE	200794.0
66981000.0						DRIBBLE	200794.0
66981040.0						DRIBBLE	200794.0
66981080.0						DRIBBLE	200794.0
66981120.0						DRIBBLE	200794.0
66981160.0						DRIBBLE	200794.0
66981200.0						DRIBBLE	200794.0
66981240.0						DRIBBLE	200794.0
66981280.0						DRIBBLE	200794.0
66981324.0						DRIBBLE	200794.0
66981364.0						DRIBBLE	200794.0
66981404.0						DRIBBLE	200794.0
66981444.0						DRIBBLE	200794.0
66981484.0						DRIBBLE	200794.0
66981524.0						DRIBBLE	200794.0
66981564.0						DRIBBLE	200794.0
66981604.0						DRIBBLE	200794.0
66981644.0						DRIBBLE	200794.0
66981684.0						DRIBBLE	200794.0
66981724.0						DRIBBLE	200794.0
66981764.0						DRIBBLE	200794.0
66981804.0						DRIBBLE	200794.0
66981844.0						DRIBBLE	200794.0
66981884.0						PASS	200794.0
66981924.0						PASS	200794.0
66981964.0						PASS	200794.0
66982004.0						PASS	200794.0
66982044.0						PASS	200794.0
66982084.0						PASS	200794.0
66982124.0						PASS	200794.0
66982164.0						PASS	200794.0
66982204.0						PASS	200794.0
66982244.0						PASS	200794.0
66982284.0						PASS	200794.0
66982324.0						PASS	200794.0
66982364.0						PASS	200794.0
66982404.0						PASS	200794.0
66982444.0						PASS	200794.0
66982484.0						PASS	200794.0
66982524.0						PASS	200794.0
66982564.0						PASS	200794.0
66982604.0						PASS	201168.0
66982644.0						PASS	201168.0
66982684.0						PASS	201168.0
66982724.0						PASS	201168.0
66982764.0						PASS	201168.0
66982804.0						PASS	201168.0
66982844.0						PASS	201168.0
66982884.0						PASS	201168.0
66982924.0						PASS	201168.0
66982964.0						PASS	201168.0
66983004.0						DRIBBLE	201168.0
66983044.0						DRIBBLE	201168.0
66983084.0						DRIBBLE	201168.0
66983124.0						DRIBBLE	201168.0
66983164.0						DRIBBLE	201168.0
66983204.0						DRIBBLE	201168.0
66983244.0						DRIBBLE	201168.0
66983284.0						DRIBBLE	201168.0
66983324.0						DRIBBLE	201168.0
66983364.0						DRIBBLE	201168.0
66983404.0						DRIBBLE	201168.0
66983444.0						DRIBBLE	201168.0
66983484.0						DRIBBLE	201168.0
66983524.0						DRIBBLE	201168.0
66983564.0						DRIBBLE	201168.0
66983604.0						DRIBBLE PASS	201168.0
66983644.0						DRIBBLE PASS	201168.0
66983684.0						DRIBBLE PASS	201168.0
66983724.0						DRIBBLE PASS	201168.0
66983764.0						DRIBBLE PASS	201168.0
66983804.0						DRIBBLE PASS	201168.0
66983844.0						DRIBBLE PASS	201168.0
66983884.0						DRIBBLE PASS	201952.0
66983924.0						DRIBBLE PASS	201952.0
66983964.0						DRIBBLE PASS	201952.0
66984004.0						DRIBBLE PASS	201952.0
66984044.0						DRIBBLE PASS	201952.0
66984084.0						DRIBBLE PASS	201952.0
66984124.0						DRIBBLE PASS	201952.0
66984164.0						DRIBBLE PASS	201952.0
66984204.0						DRIBBLE PASS	201952.0
66984244.0						DRIBBLE PASS	201952.0
66984284.0						DRIBBLE PASS	201952.0
66984324.0						DRIBBLE PASS	201952.0
66984364.0						DRIBBLE PASS	201952.0
66984404.0						DRIBBLE	201952.0
66984444.0						DRIBBLE	201952.0
66984484.0						DRIBBLE	201952.0
66984524.0						DRIBBLE	201952.0
66984564.0						DRIBBLE	201952.0
66984604.0						DRIBBLE	201952.0
66984644.0						DRIBBLE	201952.0
66984684.0						DRIBBLE	201952.0
66984724.0						DRIBBLE	201952.0
66984764.0						DRIBBLE	201952.0
66984804.0						DRIBBLE	201952.0
66984844.0						DRIBBLE	201952.0
66984884.0						DRIBBLE	201952.0
66984924.0						DRIBBLE	201952.0
66984964.0						DRIBBLE	201952.0
66985004.0						DRIBBLE	201952.0
66985044.0						DRIBBLE	201952.0
66985084.0						DRIBBLE	201952.0
66985124.0						DRIBBLE	201952.0
66985164.0						DRIBBLE	201952.0
66985204.0						DRIBBLE	201952.0
66985244.0						DRIBBLE	201952.0
66985284.0						DRIBBLE	201952.0
66985324.0						DRIBBLE	201952.0
66985364.0						DRIBBLE	201952.0
66985404.0						DRIBBLE	201952.0
66985444.0				DRIVE		DRIBBLE	201952.0
66985484.0				DRIVE		DRIBBLE	201952.0
66985524.0				DRIVE		DRIBBLE	201952.0
66985564.0				DRIVE		DRIBBLE	201952.0
66985604.0				DRIVE		DRIBBLE	201952.0
66985644.0				DRIVE		DRIBBLE	201952.0
66985684.0				DRIVE		DRIBBLE	201952.0
66985724.0				DRIVE		DRIBBLE	201952.0
66985764.0				DRIVE		DRIBBLE	201952.0
66985804.0				DRIVE		DRIBBLE	201952.0
66985844.0				DRIVE		DRIBBLE	201952.0
66985884.0				DRIVE		DRIBBLE	201952.0
66985924.0				DRIVE		DRIBBLE	201952.0
66985964.0				DRIVE		DRIBBLE	201952.0
66986004.0				DRIVE		DRIBBLE	201952.0
66986044.0				DRIVE		DRIBBLE	201952.0
66986084.0				DRIVE		DRIBBLE	201952.0
66986124.0				DRIVE		DRIBBLE	201952.0
66986164.0				DRIVE		DRIBBLE	201952.0
66986204.0				DRIVE		DRIBBLE	201952.0
66986244.0				DRIVE		DRIBBLE	201952.0
66986284.0				DRIVE		DRIBBLE	201952.0
66986324.0				DRIVE		DRIBBLE	201952.0
66986364.0				DRIVE		DRIBBLE	201952.0
66986404.0				DRIVE		DRIBBLE	201952.0
66986444.0				DRIVE		DRIBBLE	201952.0
66986484.0			CUT	DRIVE		DRIBBLE	201952.0
66986524.0			CUT	DRIVE	CUT	DRIBBLE	201952.0
66986564.0			CUT	DRIVE	CUT	DRIBBLE	201952.0
66986604.0			CUT	DRIVE	CUT	DRIBBLE	201952.0
66986644.0			CUT	DRIVE	CUT	DRIBBLE	201952.0
66986684.0			CUT	DRIVE	CUT	DRIBBLE	201952.0
66986724.0			CUT	DRIVE	CUT	DRIBBLE	201952.0
66986764.0			CUT	DRIVE	CUT	DRIBBLE	201952.0
66986804.0			CUT	DRIVE	CUT	DRIBBLE	201952.0
66986844.0			CUT	DRIVE	CUT	DRIBBLE	201952.0
66986884.0			CUT	DRIVE	CUT	DRIBBLE	201952.0
66986924.0			CUT	DRIVE	CUT	DRIBBLE	201952.0
66986964.0			CUT	DRIVE	CUT	DRIBBLE	201952.0
66987004.0			CUT	DRIVE	CUT	DRIBBLE	201952.0
66987044.0			CUT	DRIVE	CUT	DRIBBLE	201952.0
66987084.0			CUT	DRIVE	CUT	DRIBBLE	201952.0
66987124.0			CUT	DRIVE	CUT	DRIBBLE	201952.0
66987164.0			CUT	DRIVE	CUT	DRIBBLE	201952.0
66987204.0			CUT	DRIVE	CUT	DRIBBLE	201952.0
66987244.0			CUT	DRIVE	CUT	DRIBBLE	201952.0
66987284.0			CUT	DRIVE	CUT	DRIBBLE	201952.0
66987324.0			CUT	DRIVE	CUT	DRIBBLE	201952.0
66987364.0			CUT	DRIVE	CUT	DRIBBLE	201952.0
66987404.0			CUT	DRIVE	CUT	DRIBBLE	201952.0
66987444.0			CUT		CUT	PASS	201952.0
66987484.0			CUT		CUT	PASS	201952.0
66987524.0			CUT		CUT	PASS	201952.0
66987564.0			CUT		CUT	PASS	201952.0
66987604.0			CUT		CUT	PASS	201952.0
66987644.0			CUT		CUT	PASS	201952.0
66987684.0			CUT		CUT	PASS	201952.0
66987724.0			CUT		CUT	PASS	201952.0
66987764.0			CUT		CUT	PASS	203145.0
66987804.0			CUT		CUT	PASS	203145.0
66987844.0			CUT		CUT	PASS	203145.0
66987884.0			CUT		CUT	PASS	203145.0
66987924.0			CUT		CUT	PASS	203145.0
66987964.0			CUT		CUT	PASS	203145.0
66988004.0			CUT		CUT	PASS	203145.0
66988044.0			CUT			HOLD	203145.0
66988084.0			CUT			HOLD	203145.0
66988124.0			CUT			HOLD	203145.0
66988164.0			CUT			HOLD	203145.0
66988204.0			CUT			HOLD	203145.0
66988244.0			CUT			MISSED SHOT	203145.0
