# Supplementary material for: Modeling the formation of defensive gaps in basketball: Cutting on a teammate’s drive
Source: PLoS One. 2023 Feb 7;18(2):e0281467. doi: 10.1371/journal.pone.0281467 (PMC9904462; doi:10.1371/journal.pone.0281467)
Supplement: S1 File — Contains action/event labels for the 462 analyzed sequences used in the paper. With the help of the gameIDs and times (last 8 digits of the real time entries), it can be bound to the raw SportVU data available online: https://github.com/linouk23/NBA-Player-Movements/tree/master/data/2016.NBA.Raw.SportVU.Game.Logs. (ZIP) [file pone.0281467.s031.zip › 0021500019_72577704-72591344.csv]

Unnamed: 0	203200.0	203118.0	203934.0	203471.0	204002.0	EVENT	BALL_HANDLER
72577704.0						PASS	203471.0
72577744.0						PASS	203471.0
72577784.0						PASS	203471.0
72577824.0						PASS	203471.0
72577864.0						PASS	203471.0
72577904.0						PASS	203471.0
72577952.0						PASS	203471.0
72577984.0						PASS	203471.0
72578024.0						PASS	203471.0
72578064.0						PASS	203471.0
72578104.0						PASS	203471.0
72578144.0						PASS	203118.0
72578192.0						PASS	203118.0
72578224.0						PASS	203118.0
72578264.0						PASS	203118.0
72578304.0						PASS	203118.0
72578344.0						PASS	203118.0
72578384.0						PASS	203118.0
72578424.0						PASS	203118.0
72578464.0						PASS	203118.0
72578504.0						PASS	203118.0
72578544.0						PASS	203118.0
72578584.0						PASS	203118.0
72578624.0						PASS	203118.0
72578664.0						PASS	203118.0
72578704.0						PASS	203118.0
72578744.0						PASS	203118.0
72578784.0						PASS	203118.0
72578824.0						PASS	203118.0
72578864.0						HOLD	203118.0
72578904.0						HOLD	203118.0
72578944.0						HOLD	203118.0
72578984.0						HOLD	203118.0
72579024.0						HOLD	203118.0
72579064.0						HOLD	203118.0
72579104.0						HOLD	203118.0
72579144.0						HOLD	203118.0
72579184.0						HOLD	203118.0
72579224.0						HOLD	203118.0
72579264.0						HOLD	203118.0
72579312.0						HOLD	203118.0
72579344.0						HOLD	203118.0
72579384.0						PASS	203118.0
72579424.0						PASS	203118.0
72579464.0						PASS	203118.0
72579504.0						PASS	203118.0
72579544.0						PASS	203118.0
72579584.0						PASS	203118.0
72579624.0						PASS	203118.0
72579664.0						PASS	203118.0
72579704.0						PASS	203118.0
72579744.0						PASS	203118.0
72579784.0						PASS	203118.0
72579824.0						PASS	203118.0
72579864.0						PASS	203118.0
72579904.0						PASS	203118.0
72579944.0						PASS	203118.0
72579984.0						PASS	203118.0
72580024.0						PASS	203471.0
72580064.0						PASS	203471.0
72580104.0						PASS	203471.0
72580144.0						PASS	203471.0
72580184.0						PASS	203471.0
72580224.0						PASS	203471.0
72580264.0						HOLD	203471.0
72580304.0						HOLD	203471.0
72580344.0						HOLD	203471.0
72580384.0						HOLD	203471.0
72580424.0						HOLD	203471.0
72580464.0						HOLD	203471.0
72580504.0						HOLD	203471.0
72580544.0						HOLD	203471.0
72580584.0						HOLD	203471.0
72580624.0						HOLD	203471.0
72580664.0						HOLD	203471.0
72580704.0						HOLD	203471.0
72580752.0						HOLD	203471.0
72580784.0						HOLD	203471.0
72580824.0						HOLD	203471.0
72580864.0						HOLD	203471.0
72580904.0						HOLD	203471.0
72580944.0						HOLD	203471.0
72580984.0						HOLD	203471.0
72581024.0						HOLD	203471.0
72581064.0						HOLD	203471.0
72581104.0						HOLD	203471.0
72581144.0						HOLD	203471.0
72581184.0						HOLD	203471.0
72581224.0						HOLD	203471.0
72581264.0						HOLD	203471.0
72581304.0						HOLD	203471.0
72581344.0						HOLD	203471.0
72581384.0						HOLD	203471.0
72581424.0						HOLD	203471.0
72581464.0						PASS	203471.0
72581504.0						PASS	203471.0
72581552.0						PASS	203471.0
72581584.0						PASS	203471.0
72581624.0						PASS	203471.0
72581664.0						PASS	203471.0
72581704.0						PASS	203471.0
72581744.0						PASS	203471.0
72581784.0						PASS	203471.0
72581824.0						PASS	203471.0
72581864.0						PASS	203471.0
72581904.0						PASS	203471.0
72581944.0						PASS	203471.0
72581984.0						PASS	203471.0
72582024.0						PASS	203471.0
72582064.0						PASS	203471.0
72582104.0						PASS	203471.0
72582144.0						PASS	203471.0
72582184.0						PASS	203471.0
72582224.0						PASS	203471.0
72582264.0						PASS	203471.0
72582304.0						PASS	203471.0
72582344.0						PASS	204002.0
72582384.0						PASS	204002.0
72582424.0						PASS	204002.0
72582464.0						PASS	204002.0
72582512.0						PASS	204002.0
72582544.0						PASS	204002.0
72582584.0						PASS	204002.0
72582624.0						PASS	204002.0
72582664.0						PASS	204002.0
72582704.0						PASS	204002.0
72582744.0						PASS	204002.0
72582784.0						PASS	204002.0
72582824.0						PASS	204002.0
72582864.0						HOLD	204002.0
72582904.0						HOLD	204002.0
72582944.0						HOLD	204002.0
72582984.0						HOLD	204002.0
72583024.0						HOLD	204002.0
72583064.0						HOLD	204002.0
72583104.0						HOLD	204002.0
72583144.0						HOLD	204002.0
72583184.0						HOLD	204002.0
72583224.0						HOLD	204002.0
72583264.0						PASS	204002.0
72583304.0						PASS	204002.0
72583344.0						PASS	204002.0
72583384.0						PASS	204002.0
72583424.0						PASS	204002.0
72583464.0						PASS	204002.0
72583504.0						PASS	203471.0
72583544.0						PASS	203471.0
72583584.0						PASS	203471.0
72583624.0						PASS	203471.0
72583664.0						DRIBBLE	203471.0
72583704.0						DRIBBLE	203471.0
72583744.0						DRIBBLE	203471.0
72583784.0						DRIBBLE	203471.0
72583824.0						DRIBBLE	203471.0
72583864.0						DRIBBLE	203471.0
72583904.0						DRIBBLE	203471.0
72583944.0						DRIBBLE	203471.0
72583984.0						DRIBBLE	203471.0
72584024.0						DRIBBLE	203471.0
72584064.0	CUT					DRIBBLE	203471.0
72584104.0	CUT					DRIBBLE	203471.0
72584144.0	CUT					DRIBBLE	203471.0
72584184.0	CUT					DRIBBLE	203471.0
72584224.0	CUT					DRIBBLE	203471.0
72584264.0	CUT					DRIBBLE	203471.0
72584304.0	CUT					DRIBBLE	203471.0
72584344.0	CUT					DRIBBLE	203471.0
72584384.0	CUT					DRIBBLE	203471.0
72584424.0	CUT					DRIBBLE	203471.0
72584464.0	CUT					DRIBBLE	203471.0
72584504.0	CUT					DRIBBLE	203471.0
72584544.0	CUT					DRIBBLE	203471.0
72584584.0	CUT					DRIBBLE	203471.0
72584624.0	CUT					DRIBBLE	203471.0
72584664.0	CUT					DRIBBLE	203471.0
72584704.0	CUT					DRIBBLE	203471.0
72584744.0	CUT					DRIBBLE	203471.0
72584784.0	CUT					DRIBBLE	203471.0
72584824.0	CUT					DRIBBLE	203471.0
72584864.0	CUT					DRIBBLE	203471.0
72584904.0	CUT					DRIBBLE	203471.0
72584944.0	CUT					DRIBBLE	203471.0
72584984.0	CUT				CUT	DRIBBLE	203471.0
72585024.0	CUT				CUT	DRIBBLE	203471.0
72585064.0	CUT				CUT	DRIBBLE	203471.0
72585104.0	CUT				CUT	DRIBBLE	203471.0
72585144.0	CUT				CUT	DRIBBLE	203471.0
72585184.0	CUT				CUT	DRIBBLE	203471.0
72585224.0	CUT				CUT	DRIBBLE	203471.0
72585264.0	CUT				CUT	DRIBBLE	203471.0
72585304.0	CUT				CUT	DRIBBLE	203471.0
72585344.0	CUT				CUT	DRIBBLE	203471.0
72585384.0	CUT				CUT	DRIBBLE	203471.0
72585424.0	CUT				CUT	DRIBBLE	203471.0
72585464.0	CUT				CUT	DRIBBLE	203471.0
72585504.0	CUT				CUT	DRIBBLE	203471.0
72585544.0	CUT				CUT	DRIBBLE	203471.0
72585584.0					CUT	DRIBBLE	203471.0
72585624.0					CUT	DRIBBLE	203471.0
72585664.0					CUT	DRIBBLE	203471.0
72585704.0					CUT	DRIBBLE	203471.0
72585744.0					CUT	DRIBBLE	203471.0
72585784.0					CUT	DRIBBLE	203471.0
72585824.0					CUT	DRIBBLE	203471.0
72585864.0					CUT	DRIBBLE	203471.0
72585904.0					CUT	DRIBBLE	203471.0
72585944.0					CUT	DRIBBLE	203471.0
72585984.0					CUT	DRIBBLE	203471.0
72586024.0					CUT	DRIBBLE	203471.0
72586064.0					CUT	DRIBBLE	203471.0
72586104.0					CUT	DRIBBLE	203471.0
72586144.0					CUT	DRIBBLE	203471.0
72586184.0					CUT	DRIBBLE	203471.0
72586224.0					CUT	DRIBBLE	203471.0
72586264.0					CUT	DRIBBLE	203471.0
72586304.0					CUT	DRIBBLE	203471.0
72586344.0					CUT	DRIBBLE	203471.0
72586384.0					CUT	DRIBBLE	203471.0
72586424.0					CUT	DRIBBLE	203471.0
72586464.0					CUT	DRIBBLE	203471.0
72586504.0					CUT	DRIBBLE	203471.0
72586544.0					CUT	DRIBBLE	203471.0
72586584.0					CUT	DRIBBLE	203471.0
72586624.0					CUT	DRIBBLE	203471.0
72586664.0						DRIBBLE	203471.0
72586704.0						DRIBBLE	203471.0
72586744.0						DRIBBLE	203471.0
72586784.0						DRIBBLE	203471.0
72586824.0						DRIBBLE	203471.0
72586864.0						DRIBBLE	203471.0
72586904.0						DRIBBLE	203471.0
72586944.0						DRIBBLE	203471.0
72586984.0						DRIBBLE	203471.0
72587024.0						DRIBBLE	203471.0
72587064.0						DRIBBLE	203471.0
72587104.0						DRIBBLE	203471.0
72587144.0						DRIBBLE	203471.0
72587184.0						DRIBBLE	203471.0
72587224.0						DRIBBLE	203471.0
72587264.0						DRIBBLE	203471.0
72587304.0						DRIBBLE	203471.0
72587344.0						DRIBBLE	203471.0
72587384.0						DRIBBLE	203471.0
72587424.0						DRIBBLE	203471.0
72587464.0						DRIBBLE	203471.0
72587504.0						DRIBBLE	203471.0
72587544.0						DRIBBLE	203471.0
72587584.0						DRIBBLE	203471.0
72587624.0						DRIBBLE	203471.0
72587664.0						DRIBBLE	203471.0
72587704.0						DRIBBLE	203471.0
72587744.0						DRIBBLE	203471.0
72587784.0						DRIBBLE	203471.0
72587824.0						DRIBBLE	203471.0
72587864.0						DRIBBLE	203471.0
72587904.0						DRIBBLE	203471.0
72587944.0						DRIBBLE	203471.0
72587984.0						DRIBBLE	203471.0
72588024.0						DRIBBLE	203471.0
72588064.0						DRIBBLE	203471.0
72588104.0						DRIBBLE	203471.0
72588144.0						DRIBBLE	203471.0
72588184.0						DRIBBLE	203471.0
72588224.0						DRIBBLE	203471.0
72588264.0						DRIBBLE	203471.0
72588304.0						DRIBBLE	203471.0
72588344.0						DRIBBLE	203471.0
72588384.0						DRIBBLE	203471.0
72588424.0						DRIBBLE	203471.0
72588464.0						DRIBBLE	203471.0
72588504.0						DRIBBLE	203471.0
72588544.0						DRIBBLE	203471.0
72588584.0						DRIBBLE	203471.0
72588624.0						DRIBBLE	203471.0
72588664.0						DRIBBLE	203471.0
72588704.0						DRIBBLE	203471.0
72588744.0						DRIBBLE	203471.0
72588784.0				DRIVE		DRIBBLE	203471.0
72588824.0				DRIVE		DRIBBLE	203471.0
72588864.0				DRIVE		DRIBBLE	203471.0
72588904.0				DRIVE		DRIBBLE	203471.0
72588944.0				DRIVE		DRIBBLE	203471.0
72588984.0				DRIVE		DRIBBLE	203471.0
72589024.0				DRIVE		DRIBBLE	203471.0
72589064.0				DRIVE		DRIBBLE	203471.0
72589104.0				DRIVE		DRIBBLE	203471.0
72589144.0				DRIVE		DRIBBLE	203471.0
72589184.0				DRIVE		DRIBBLE	203471.0
72589224.0				DRIVE		DRIBBLE	203471.0
72589264.0				DRIVE		DRIBBLE	203471.0
72589304.0				DRIVE		DRIBBLE	203471.0
72589344.0				DRIVE		DRIBBLE	203471.0
72589384.0				DRIVE	CUT	DRIBBLE	203471.0
72589424.0				DRIVE	CUT	DRIBBLE	203471.0
72589464.0				DRIVE	CUT	DRIBBLE	203471.0
72589504.0				DRIVE	CUT	DRIBBLE	203471.0
72589544.0				DRIVE	CUT	DRIBBLE	203471.0
72589584.0				DRIVE	CUT	DRIBBLE	203471.0
72589624.0				DRIVE	CUT	DRIBBLE	203471.0
72589664.0				DRIVE	CUT	DRIBBLE	203471.0
72589704.0				DRIVE	CUT	DRIBBLE	203471.0
72589744.0				DRIVE	CUT	DRIBBLE	203471.0
72589784.0				DRIVE	CUT	DRIBBLE	203471.0
72589824.0				DRIVE	CUT	DRIBBLE	203471.0
72589864.0				DRIVE	CUT	DRIBBLE	203471.0
72589904.0				DRIVE	CUT	DRIBBLE	203471.0
72589944.0				DRIVE	CUT	DRIBBLE	203471.0
72589984.0				DRIVE	CUT	DRIBBLE	203471.0
72590024.0				DRIVE	CUT	DRIBBLE	203471.0
72590064.0				DRIVE	CUT	DRIBBLE	203471.0
72590104.0				DRIVE	CUT	DRIBBLE	203471.0
72590144.0					CUT	PASS	203471.0
72590184.0					CUT	PASS	203471.0
72590224.0					CUT	PASS	203471.0
72590264.0					CUT	PASS	203471.0
72590304.0					CUT	PASS	203471.0
72590344.0					CUT	PASS	203471.0
72590384.0					CUT	PASS	203471.0
72590424.0					CUT	PASS	203471.0
72590464.0					CUT	PASS	203471.0
72590504.0					CUT	PASS	203471.0
72590544.0					CUT	PASS	203471.0
72590584.0					CUT	PASS	203471.0
72590624.0					CUT	PASS	203471.0
72590664.0					CUT	PASS	203471.0
72590704.0					CUT	PASS	203471.0
72590744.0					CUT	PASS	203471.0
72590784.0						PASS	203471.0
72590824.0						PASS	203118.0
72590864.0						PASS	203118.0
72590904.0						PASS	203118.0
72590944.0						PASS	203118.0
72590984.0						PASS	203118.0
72591024.0						PASS	203118.0
72591064.0						PASS	203118.0
72591104.0						PASS	203118.0
72591144.0						HOLD	203118.0
72591184.0						HOLD	203118.0
72591224.0						HOLD	203118.0
72591264.0						HOLD	203118.0
72591304.0						HOLD	203118.0
72591344.0						MISSED SHOT	203118.0
