# Supplementary material for: Modeling the formation of defensive gaps in basketball: Cutting on a teammate’s drive
Source: PLoS One. 2023 Feb 7;18(2):e0281467. doi: 10.1371/journal.pone.0281467 (PMC9904462; doi:10.1371/journal.pone.0281467)
Supplement: S1 File — Contains action/event labels for the 462 analyzed sequences used in the paper. With the help of the gameIDs and times (last 8 digits of the real time entries), it can be bound to the raw SportVU data available online: https://github.com/linouk23/NBA-Player-Movements/tree/master/data/2016.NBA.Raw.SportVU.Game.Logs. (ZIP) [file pone.0281467.s031.zip › 0021500020_73933624-73937584.csv]

Unnamed: 0	1717.0	101109.0	202379.0	203098.0	203939.0	EVENT	BALL_HANDLER
73933624.0						DRIBBLE	101109.0
73933664.0						DRIBBLE	101109.0
73933704.0						DRIBBLE	101109.0
73933744.0						DRIBBLE	101109.0
73933784.0						DRIBBLE	101109.0
73933824.0						DRIBBLE	101109.0
73933864.0						DRIBBLE	101109.0
73933904.0						DRIBBLE	101109.0
73933944.0						DRIBBLE	101109.0
73933984.0						DRIBBLE	101109.0
73934024.0						DRIBBLE	101109.0
73934064.0						DRIBBLE	101109.0
73934104.0						DRIBBLE	101109.0
73934144.0						DRIBBLE	101109.0
73934184.0						DRIBBLE	101109.0
73934224.0						DRIBBLE	101109.0
73934264.0						DRIBBLE	101109.0
73934304.0						DRIBBLE	101109.0
73934344.0						DRIBBLE	101109.0
73934384.0						DRIBBLE	101109.0
73934424.0						DRIBBLE	101109.0
73934464.0						DRIBBLE	101109.0
73934504.0						DRIBBLE	101109.0
73934544.0						DRIBBLE	101109.0
73934584.0						DRIBBLE	101109.0
73934624.0						DRIBBLE	101109.0
73934664.0						DRIBBLE	101109.0
73934704.0						DRIBBLE	101109.0
73934744.0						DRIBBLE	101109.0
73934784.0						DRIBBLE	101109.0
73934824.0						DRIBBLE	101109.0
73934864.0						DRIBBLE	101109.0
73934904.0						DRIBBLE	101109.0
73934944.0						DRIBBLE	101109.0
73934984.0						DRIBBLE	101109.0
73935024.0						DRIBBLE	101109.0
73935064.0						DRIBBLE	101109.0
73935104.0						DRIBBLE	101109.0
73935144.0						DRIBBLE	101109.0
73935184.0						DRIBBLE	101109.0
73935224.0						DRIBBLE	101109.0
73935264.0						DRIBBLE	101109.0
73935304.0						DRIBBLE	101109.0
73935344.0						DRIBBLE	101109.0
73935384.0						DRIBBLE	101109.0
73935424.0						DRIBBLE	101109.0
73935464.0						DRIBBLE	101109.0
73935504.0		DRIVE				DRIBBLE	101109.0
73935544.0		DRIVE				DRIBBLE	101109.0
73935584.0		DRIVE			CUT	DRIBBLE	101109.0
73935624.0		DRIVE			CUT	DRIBBLE	101109.0
73935664.0		DRIVE			CUT	DRIBBLE	101109.0
73935704.0		DRIVE			CUT	DRIBBLE	101109.0
73935744.0		DRIVE			CUT	DRIBBLE	101109.0
73935784.0		DRIVE			CUT	DRIBBLE	101109.0
73935824.0		DRIVE			CUT	DRIBBLE	101109.0
73935864.0		DRIVE			CUT	DRIBBLE	101109.0
73935904.0		DRIVE			CUT	DRIBBLE	101109.0
73935944.0		DRIVE			CUT	DRIBBLE	101109.0
73935984.0		DRIVE			CUT	DRIBBLE	101109.0
73936024.0		DRIVE			CUT	DRIBBLE	101109.0
73936064.0		DRIVE			CUT	DRIBBLE	101109.0
73936104.0		DRIVE			CUT	DRIBBLE	101109.0
73936144.0		DRIVE			CUT	DRIBBLE	101109.0
73936184.0		DRIVE			CUT	DRIBBLE	101109.0
73936224.0		DRIVE			CUT	DRIBBLE	101109.0
73936264.0		DRIVE			CUT	DRIBBLE	101109.0
73936304.0		DRIVE			CUT	DRIBBLE	101109.0
73936344.0		DRIVE			CUT	DRIBBLE	101109.0
73936384.0		DRIVE			CUT	DRIBBLE	101109.0
73936424.0		DRIVE			CUT	DRIBBLE	101109.0
73936464.0		DRIVE			CUT	DRIBBLE	101109.0
73936504.0		DRIVE			CUT	DRIBBLE	101109.0
73936544.0					CUT	PASS	101109.0
73936584.0					CUT	PASS	101109.0
73936624.0					CUT	PASS	101109.0
73936664.0					CUT	PASS	101109.0
73936704.0					CUT	PASS	101109.0
73936744.0					CUT	PASS	203939.0
73936784.0					CUT	PASS	203939.0
73936824.0					CUT	PASS	203939.0
73936864.0					CUT	PASS	203939.0
73936904.0					CUT	PASS	203939.0
73936944.0					CUT	PASS	203939.0
73936984.0					CUT	PASS	203939.0
73937024.0					CUT	PASS	203939.0
73937064.0					CUT	PASS	203939.0
73937104.0					CUT	PASS	203939.0
73937144.0					CUT	PASS	203939.0
73937184.0					CUT	PASS	203939.0
73937224.0					CUT	PASS	203939.0
73937264.0					CUT	PASS	203939.0
73937304.0					CUT	PASS	203939.0
73937344.0					CUT	PASS	203939.0
73937384.0					CUT	PASS	203939.0
73937424.0						HOLD	203939.0
73937464.0						HOLD	203939.0
73937504.0						HOLD	203939.0
73937544.0						HOLD	203939.0
73937584.0						SHOOTING FOUL	203939.0
