# Supplementary material for: Modeling the formation of defensive gaps in basketball: Cutting on a teammate’s drive
Source: PLoS One. 2023 Feb 7;18(2):e0281467. doi: 10.1371/journal.pone.0281467 (PMC9904462; doi:10.1371/journal.pone.0281467)
Supplement: S1 File — Contains action/event labels for the 462 analyzed sequences used in the paper. With the help of the gameIDs and times (last 8 digits of the real time entries), it can be bound to the raw SportVU data available online: https://github.com/linouk23/NBA-Player-Movements/tree/master/data/2016.NBA.Raw.SportVU.Game.Logs. (ZIP) [file pone.0281467.s031.zip › 0021500020_74743720-74749680.csv]

Unnamed: 0	2734.0	200826.0	101111.0	203939.0	1626147.0	EVENT	BALL_HANDLER
74743720.0						DRIBBLE	2734.0
74743760.0						DRIBBLE	2734.0
74743800.0						DRIBBLE	2734.0
74743840.0						DRIBBLE	2734.0
74743880.0						DRIBBLE	2734.0
74743920.0						DRIBBLE	2734.0
74743960.0						DRIBBLE	2734.0
74744000.0						DRIBBLE	2734.0
74744040.0				CUT		DRIBBLE	2734.0
74744080.0				CUT		DRIBBLE	2734.0
74744120.0				CUT		DRIBBLE	2734.0
74744160.0				CUT		DRIBBLE	2734.0
74744200.0				CUT		DRIBBLE	2734.0
74744240.0				CUT		DRIBBLE	2734.0
74744280.0				CUT		DRIBBLE	2734.0
74744320.0				CUT		DRIBBLE	2734.0
74744360.0				CUT		DRIBBLE	2734.0
74744400.0				CUT		DRIBBLE	2734.0
74744440.0				CUT		DRIBBLE	2734.0
74744480.0				CUT		DRIBBLE	2734.0
74744520.0				CUT		DRIBBLE	2734.0
74744560.0				CUT		DRIBBLE	2734.0
74744600.0				CUT		DRIBBLE	2734.0
74744640.0				CUT		DRIBBLE	2734.0
74744680.0				CUT		DRIBBLE	2734.0
74744720.0				CUT		DRIBBLE	2734.0
74744760.0				CUT		DRIBBLE	2734.0
74744800.0				CUT		DRIBBLE	2734.0
74744840.0				CUT		DRIBBLE	2734.0
74744880.0				CUT		DRIBBLE	2734.0
74744920.0				CUT		DRIBBLE	2734.0
74744960.0				CUT		DRIBBLE	2734.0
74745000.0				CUT		DRIBBLE	2734.0
74745040.0				CUT		DRIBBLE	2734.0
74745080.0				CUT		PASS	2734.0
74745120.0						PASS	2734.0
74745160.0						PASS	2734.0
74745200.0						PASS	2734.0
74745240.0						PASS	2734.0
74745280.0						PASS	2734.0
74745320.0						PASS	2734.0
74745360.0						PASS	2734.0
74745400.0						PASS	2734.0
74745440.0						PASS	2734.0
74745480.0						PASS	2734.0
74745520.0						PASS	2734.0
74745560.0						PASS	2734.0
74745600.0						PASS	2734.0
74745640.0						PASS	2734.0
74745680.0						PASS	2734.0
74745720.0						PASS	2734.0
74745760.0						PASS	2734.0
74745800.0						PASS	2734.0
74745840.0						PASS	2734.0
74745880.0						PASS
74745920.0						PASS	200826.0
74745960.0						PASS	200826.0
74746000.0						PASS	200826.0
74746040.0						PASS	200826.0
74746080.0						PASS	200826.0
74746120.0						PASS	200826.0
74746160.0						PASS	200826.0
74746200.0						PASS	200826.0
74746240.0						PASS	200826.0
74746280.0						PASS	200826.0
74746320.0						PASS	200826.0
74746360.0						PASS	200826.0
74746400.0						PASS	200826.0
74746440.0						PASS	200826.0
74746480.0						PASS	200826.0
74746520.0						PASS	200826.0
74746560.0						PASS	200826.0
74746600.0						PASS	200826.0
74746640.0		DRIVE				HOLD	200826.0
74746680.0		DRIVE				HOLD	200826.0
74746720.0		DRIVE				HOLD	200826.0
74746760.0		DRIVE				HOLD	200826.0
74746800.0		DRIVE				HOLD	200826.0
74746840.0		DRIVE				HOLD	200826.0
74746880.0		DRIVE				HOLD	200826.0
74746920.0		DRIVE				HOLD	200826.0
74746960.0		DRIVE				HOLD	200826.0
74747000.0		DRIVE				HOLD	200826.0
74747040.0		DRIVE				HOLD	200826.0
74747080.0		DRIVE				HOLD	200826.0
74747120.0		DRIVE				HOLD	200826.0
74747160.0		DRIVE				HOLD	200826.0
74747200.0		DRIVE				HOLD	200826.0
74747240.0		DRIVE				HOLD	200826.0
74747280.0		DRIVE				HOLD	200826.0
74747320.0		DRIVE				HOLD	200826.0
74747360.0		DRIVE				HOLD	200826.0
74747400.0		DRIVE				HOLD	200826.0
74747440.0		DRIVE				HOLD	200826.0
74747480.0		DRIVE				HOLD	200826.0
74747520.0		DRIVE				HOLD	200826.0
74747560.0		DRIVE				HOLD	200826.0
74747600.0		DRIVE				HOLD	200826.0
74747640.0		DRIVE				HOLD	200826.0
74747680.0		DRIVE				HOLD	200826.0
74747720.0		DRIVE				HOLD	200826.0
74747760.0		DRIVE				HOLD	200826.0
74747800.0		DRIVE				HOLD	200826.0
74747840.0		DRIVE				HOLD	200826.0
74747880.0		DRIVE				HOLD	200826.0
74747920.0		DRIVE				HOLD	200826.0
74747960.0		DRIVE				HOLD	200826.0
74748000.0		DRIVE				HOLD	200826.0
74748040.0		DRIVE				HOLD	200826.0
74748080.0						DRIBBLE PASS	200826.0
74748120.0						DRIBBLE PASS	200826.0
74748160.0						DRIBBLE PASS	200826.0
74748200.0						DRIBBLE PASS	200826.0
74748240.0						DRIBBLE PASS	200826.0
74748280.0						DRIBBLE PASS	200826.0
74748320.0						DRIBBLE PASS	200826.0
74748360.0						DRIBBLE PASS
74748400.0						DRIBBLE PASS
74748440.0						DRIBBLE PASS
74748480.0						DRIBBLE PASS
74748520.0						DRIBBLE PASS
74748560.0						DRIBBLE PASS
74748600.0						DRIBBLE PASS
74748640.0						DRIBBLE PASS
74748680.0						DRIBBLE PASS
74748720.0						DRIBBLE PASS
74748760.0						DRIBBLE PASS
74748800.0						DRIBBLE PASS	203939.0
74748840.0						DRIBBLE PASS	203939.0
74748880.0						DRIBBLE PASS	203939.0
74748920.0						DRIBBLE PASS	203939.0
74748960.0						DRIBBLE PASS	203939.0
74749000.0						DRIBBLE PASS	203939.0
74749040.0						DRIBBLE PASS	203939.0
74749080.0			CUT			DRIBBLE PASS	203939.0
74749120.0			CUT			DRIBBLE PASS	203939.0
74749160.0			CUT			DRIBBLE PASS	203939.0
74749200.0			CUT			DRIBBLE PASS	203939.0
74749240.0			CUT			DRIBBLE PASS	203939.0
74749280.0			CUT			DRIBBLE PASS	203939.0
74749320.0			CUT			DRIBBLE PASS	203939.0
74749360.0			CUT			DRIBBLE PASS	203939.0
74749400.0			CUT			DRIBBLE PASS	203939.0
74749440.0			CUT			DRIBBLE PASS	203939.0
74749480.0			CUT			DRIBBLE PASS	203939.0
74749520.0			CUT			DRIBBLE PASS	203939.0
74749560.0			CUT			DRIBBLE PASS	203939.0
74749600.0			CUT			DRIBBLE PASS	203939.0
74749640.0			CUT			DRIBBLE PASS	203939.0
74749680.0			CUT			MISSED SHOT	203939.0
