# Supplementary material for: Modeling the formation of defensive gaps in basketball: Cutting on a teammate’s drive
Source: PLoS One. 2023 Feb 7;18(2):e0281467. doi: 10.1371/journal.pone.0281467 (PMC9904462; doi:10.1371/journal.pone.0281467)
Supplement: S1 File — Contains action/event labels for the 462 analyzed sequences used in the paper. With the help of the gameIDs and times (last 8 digits of the real time entries), it can be bound to the raw SportVU data available online: https://github.com/linouk23/NBA-Player-Movements/tree/master/data/2016.NBA.Raw.SportVU.Game.Logs. (ZIP) [file pone.0281467.s031.zip › 0021500021_48601640-48615520.csv]

Unnamed: 0	2210.0	2760.0	203099.0	203521.0	202684.0	EVENT	BALL_HANDLER
48601640.0						DRIBBLE	203521.0
48601680.0						DRIBBLE	203521.0
48601720.0						DRIBBLE	203521.0
48601760.0						DRIBBLE	203521.0
48601800.0						DRIBBLE	203521.0
48601840.0						DRIBBLE	203521.0
48601880.0						DRIBBLE	203521.0
48601920.0						DRIBBLE	203521.0
48601960.0						DRIBBLE	203521.0
48602004.0						DRIBBLE	203521.0
48602040.0						DRIBBLE	203521.0
48602080.0						DRIBBLE	203521.0
48602120.0						DRIBBLE	203521.0
48602160.0						DRIBBLE	203521.0
48602200.0						DRIBBLE	203521.0
48602240.0						DRIBBLE	203521.0
48602280.0						DRIBBLE	203521.0
48602320.0						DRIBBLE	203521.0
48602360.0						DRIBBLE	203521.0
48602400.0						DRIBBLE	203521.0
48602440.0						DRIBBLE	203521.0
48602480.0						DRIBBLE	203521.0
48602520.0						DRIBBLE	203521.0
48602560.0						DRIBBLE	203521.0
48602600.0						DRIBBLE	203521.0
48602640.0						DRIBBLE	203521.0
48602680.0						DRIBBLE	203521.0
48602720.0						DRIBBLE	203521.0
48602760.0						DRIBBLE	203521.0
48602800.0						DRIBBLE	203521.0
48602840.0						DRIBBLE	203521.0
48602880.0						DRIBBLE	203521.0
48602920.0						DRIBBLE	203521.0
48602960.0						DRIBBLE	203521.0
48603000.0						DRIBBLE	203521.0
48603040.0						DRIBBLE	203521.0
48603080.0						DRIBBLE	203521.0
48603120.0						DRIBBLE	203521.0
48603160.0						DRIBBLE	203521.0
48603200.0						PASS	203521.0
48603240.0						PASS	203521.0
48603280.0						PASS	203521.0
48603320.0						PASS	203521.0
48603360.0						PASS	203521.0
48603400.0						PASS	203521.0
48603440.0						PASS	203521.0
48603480.0						PASS	203521.0
48603520.0						PASS	203521.0
48603560.0						PASS	203521.0
48603600.0						PASS	203521.0
48603640.0						PASS	203099.0
48603680.0						PASS	203099.0
48603720.0						PASS	203099.0
48603760.0						PASS	203099.0
48603800.0						DRIBBLE	203099.0
48603840.0						DRIBBLE	203099.0
48603880.0						DRIBBLE	203099.0
48603920.0						DRIBBLE	203099.0
48603960.0						DRIBBLE	203099.0
48604000.0						DRIBBLE	203099.0
48604040.0						DRIBBLE	203099.0
48604080.0						DRIBBLE	203099.0
48604120.0						DRIBBLE	203099.0
48604160.0						DRIBBLE	203099.0
48604200.0						DRIBBLE	203099.0
48604240.0						DRIBBLE	203099.0
48604280.0						DRIBBLE	203099.0
48604320.0						DRIBBLE	203099.0
48604360.0						DRIBBLE	203099.0
48604400.0						DRIBBLE	203099.0
48604440.0						DRIBBLE	203099.0
48604480.0						DRIBBLE	203099.0
48604520.0						DRIBBLE	203099.0
48604560.0						DRIBBLE	203099.0
48604600.0						DRIBBLE	203099.0
48604640.0						DRIBBLE	203099.0
48604680.0						DRIBBLE	203099.0
48604720.0						DRIBBLE	203099.0
48604760.0						DRIBBLE	203099.0
48604800.0						DRIBBLE	203099.0
48604840.0						DRIBBLE	203099.0
48604880.0						DRIBBLE	203099.0
48604920.0						DRIBBLE	203099.0
48604960.0						DRIBBLE	203099.0
48605000.0						DRIBBLE	203099.0
48605040.0						DRIBBLE	203099.0
48605080.0						DRIBBLE	203099.0
48605120.0						DRIBBLE	203099.0
48605160.0						DRIBBLE	203099.0
48605200.0						DRIBBLE	203099.0
48605240.0						DRIBBLE	203099.0
48605280.0						DRIBBLE	203099.0
48605320.0						DRIBBLE	203099.0
48605360.0						DRIBBLE	203099.0
48605400.0						DRIBBLE	203099.0
48605440.0						DRIBBLE	203099.0
48605480.0						DRIBBLE	203099.0
48605520.0						DRIBBLE	203099.0
48605560.0						DRIBBLE	203099.0
48605600.0						DRIBBLE	203099.0
48605640.0						DRIBBLE	203099.0
48605680.0						DRIBBLE	203099.0
48605720.0						DRIBBLE	203099.0
48605760.0						DRIBBLE	203099.0
48605800.0						DRIBBLE	203099.0
48605840.0						DRIBBLE	203099.0
48605880.0						DRIBBLE	203099.0
48605920.0						DRIBBLE	203099.0
48605960.0						DRIBBLE	203099.0
48606000.0						DRIBBLE	203099.0
48606040.0						DRIBBLE	203099.0
48606080.0						PASS	203099.0
48606120.0						PASS	203099.0
48606160.0						PASS	203099.0
48606200.0						PASS	203099.0
48606240.0						PASS	203099.0
48606280.0						PASS	203099.0
48606320.0						PASS	203099.0
48606360.0						PASS	203099.0
48606400.0						PASS	203099.0
48606440.0						PASS	203099.0
48606480.0						PASS	203099.0
48606520.0						PASS	203099.0
48606560.0						PASS	203099.0
48606600.0						PASS
48606640.0						PASS	203521.0
48606680.0						PASS	203521.0
48606720.0						PASS	203521.0
48606760.0						PASS	203521.0
48606800.0						PASS	203521.0
48606840.0						PASS	203521.0
48606880.0						PASS	203521.0
48606920.0						PASS	203521.0
48606960.0						HOLD	203521.0
48607000.0						HOLD	203521.0
48607040.0						HOLD	203521.0
48607080.0						PASS	203521.0
48607120.0						PASS	203521.0
48607160.0						PASS	203521.0
48607200.0						PASS	203521.0
48607240.0						PASS	203521.0
48607280.0						PASS	203521.0
48607320.0						PASS	203521.0
48607360.0						PASS
48607400.0						PASS	2760.0
48607440.0						PASS	2760.0
48607480.0						PASS	2760.0
48607520.0						PASS	2760.0
48607560.0						PASS	2760.0
48607600.0						PASS	2760.0
48607640.0						PASS	2760.0
48607680.0						PASS	2760.0
48607720.0						DRIBBLE	2760.0
48607760.0						DRIBBLE	2760.0
48607800.0						DRIBBLE	2760.0
48607840.0						DRIBBLE	2760.0
48607880.0						DRIBBLE	2760.0
48607920.0						DRIBBLE	2760.0
48607960.0						DRIBBLE	2760.0
48608000.0						DRIBBLE	2760.0
48608040.0						DRIBBLE	2760.0
48608080.0						DRIBBLE	2760.0
48608120.0						DRIBBLE	2760.0
48608160.0						DRIBBLE	2760.0
48608200.0						DRIBBLE	2760.0
48608240.0						DRIBBLE	2760.0
48608280.0						DRIBBLE	2760.0
48608320.0						DRIBBLE	2760.0
48608360.0						DRIBBLE	2760.0
48608400.0						DRIBBLE	2760.0
48608440.0						DRIBBLE	2760.0
48608480.0						DRIBBLE	2760.0
48608520.0		DRIVE				DRIBBLE	2760.0
48608560.0		DRIVE				DRIBBLE	2760.0
48608600.0		DRIVE				DRIBBLE	2760.0
48608640.0		DRIVE				DRIBBLE	2760.0
48608680.0		DRIVE				DRIBBLE	2760.0
48608720.0		DRIVE				DRIBBLE	2760.0
48608760.0		DRIVE				DRIBBLE	2760.0
48608800.0		DRIVE				DRIBBLE	2760.0
48608840.0		DRIVE				DRIBBLE	2760.0
48608880.0		DRIVE				DRIBBLE	2760.0
48608920.0		DRIVE				DRIBBLE	2760.0
48608960.0		DRIVE				DRIBBLE	2760.0
48609000.0		DRIVE				DRIBBLE	2760.0
48609040.0		DRIVE				DRIBBLE	2760.0
48609080.0		DRIVE				DRIBBLE	2760.0
48609120.0		DRIVE				DRIBBLE	2760.0
48609160.0		DRIVE				DRIBBLE	2760.0
48609200.0		DRIVE				DRIBBLE	2760.0
48609240.0		DRIVE				DRIBBLE	2760.0
48609280.0						PASS	2760.0
48609320.0						PASS	2760.0
48609360.0						PASS	2760.0
48609400.0						PASS	2760.0
48609440.0						PASS	2760.0
48609480.0						PASS	2760.0
48609520.0						PASS	2760.0
48609560.0						PASS	2760.0
48609600.0						PASS	2760.0
48609640.0						PASS	2760.0
48609680.0						PASS	2760.0
48609720.0						PASS	2760.0
48609760.0						PASS	203099.0
48609800.0						PASS	203099.0
48609840.0						PASS	203099.0
48609880.0						PASS	203099.0
48609920.0						PASS	203099.0
48609960.0						PASS	203099.0
48610000.0						DRIBBLE	203099.0
48610040.0						DRIBBLE	203099.0
48610080.0						DRIBBLE	203099.0
48610120.0			DRIVE			DRIBBLE	203099.0
48610160.0			DRIVE			DRIBBLE	203099.0
48610200.0			DRIVE			DRIBBLE	203099.0
48610240.0			DRIVE			DRIBBLE	203099.0
48610280.0			DRIVE			DRIBBLE	203099.0
48610320.0			DRIVE			DRIBBLE	203099.0
48610360.0			DRIVE			DRIBBLE	203099.0
48610400.0			DRIVE			DRIBBLE	203099.0
48610440.0			DRIVE			DRIBBLE	203099.0
48610480.0			DRIVE			DRIBBLE	203099.0
48610520.0			DRIVE			DRIBBLE	203099.0
48610564.0			DRIVE			DRIBBLE	203099.0
48610600.0			DRIVE			DRIBBLE	203099.0
48610640.0			DRIVE			DRIBBLE	203099.0
48610680.0			DRIVE			DRIBBLE	203099.0
48610720.0			DRIVE			DRIBBLE	203099.0
48610764.0			DRIVE			DRIBBLE	203099.0
48610800.0						DRIBBLE PASS	203099.0
48610840.0						DRIBBLE PASS	203099.0
48610880.0						DRIBBLE PASS	203099.0
48610920.0						DRIBBLE PASS	203099.0
48610964.0						DRIBBLE PASS	203099.0
48611004.0						DRIBBLE PASS	203099.0
48611044.0						DRIBBLE PASS	2760.0
48611080.0						DRIBBLE PASS	2760.0
48611120.0						DRIBBLE PASS	2760.0
48611160.0						DRIBBLE PASS	2760.0
48611204.0						DRIBBLE PASS	2760.0
48611240.0						DRIBBLE PASS	2760.0
48611280.0						DRIBBLE	2760.0
48611324.0						DRIBBLE	2760.0
48611364.0						DRIBBLE	2760.0
48611404.0						DRIBBLE	2760.0
48611440.0						DRIBBLE	2760.0
48611484.0						DRIBBLE	2760.0
48611520.0						DRIBBLE	2760.0
48611560.0						DRIBBLE	2760.0
48611604.0						DRIBBLE	2760.0
48611640.0						DRIBBLE	2760.0
48611680.0						DRIBBLE	2760.0
48611720.0						DRIBBLE	2760.0
48611760.0						DRIBBLE	2760.0
48611800.0						DRIBBLE	2760.0
48611840.0						DRIBBLE	2760.0
48611880.0						DRIBBLE	2760.0
48611920.0						DRIBBLE	2760.0
48611960.0						DRIBBLE	2760.0
48612000.0						DRIBBLE	2760.0
48612040.0						DRIBBLE	2760.0
48612084.0						DRIBBLE	2760.0
48612120.0						DRIBBLE	2760.0
48612160.0						DRIBBLE	2760.0
48612200.0		DRIVE				DRIBBLE	2760.0
48612240.0		DRIVE				DRIBBLE	2760.0
48612280.0		DRIVE				DRIBBLE	2760.0
48612320.0		DRIVE				DRIBBLE	2760.0
48612360.0		DRIVE				DRIBBLE	2760.0
48612400.0		DRIVE				DRIBBLE	2760.0
48612440.0		DRIVE				DRIBBLE	2760.0
48612480.0		DRIVE				DRIBBLE	2760.0
48612524.0		DRIVE				DRIBBLE	2760.0
48612560.0		DRIVE				DRIBBLE	2760.0
48612600.0		DRIVE				DRIBBLE	2760.0
48612640.0		DRIVE				DRIBBLE	2760.0
48612680.0		DRIVE				DRIBBLE	2760.0
48612720.0		DRIVE				DRIBBLE	2760.0
48612760.0		DRIVE				DRIBBLE	2760.0
48612800.0		DRIVE				DRIBBLE	2760.0
48612840.0		DRIVE				DRIBBLE	2760.0
48612880.0		DRIVE				DRIBBLE	2760.0
48612920.0						PASS	2760.0
48612960.0						PASS	2760.0
48613000.0						PASS	2760.0
48613040.0						PASS	2760.0
48613080.0						PASS	2760.0
48613120.0						PASS	2760.0
48613160.0						PASS	2760.0
48613200.0						PASS	2760.0
48613240.0						PASS	203521.0
48613280.0						PASS	203521.0
48613320.0						PASS	203521.0
48613360.0						PASS	203521.0
48613400.0						PASS	203521.0
48613440.0						PASS	203521.0
48613480.0						PASS	203521.0
48613520.0						PASS	203521.0
48613560.0						PASS	203521.0
48613600.0						PASS	203521.0
48613640.0						PASS	203521.0
48613680.0						PASS	203521.0
48613720.0						PASS	203521.0
48613760.0						PASS	203521.0
48613800.0						DRIBBLE	203521.0
48613840.0						DRIBBLE	203521.0
48613880.0						DRIBBLE	203521.0
48613920.0						DRIBBLE	203521.0
48613960.0						DRIBBLE	203521.0
48614000.0						DRIBBLE	203521.0
48614040.0						DRIBBLE	203521.0
48614080.0						DRIBBLE	203521.0
48614120.0						DRIBBLE	203521.0
48614160.0						DRIBBLE	203521.0
48614200.0						DRIBBLE	203521.0
48614240.0						DRIBBLE	203521.0
48614280.0						DRIBBLE	203521.0
48614320.0						DRIBBLE	203521.0
48614360.0						DRIBBLE	203521.0
48614400.0						DRIBBLE	203521.0
48614440.0						DRIBBLE	203521.0
48614480.0						DRIBBLE	203521.0
48614520.0						DRIBBLE	203521.0
48614560.0						DRIBBLE	203521.0
48614600.0						DRIBBLE	203521.0
48614640.0						DRIBBLE	203521.0
48614680.0						DRIBBLE	203521.0
48614720.0						DRIBBLE	203521.0
48614760.0						DRIBBLE	203521.0
48614800.0						DRIBBLE	203521.0
48614840.0						DRIBBLE	203521.0
48614880.0						DRIBBLE	203521.0
48614920.0						DRIBBLE	203521.0
48614960.0						DRIBBLE	203521.0
48615000.0						DRIBBLE	203521.0
48615040.0						DRIBBLE	203521.0
48615080.0						DRIBBLE	203521.0
48615120.0						DRIBBLE	203521.0
48615160.0						DRIBBLE	203521.0
48615200.0						DRIBBLE	203521.0
48615240.0						DRIBBLE	203521.0
48615280.0						DRIBBLE	203521.0
48615320.0		CUT				DRIBBLE	203521.0
48615360.0		CUT				DRIBBLE	203521.0
48615400.0		CUT				DRIBBLE	203521.0
48615440.0		CUT				DRIBBLE	203521.0
48615480.0		CUT				DRIBBLE	203521.0
48615520.0		CUT				MISSED SHOT	203521.0
