# Supplementary material for: Modeling the formation of defensive gaps in basketball: Cutting on a teammate’s drive
Source: PLoS One. 2023 Feb 7;18(2):e0281467. doi: 10.1371/journal.pone.0281467 (PMC9904462; doi:10.1371/journal.pone.0281467)
Supplement: S1 File — Contains action/event labels for the 462 analyzed sequences used in the paper. With the help of the gameIDs and times (last 8 digits of the real time entries), it can be bound to the raw SportVU data available online: https://github.com/linouk23/NBA-Player-Movements/tree/master/data/2016.NBA.Raw.SportVU.Game.Logs. (ZIP) [file pone.0281467.s031.zip › 0021500021_53110376-53114896.csv]

Unnamed: 0	2210.0	2760.0	203099.0	203521.0	202684.0	EVENT	BALL_HANDLER
53110376.0						DRIBBLE	203521.0
53110416.0						DRIBBLE	203521.0
53110456.0						DRIBBLE	203521.0
53110496.0						DRIBBLE	203521.0
53110536.0						DRIBBLE	203521.0
53110576.0						DRIBBLE	203521.0
53110616.0						DRIBBLE	203521.0
53110656.0						DRIBBLE	203521.0
53110696.0						DRIBBLE	203521.0
53110740.0						DRIBBLE	203521.0
53110776.0						DRIBBLE	203521.0
53110816.0						DRIBBLE	203521.0
53110856.0						DRIBBLE	203521.0
53110896.0						DRIBBLE	203521.0
53110936.0						DRIBBLE	203521.0
53110976.0						DRIBBLE	203521.0
53111016.0						DRIBBLE	203521.0
53111056.0						DRIBBLE	203521.0
53111096.0						DRIBBLE	203521.0
53111136.0						DRIBBLE	203521.0
53111176.0						DRIBBLE	203521.0
53111216.0						DRIBBLE	203521.0
53111256.0						DRIBBLE	203521.0
53111296.0						DRIBBLE	203521.0
53111336.0						DRIBBLE	203521.0
53111376.0						DRIBBLE	203521.0
53111416.0						PASS	203521.0
53111456.0						PASS	203521.0
53111496.0						PASS	203521.0
53111536.0						PASS	203521.0
53111576.0						PASS	203521.0
53111616.0						PASS	203521.0
53111656.0						PASS	203521.0
53111696.0						PASS	203521.0
53111736.0						PASS	203521.0
53111776.0						PASS	203521.0
53111816.0						PASS
53111856.0						PASS
53111896.0						PASS	2760.0
53111936.0						PASS	2760.0
53111976.0						PASS	2760.0
53112016.0						PASS	2760.0
53112056.0						PASS	2760.0
53112096.0						PASS	2760.0
53112136.0						PASS	2760.0
53112176.0						PASS	2760.0
53112216.0						PASS	2760.0
53112256.0						PASS	2760.0
53112296.0						PASS	2760.0
53112336.0						HOLD	2760.0
53112376.0						HOLD	2760.0
53112416.0						HOLD	2760.0
53112456.0						HOLD	2760.0
53112496.0						HOLD	2760.0
53112536.0						HOLD	2760.0
53112576.0						HOLD	2760.0
53112616.0						HOLD	2760.0
53112656.0						HOLD	2760.0
53112696.0						HOLD	2760.0
53112736.0						HOLD	2760.0
53112776.0						PASS	2760.0
53112816.0						PASS	2760.0
53112856.0						PASS	2760.0
53112896.0						PASS	2760.0
53112936.0						PASS	2760.0
53112976.0						PASS	2760.0
53113016.0						PASS	2760.0
53113056.0				CUT		PASS	203521.0
53113096.0				CUT	CUT	PASS	203521.0
53113136.0				CUT	CUT	PASS	203521.0
53113176.0				CUT	CUT	PASS	203521.0
53113216.0				CUT	CUT	PASS	203521.0
53113256.0				CUT	CUT	PASS	203521.0
53113296.0				CUT	CUT	PASS	203521.0
53113336.0				CUT	CUT	PASS	203521.0
53113376.0				DRIVE	CUT	HOLD	203521.0
53113416.0				DRIVE	CUT	HOLD	203521.0
53113456.0				DRIVE	CUT	HOLD	203521.0
53113496.0				DRIVE	CUT	HOLD	203521.0
53113536.0				DRIVE	CUT	HOLD	203521.0
53113576.0				DRIVE	CUT	HOLD	203521.0
53113616.0				DRIVE	CUT	HOLD	203521.0
53113656.0				DRIVE	CUT	HOLD	203521.0
53113696.0				DRIVE	CUT	HOLD	203521.0
53113736.0				DRIVE	CUT	HOLD	203521.0
53113776.0				DRIVE	CUT	HOLD	203521.0
53113816.0				DRIVE	CUT	HOLD	203521.0
53113856.0					CUT	PASS	203521.0
53113896.0					CUT	PASS	203521.0
53113936.0					CUT	PASS	203521.0
53113976.0					CUT	PASS	203521.0
53114016.0					CUT	PASS	203521.0
53114056.0					CUT	PASS	203521.0
53114096.0					CUT	PASS	203521.0
53114136.0					CUT	PASS	203521.0
53114176.0					CUT	PASS	203521.0
53114216.0					CUT	PASS	203521.0
53114256.0					CUT	PASS	202684.0
53114296.0					CUT	PASS	202684.0
53114336.0					CUT	PASS	202684.0
53114376.0					CUT	PASS	202684.0
53114416.0					CUT	PASS	202684.0
53114456.0					CUT	PASS	202684.0
53114496.0					CUT	PASS	202684.0
53114536.0					CUT	PASS	202684.0
53114576.0					CUT	PASS	202684.0
53114616.0						HOLD	202684.0
53114656.0						HOLD	202684.0
53114696.0						HOLD	202684.0
53114736.0						HOLD	202684.0
53114776.0						HOLD	202684.0
53114816.0						HOLD	202684.0
53114856.0						HOLD	202684.0
53114896.0						MISSED SHOT	202684.0
