# Supplementary material for: Modeling the formation of defensive gaps in basketball: Cutting on a teammate’s drive
Source: PLoS One. 2023 Feb 7;18(2):e0281467. doi: 10.1371/journal.pone.0281467 (PMC9904462; doi:10.1371/journal.pone.0281467)
Supplement: S1 File — Contains action/event labels for the 462 analyzed sequences used in the paper. With the help of the gameIDs and times (last 8 digits of the real time entries), it can be bound to the raw SportVU data available online: https://github.com/linouk23/NBA-Player-Movements/tree/master/data/2016.NBA.Raw.SportVU.Game.Logs. (ZIP) [file pone.0281467.s031.zip › 0021500023_52485472-52494032.csv]

Unnamed: 0	203477.0	204456.0	203960.0	203924.0	203457.0	EVENT	BALL_HANDLER
52485472.0						DRIBBLE	204456.0
52485516.0						DRIBBLE	204456.0
52485556.0						DRIBBLE	204456.0
52485592.0						DRIBBLE	204456.0
52485636.0						DRIBBLE	204456.0
52485676.0						DRIBBLE	204456.0
52485712.0						DRIBBLE	204456.0
52485756.0						DRIBBLE	204456.0
52485796.0						DRIBBLE	204456.0
52485832.0						DRIBBLE	204456.0
52485876.0						DRIBBLE	204456.0
52485916.0						DRIBBLE	204456.0
52485952.0						DRIBBLE	204456.0
52485996.0						DRIBBLE	204456.0
52486036.0						DRIBBLE	204456.0
52486072.0						DRIBBLE	204456.0
52486112.0						DRIBBLE	204456.0
52486156.0						DRIBBLE	204456.0
52486192.0						DRIBBLE	204456.0
52486232.0						DRIBBLE	204456.0
52486272.0						DRIBBLE	204456.0
52486312.0						DRIBBLE	204456.0
52486356.0						DRIBBLE	204456.0
52486392.0						DRIBBLE	204456.0
52486432.0						DRIBBLE	204456.0
52486472.0						DRIBBLE	204456.0
52486512.0						DRIBBLE	204456.0
52486552.0						PASS	204456.0
52486592.0						PASS	204456.0
52486632.0						PASS	204456.0
52486672.0						PASS	204456.0
52486712.0						PASS	204456.0
52486752.0						PASS	204456.0
52486792.0						PASS	204456.0
52486832.0						PASS	204456.0
52486876.0						PASS	204456.0
52486916.0						PASS	204456.0
52486952.0						PASS	203477.0
52486992.0						PASS	203477.0
52487036.0						PASS	203477.0
52487076.0						PASS	203477.0
52487112.0						PASS	203477.0
52487152.0						PASS	203477.0
52487192.0						PASS	203477.0
52487232.0						PASS	203477.0
52487272.0						PASS	203477.0
52487316.0						PASS	203477.0
52487356.0						HOLD	203477.0
52487392.0						HOLD	203477.0
52487432.0						HOLD	203477.0
52487472.0						PASS	203477.0
52487512.0						PASS	203477.0
52487556.0						PASS	203477.0
52487596.0						PASS	203477.0
52487632.0						PASS	203477.0
52487676.0						PASS	203477.0
52487712.0						PASS	203477.0
52487752.0						PASS	203477.0
52487792.0						PASS	203477.0
52487832.0						PASS	203477.0
52487872.0						PASS	203924.0
52487912.0						PASS	203924.0
52487952.0						PASS	203924.0
52487996.0						PASS	203924.0
52488032.0						PASS	203924.0
52488076.0						PASS	203924.0
52488112.0						PASS	203924.0
52488152.0						PASS	203924.0
52488192.0						PASS	203924.0
52488232.0						PASS	203924.0
52488272.0						PASS	203924.0
52488316.0						DRIBBLE	203924.0
52488352.0						DRIBBLE	203924.0
52488392.0						DRIBBLE	203924.0
52488432.0						DRIBBLE	203924.0
52488472.0						DRIBBLE	203924.0
52488512.0						DRIBBLE	203924.0
52488552.0						DRIBBLE	203924.0
52488592.0						DRIBBLE	203924.0
52488632.0						DRIBBLE	203924.0
52488672.0						DRIBBLE	203924.0
52488712.0						DRIBBLE	203924.0
52488752.0						DRIBBLE	203924.0
52488792.0						DRIBBLE	203924.0
52488832.0						DRIBBLE	203924.0
52488876.0						DRIBBLE	203924.0
52488912.0						PASS	203924.0
52488952.0						PASS	203924.0
52488992.0						PASS	203924.0
52489032.0						PASS	203924.0
52489072.0						PASS	203924.0
52489116.0						PASS	203924.0
52489156.0						PASS	203924.0
52489192.0						PASS	203924.0
52489232.0						PASS	203924.0
52489272.0						PASS	203924.0
52489316.0						PASS	203924.0
52489352.0						PASS	203924.0
52489392.0						PASS	203924.0
52489432.0						PASS	203924.0
52489476.0						PASS	203924.0
52489512.0						PASS	203960.0
52489552.0						PASS	203960.0
52489592.0						PASS	203960.0
52489636.0						PASS	203960.0
52489672.0						PASS	203960.0
52489712.0						PASS	203960.0
52489756.0						DRIBBLE	203960.0
52489792.0						DRIBBLE	203960.0
52489832.0						DRIBBLE	203960.0
52489872.0						DRIBBLE	203960.0
52489912.0						DRIBBLE	203960.0
52489952.0						DRIBBLE	203960.0
52489992.0						DRIBBLE	203960.0
52490032.0						DRIBBLE	203960.0
52490072.0						DRIBBLE	203960.0
52490112.0						DRIBBLE	203960.0
52490152.0						DRIBBLE	203960.0
52490192.0						DRIBBLE	203960.0
52490232.0						DRIBBLE	203960.0
52490272.0						DRIBBLE	203960.0
52490312.0						DRIBBLE	203960.0
52490352.0						DRIBBLE	203960.0
52490392.0						DRIBBLE	203960.0
52490436.0						DRIBBLE	203960.0
52490476.0						DRIBBLE	203960.0
52490516.0						DRIBBLE	203960.0
52490556.0						DRIBBLE	203960.0
52490596.0						DRIBBLE	203960.0
52490636.0						DRIBBLE	203960.0
52490676.0						DRIBBLE	203960.0
52490716.0						DRIBBLE	203960.0
52490756.0						DRIBBLE	203960.0
52490796.0						DRIBBLE	203960.0
52490836.0						DRIBBLE	203960.0
52490876.0			DRIVE			DRIBBLE	203960.0
52490916.0			DRIVE			DRIBBLE	203960.0
52490956.0			DRIVE			DRIBBLE	203960.0
52490996.0			DRIVE			DRIBBLE	203960.0
52491036.0			DRIVE			DRIBBLE	203960.0
52491076.0			DRIVE			DRIBBLE	203960.0
52491116.0			DRIVE			DRIBBLE	203960.0
52491156.0			DRIVE			DRIBBLE	203960.0
52491196.0			DRIVE			DRIBBLE	203960.0
52491236.0			DRIVE			DRIBBLE	203960.0
52491276.0			DRIVE			DRIBBLE	203960.0
52491316.0			DRIVE			DRIBBLE	203960.0
52491356.0			DRIVE			DRIBBLE	203960.0
52491396.0			DRIVE			DRIBBLE	203960.0
52491436.0			DRIVE			DRIBBLE	203960.0
52491476.0			DRIVE			DRIBBLE	203960.0
52491516.0			DRIVE			DRIBBLE	203960.0
52491556.0			DRIVE			DRIBBLE	203960.0
52491596.0			DRIVE			DRIBBLE	203960.0
52491636.0			DRIVE			DRIBBLE	203960.0
52491676.0			DRIVE			DRIBBLE	203960.0
52491716.0			DRIVE			DRIBBLE	203960.0
52491756.0			DRIVE			DRIBBLE	203960.0
52491796.0			DRIVE	CUT		DRIBBLE	203960.0
52491836.0			DRIVE	CUT		DRIBBLE	203960.0
52491876.0			DRIVE	CUT		DRIBBLE	203960.0
52491916.0			DRIVE	CUT		DRIBBLE	203960.0
52491956.0			DRIVE	CUT		DRIBBLE	203960.0
52491996.0			DRIVE	CUT		DRIBBLE	203960.0
52492036.0			DRIVE	CUT		DRIBBLE	203960.0
52492076.0			DRIVE	CUT		DRIBBLE	203960.0
52492116.0			DRIVE	CUT		DRIBBLE	203960.0
52492156.0			DRIVE	CUT		DRIBBLE	203960.0
52492196.0			DRIVE	CUT		DRIBBLE	203960.0
52492236.0			DRIVE	CUT		DRIBBLE	203960.0
52492276.0			DRIVE	CUT		DRIBBLE	203960.0
52492316.0			DRIVE	CUT		DRIBBLE	203960.0
52492356.0			DRIVE	CUT		DRIBBLE	203960.0
52492396.0			DRIVE	CUT		DRIBBLE	203960.0
52492436.0			DRIVE	CUT		DRIBBLE	203960.0
52492476.0			DRIVE	CUT		DRIBBLE	203960.0
52492516.0			DRIVE	CUT		DRIBBLE	203960.0
52492556.0			DRIVE	CUT		DRIBBLE	203960.0
52492596.0				CUT		DRIBBLE	203960.0
52492636.0				CUT		DRIBBLE	203960.0
52492676.0				CUT		PASS	203960.0
52492716.0				CUT		PASS	203960.0
52492756.0				CUT		PASS	203960.0
52492796.0				CUT		PASS	203960.0
52492836.0				CUT		PASS	203457.0
52492876.0				CUT		PASS	203457.0
52492916.0				CUT		PASS	203457.0
52492956.0				CUT		PASS	203457.0
52492996.0				CUT		PASS	203457.0
52493036.0				CUT		DRIBBLE	203457.0
52493076.0				CUT		DRIBBLE	203457.0
52493116.0				CUT		DRIBBLE	203457.0
52493156.0				CUT		DRIBBLE	203457.0
52493196.0				CUT		DRIBBLE	203457.0
52493236.0				CUT		DRIBBLE	203457.0
52493276.0				CUT		DRIBBLE	203457.0
52493316.0				CUT		DRIBBLE	203457.0
52493352.0				CUT		DRIBBLE	203457.0
52493396.0				CUT		DRIBBLE	203457.0
52493436.0				CUT		DRIBBLE	203457.0
52493476.0				CUT		DRIBBLE	203457.0
52493512.0				CUT		DRIBBLE	203457.0
52493556.0				CUT		DRIBBLE	203457.0
52493592.0				CUT		DRIBBLE	203457.0
52493632.0						DRIBBLE	203457.0
52493676.0						DRIBBLE	203457.0
52493716.0						DRIBBLE	203457.0
52493752.0						DRIBBLE	203457.0
52493792.0						DRIBBLE	203457.0
52493832.0						DRIBBLE	203457.0
52493872.0						DRIBBLE	203457.0
52493912.0						DRIBBLE	203457.0
52493956.0						DRIBBLE	203457.0
52493996.0						DRIBBLE	203457.0
52494032.0						MADE SHOT	203457.0
