# Supplementary material for: Modeling the formation of defensive gaps in basketball: Cutting on a teammate’s drive
Source: PLoS One. 2023 Feb 7;18(2):e0281467. doi: 10.1371/journal.pone.0281467 (PMC9904462; doi:10.1371/journal.pone.0281467)
Supplement: S1 File — Contains action/event labels for the 462 analyzed sequences used in the paper. With the help of the gameIDs and times (last 8 digits of the real time entries), it can be bound to the raw SportVU data available online: https://github.com/linouk23/NBA-Player-Movements/tree/master/data/2016.NBA.Raw.SportVU.Game.Logs. (ZIP) [file pone.0281467.s031.zip › 0021500024_49213384-49226504.csv]

Unnamed: 0	201960.0	200768.0	202335.0	201942.0	202687.0	EVENT	BALL_HANDLER
49213384.0						DRIBBLE	201942.0
49213424.0						DRIBBLE	201942.0
49213464.0						DRIBBLE	201942.0
49213504.0						DRIBBLE	201942.0
49213544.0						DRIBBLE	201942.0
49213584.0						DRIBBLE	201942.0
49213624.0						DRIBBLE	201942.0
49213664.0						DRIBBLE	201942.0
49213704.0						DRIBBLE	201942.0
49213744.0						DRIBBLE	201942.0
49213784.0						DRIBBLE	201942.0
49213824.0						DRIBBLE	201942.0
49213864.0						DRIBBLE	201942.0
49213904.0						DRIBBLE	201942.0
49213944.0						DRIBBLE	201942.0
49213984.0						DRIBBLE	201942.0
49214024.0						DRIBBLE	201942.0
49214064.0						DRIBBLE	201942.0
49214104.0						DRIBBLE	201942.0
49214144.0						DRIBBLE	201942.0
49214184.0						DRIBBLE	201942.0
49214224.0						DRIBBLE	201942.0
49214264.0						DRIBBLE	201942.0
49214304.0						DRIBBLE	201942.0
49214344.0						DRIBBLE	201942.0
49214384.0						DRIBBLE	201942.0
49214424.0						DRIBBLE	201942.0
49214464.0						DRIBBLE	201942.0
49214504.0						DRIBBLE	201942.0
49214544.0						DRIBBLE	201942.0
49214584.0						DRIBBLE	201942.0
49214624.0						DRIBBLE	201942.0
49214664.0						DRIBBLE	201942.0
49214704.0						DRIBBLE	201942.0
49214744.0						DRIBBLE	201942.0
49214784.0						DRIBBLE	201942.0
49214824.0						DRIBBLE	201942.0
49214864.0						DRIBBLE	201942.0
49214904.0						DRIBBLE	201942.0
49214944.0						DRIBBLE	201942.0
49214984.0						DRIBBLE	201942.0
49215024.0						DRIBBLE	201942.0
49215064.0						DRIBBLE	201942.0
49215104.0						DRIBBLE	201942.0
49215144.0						DRIBBLE	201942.0
49215184.0						DRIBBLE	201942.0
49215224.0						DRIBBLE	201942.0
49215264.0						DRIBBLE	201942.0
49215304.0						DRIBBLE	201942.0
49215344.0						DRIBBLE	201942.0
49215384.0						DRIBBLE	201942.0
49215424.0						DRIBBLE	201942.0
49215464.0						DRIBBLE	201942.0
49215504.0						DRIBBLE	201942.0
49215544.0						DRIBBLE	201942.0
49215584.0						DRIBBLE	201942.0
49215624.0						DRIBBLE	201942.0
49215664.0						DRIBBLE	201942.0
49215704.0						DRIBBLE	201942.0
49215744.0						DRIBBLE	201942.0
49215784.0						DRIBBLE	201942.0
49215824.0						DRIBBLE	201942.0
49215864.0						DRIBBLE	201942.0
49215904.0						DRIBBLE	201942.0
49215944.0						DRIBBLE	201942.0
49215984.0						DRIBBLE	201942.0
49216024.0						DRIBBLE	201942.0
49216064.0						DRIBBLE	201942.0
49216104.0						DRIBBLE	201942.0
49216144.0						DRIBBLE	201942.0
49216184.0						DRIBBLE	201942.0
49216224.0						DRIBBLE	201942.0
49216264.0						DRIBBLE	201942.0
49216304.0						DRIBBLE	201942.0
49216344.0						DRIBBLE	201942.0
49216384.0						DRIBBLE	201942.0
49216424.0						DRIBBLE	201942.0
49216464.0						DRIBBLE	201942.0
49216504.0						DRIBBLE	201942.0
49216544.0						DRIBBLE	201942.0
49216584.0						DRIBBLE	201942.0
49216624.0						DRIBBLE	201942.0
49216664.0						DRIBBLE	201942.0
49216704.0						DRIBBLE	201942.0
49216744.0						DRIBBLE	201942.0
49216784.0						DRIBBLE	201942.0
49216824.0						DRIBBLE	201942.0
49216864.0						DRIBBLE	201942.0
49216904.0					CUT	DRIBBLE	201942.0
49216944.0					CUT	DRIBBLE	201942.0
49216984.0					CUT	DRIBBLE	201942.0
49217024.0					CUT	DRIBBLE	201942.0
49217064.0					CUT	DRIBBLE	201942.0
49217104.0					CUT	DRIBBLE	201942.0
49217144.0					CUT	DRIBBLE	201942.0
49217184.0					CUT	DRIBBLE	201942.0
49217224.0					CUT	DRIBBLE	201942.0
49217264.0					CUT	DRIBBLE	201942.0
49217304.0					CUT	DRIBBLE	201942.0
49217344.0					CUT	DRIBBLE	201942.0
49217384.0					CUT	DRIBBLE	201942.0
49217424.0					CUT	DRIBBLE	201942.0
49217464.0					CUT	DRIBBLE	201942.0
49217504.0					CUT	DRIBBLE	201942.0
49217544.0					CUT	DRIBBLE	201942.0
49217584.0					CUT	DRIBBLE	201942.0
49217624.0					CUT	DRIBBLE	201942.0
49217664.0					CUT	DRIBBLE	201942.0
49217704.0					CUT	DRIBBLE	201942.0
49217744.0					CUT	DRIBBLE	201942.0
49217784.0					CUT	DRIBBLE	201942.0
49217824.0					CUT	DRIBBLE	201942.0
49217864.0					CUT	DRIBBLE	201942.0
49217904.0					CUT	DRIBBLE	201942.0
49217944.0					CUT	DRIBBLE	201942.0
49217984.0					CUT	DRIBBLE	201942.0
49218024.0					CUT	DRIBBLE	201942.0
49218064.0					CUT	DRIBBLE	201942.0
49218104.0					CUT	DRIBBLE	201942.0
49218144.0					CUT	DRIBBLE	201942.0
49218184.0					CUT	DRIBBLE	201942.0
49218224.0					CUT	DRIBBLE	201942.0
49218264.0					CUT	DRIBBLE	201942.0
49218304.0					CUT	DRIBBLE	201942.0
49218344.0					CUT	DRIBBLE	201942.0
49218384.0					CUT	DRIBBLE	201942.0
49218424.0					CUT	DRIBBLE	201942.0
49218464.0					CUT	DRIBBLE	201942.0
49218504.0					CUT	DRIBBLE	201942.0
49218544.0					CUT	DRIBBLE	201942.0
49218584.0					CUT	DRIBBLE	201942.0
49218624.0					CUT	DRIBBLE	201942.0
49218664.0					CUT	DRIBBLE	201942.0
49218704.0					CUT	DRIBBLE	201942.0
49218744.0					CUT	DRIBBLE	201942.0
49218784.0					CUT	DRIBBLE	201942.0
49218824.0					CUT	DRIBBLE	201942.0
49218864.0					CUT	DRIBBLE	201942.0
49218904.0					CUT	DRIBBLE	201942.0
49218944.0					CUT	DRIBBLE	201942.0
49218984.0					CUT	DRIBBLE	201942.0
49219024.0					CUT	DRIBBLE	201942.0
49219064.0					CUT	DRIBBLE	201942.0
49219104.0						DRIBBLE	201942.0
49219144.0						DRIBBLE	201942.0
49219184.0						DRIBBLE	201942.0
49219224.0						DRIBBLE	201942.0
49219264.0						DRIBBLE	201942.0
49219304.0						DRIBBLE	201942.0
49219344.0						DRIBBLE	201942.0
49219384.0						DRIBBLE	201942.0
49219424.0						DRIBBLE	201942.0
49219464.0						DRIBBLE	201942.0
49219504.0						DRIBBLE	201942.0
49219544.0				DRIVE		DRIBBLE	201942.0
49219584.0				DRIVE		DRIBBLE	201942.0
49219624.0				DRIVE		DRIBBLE	201942.0
49219664.0				DRIVE		DRIBBLE	201942.0
49219704.0				DRIVE		DRIBBLE	201942.0
49219744.0				DRIVE		DRIBBLE	201942.0
49219784.0				DRIVE		DRIBBLE	201942.0
49219824.0				DRIVE		DRIBBLE	201942.0
49219864.0				DRIVE		DRIBBLE	201942.0
49219904.0				DRIVE		DRIBBLE	201942.0
49219944.0				DRIVE		DRIBBLE	201942.0
49219984.0				DRIVE		DRIBBLE	201942.0
49220024.0				DRIVE		DRIBBLE	201942.0
49220064.0				DRIVE		DRIBBLE	201942.0
49220104.0				DRIVE		DRIBBLE	201942.0
49220144.0				DRIVE		DRIBBLE	201942.0
49220184.0				DRIVE		DRIBBLE	201942.0
49220224.0				DRIVE		DRIBBLE	201942.0
49220264.0				DRIVE		DRIBBLE	201942.0
49220304.0				DRIVE		DRIBBLE	201942.0
49220344.0				DRIVE		DRIBBLE	201942.0
49220384.0				DRIVE		DRIBBLE	201942.0
49220424.0				DRIVE		DRIBBLE	201942.0
49220464.0				DRIVE		DRIBBLE	201942.0
49220504.0				DRIVE		DRIBBLE	201942.0
49220544.0				DRIVE		DRIBBLE	201942.0
49220584.0				DRIVE		DRIBBLE	201942.0
49220624.0				DRIVE		DRIBBLE	201942.0
49220664.0				DRIVE		DRIBBLE	201942.0
49220704.0				DRIVE		DRIBBLE	201942.0
49220744.0				DRIVE		DRIBBLE	201942.0
49220784.0				DRIVE		DRIBBLE	201942.0
49220824.0				DRIVE		DRIBBLE	201942.0
49220864.0						DRIBBLE	201942.0
49220904.0						DRIBBLE	201942.0
49220944.0						DRIBBLE	201942.0
49220984.0						DRIBBLE	201942.0
49221024.0						DRIBBLE	201942.0
49221064.0						DRIBBLE	201942.0
49221104.0						DRIBBLE	201942.0
49221144.0						DRIBBLE	201942.0
49221184.0						DRIBBLE	201942.0
49221224.0						DRIBBLE	201942.0
49221264.0						DRIBBLE	201942.0
49221304.0						DRIBBLE	201942.0
49221344.0						DRIBBLE	201942.0
49221384.0						DRIBBLE	201942.0
49221424.0						DRIBBLE	201942.0
49221464.0						DRIBBLE	201942.0
49221504.0						DRIBBLE	201942.0
49221544.0						DRIBBLE	201942.0
49221584.0						DRIBBLE	201942.0
49221624.0						DRIBBLE	201942.0
49221664.0						DRIBBLE	201942.0
49221704.0						DRIBBLE	201942.0
49221744.0						DRIBBLE	201942.0
49221784.0						DRIBBLE	201942.0
49221824.0						DRIBBLE	201942.0
49221864.0						DRIBBLE	201942.0
49221904.0						DRIBBLE	201942.0
49221944.0						DRIBBLE	201942.0
49221984.0						DRIBBLE	201942.0
49222024.0						DRIBBLE	201942.0
49222064.0						DRIBBLE	201942.0
49222104.0						DRIBBLE	201942.0
49222144.0						DRIBBLE	201942.0
49222184.0						PASS	201942.0
49222224.0						PASS	201942.0
49222264.0						PASS	201942.0
49222304.0						PASS	201942.0
49222344.0						PASS	201942.0
49222384.0						PASS	201942.0
49222424.0						PASS	201942.0
49222464.0						PASS	201942.0
49222504.0						PASS	201942.0
49222540.0						PASS	201942.0
49222584.0						PASS	201942.0
49222624.0						PASS	201942.0
49222664.0						PASS	201942.0
49222704.0						PASS	201942.0
49222744.0						PASS	201942.0
49222784.0						PASS	201942.0
49222824.0						PASS	201942.0
49222864.0						PASS	202335.0
49222904.0						PASS	202335.0
49222944.0						PASS	202335.0
49222984.0						PASS	202335.0
49223024.0						PASS	202335.0
49223064.0						PASS	202335.0
49223104.0						PASS	202335.0
49223144.0						PASS	202335.0
49223180.0						PASS	202335.0
49223224.0						PASS	202335.0
49223264.0						PASS	202335.0
49223304.0						PASS	202335.0
49223344.0						PASS	202335.0
49223384.0						PASS	202335.0
49223424.0						PASS	202335.0
49223464.0						PASS	202335.0
49223500.0						PASS	202335.0
49223544.0						PASS	202335.0
49223584.0			DRIVE			DRIBBLE	202335.0
49223620.0			DRIVE			DRIBBLE	202335.0
49223664.0			DRIVE			DRIBBLE	202335.0
49223704.0			DRIVE			DRIBBLE	202335.0
49223740.0			DRIVE			DRIBBLE	202335.0
49223784.0			DRIVE			DRIBBLE	202335.0
49223820.0			DRIVE			DRIBBLE	202335.0
49223864.0			DRIVE			DRIBBLE	202335.0
49223904.0			DRIVE			DRIBBLE	202335.0
49223940.0			DRIVE			DRIBBLE	202335.0
49223984.0			DRIVE			DRIBBLE	202335.0
49224024.0			DRIVE			DRIBBLE	202335.0
49224060.0			DRIVE			DRIBBLE	202335.0
49224104.0			DRIVE			DRIBBLE	202335.0
49224144.0			DRIVE			DRIBBLE	202335.0
49224184.0			DRIVE			DRIBBLE	202335.0
49224224.0			DRIVE			DRIBBLE	202335.0
49224260.0			DRIVE			DRIBBLE	202335.0
49224304.0			DRIVE			DRIBBLE	202335.0
49224344.0			DRIVE			DRIBBLE	202335.0
49224380.0			DRIVE			DRIBBLE	202335.0
49224424.0			DRIVE			DRIBBLE	202335.0
49224460.0	CUT		DRIVE			DRIBBLE	202335.0
49224504.0	CUT		DRIVE			DRIBBLE	202335.0
49224544.0	CUT		DRIVE			DRIBBLE	202335.0
49224580.0	CUT		DRIVE			DRIBBLE	202335.0
49224624.0	CUT		DRIVE			DRIBBLE	202335.0
49224664.0	CUT		DRIVE			DRIBBLE	202335.0
49224704.0	CUT		DRIVE			DRIBBLE	202335.0
49224744.0	CUT		DRIVE			DRIBBLE	202335.0
49224780.0	CUT		DRIVE			DRIBBLE	202335.0
49224824.0	CUT		DRIVE			DRIBBLE	202335.0
49224864.0	CUT		DRIVE			DRIBBLE	202335.0
49224900.0	CUT		DRIVE			DRIBBLE	202335.0
49224944.0	CUT		DRIVE			DRIBBLE	202335.0
49224984.0	CUT		DRIVE			DRIBBLE	202335.0
49225020.0	CUT		DRIVE			DRIBBLE	202335.0
49225064.0	CUT		DRIVE			DRIBBLE	202335.0
49225100.0	CUT					PASS	202335.0
49225144.0	CUT					PASS	202335.0
49225184.0	CUT					PASS	202335.0
49225220.0	CUT					PASS	202335.0
49225264.0	CUT					PASS	202335.0
49225304.0	CUT					PASS	202335.0
49225340.0	CUT					PASS	202335.0
49225384.0	CUT					PASS	202335.0
49225424.0	CUT					PASS	202335.0
49225464.0	CUT					PASS	202335.0
49225504.0	CUT					PASS	202335.0
49225540.0	CUT					PASS	201960.0
49225584.0	CUT					PASS	201960.0
49225624.0	CUT					PASS	201960.0
49225660.0	CUT					PASS	201960.0
49225704.0	CUT					PASS	201960.0
49225744.0	CUT					PASS	201960.0
49225784.0	CUT					PASS	201960.0
49225824.0	CUT					PASS	201960.0
49225860.0	CUT					PASS	201960.0
49225904.0						DRIBBLE	201960.0
49225944.0						DRIBBLE	201960.0
49225980.0						DRIBBLE	201960.0
49226024.0						DRIBBLE	201960.0
49226060.0						DRIBBLE	201960.0
49226104.0						DRIBBLE	201960.0
49226140.0						DRIBBLE	201960.0
49226180.0						DRIBBLE	201960.0
49226224.0						DRIBBLE	201960.0
49226264.0						DRIBBLE	201960.0
49226300.0						DRIBBLE	201960.0
49226344.0						DRIBBLE	201960.0
49226380.0						DRIBBLE	201960.0
49226424.0						DRIBBLE	201960.0
49226464.0						DRIBBLE	201960.0
49226504.0						MISSED SHOT	201960.0
