# Supplementary material for: Modeling the formation of defensive gaps in basketball: Cutting on a teammate’s drive
Source: PLoS One. 2023 Feb 7;18(2):e0281467. doi: 10.1371/journal.pone.0281467 (PMC9904462; doi:10.1371/journal.pone.0281467)
Supplement: S1 File — Contains action/event labels for the 462 analyzed sequences used in the paper. With the help of the gameIDs and times (last 8 digits of the real time entries), it can be bound to the raw SportVU data available online: https://github.com/linouk23/NBA-Player-Movements/tree/master/data/2016.NBA.Raw.SportVU.Game.Logs. (ZIP) [file pone.0281467.s031.zip › 0021500025_49704632-49714512.csv]

Unnamed: 0	2581.0	201229.0	203382.0	202694.0	203484.0	EVENT	BALL_HANDLER
49704632.0						PASS	202694.0
49704672.0						PASS	202694.0
49704712.0						PASS	202694.0
49704752.0						PASS	202694.0
49704792.0						PASS	202694.0
49704832.0						PASS	202694.0
49704872.0						PASS	202694.0
49704912.0						PASS	202694.0
49704952.0						PASS	202694.0
49704992.0						PASS	202694.0
49705032.0						PASS	202694.0
49705072.0						PASS	202694.0
49705112.0						PASS	202694.0
49705152.0						PASS	202694.0
49705192.0						PASS	202694.0
49705232.0						PASS	202694.0
49705272.0						PASS	202694.0
49705312.0						PASS	202694.0
49705352.0						PASS	202694.0
49705392.0						PASS	202694.0
49705432.0						PASS
49705472.0						PASS	2581.0
49705512.0						PASS	2581.0
49705552.0						PASS	2581.0
49705592.0						PASS	2581.0
49705632.0						PASS	2581.0
49705672.0						PASS	2581.0
49705712.0						PASS	2581.0
49705752.0						PASS	2581.0
49705792.0						PASS	2581.0
49705832.0						PASS	2581.0
49705872.0						DRIBBLE	2581.0
49705912.0						DRIBBLE	2581.0
49705952.0						DRIBBLE	2581.0
49705992.0						DRIBBLE	2581.0
49706032.0						DRIBBLE	2581.0
49706072.0						DRIBBLE	2581.0
49706112.0						DRIBBLE	2581.0
49706152.0						DRIBBLE	2581.0
49706192.0						DRIBBLE	2581.0
49706232.0						DRIBBLE	2581.0
49706272.0						DRIBBLE	2581.0
49706312.0						DRIBBLE	2581.0
49706352.0						DRIBBLE	2581.0
49706392.0						DRIBBLE	2581.0
49706432.0						DRIBBLE	2581.0
49706472.0						DRIBBLE	2581.0
49706512.0						DRIBBLE	2581.0
49706552.0						DRIBBLE	2581.0
49706592.0						DRIBBLE	2581.0
49706632.0						DRIBBLE	2581.0
49706672.0						DRIBBLE	2581.0
49706712.0						DRIBBLE	2581.0
49706752.0						DRIBBLE	2581.0
49706792.0						DRIBBLE	2581.0
49706832.0						DRIBBLE	2581.0
49706872.0						DRIBBLE	2581.0
49706912.0						DRIBBLE	2581.0
49706952.0						DRIBBLE	2581.0
49706992.0						DRIBBLE	2581.0
49707032.0						DRIBBLE	2581.0
49707072.0						DRIBBLE	2581.0
49707112.0						DRIBBLE	2581.0
49707152.0						DRIBBLE	2581.0
49707192.0						DRIBBLE	2581.0
49707232.0						DRIBBLE	2581.0
49707272.0						DRIBBLE	2581.0
49707312.0						DRIBBLE	2581.0
49707352.0						DRIBBLE	2581.0
49707392.0						DRIBBLE	2581.0
49707432.0						DRIBBLE	2581.0
49707472.0						DRIBBLE	2581.0
49707512.0						DRIBBLE	2581.0
49707552.0						DRIBBLE	2581.0
49707592.0						DRIBBLE	2581.0
49707632.0						DRIBBLE	2581.0
49707672.0						DRIBBLE	2581.0
49707712.0						DRIBBLE	2581.0
49707752.0						DRIBBLE	2581.0
49707792.0						DRIBBLE	2581.0
49707832.0						DRIBBLE	2581.0
49707872.0						DRIBBLE	2581.0
49707912.0						DRIBBLE	2581.0
49707952.0						DRIBBLE	2581.0
49707992.0						DRIBBLE	2581.0
49708032.0						DRIBBLE	2581.0
49708072.0						DRIBBLE	2581.0
49708112.0						DRIBBLE	2581.0
49708152.0						DRIBBLE	2581.0
49708192.0						PASS	2581.0
49708232.0						PASS	2581.0
49708272.0						PASS	2581.0
49708312.0						PASS	2581.0
49708352.0						PASS	2581.0
49708392.0						PASS	2581.0
49708432.0						PASS	2581.0
49708472.0						PASS	2581.0
49708512.0						PASS	2581.0
49708552.0						PASS	2581.0
49708592.0						PASS	2581.0
49708632.0						PASS	2581.0
49708672.0						PASS	2581.0
49708712.0						PASS	2581.0
49708752.0						PASS
49708792.0						PASS	203382.0
49708832.0						PASS	203382.0
49708872.0						PASS	203382.0
49708912.0						PASS	203382.0
49708952.0						PASS	203382.0
49708992.0						PASS	203382.0
49709032.0						PASS	203382.0
49709072.0						PASS	203382.0
49709112.0						PASS	203382.0
49709152.0						PASS	203382.0
49709192.0						PASS	203382.0
49709232.0						PASS	203382.0
49709272.0						PASS	203382.0
49709312.0						PASS	203382.0
49709352.0						PASS	203382.0
49709392.0						PASS	203382.0
49709432.0						PASS	203382.0
49709472.0						PASS	203382.0
49709512.0						PASS	203382.0
49709552.0						PASS	203382.0
49709592.0						HOLD	203382.0
49709632.0						HOLD	203382.0
49709672.0						HOLD	203382.0
49709712.0						HOLD	203382.0
49709752.0						HOLD	203382.0
49709792.0						HOLD	203382.0
49709832.0						HOLD	203382.0
49709872.0						HOLD	203382.0
49709912.0						HOLD	203382.0
49709952.0						HOLD	203382.0
49709992.0						HOLD	203382.0
49710032.0						HOLD	203382.0
49710072.0						HOLD	203382.0
49710112.0						HOLD	203382.0
49710152.0						HOLD	203382.0
49710192.0						HOLD	203382.0
49710232.0						HOLD	203382.0
49710272.0						HOLD	203382.0
49710312.0						HOLD	203382.0
49710352.0						HOLD	203382.0
49710392.0						HOLD	203382.0
49710432.0						HOLD	203382.0
49710472.0						HOLD	203382.0
49710512.0						HOLD	203382.0
49710552.0						HOLD	203382.0
49710592.0						HOLD	203382.0
49710632.0						HOLD	203382.0
49710672.0						HOLD	203382.0
49710712.0						HOLD	203382.0
49710752.0						HOLD	203382.0
49710792.0						HOLD	203382.0
49710832.0						HOLD	203382.0
49710872.0						HOLD	203382.0
49710912.0						HOLD	203382.0
49710952.0						HOLD	203382.0
49710992.0						HOLD	203382.0
49711032.0						HOLD	203382.0
49711072.0						HOLD	203382.0
49711112.0						HOLD	203382.0
49711152.0						HOLD	203382.0
49711192.0						HOLD	203382.0
49711232.0						HOLD	203382.0
49711272.0						HOLD	203382.0
49711312.0						HOLD	203382.0
49711352.0						HOLD	203382.0
49711392.0						HOLD	203382.0
49711432.0						HOLD	203382.0
49711472.0						PASS	203382.0
49711512.0						PASS	203382.0
49711552.0						PASS	203382.0
49711592.0						PASS	203382.0
49711632.0						PASS	202694.0
49711672.0						PASS	202694.0
49711712.0						PASS	202694.0
49711752.0						PASS	202694.0
49711792.0						PASS	202694.0
49711832.0						PASS	202694.0
49711872.0						PASS	202694.0
49711912.0						DRIBBLE	202694.0
49711952.0						DRIBBLE	202694.0
49711992.0						DRIBBLE	202694.0
49712032.0						DRIBBLE	202694.0
49712072.0						DRIBBLE	202694.0
49712112.0						DRIBBLE	202694.0
49712152.0						DRIBBLE	202694.0
49712192.0						DRIBBLE	202694.0
49712232.0						DRIBBLE	202694.0
49712272.0						DRIBBLE	202694.0
49712312.0						DRIBBLE	202694.0
49712352.0						DRIBBLE	202694.0
49712392.0						DRIBBLE	202694.0
49712432.0						DRIBBLE	202694.0
49712472.0			CUT			DRIBBLE	202694.0
49712512.0			CUT			DRIBBLE	202694.0
49712552.0			CUT			DRIBBLE	202694.0
49712592.0			CUT			DRIBBLE	202694.0
49712632.0			CUT	DRIVE		DRIBBLE	202694.0
49712672.0			CUT	DRIVE		DRIBBLE	202694.0
49712712.0			CUT	DRIVE		DRIBBLE	202694.0
49712752.0			CUT	DRIVE		DRIBBLE	202694.0
49712792.0			CUT	DRIVE		DRIBBLE	202694.0
49712832.0			CUT	DRIVE		DRIBBLE	202694.0
49712872.0			CUT	DRIVE		DRIBBLE	202694.0
49712912.0			CUT	DRIVE		DRIBBLE	202694.0
49712952.0			CUT	DRIVE		DRIBBLE	202694.0
49712992.0			CUT	DRIVE		DRIBBLE	202694.0
49713032.0			CUT	DRIVE		DRIBBLE	202694.0
49713072.0			CUT	DRIVE		DRIBBLE	202694.0
49713112.0			CUT	DRIVE		DRIBBLE	202694.0
49713152.0			CUT			DRIBBLE PASS	202694.0
49713192.0			CUT			DRIBBLE PASS	202694.0
49713232.0			CUT			DRIBBLE PASS	202694.0
49713272.0			CUT			DRIBBLE PASS	202694.0
49713312.0			CUT			DRIBBLE PASS	202694.0
49713352.0			CUT			DRIBBLE PASS	202694.0
49713392.0			CUT			DRIBBLE PASS	202694.0
49713432.0			CUT			DRIBBLE PASS	202694.0
49713472.0			CUT			DRIBBLE PASS	202694.0
49713512.0			CUT			DRIBBLE PASS
49713552.0			CUT			DRIBBLE PASS
49713592.0			CUT			DRIBBLE PASS
49713632.0			CUT			DRIBBLE PASS
49713672.0						DRIBBLE PASS
49713712.0						DRIBBLE PASS
49713752.0						DRIBBLE PASS	203484.0
49713792.0						DRIBBLE PASS	203484.0
49713832.0						DRIBBLE PASS	203484.0
49713872.0						DRIBBLE PASS	203484.0
49713912.0						DRIBBLE PASS	203484.0
49713952.0						DRIBBLE PASS	203484.0
49713992.0						DRIBBLE PASS	203484.0
49714032.0						DRIBBLE PASS	203484.0
49714072.0						DRIBBLE PASS	203484.0
49714112.0						DRIBBLE PASS	203484.0
49714152.0						DRIBBLE PASS	203484.0
49714192.0						DRIBBLE PASS	203484.0
49714232.0						DRIBBLE PASS	203484.0
49714272.0						DRIBBLE PASS	203484.0
49714312.0						DRIBBLE PASS	203484.0
49714352.0						DRIBBLE	203484.0
49714392.0						DRIBBLE	203484.0
49714432.0						DRIBBLE	203484.0
49714472.0						DRIBBLE	203484.0
49714512.0						MISSED SHOT	203484.0
