# Supplementary material for: Modeling the formation of defensive gaps in basketball: Cutting on a teammate’s drive
Source: PLoS One. 2023 Feb 7;18(2):e0281467. doi: 10.1371/journal.pone.0281467 (PMC9904462; doi:10.1371/journal.pone.0281467)
Supplement: S1 File — Contains action/event labels for the 462 analyzed sequences used in the paper. With the help of the gameIDs and times (last 8 digits of the real time entries), it can be bound to the raw SportVU data available online: https://github.com/linouk23/NBA-Player-Movements/tree/master/data/2016.NBA.Raw.SportVU.Game.Logs. (ZIP) [file pone.0281467.s031.zip › 0021500027_52297752-52301792.csv]

Unnamed: 0	202349.0	201573.0	203101.0	203507.0	203996.0	EVENT	BALL_HANDLER
52297752.0						DRIBBLE	203507.0
52297792.0						DRIBBLE	203507.0
52297832.0						DRIBBLE	203507.0
52297872.0						DRIBBLE	203507.0
52297912.0						DRIBBLE	203507.0
52297952.0						DRIBBLE	203507.0
52297992.0						DRIBBLE	203507.0
52298032.0						DRIBBLE	203507.0
52298072.0				DRIVE		DRIBBLE	203507.0
52298112.0				DRIVE		DRIBBLE	203507.0
52298152.0				DRIVE		DRIBBLE	203507.0
52298192.0				DRIVE		DRIBBLE	203507.0
52298232.0				DRIVE		DRIBBLE	203507.0
52298272.0				DRIVE		DRIBBLE	203507.0
52298312.0				DRIVE		DRIBBLE	203507.0
52298352.0				DRIVE		DRIBBLE	203507.0
52298392.0				DRIVE		DRIBBLE	203507.0
52298432.0				DRIVE		DRIBBLE	203507.0
52298472.0				DRIVE		DRIBBLE	203507.0
52298512.0				DRIVE		DRIBBLE	203507.0
52298552.0				DRIVE		DRIBBLE	203507.0
52298592.0				DRIVE		DRIBBLE	203507.0
52298632.0				DRIVE		DRIBBLE	203507.0
52298672.0				DRIVE		DRIBBLE	203507.0
52298712.0				DRIVE		DRIBBLE	203507.0
52298752.0				DRIVE		DRIBBLE	203507.0
52298792.0				DRIVE		DRIBBLE	203507.0
52298832.0				DRIVE		DRIBBLE	203507.0
52298872.0				DRIVE		DRIBBLE	203507.0
52298912.0				DRIVE		DRIBBLE	203507.0
52298952.0				DRIVE		DRIBBLE	203507.0
52298992.0				DRIVE		DRIBBLE	203507.0
52299032.0				DRIVE		DRIBBLE	203507.0
52299072.0				DRIVE		DRIBBLE	203507.0
52299112.0				DRIVE		DRIBBLE	203507.0
52299152.0				DRIVE		DRIBBLE	203507.0
52299192.0				DRIVE		DRIBBLE	203507.0
52299232.0				DRIVE		DRIBBLE	203507.0
52299272.0				DRIVE		DRIBBLE	203507.0
52299312.0				DRIVE		DRIBBLE	203507.0
52299352.0				DRIVE		DRIBBLE	203507.0
52299392.0			CUT	DRIVE		DRIBBLE	203507.0
52299432.0			CUT	DRIVE		DRIBBLE	203507.0
52299472.0			CUT	DRIVE		DRIBBLE	203507.0
52299512.0			CUT	DRIVE		DRIBBLE	203507.0
52299552.0			CUT	DRIVE		DRIBBLE	203507.0
52299592.0			CUT	DRIVE		DRIBBLE	203507.0
52299632.0			CUT	DRIVE		DRIBBLE	203507.0
52299672.0			CUT	DRIVE		DRIBBLE	203507.0
52299712.0			CUT	DRIVE		DRIBBLE	203507.0
52299752.0			CUT	DRIVE		DRIBBLE	203507.0
52299792.0			CUT	DRIVE		DRIBBLE	203507.0
52299832.0			CUT	DRIVE		DRIBBLE	203507.0
52299872.0			CUT	DRIVE		DRIBBLE	203507.0
52299912.0			CUT	DRIVE		DRIBBLE	203507.0
52299952.0			CUT	DRIVE		DRIBBLE	203507.0
52299992.0			CUT	DRIVE		DRIBBLE	203507.0
52300032.0			CUT	DRIVE		DRIBBLE	203507.0
52300072.0			CUT	DRIVE		DRIBBLE	203507.0
52300112.0			CUT	DRIVE		DRIBBLE	203507.0
52300152.0			CUT	DRIVE		DRIBBLE	203507.0
52300192.0			CUT	DRIVE		DRIBBLE	203507.0
52300232.0			CUT			PASS	203507.0
52300272.0			CUT			PASS	203507.0
52300312.0			CUT			PASS	203507.0
52300352.0			CUT			PASS	203507.0
52300392.0			CUT			PASS	203507.0
52300432.0			CUT			PASS	203507.0
52300472.0			CUT			PASS	203507.0
52300512.0			CUT			PASS	203507.0
52300552.0			CUT			PASS	203507.0
52300592.0			CUT			PASS	203507.0
52300632.0			CUT			PASS	203507.0
52300672.0			CUT			PASS	203101.0
52300712.0			CUT			PASS	203101.0
52300752.0			CUT			PASS	203101.0
52300792.0			CUT			PASS	203101.0
52300832.0						DRIBBLE	203101.0
52300872.0						DRIBBLE	203101.0
52300912.0						DRIBBLE	203101.0
52300952.0						DRIBBLE	203101.0
52300992.0						DRIBBLE	203101.0
52301032.0						DRIBBLE	203101.0
52301072.0						DRIBBLE	203101.0
52301112.0						DRIBBLE	203101.0
52301152.0						DRIBBLE	203101.0
52301192.0						DRIBBLE	203101.0
52301232.0						DRIBBLE	203101.0
52301272.0						DRIBBLE	203101.0
52301312.0						DRIBBLE	203101.0
52301352.0						DRIBBLE	203101.0
52301392.0						DRIBBLE	203101.0
52301432.0						DRIBBLE	203101.0
52301472.0						DRIBBLE	203101.0
52301512.0						DRIBBLE	203101.0
52301552.0						DRIBBLE	203101.0
52301592.0						DRIBBLE	203101.0
52301632.0						DRIBBLE	203101.0
52301672.0						DRIBBLE	203101.0
52301712.0						DRIBBLE	203101.0
52301752.0						DRIBBLE	203101.0
52301792.0						MISSED SHOT	203101.0
