# Supplementary material for: Modeling the formation of defensive gaps in basketball: Cutting on a teammate’s drive
Source: PLoS One. 2023 Feb 7;18(2):e0281467. doi: 10.1371/journal.pone.0281467 (PMC9904462; doi:10.1371/journal.pone.0281467)
Supplement: S1 File — Contains action/event labels for the 462 analyzed sequences used in the paper. With the help of the gameIDs and times (last 8 digits of the real time entries), it can be bound to the raw SportVU data available online: https://github.com/linouk23/NBA-Player-Movements/tree/master/data/2016.NBA.Raw.SportVU.Game.Logs. (ZIP) [file pone.0281467.s031.zip › 0021500027_55877328-55890044.csv]

Unnamed: 0	2743.0	101162.0	202322.0	203078.0	203490.0	EVENT	BALL_HANDLER
55877328.0						DRIBBLE	202322.0
55877364.0						DRIBBLE	202322.0
55877408.0						DRIBBLE	202322.0
55877448.0						DRIBBLE	202322.0
55877484.0						DRIBBLE	202322.0
55877528.0						DRIBBLE	202322.0
55877564.0						DRIBBLE	202322.0
55877604.0						DRIBBLE	202322.0
55877644.0						DRIBBLE	202322.0
55877684.0						DRIBBLE	202322.0
55877728.0						DRIBBLE	202322.0
55877764.0						DRIBBLE	202322.0
55877808.0						DRIBBLE	202322.0
55877848.0						DRIBBLE	202322.0
55877888.0						DRIBBLE	202322.0
55877928.0						DRIBBLE	202322.0
55877968.0						DRIBBLE	202322.0
55878004.0						DRIBBLE	202322.0
55878048.0						DRIBBLE	202322.0
55878088.0						DRIBBLE	202322.0
55878124.0						DRIBBLE	202322.0
55878168.0						DRIBBLE	202322.0
55878204.0						DRIBBLE	202322.0
55878248.0						DRIBBLE	202322.0
55878288.0						DRIBBLE	202322.0
55878324.0						DRIBBLE	202322.0
55878368.0						DRIBBLE	202322.0
55878404.0						DRIBBLE	202322.0
55878448.0						DRIBBLE	202322.0
55878488.0						DRIBBLE	202322.0
55878528.0						DRIBBLE	202322.0
55878564.0						DRIBBLE	202322.0
55878608.0						DRIBBLE	202322.0
55878644.0						DRIBBLE	202322.0
55878684.0						DRIBBLE	202322.0
55878728.0						DRIBBLE	202322.0
55878764.0						DRIBBLE	202322.0
55878808.0						DRIBBLE	202322.0
55878848.0						DRIBBLE	202322.0
55878884.0						DRIBBLE	202322.0
55878928.0						DRIBBLE	202322.0
55878968.0						DRIBBLE	202322.0
55879008.0						DRIBBLE	202322.0
55879048.0						DRIBBLE	202322.0
55879088.0						DRIBBLE	202322.0
55879128.0						DRIBBLE	202322.0
55879168.0						DRIBBLE	202322.0
55879208.0						DRIBBLE	202322.0
55879248.0						DRIBBLE	202322.0
55879288.0						DRIBBLE	202322.0
55879328.0						DRIBBLE	202322.0
55879368.0						DRIBBLE	202322.0
55879408.0						DRIBBLE	202322.0
55879448.0						DRIBBLE	202322.0
55879488.0						DRIBBLE	202322.0
55879528.0						DRIBBLE	202322.0
55879568.0						DRIBBLE	202322.0
55879608.0						DRIBBLE	202322.0
55879648.0						DRIBBLE	202322.0
55879688.0						PASS	202322.0
55879728.0						PASS	202322.0
55879768.0						PASS	202322.0
55879808.0						PASS	202322.0
55879848.0						PASS	202322.0
55879888.0						PASS	202322.0
55879928.0						PASS	202322.0
55879968.0						PASS	202322.0
55880008.0						PASS	202322.0
55880048.0						PASS	202322.0
55880088.0						PASS	202322.0
55880128.0						PASS	202322.0
55880168.0						PASS	203078.0
55880208.0						PASS	203078.0
55880248.0						PASS	203078.0
55880288.0						PASS	203078.0
55880328.0						PASS	203078.0
55880368.0						PASS	203078.0
55880408.0						PASS	203078.0
55880448.0						PASS	203078.0
55880488.0						PASS	203078.0
55880528.0						PASS	203078.0
55880568.0						PASS	203078.0
55880608.0						PASS	203078.0
55880648.0						PASS	203078.0
55880688.0						PASS	203078.0
55880728.0						PASS	203078.0
55880768.0						PASS	203078.0
55880808.0						PASS	203078.0
55880848.0						PASS	203078.0
55880888.0						DRIBBLE	203078.0
55880928.0						DRIBBLE	203078.0
55880968.0						DRIBBLE	203078.0
55881008.0						DRIBBLE	203078.0
55881048.0						DRIBBLE	203078.0
55881088.0						DRIBBLE	203078.0
55881128.0						DRIBBLE	203078.0
55881168.0						DRIBBLE	203078.0
55881208.0						DRIBBLE	203078.0
55881248.0						DRIBBLE	203078.0
55881288.0						DRIBBLE	203078.0
55881328.0						DRIBBLE	203078.0
55881368.0						DRIBBLE	203078.0
55881408.0						DRIBBLE	203078.0
55881448.0						DRIBBLE	203078.0
55881488.0						DRIBBLE	203078.0
55881528.0						DRIBBLE	203078.0
55881568.0						DRIBBLE	203078.0
55881608.0						DRIBBLE	203078.0
55881648.0						DRIBBLE	203078.0
55881688.0						DRIBBLE	203078.0
55881728.0						DRIBBLE	203078.0
55881768.0						DRIBBLE	203078.0
55881808.0						DRIBBLE	203078.0
55881848.0						DRIBBLE	203078.0
55881888.0						DRIBBLE	203078.0
55881928.0						DRIBBLE	203078.0
55881968.0						DRIBBLE	203078.0
55882008.0						DRIBBLE	203078.0
55882048.0						DRIBBLE	203078.0
55882088.0						DRIBBLE	203078.0
55882128.0		CUT				DRIBBLE	203078.0
55882168.0		CUT				DRIBBLE	203078.0
55882208.0		CUT				DRIBBLE	203078.0
55882248.0		CUT				DRIBBLE	203078.0
55882288.0		CUT				DRIBBLE	203078.0
55882328.0		CUT				DRIBBLE	203078.0
55882368.0		CUT				DRIBBLE	203078.0
55882408.0		CUT				DRIBBLE	203078.0
55882448.0		CUT				DRIBBLE	203078.0
55882488.0		CUT				DRIBBLE	203078.0
55882528.0		CUT				DRIBBLE	203078.0
55882568.0		CUT				DRIBBLE	203078.0
55882608.0		CUT				DRIBBLE	203078.0
55882648.0		CUT				PASS	203078.0
55882688.0		CUT				PASS	203078.0
55882728.0		CUT				PASS	203078.0
55882768.0		CUT				PASS	203078.0
55882808.0		CUT				PASS	203078.0
55882848.0		CUT				PASS	203078.0
55882888.0		CUT				PASS	203078.0
55882928.0		CUT				PASS	203078.0
55882968.0		CUT				PASS	203078.0
55883008.0		CUT				PASS	202322.0
55883048.0		CUT				PASS	202322.0
55883088.0		CUT				PASS	202322.0
55883128.0		CUT				PASS	202322.0
55883168.0		CUT				PASS	202322.0
55883208.0		CUT				PASS	202322.0
55883248.0		CUT				PASS	202322.0
55883288.0		CUT				PASS	202322.0
55883328.0		CUT				PASS	202322.0
55883368.0		CUT				DRIBBLE	202322.0
55883408.0		CUT				DRIBBLE	202322.0
55883448.0		CUT				DRIBBLE	202322.0
55883488.0		CUT				DRIBBLE	202322.0
55883528.0		CUT				DRIBBLE	202322.0
55883568.0		CUT				DRIBBLE	202322.0
55883608.0		CUT				DRIBBLE	202322.0
55883648.0		CUT				DRIBBLE	202322.0
55883688.0						DRIBBLE	202322.0
55883728.0						DRIBBLE	202322.0
55883768.0						DRIBBLE	202322.0
55883808.0						DRIBBLE	202322.0
55883848.0						DRIBBLE	202322.0
55883888.0						DRIBBLE	202322.0
55883928.0						DRIBBLE	202322.0
55883968.0						DRIBBLE	202322.0
55884008.0						DRIBBLE	202322.0
55884048.0						DRIBBLE	202322.0
55884088.0						DRIBBLE	202322.0
55884128.0						DRIBBLE	202322.0
55884168.0						DRIBBLE	202322.0
55884208.0						DRIBBLE	202322.0
55884248.0						DRIBBLE	202322.0
55884288.0						DRIBBLE	202322.0
55884328.0						DRIBBLE	202322.0
55884368.0						DRIBBLE	202322.0
55884408.0						DRIBBLE	202322.0
55884448.0						DRIBBLE	202322.0
55884488.0						DRIBBLE	202322.0
55884528.0						DRIBBLE	202322.0
55884568.0						DRIBBLE	202322.0
55884608.0						DRIBBLE	202322.0
55884648.0						DRIBBLE	202322.0
55884688.0						DRIBBLE	202322.0
55884728.0						DRIBBLE	202322.0
55884768.0						DRIBBLE	202322.0
55884808.0						DRIBBLE	202322.0
55884848.0						DRIBBLE	202322.0
55884888.0						DRIBBLE	202322.0
55884928.0						DRIBBLE	202322.0
55884968.0						DRIBBLE	202322.0
55885008.0						DRIBBLE	202322.0
55885048.0						DRIBBLE	202322.0
55885088.0						DRIBBLE	202322.0
55885128.0						PASS	202322.0
55885168.0	CUT					PASS	202322.0
55885208.0	CUT					PASS	202322.0
55885248.0	CUT					PASS	202322.0
55885288.0	CUT					PASS	202322.0
55885328.0	CUT					PASS
55885368.0	CUT					PASS
55885408.0	CUT					PASS
55885448.0	CUT					PASS
55885488.0	CUT					PASS
55885528.0	CUT					PASS
55885568.0	CUT					PASS
55885608.0	CUT					PASS
55885648.0	CUT					PASS
55885688.0	CUT					PASS
55885728.0	CUT					PASS
55885768.0	CUT					PASS
55885808.0	CUT					PASS
55885848.0	CUT					PASS	203490.0
55885888.0	CUT					PASS	203490.0
55885928.0	CUT					PASS	203490.0
55885968.0	CUT					PASS	203490.0
55886008.0	CUT					PASS	203490.0
55886048.0	CUT					PASS	203490.0
55886088.0	CUT					DRIBBLE	203490.0
55886128.0	CUT					DRIBBLE	203490.0
55886168.0	CUT					DRIBBLE	203490.0
55886208.0	CUT					DRIBBLE	203490.0
55886248.0	CUT				DRIVE	DRIBBLE	203490.0
55886288.0	CUT				DRIVE	DRIBBLE	203490.0
55886328.0	CUT				DRIVE	DRIBBLE	203490.0
55886368.0	CUT				DRIVE	DRIBBLE	203490.0
55886408.0	CUT				DRIVE	DRIBBLE	203490.0
55886448.0	CUT				DRIVE	DRIBBLE	203490.0
55886488.0	CUT				DRIVE	DRIBBLE	203490.0
55886528.0	CUT				DRIVE	DRIBBLE	203490.0
55886568.0	CUT				DRIVE	DRIBBLE	203490.0
55886608.0	CUT				DRIVE	DRIBBLE	203490.0
55886648.0	CUT				DRIVE	DRIBBLE	203490.0
55886688.0	CUT				DRIVE	DRIBBLE	203490.0
55886728.0	CUT				DRIVE	DRIBBLE	203490.0
55886768.0	CUT				DRIVE	DRIBBLE	203490.0
55886808.0	CUT				DRIVE	DRIBBLE	203490.0
55886848.0	CUT				DRIVE	DRIBBLE	203490.0
55886888.0	CUT				DRIVE	DRIBBLE	203490.0
55886928.0	CUT				DRIVE	DRIBBLE	203490.0
55886968.0	CUT				DRIVE	DRIBBLE	203490.0
55887008.0					DRIVE	DRIBBLE	203490.0
55887048.0					DRIVE	DRIBBLE	203490.0
55887088.0					DRIVE	DRIBBLE	203490.0
55887128.0					DRIVE	DRIBBLE	203490.0
55887168.0					DRIVE	DRIBBLE	203490.0
55887208.0					DRIVE	DRIBBLE	203490.0
55887248.0					DRIVE	DRIBBLE	203490.0
55887288.0					DRIVE	DRIBBLE	203490.0
55887328.0					DRIVE	DRIBBLE	203490.0
55887368.0					DRIVE	DRIBBLE	203490.0
55887408.0					DRIVE	DRIBBLE	203490.0
55887448.0					DRIVE	DRIBBLE	203490.0
55887488.0					DRIVE	DRIBBLE	203490.0
55887528.0					DRIVE	DRIBBLE	203490.0
55887568.0					DRIVE	DRIBBLE	203490.0
55887608.0					DRIVE	DRIBBLE	203490.0
55887648.0					DRIVE	DRIBBLE	203490.0
55887688.0					DRIVE	DRIBBLE	203490.0
55887728.0					DRIVE	DRIBBLE	203490.0
55887768.0					DRIVE	DRIBBLE	203490.0
55887808.0					DRIVE	DRIBBLE	203490.0
55887848.0					DRIVE	DRIBBLE	203490.0
55887888.0					DRIVE	DRIBBLE	203490.0
55887928.0					DRIVE	DRIBBLE	203490.0
55887968.0					DRIVE	DRIBBLE	203490.0
55888008.0					DRIVE	DRIBBLE	203490.0
55888048.0					DRIVE	DRIBBLE	203490.0
55888088.0						DRIBBLE	203490.0
55888128.0						DRIBBLE	203490.0
55888168.0						PASS	203490.0
55888208.0						PASS	203490.0
55888248.0						PASS	203490.0
55888288.0						PASS	203490.0
55888328.0						PASS	203490.0
55888368.0						PASS	2743.0
55888408.0						PASS	2743.0
55888448.0						PASS	2743.0
55888488.0						PASS	2743.0
55888528.0						PASS	2743.0
55888568.0						PASS	2743.0
55888608.0						PASS	2743.0
55888648.0						DRIBBLE	2743.0
55888688.0						DRIBBLE	2743.0
55888728.0						DRIBBLE	2743.0
55888768.0						DRIBBLE	2743.0
55888808.0						DRIBBLE	2743.0
55888848.0						DRIBBLE	2743.0
55888888.0						DRIBBLE	2743.0
55888928.0						DRIBBLE	2743.0
55888968.0						DRIBBLE	2743.0
55889008.0						DRIBBLE	2743.0
55889044.0						DRIBBLE	2743.0
55889084.0						DRIBBLE	2743.0
55889124.0						DRIBBLE	2743.0
55889164.0						DRIBBLE	2743.0
55889204.0						DRIBBLE	2743.0
55889244.0						DRIBBLE	2743.0
55889284.0						DRIBBLE	2743.0
55889324.0						DRIBBLE	2743.0
55889364.0						DRIBBLE	2743.0
55889404.0						DRIBBLE	2743.0
55889444.0						DRIBBLE	2743.0
55889484.0						DRIBBLE	2743.0
55889524.0						DRIBBLE	2743.0
55889564.0						DRIBBLE	2743.0
55889604.0						DRIBBLE	2743.0
55889644.0						DRIBBLE	2743.0
55889684.0						NO POSSESSION	2743.0
55889724.0						NO POSSESSION	2743.0
55889764.0						NO POSSESSION	2743.0
55889804.0						NO POSSESSION	2743.0
55889844.0						NO POSSESSION	2743.0
55889884.0						NO POSSESSION	2743.0
55889924.0						NO POSSESSION	2743.0
55889964.0						NO POSSESSION	2743.0
55890004.0						NO POSSESSION	2743.0
55890044.0						TO	2743.0
