# Supplementary material for: Modeling the formation of defensive gaps in basketball: Cutting on a teammate’s drive
Source: PLoS One. 2023 Feb 7;18(2):e0281467. doi: 10.1371/journal.pone.0281467 (PMC9904462; doi:10.1371/journal.pone.0281467)
Supplement: S1 File — Contains action/event labels for the 462 analyzed sequences used in the paper. With the help of the gameIDs and times (last 8 digits of the real time entries), it can be bound to the raw SportVU data available online: https://github.com/linouk23/NBA-Player-Movements/tree/master/data/2016.NBA.Raw.SportVU.Game.Logs. (ZIP) [file pone.0281467.s031.zip › 0021500029_56920220-56927260.csv]

Unnamed: 0	708.0	2419.0	201937.0	203952.0	1626157.0	EVENT	BALL_HANDLER
56920220.0						DRIBBLE	201937.0
56920260.0						DRIBBLE	201937.0
56920300.0						DRIBBLE	201937.0
56920340.0						DRIBBLE	201937.0
56920380.0						DRIBBLE	201937.0
56920420.0						DRIBBLE	201937.0
56920460.0						DRIBBLE	201937.0
56920500.0						DRIBBLE	201937.0
56920540.0						DRIBBLE	201937.0
56920580.0						DRIBBLE	201937.0
56920620.0						DRIBBLE	201937.0
56920660.0						DRIBBLE	201937.0
56920700.0						DRIBBLE	201937.0
56920740.0						DRIBBLE	201937.0
56920780.0						DRIBBLE	201937.0
56920820.0						DRIBBLE	201937.0
56920860.0						DRIBBLE	201937.0
56920900.0						DRIBBLE	201937.0
56920940.0						DRIBBLE	201937.0
56920980.0						DRIBBLE	201937.0
56921020.0						DRIBBLE	201937.0
56921060.0						DRIBBLE	201937.0
56921100.0						DRIBBLE	201937.0
56921140.0						DRIBBLE	201937.0
56921180.0						DRIBBLE	201937.0
56921220.0						DRIBBLE	201937.0
56921260.0						DRIBBLE	201937.0
56921300.0						DRIBBLE	201937.0
56921340.0						DRIBBLE	201937.0
56921380.0						DRIBBLE	201937.0
56921420.0						DRIBBLE	201937.0
56921460.0						DRIBBLE	201937.0
56921500.0						DRIBBLE	201937.0
56921540.0						DRIBBLE	201937.0
56921580.0						DRIBBLE	201937.0
56921620.0						DRIBBLE	201937.0
56921660.0						DRIBBLE	201937.0
56921700.0						DRIBBLE	201937.0
56921740.0						DRIBBLE	201937.0
56921780.0						DRIBBLE	201937.0
56921820.0						DRIBBLE	201937.0
56921860.0						DRIBBLE	201937.0
56921900.0						DRIBBLE	201937.0
56921940.0						DRIBBLE	201937.0
56921980.0						DRIBBLE	201937.0
56922020.0						DRIBBLE	201937.0
56922060.0						DRIBBLE	201937.0
56922100.0						DRIBBLE	201937.0
56922140.0						DRIBBLE	201937.0
56922180.0						DRIBBLE	201937.0
56922220.0						DRIBBLE	201937.0
56922260.0						DRIBBLE	201937.0
56922300.0						DRIBBLE	201937.0
56922340.0						DRIBBLE	201937.0
56922380.0						DRIBBLE	201937.0
56922420.0						DRIBBLE	201937.0
56922460.0						DRIBBLE	201937.0
56922500.0						DRIBBLE	201937.0
56922540.0						DRIBBLE	201937.0
56922580.0						DRIBBLE	201937.0
56922620.0						DRIBBLE	201937.0
56922660.0						DRIBBLE	201937.0
56922700.0						DRIBBLE	201937.0
56922740.0						DRIBBLE	201937.0
56922780.0						DRIBBLE	201937.0
56922820.0						DRIBBLE	201937.0
56922860.0						DRIBBLE	201937.0
56922900.0						DRIBBLE	201937.0
56922940.0						DRIBBLE	201937.0
56922980.0						DRIBBLE	201937.0
56923020.0						DRIBBLE	201937.0
56923060.0						DRIBBLE	201937.0
56923100.0						DRIBBLE	201937.0
56923140.0						DRIBBLE	201937.0
56923180.0						DRIBBLE	201937.0
56923220.0						DRIBBLE	201937.0
56923260.0						DRIBBLE	201937.0
56923300.0						DRIBBLE	201937.0
56923340.0						DRIBBLE	201937.0
56923380.0						DRIBBLE	201937.0
56923420.0						DRIBBLE	201937.0
56923460.0						DRIBBLE	201937.0
56923500.0						DRIBBLE	201937.0
56923540.0						DRIBBLE	201937.0
56923580.0						DRIBBLE	201937.0
56923620.0						DRIBBLE	201937.0
56923660.0						DRIBBLE	201937.0
56923700.0						DRIBBLE	201937.0
56923740.0						DRIBBLE	201937.0
56923780.0						DRIBBLE	201937.0
56923820.0						DRIBBLE	201937.0
56923860.0						DRIBBLE	201937.0
56923900.0						DRIBBLE	201937.0
56923940.0						DRIBBLE	201937.0
56923980.0			DRIVE			DRIBBLE	201937.0
56924020.0			DRIVE			DRIBBLE	201937.0
56924060.0			DRIVE			DRIBBLE	201937.0
56924100.0			DRIVE			DRIBBLE	201937.0
56924140.0			DRIVE			DRIBBLE	201937.0
56924180.0			DRIVE			DRIBBLE	201937.0
56924220.0			DRIVE			DRIBBLE	201937.0
56924260.0			DRIVE			DRIBBLE	201937.0
56924300.0			DRIVE			DRIBBLE	201937.0
56924340.0			DRIVE			DRIBBLE	201937.0
56924380.0			DRIVE			DRIBBLE	201937.0
56924420.0			DRIVE			DRIBBLE	201937.0
56924460.0			DRIVE			DRIBBLE	201937.0
56924500.0			DRIVE			DRIBBLE	201937.0
56924540.0			DRIVE			DRIBBLE	201937.0
56924580.0			DRIVE			DRIBBLE	201937.0
56924620.0			DRIVE			DRIBBLE	201937.0
56924660.0			DRIVE			DRIBBLE	201937.0
56924700.0			DRIVE			DRIBBLE	201937.0
56924740.0			DRIVE			DRIBBLE	201937.0
56924780.0			DRIVE			DRIBBLE	201937.0
56924820.0			DRIVE			DRIBBLE	201937.0
56924860.0			DRIVE		CUT	DRIBBLE	201937.0
56924900.0			DRIVE		CUT	DRIBBLE	201937.0
56924940.0			DRIVE		CUT	DRIBBLE	201937.0
56924980.0			DRIVE		CUT	DRIBBLE	201937.0
56925020.0			DRIVE		CUT	DRIBBLE	201937.0
56925060.0			DRIVE		CUT	DRIBBLE	201937.0
56925100.0			DRIVE		CUT	DRIBBLE	201937.0
56925140.0			DRIVE		CUT	DRIBBLE	201937.0
56925180.0			DRIVE		CUT	DRIBBLE	201937.0
56925220.0			DRIVE	CUT	CUT	DRIBBLE	201937.0
56925260.0			DRIVE	CUT	CUT	DRIBBLE	201937.0
56925300.0			DRIVE	CUT	CUT	DRIBBLE	201937.0
56925340.0			DRIVE	CUT	CUT	DRIBBLE	201937.0
56925380.0			DRIVE	CUT	CUT	DRIBBLE	201937.0
56925420.0			DRIVE	CUT	CUT	DRIBBLE	201937.0
56925460.0			DRIVE	CUT	CUT	DRIBBLE	201937.0
56925500.0			DRIVE	CUT	CUT	DRIBBLE	201937.0
56925540.0			DRIVE	CUT	CUT	DRIBBLE	201937.0
56925580.0			DRIVE	CUT	CUT	DRIBBLE	201937.0
56925620.0			DRIVE	CUT	CUT	DRIBBLE	201937.0
56925660.0			DRIVE	CUT	CUT	DRIBBLE	201937.0
56925700.0			DRIVE	CUT	CUT	DRIBBLE	201937.0
56925740.0			DRIVE	CUT	CUT	DRIBBLE	201937.0
56925780.0			DRIVE	CUT	CUT	DRIBBLE	201937.0
56925820.0			DRIVE	CUT	CUT	DRIBBLE	201937.0
56925860.0			DRIVE	CUT	CUT	DRIBBLE	201937.0
56925900.0			DRIVE	CUT	CUT	DRIBBLE	201937.0
56925940.0			DRIVE	CUT	CUT	DRIBBLE	201937.0
56925980.0			DRIVE	CUT	CUT	DRIBBLE	201937.0
56926020.0			DRIVE	CUT	CUT	DRIBBLE	201937.0
56926060.0			DRIVE	CUT	CUT	DRIBBLE	201937.0
56926100.0			DRIVE	CUT	CUT	DRIBBLE	201937.0
56926140.0			DRIVE	CUT	CUT	DRIBBLE	201937.0
56926180.0			DRIVE	CUT	CUT	DRIBBLE	201937.0
56926220.0			DRIVE	CUT	CUT	DRIBBLE	201937.0
56926260.0			DRIVE	CUT	CUT	DRIBBLE	201937.0
56926300.0			DRIVE	CUT	CUT	DRIBBLE	201937.0
56926340.0			DRIVE	CUT	CUT	DRIBBLE	201937.0
56926380.0			DRIVE	CUT	CUT	DRIBBLE	201937.0
56926420.0			DRIVE	CUT	CUT	DRIBBLE	201937.0
56926460.0				CUT	CUT	PASS	201937.0
56926500.0				CUT	CUT	PASS	201937.0
56926540.0				CUT	CUT	PASS	201937.0
56926580.0				CUT	CUT	PASS	201937.0
56926620.0				CUT	CUT	PASS	201937.0
56926660.0				CUT	CUT	PASS	201937.0
56926700.0				CUT	CUT	PASS	203952.0
56926740.0				CUT	CUT	PASS	203952.0
56926780.0				CUT	CUT	PASS	203952.0
56926820.0				CUT	CUT	PASS	203952.0
56926860.0				CUT	CUT	PASS	203952.0
56926900.0				CUT	CUT	PASS	203952.0
56926940.0				CUT	CUT	PASS	203952.0
56926980.0					CUT	HOLD	203952.0
56927020.0					CUT	HOLD	203952.0
56927060.0					CUT	HOLD	203952.0
56927100.0					CUT	HOLD	203952.0
56927140.0					CUT	HOLD	203952.0
56927180.0					CUT	HOLD	203952.0
56927220.0						HOLD	203952.0
56927260.0						MISSED SHOT	203952.0
