# Supplementary material for: Modeling the formation of defensive gaps in basketball: Cutting on a teammate’s drive
Source: PLoS One. 2023 Feb 7;18(2):e0281467. doi: 10.1371/journal.pone.0281467 (PMC9904462; doi:10.1371/journal.pone.0281467)
Supplement: S1 File — Contains action/event labels for the 462 analyzed sequences used in the paper. With the help of the gameIDs and times (last 8 digits of the real time entries), it can be bound to the raw SportVU data available online: https://github.com/linouk23/NBA-Player-Movements/tree/master/data/2016.NBA.Raw.SportVU.Game.Logs. (ZIP) [file pone.0281467.s031.zip › 0021500031_58418704-58421984.csv]

Unnamed: 0	101138.0	201156.0	101150.0	203527.0	203903.0	EVENT	BALL_HANDLER
58418704.0						DRIBBLE	101150.0
58418744.0						DRIBBLE	101150.0
58418784.0						DRIBBLE	101150.0
58418824.0						DRIBBLE	101150.0
58418864.0						DRIBBLE	101150.0
58418904.0						DRIBBLE	101150.0
58418944.0						DRIBBLE	101150.0
58418984.0						DRIBBLE	101150.0
58419024.0						DRIBBLE	101150.0
58419064.0						DRIBBLE	101150.0
58419104.0						DRIBBLE	101150.0
58419144.0						DRIBBLE	101150.0
58419184.0						DRIBBLE	101150.0
58419224.0						DRIBBLE	101150.0
58419264.0						DRIBBLE	101150.0
58419304.0						DRIBBLE	101150.0
58419344.0						DRIBBLE	101150.0
58419384.0						DRIBBLE	101150.0
58419424.0						DRIBBLE	101150.0
58419464.0						DRIBBLE	101150.0
58419504.0						DRIBBLE	101150.0
58419544.0						DRIBBLE	101150.0
58419584.0						DRIBBLE	101150.0
58419624.0						DRIBBLE	101150.0
58419664.0						DRIBBLE	101150.0
58419704.0						DRIBBLE	101150.0
58419744.0						DRIBBLE	101150.0
58419784.0						DRIBBLE	101150.0
58419824.0			DRIVE			DRIBBLE	101150.0
58419864.0			DRIVE			DRIBBLE	101150.0
58419904.0			DRIVE			DRIBBLE	101150.0
58419944.0			DRIVE			DRIBBLE	101150.0
58419984.0			DRIVE			DRIBBLE	101150.0
58420024.0			DRIVE			DRIBBLE	101150.0
58420064.0			DRIVE			DRIBBLE	101150.0
58420104.0			DRIVE			DRIBBLE	101150.0
58420144.0			DRIVE			DRIBBLE	101150.0
58420184.0			DRIVE			DRIBBLE	101150.0
58420224.0			DRIVE			DRIBBLE	101150.0
58420264.0			DRIVE			DRIBBLE	101150.0
58420304.0			DRIVE			DRIBBLE	101150.0
58420344.0			DRIVE			DRIBBLE	101150.0
58420384.0			DRIVE			DRIBBLE	101150.0
58420424.0			DRIVE			DRIBBLE	101150.0
58420464.0			DRIVE			DRIBBLE	101150.0
58420504.0			DRIVE			DRIBBLE	101150.0
58420544.0			DRIVE			DRIBBLE	101150.0
58420584.0			DRIVE			DRIBBLE	101150.0
58420624.0			DRIVE			DRIBBLE	101150.0
58420664.0			DRIVE			DRIBBLE	101150.0
58420704.0			DRIVE			DRIBBLE	101150.0
58420744.0			DRIVE			DRIBBLE	101150.0
58420784.0			DRIVE			DRIBBLE	101150.0
58420824.0			DRIVE			DRIBBLE	101150.0
58420864.0			DRIVE			DRIBBLE	101150.0
58420904.0						PASS	101150.0
58420944.0						PASS	101150.0
58420984.0						PASS	101150.0
58421024.0						PASS	101150.0
58421064.0						PASS	101150.0
58421104.0						PASS	101150.0
58421144.0						PASS	101150.0
58421184.0						PASS	101150.0
58421224.0						PASS	101150.0
58421264.0						PASS	101150.0
58421304.0						PASS	101150.0
58421344.0						PASS	101150.0
58421384.0						PASS	101150.0
58421424.0						PASS
58421464.0						PASS	203527.0
58421504.0						PASS	203527.0
58421544.0						PASS	203527.0
58421584.0						PASS	203527.0
58421624.0						PASS	203527.0
58421664.0						PASS	203527.0
58421704.0						PASS	203527.0
58421744.0						PASS	203527.0
58421784.0						PASS	203527.0
58421824.0						PASS	203527.0
58421864.0						HOLD	203527.0
58421904.0						HOLD	203527.0
58421944.0						HOLD	203527.0
58421984.0						MISSED SHOT	203527.0
