# Supplementary material for: Modeling the formation of defensive gaps in basketball: Cutting on a teammate’s drive
Source: PLoS One. 2023 Feb 7;18(2):e0281467. doi: 10.1371/journal.pone.0281467 (PMC9904462; doi:10.1371/journal.pone.0281467)
Supplement: S1 File — Contains action/event labels for the 462 analyzed sequences used in the paper. With the help of the gameIDs and times (last 8 digits of the real time entries), it can be bound to the raw SportVU data available online: https://github.com/linouk23/NBA-Player-Movements/tree/master/data/2016.NBA.Raw.SportVU.Game.Logs. (ZIP) [file pone.0281467.s031.zip › 0021500033_33910572-33924132.csv]

Unnamed: 0	202344.0	202330.0	203918.0	203504.0	203497.0	EVENT	BALL_HANDLER
33910572.0						DRIBBLE	203504.0
33910612.0						DRIBBLE	203504.0
33910652.0						DRIBBLE	203504.0
33910692.0						DRIBBLE	203504.0
33910732.0						DRIBBLE	203504.0
33910772.0						DRIBBLE	203504.0
33910812.0						DRIBBLE	203504.0
33910852.0						DRIBBLE	203504.0
33910892.0						DRIBBLE	203504.0
33910932.0						DRIBBLE	203504.0
33910972.0						DRIBBLE	203504.0
33911012.0						DRIBBLE	203504.0
33911052.0						DRIBBLE	203504.0
33911092.0						DRIBBLE	203504.0
33911132.0						DRIBBLE	203504.0
33911172.0						DRIBBLE	203504.0
33911212.0						DRIBBLE	203504.0
33911252.0						DRIBBLE	203504.0
33911292.0						DRIBBLE	203504.0
33911332.0						DRIBBLE	203504.0
33911372.0			CUT			DRIBBLE	203504.0
33911412.0			CUT			DRIBBLE	203504.0
33911452.0			CUT			DRIBBLE	203504.0
33911492.0			CUT			DRIBBLE	203504.0
33911532.0			CUT			DRIBBLE	203504.0
33911572.0			CUT			DRIBBLE	203504.0
33911612.0			CUT			DRIBBLE	203504.0
33911652.0			CUT			DRIBBLE	203504.0
33911692.0			CUT			DRIBBLE	203504.0
33911732.0			CUT			DRIBBLE	203504.0
33911772.0			CUT			DRIBBLE	203504.0
33911812.0			CUT			DRIBBLE	203504.0
33911852.0			CUT			DRIBBLE	203504.0
33911892.0			CUT			DRIBBLE	203504.0
33911932.0			CUT			DRIBBLE	203504.0
33911972.0			CUT			DRIBBLE	203504.0
33912012.0			CUT			DRIBBLE	203504.0
33912052.0			CUT			DRIBBLE	203504.0
33912092.0			CUT			DRIBBLE	203504.0
33912132.0			CUT			DRIBBLE	203504.0
33912172.0			CUT			DRIBBLE	203504.0
33912212.0			CUT			DRIBBLE	203504.0
33912252.0			CUT			DRIBBLE	203504.0
33912292.0			CUT			DRIBBLE	203504.0
33912332.0			CUT			DRIBBLE	203504.0
33912372.0			CUT			DRIBBLE	203504.0
33912412.0			CUT			DRIBBLE	203504.0
33912452.0			CUT			DRIBBLE	203504.0
33912492.0			CUT			DRIBBLE	203504.0
33912532.0			CUT			DRIBBLE	203504.0
33912572.0			CUT			DRIBBLE	203504.0
33912612.0			CUT			DRIBBLE	203504.0
33912652.0			CUT			DRIBBLE	203504.0
33912692.0			CUT			DRIBBLE	203504.0
33912732.0						DRIBBLE	203504.0
33912772.0						DRIBBLE	203504.0
33912812.0						DRIBBLE	203504.0
33912852.0						DRIBBLE	203504.0
33912892.0						DRIBBLE	203504.0
33912932.0						DRIBBLE	203504.0
33912972.0						DRIBBLE	203504.0
33913012.0						DRIBBLE	203504.0
33913052.0						DRIBBLE	203504.0
33913092.0						DRIBBLE	203504.0
33913132.0						DRIBBLE	203504.0
33913172.0						DRIBBLE	203504.0
33913212.0						DRIBBLE	203504.0
33913252.0						DRIBBLE	203504.0
33913292.0						DRIBBLE	203504.0
33913336.0						DRIBBLE	203504.0
33913372.0						DRIBBLE	203504.0
33913412.0						DRIBBLE	203504.0
33913452.0						DRIBBLE	203504.0
33913492.0						DRIBBLE	203504.0
33913532.0						PASS	203504.0
33913572.0						PASS	203504.0
33913612.0						PASS	203504.0
33913652.0						PASS	203504.0
33913692.0						PASS	203504.0
33913732.0						PASS	203504.0
33913772.0						PASS	203504.0
33913812.0						PASS	203504.0
33913852.0						PASS	203504.0
33913892.0						PASS	202344.0
33913932.0						PASS	202344.0
33913972.0						PASS	202344.0
33914012.0						PASS	202344.0
33914052.0						PASS	202344.0
33914092.0						PASS	202344.0
33914132.0						PASS	202344.0
33914172.0						HOLD	202344.0
33914212.0						HOLD	202344.0
33914252.0						HOLD	202344.0
33914292.0						HOLD	202344.0
33914332.0						HOLD	202344.0
33914372.0						HOLD	202344.0
33914412.0						HOLD	202344.0
33914452.0						HOLD	202344.0
33914492.0						HOLD	202344.0
33914532.0						HOLD	202344.0
33914572.0						HOLD	202344.0
33914612.0						HOLD	202344.0
33914652.0						HOLD	202344.0
33914692.0						HOLD	202344.0
33914732.0						HOLD	202344.0
33914772.0						HOLD	202344.0
33914812.0						HOLD	202344.0
33914852.0						HOLD	202344.0
33914892.0						HOLD	202344.0
33914932.0						HOLD	202344.0
33914972.0						HOLD	202344.0
33915012.0						HOLD	202344.0
33915052.0						HOLD	202344.0
33915092.0						HOLD	202344.0
33915132.0						HOLD	202344.0
33915172.0						HOLD	202344.0
33915212.0						HOLD	202344.0
33915252.0						HOLD	202344.0
33915292.0						HOLD	202344.0
33915332.0						HOLD	202344.0
33915372.0						HOLD	202344.0
33915412.0						HOLD	202344.0
33915452.0						HOLD	202344.0
33915492.0						HOLD	202344.0
33915532.0						HOLD	202344.0
33915572.0						HOLD	202344.0
33915612.0						HOLD	202344.0
33915652.0						HOLD	202344.0
33915692.0						HOLD	202344.0
33915732.0						HOLD	202344.0
33915772.0						HOLD	202344.0
33915812.0						HOLD	202344.0
33915852.0						HOLD	202344.0
33915892.0						HOLD	202344.0
33915932.0						HOLD	202344.0
33915972.0						HOLD	202344.0
33916012.0						HOLD	202344.0
33916052.0						HOLD	202344.0
33916092.0						HOLD	202344.0
33916132.0						HOLD	202344.0
33916172.0						HOLD	202344.0
33916212.0						HOLD	202344.0
33916252.0						HOLD	202344.0
33916292.0						HOLD	202344.0
33916332.0						HOLD	202344.0
33916372.0						PASS	202344.0
33916412.0						PASS	202344.0
33916452.0						PASS	202344.0
33916492.0						PASS	202344.0
33916532.0						PASS	202344.0
33916572.0						PASS	202344.0
33916612.0						PASS	202344.0
33916652.0						PASS	202344.0
33916692.0						PASS	202344.0
33916732.0						PASS	203497.0
33916772.0						PASS	203497.0
33916812.0						PASS	203497.0
33916852.0						PASS	203497.0
33916892.0						PASS	203497.0
33916932.0						PASS	203497.0
33916972.0						PASS	203497.0
33917012.0						PASS	203497.0
33917052.0						PASS	203497.0
33917092.0						PASS	203497.0
33917132.0						PASS	203497.0
33917172.0						PASS	203497.0
33917212.0						PASS	203497.0
33917252.0						PASS	203497.0
33917292.0						PASS	203497.0
33917332.0						PASS	203497.0
33917372.0						PASS	203497.0
33917412.0						PASS	203497.0
33917452.0						PASS	203497.0
33917492.0						HOLD	203497.0
33917532.0						HOLD	203497.0
33917572.0						HOLD	203497.0
33917612.0						HOLD	203497.0
33917652.0						HOLD	203497.0
33917692.0						HOLD	203497.0
33917732.0						HOLD	203497.0
33917772.0						HOLD	203497.0
33917812.0						HOLD	203497.0
33917852.0						HOLD	203497.0
33917892.0						HOLD	203497.0
33917932.0						HOLD	203497.0
33917972.0						HOLD	203497.0
33918012.0						HOLD	203497.0
33918052.0						HOLD	203497.0
33918092.0						HOLD	203497.0
33918132.0						HOLD	203497.0
33918172.0						HOLD	203497.0
33918212.0						HOLD	203497.0
33918252.0						HOLD	203497.0
33918292.0						HOLD	203497.0
33918332.0						HOLD	203497.0
33918372.0						HOLD	203497.0
33918412.0						HOLD	203497.0
33918452.0						HOLD	203497.0
33918492.0						HOLD	203497.0
33918532.0						HOLD	203497.0
33918572.0						HOLD	203497.0
33918612.0						HOLD	203497.0
33918652.0						HOLD	203497.0
33918692.0						HOLD	203497.0
33918732.0						HOLD	203497.0
33918772.0						HOLD	203497.0
33918812.0						HOLD	203497.0
33918852.0						HOLD	203497.0
33918892.0						HOLD	203497.0
33918932.0						PASS	203497.0
33918972.0						PASS	203497.0
33919012.0						PASS	203497.0
33919052.0						PASS	203497.0
33919092.0						PASS	203497.0
33919132.0						PASS	203497.0
33919172.0						PASS	203497.0
33919212.0						PASS	203497.0
33919252.0						PASS	203497.0
33919292.0						PASS	203497.0
33919332.0						PASS	203497.0
33919372.0						PASS	203497.0
33919412.0						PASS	203497.0
33919452.0						PASS	203497.0
33919492.0						PASS	202330.0
33919532.0						PASS	202330.0
33919572.0						PASS	202330.0
33919612.0						PASS	202330.0
33919652.0						PASS	202330.0
33919692.0						PASS	202330.0
33919732.0						PASS	202330.0
33919772.0						PASS	202330.0
33919812.0						PASS	202330.0
33919852.0						PASS	202330.0
33919892.0						PASS	202330.0
33919932.0						DRIBBLE	202330.0
33919972.0						DRIBBLE	202330.0
33920012.0						DRIBBLE	202330.0
33920052.0						DRIBBLE	202330.0
33920092.0						DRIBBLE	202330.0
33920132.0						DRIBBLE	202330.0
33920172.0						DRIBBLE	202330.0
33920212.0						DRIBBLE	202330.0
33920252.0						DRIBBLE	202330.0
33920292.0						DRIBBLE	202330.0
33920332.0						DRIBBLE	202330.0
33920372.0						DRIBBLE	202330.0
33920412.0						DRIBBLE	202330.0
33920452.0						DRIBBLE	202330.0
33920492.0						DRIBBLE	202330.0
33920532.0						DRIBBLE	202330.0
33920572.0						DRIBBLE	202330.0
33920612.0						DRIBBLE	202330.0
33920652.0						DRIBBLE	202330.0
33920692.0						DRIBBLE	202330.0
33920732.0						DRIBBLE	202330.0
33920772.0		DRIVE				DRIBBLE	202330.0
33920812.0		DRIVE			CUT	DRIBBLE	202330.0
33920852.0		DRIVE			CUT	DRIBBLE	202330.0
33920892.0		DRIVE			CUT	DRIBBLE	202330.0
33920932.0		DRIVE			CUT	DRIBBLE	202330.0
33920972.0		DRIVE			CUT	DRIBBLE	202330.0
33921012.0		DRIVE			CUT	DRIBBLE	202330.0
33921052.0		DRIVE			CUT	DRIBBLE	202330.0
33921092.0		DRIVE			CUT	DRIBBLE	202330.0
33921132.0		DRIVE			CUT	DRIBBLE	202330.0
33921172.0		DRIVE			CUT	DRIBBLE	202330.0
33921212.0		DRIVE			CUT	DRIBBLE	202330.0
33921252.0		DRIVE			CUT	DRIBBLE	202330.0
33921292.0		DRIVE			CUT	DRIBBLE	202330.0
33921332.0		DRIVE			CUT	DRIBBLE	202330.0
33921372.0		DRIVE			CUT	DRIBBLE	202330.0
33921412.0		DRIVE			CUT	DRIBBLE	202330.0
33921452.0		DRIVE			CUT	DRIBBLE	202330.0
33921492.0		DRIVE			CUT	DRIBBLE	202330.0
33921532.0		DRIVE			CUT	DRIBBLE	202330.0
33921572.0		DRIVE			CUT	DRIBBLE	202330.0
33921612.0		DRIVE			CUT	DRIBBLE	202330.0
33921652.0		DRIVE			CUT	DRIBBLE	202330.0
33921692.0		DRIVE			CUT	DRIBBLE	202330.0
33921732.0		DRIVE			CUT	DRIBBLE	202330.0
33921772.0		DRIVE			CUT	DRIBBLE	202330.0
33921812.0		DRIVE			CUT	DRIBBLE	202330.0
33921852.0		DRIVE			CUT	DRIBBLE	202330.0
33921892.0		DRIVE			CUT	DRIBBLE	202330.0
33921932.0		DRIVE			CUT	DRIBBLE	202330.0
33921972.0		DRIVE			CUT	DRIBBLE	202330.0
33922012.0		DRIVE			CUT	DRIBBLE	202330.0
33922052.0		DRIVE			CUT	DRIBBLE	202330.0
33922092.0					CUT	DRIBBLE	202330.0
33922132.0					CUT	DRIBBLE	202330.0
33922172.0					CUT	DRIBBLE	202330.0
33922212.0					CUT	DRIBBLE	202330.0
33922252.0					CUT	DRIBBLE	202330.0
33922292.0					CUT	DRIBBLE	202330.0
33922332.0					CUT	DRIBBLE	202330.0
33922372.0					CUT	DRIBBLE	202330.0
33922412.0					CUT	DRIBBLE	202330.0
33922452.0					CUT	DRIBBLE	202330.0
33922492.0					CUT	DRIBBLE	202330.0
33922532.0					CUT	DRIBBLE	202330.0
33922572.0					CUT	DRIBBLE	202330.0
33922612.0					CUT	DRIBBLE	202330.0
33922652.0					CUT	DRIBBLE	202330.0
33922692.0					CUT	DRIBBLE	202330.0
33922732.0						DRIBBLE	202330.0
33922772.0						PASS	202330.0
33922812.0						PASS	202330.0
33922852.0						PASS	202330.0
33922892.0						PASS	202330.0
33922932.0						PASS	202330.0
33922972.0						PASS	202330.0
33923012.0						PASS	202330.0
33923052.0						PASS	202330.0
33923092.0						PASS	202330.0
33923132.0						PASS	202330.0
33923172.0						PASS	202330.0
33923212.0						PASS	203504.0
33923252.0						PASS	203504.0
33923292.0						PASS	203504.0
33923332.0						PASS	203504.0
33923372.0						PASS	203504.0
33923412.0						PASS	203504.0
33923452.0						PASS	203504.0
33923492.0						PASS	203504.0
33923532.0						PASS	203504.0
33923572.0						PASS	203504.0
33923612.0						PASS	203504.0
33923652.0						PASS	203504.0
33923692.0						PASS	203504.0
33923732.0						PASS	203504.0
33923772.0						PASS	203504.0
33923812.0						PASS	203504.0
33923852.0						HOLD	203504.0
33923892.0						HOLD	203504.0
33923932.0						HOLD	203504.0
33923972.0						HOLD	203504.0
33924012.0						HOLD	203504.0
33924052.0						HOLD	203504.0
33924092.0						HOLD	203504.0
33924132.0						MADE SHOT	203504.0
