# Supplementary material for: Modeling the formation of defensive gaps in basketball: Cutting on a teammate’s drive
Source: PLoS One. 2023 Feb 7;18(2):e0281467. doi: 10.1371/journal.pone.0281467 (PMC9904462; doi:10.1371/journal.pone.0281467)
Supplement: S1 File — Contains action/event labels for the 462 analyzed sequences used in the paper. With the help of the gameIDs and times (last 8 digits of the real time entries), it can be bound to the raw SportVU data available online: https://github.com/linouk23/NBA-Player-Movements/tree/master/data/2016.NBA.Raw.SportVU.Game.Logs. (ZIP) [file pone.0281467.s031.zip › 0021500034_35363392-35373792.csv]

Unnamed: 0	101181.0	202498.0	203124.0	202682.0	204038.0	EVENT	BALL_HANDLER
35363392.0						PASS	204038.0
35363432.0						PASS	204038.0
35363476.0						PASS	204038.0
35363512.0						PASS	204038.0
35363556.0						PASS	204038.0
35363592.0						PASS	204038.0
35363632.0						PASS	204038.0
35363672.0						PASS	204038.0
35363712.0						PASS	204038.0
35363752.0						PASS	204038.0
35363796.0						PASS	204038.0
35363832.0						PASS	204038.0
35363872.0						PASS	204038.0
35363912.0						PASS	204038.0
35363952.0						PASS	204038.0
35363992.0						PASS	204038.0
35364036.0						PASS	204038.0
35364072.0						PASS	101181.0
35364112.0						PASS	101181.0
35364152.0						PASS	101181.0
35364192.0						PASS	101181.0
35364232.0						PASS	101181.0
35364276.0						PASS	101181.0
35364312.0						PASS	101181.0
35364352.0						PASS	101181.0
35364396.0						DRIBBLE	101181.0
35364432.0						DRIBBLE	101181.0
35364472.0						DRIBBLE	101181.0
35364512.0						DRIBBLE	101181.0
35364552.0						DRIBBLE	101181.0
35364592.0						DRIBBLE	101181.0
35364632.0						DRIBBLE	101181.0
35364672.0						DRIBBLE	101181.0
35364712.0						DRIBBLE	101181.0
35364752.0						DRIBBLE	101181.0
35364796.0						DRIBBLE	101181.0
35364832.0						DRIBBLE	101181.0
35364872.0						DRIBBLE	101181.0
35364912.0						DRIBBLE	101181.0
35364952.0						DRIBBLE	101181.0
35364996.0						DRIBBLE	101181.0
35365032.0						DRIBBLE	101181.0
35365072.0						DRIBBLE	101181.0
35365116.0						DRIBBLE	101181.0
35365152.0						DRIBBLE	101181.0
35365192.0						DRIBBLE	101181.0
35365232.0						DRIBBLE	101181.0
35365272.0						DRIBBLE	101181.0
35365312.0						DRIBBLE	101181.0
35365356.0						DRIBBLE	101181.0
35365392.0						DRIBBLE	101181.0
35365432.0						DRIBBLE	101181.0
35365472.0						DRIBBLE	101181.0
35365512.0						DRIBBLE	101181.0
35365552.0						DRIBBLE	101181.0
35365592.0						DRIBBLE	101181.0
35365632.0						DRIBBLE	101181.0
35365672.0						DRIBBLE	101181.0
35365712.0						DRIBBLE	101181.0
35365752.0						DRIBBLE	101181.0
35365792.0						DRIBBLE	101181.0
35365836.0						DRIBBLE	101181.0
35365872.0						DRIBBLE	101181.0
35365912.0						DRIBBLE	101181.0
35365952.0						DRIBBLE	101181.0
35365992.0						DRIBBLE	101181.0
35366032.0						DRIBBLE	101181.0
35366072.0						DRIBBLE	101181.0
35366112.0						DRIBBLE	101181.0
35366152.0						DRIBBLE	101181.0
35366192.0						DRIBBLE	101181.0
35366232.0						DRIBBLE	101181.0
35366276.0						DRIBBLE PASS	101181.0
35366312.0						DRIBBLE PASS	101181.0
35366352.0						DRIBBLE PASS	101181.0
35366396.0						DRIBBLE PASS	101181.0
35366432.0			CUT			DRIBBLE PASS	101181.0
35366472.0			CUT			DRIBBLE PASS	101181.0
35366516.0			CUT			DRIBBLE PASS	101181.0
35366552.0			CUT			DRIBBLE PASS	101181.0
35366592.0			CUT			DRIBBLE PASS	203124.0
35366632.0			CUT			DRIBBLE PASS	203124.0
35366672.0			CUT			DRIBBLE PASS	203124.0
35366712.0			CUT			DRIBBLE PASS	203124.0
35366752.0			CUT			DRIBBLE PASS	203124.0
35366796.0			CUT			DRIBBLE PASS	203124.0
35366832.0			CUT			DRIBBLE PASS	203124.0
35366872.0			CUT			DRIBBLE PASS	203124.0
35366912.0			CUT			DRIBBLE PASS	203124.0
35366952.0			CUT			DRIBBLE PASS	203124.0
35366992.0			CUT			DRIBBLE PASS	203124.0
35367032.0			CUT			DRIBBLE PASS	203124.0
35367072.0			CUT			DRIBBLE PASS	203124.0
35367112.0						DRIBBLE	203124.0
35367152.0						DRIBBLE	203124.0
35367192.0						DRIBBLE	203124.0
35367232.0						DRIBBLE	203124.0
35367272.0						DRIBBLE	203124.0
35367312.0						DRIBBLE	203124.0
35367352.0						DRIBBLE	203124.0
35367392.0						DRIBBLE	203124.0
35367432.0						DRIBBLE	203124.0
35367476.0						DRIBBLE	203124.0
35367512.0						DRIBBLE	203124.0
35367552.0						DRIBBLE	203124.0
35367592.0						DRIBBLE	203124.0
35367632.0						DRIBBLE	203124.0
35367672.0						DRIBBLE	203124.0
35367712.0						DRIBBLE	203124.0
35367752.0						DRIBBLE	203124.0
35367792.0						DRIBBLE	203124.0
35367832.0						DRIBBLE	203124.0
35367872.0						DRIBBLE	203124.0
35367912.0						DRIBBLE	203124.0
35367952.0						DRIBBLE	203124.0
35367992.0						DRIBBLE	203124.0
35368032.0						DRIBBLE	203124.0
35368072.0						DRIBBLE	203124.0
35368112.0						DRIBBLE	203124.0
35368152.0						DRIBBLE	203124.0
35368192.0						DRIBBLE	203124.0
35368232.0						DRIBBLE	203124.0
35368272.0						DRIBBLE	203124.0
35368312.0						DRIBBLE	203124.0
35368352.0						DRIBBLE	203124.0
35368392.0						DRIBBLE	203124.0
35368432.0						DRIBBLE	203124.0
35368472.0						DRIBBLE	203124.0
35368512.0						DRIBBLE	203124.0
35368552.0						DRIBBLE	203124.0
35368592.0						DRIBBLE	203124.0
35368632.0						DRIBBLE	203124.0
35368672.0						DRIBBLE	203124.0
35368712.0						DRIBBLE	203124.0
35368752.0						DRIBBLE	203124.0
35368792.0						DRIBBLE	203124.0
35368832.0						DRIBBLE	203124.0
35368872.0						DRIBBLE	203124.0
35368912.0						DRIBBLE	203124.0
35368952.0						DRIBBLE	203124.0
35368992.0						DRIBBLE	203124.0
35369032.0						DRIBBLE	203124.0
35369072.0						DRIBBLE	203124.0
35369112.0						DRIBBLE	203124.0
35369152.0						DRIBBLE	203124.0
35369192.0						DRIBBLE PASS	203124.0
35369232.0						DRIBBLE PASS	203124.0
35369272.0						DRIBBLE PASS	203124.0
35369312.0						DRIBBLE PASS	203124.0
35369352.0						DRIBBLE PASS	203124.0
35369392.0						DRIBBLE PASS	203124.0
35369432.0						DRIBBLE PASS	203124.0
35369472.0						DRIBBLE PASS	203124.0
35369512.0						DRIBBLE PASS	203124.0
35369552.0						DRIBBLE PASS	203124.0
35369592.0						DRIBBLE PASS	203124.0
35369632.0						DRIBBLE PASS	101181.0
35369672.0						DRIBBLE PASS	101181.0
35369712.0						DRIBBLE PASS	101181.0
35369752.0						DRIBBLE PASS	101181.0
35369792.0						DRIBBLE PASS	101181.0
35369832.0						DRIBBLE PASS	101181.0
35369872.0						DRIBBLE PASS	101181.0
35369912.0						DRIBBLE PASS	101181.0
35369952.0						DRIBBLE PASS	101181.0
35369992.0						DRIBBLE PASS	101181.0
35370032.0						DRIBBLE PASS	101181.0
35370072.0						DRIBBLE PASS	101181.0
35370112.0						DRIBBLE PASS	101181.0
35370152.0						DRIBBLE PASS	101181.0
35370192.0						DRIBBLE PASS	101181.0
35370232.0						DRIBBLE PASS	101181.0
35370272.0						DRIBBLE PASS	101181.0
35370312.0						DRIBBLE PASS	101181.0
35370352.0						DRIBBLE PASS	101181.0
35370392.0						DRIBBLE PASS	101181.0
35370432.0						DRIBBLE PASS	101181.0
35370472.0						DRIBBLE PASS	101181.0
35370512.0						DRIBBLE	101181.0
35370552.0						DRIBBLE	101181.0
35370592.0						DRIBBLE	101181.0
35370632.0						DRIBBLE	101181.0
35370672.0						DRIBBLE	101181.0
35370712.0						DRIBBLE	101181.0
35370752.0						DRIBBLE	101181.0
35370792.0						DRIBBLE	101181.0
35370832.0						DRIBBLE	101181.0
35370872.0						DRIBBLE	101181.0
35370912.0						DRIBBLE	101181.0
35370952.0						DRIBBLE	101181.0
35370992.0						DRIBBLE	101181.0
35371032.0						DRIBBLE	101181.0
35371072.0						DRIBBLE	101181.0
35371112.0						DRIBBLE	101181.0
35371152.0						DRIBBLE	101181.0
35371192.0						DRIBBLE	101181.0
35371232.0						DRIBBLE	101181.0
35371272.0						DRIBBLE	101181.0
35371312.0						DRIBBLE	101181.0
35371352.0						DRIBBLE	101181.0
35371392.0						DRIBBLE	101181.0
35371432.0						DRIBBLE	101181.0
35371472.0						DRIBBLE	101181.0
35371512.0						DRIBBLE	101181.0
35371552.0						DRIBBLE	101181.0
35371592.0						DRIBBLE	101181.0
35371632.0						DRIBBLE	101181.0
35371672.0						DRIBBLE	101181.0
35371712.0	DRIVE					DRIBBLE	101181.0
35371752.0	DRIVE					DRIBBLE	101181.0
35371792.0	DRIVE					DRIBBLE	101181.0
35371832.0	DRIVE					DRIBBLE	101181.0
35371872.0	DRIVE					DRIBBLE	101181.0
35371912.0	DRIVE					DRIBBLE	101181.0
35371952.0	DRIVE					DRIBBLE	101181.0
35371992.0	DRIVE					DRIBBLE	101181.0
35372032.0	DRIVE					DRIBBLE	101181.0
35372072.0	DRIVE					DRIBBLE	101181.0
35372112.0	DRIVE					DRIBBLE	101181.0
35372152.0	DRIVE					DRIBBLE	101181.0
35372192.0	DRIVE					DRIBBLE	101181.0
35372232.0	DRIVE					DRIBBLE	101181.0
35372272.0	DRIVE					DRIBBLE	101181.0
35372312.0	DRIVE					DRIBBLE	101181.0
35372352.0	DRIVE					DRIBBLE	101181.0
35372392.0						PASS	101181.0
35372432.0						PASS	101181.0
35372472.0						PASS	101181.0
35372512.0						PASS	101181.0
35372552.0						PASS	101181.0
35372592.0						PASS	101181.0
35372632.0						PASS	202682.0
35372672.0						PASS	202682.0
35372712.0						PASS	202682.0
35372752.0						PASS	202682.0
35372792.0						PASS	202682.0
35372832.0						PASS	202682.0
35372872.0						PASS	202682.0
35372912.0						PASS	202682.0
35372952.0						DRIBBLE	202682.0
35372992.0						DRIBBLE	202682.0
35373032.0						DRIBBLE	202682.0
35373072.0						DRIBBLE	202682.0
35373112.0						DRIBBLE	202682.0
35373152.0						DRIBBLE	202682.0
35373192.0						DRIBBLE	202682.0
35373232.0						DRIBBLE	202682.0
35373272.0						DRIBBLE	202682.0
35373312.0						DRIBBLE	202682.0
35373352.0						DRIBBLE	202682.0
35373392.0						DRIBBLE	202682.0
35373432.0						DRIBBLE	202682.0
35373472.0						DRIBBLE	202682.0
35373512.0						DRIBBLE	202682.0
35373552.0						DRIBBLE	202682.0
35373592.0						DRIBBLE	202682.0
35373632.0						DRIBBLE	202682.0
35373672.0						DRIBBLE	202682.0
35373712.0						DRIBBLE	202682.0
35373752.0						DRIBBLE	202682.0
35373792.0						MADE SHOT	202682.0
