# Supplementary material for: Modeling the formation of defensive gaps in basketball: Cutting on a teammate’s drive
Source: PLoS One. 2023 Feb 7;18(2):e0281467. doi: 10.1371/journal.pone.0281467 (PMC9904462; doi:10.1371/journal.pone.0281467)
Supplement: S1 File — Contains action/event labels for the 462 analyzed sequences used in the paper. With the help of the gameIDs and times (last 8 digits of the real time entries), it can be bound to the raw SportVU data available online: https://github.com/linouk23/NBA-Player-Movements/tree/master/data/2016.NBA.Raw.SportVU.Game.Logs. (ZIP) [file pone.0281467.s031.zip › 0021500034_38802992-38809672.csv]

Unnamed: 0	2400.0	101162.0	202322.0	203078.0	203490.0	EVENT	BALL_HANDLER
38802992.0						DRIBBLE	202322.0
38803032.0						DRIBBLE	202322.0
38803072.0						DRIBBLE	202322.0
38803112.0						DRIBBLE	202322.0
38803152.0						DRIBBLE	202322.0
38803192.0						DRIBBLE	202322.0
38803232.0						DRIBBLE	202322.0
38803272.0						DRIBBLE	202322.0
38803312.0						DRIBBLE	202322.0
38803352.0						DRIBBLE	202322.0
38803392.0						DRIBBLE	202322.0
38803432.0						DRIBBLE	202322.0
38803472.0						DRIBBLE	202322.0
38803512.0						DRIBBLE	202322.0
38803552.0						DRIBBLE	202322.0
38803592.0						DRIBBLE	202322.0
38803632.0						DRIBBLE	202322.0
38803672.0						DRIBBLE	202322.0
38803712.0						DRIBBLE	202322.0
38803752.0						DRIBBLE	202322.0
38803792.0						DRIBBLE	202322.0
38803832.0						DRIBBLE	202322.0
38803872.0						DRIBBLE	202322.0
38803912.0						DRIBBLE	202322.0
38803952.0						DRIBBLE	202322.0
38803992.0						DRIBBLE	202322.0
38804032.0						DRIBBLE	202322.0
38804072.0						DRIBBLE	202322.0
38804112.0						DRIBBLE	202322.0
38804152.0						DRIBBLE	202322.0
38804192.0						DRIBBLE	202322.0
38804232.0						DRIBBLE	202322.0
38804272.0						DRIBBLE	202322.0
38804312.0						DRIBBLE	202322.0
38804352.0						DRIBBLE	202322.0
38804392.0						DRIBBLE	202322.0
38804432.0						DRIBBLE	202322.0
38804472.0						DRIBBLE	202322.0
38804512.0						DRIBBLE	202322.0
38804552.0						DRIBBLE	202322.0
38804592.0						DRIBBLE	202322.0
38804632.0						DRIBBLE	202322.0
38804672.0						DRIBBLE	202322.0
38804712.0						DRIBBLE	202322.0
38804752.0						DRIBBLE	202322.0
38804792.0						DRIBBLE	202322.0
38804832.0						DRIBBLE	202322.0
38804872.0						DRIBBLE	202322.0
38804912.0						DRIBBLE	202322.0
38804952.0						DRIBBLE	202322.0
38804992.0						DRIBBLE	202322.0
38805032.0						DRIBBLE	202322.0
38805072.0						DRIBBLE	202322.0
38805112.0						DRIBBLE	202322.0
38805152.0						DRIBBLE	202322.0
38805192.0						DRIBBLE	202322.0
38805232.0						DRIBBLE	202322.0
38805272.0						DRIBBLE	202322.0
38805312.0						DRIBBLE	202322.0
38805352.0						DRIBBLE	202322.0
38805392.0						DRIBBLE	202322.0
38805432.0						DRIBBLE	202322.0
38805472.0						DRIBBLE	202322.0
38805512.0						DRIBBLE	202322.0
38805552.0						DRIBBLE	202322.0
38805592.0						DRIBBLE	202322.0
38805632.0						DRIBBLE	202322.0
38805672.0						DRIBBLE	202322.0
38805712.0						DRIBBLE	202322.0
38805752.0						DRIBBLE	202322.0
38805792.0						DRIBBLE	202322.0
38805832.0						DRIBBLE	202322.0
38805872.0						DRIBBLE	202322.0
38805912.0						DRIBBLE	202322.0
38805952.0						DRIBBLE	202322.0
38805992.0						DRIBBLE	202322.0
38806032.0						DRIBBLE	202322.0
38806072.0						DRIBBLE	202322.0
38806112.0						DRIBBLE	202322.0
38806152.0						DRIBBLE	202322.0
38806192.0						DRIBBLE	202322.0
38806232.0						DRIBBLE	202322.0
38806272.0						DRIBBLE	202322.0
38806312.0						DRIBBLE	202322.0
38806352.0						DRIBBLE	202322.0
38806392.0						DRIBBLE	202322.0
38806432.0						DRIBBLE	202322.0
38806472.0						DRIBBLE	202322.0
38806512.0						DRIBBLE	202322.0
38806552.0						DRIBBLE	202322.0
38806592.0						DRIBBLE	202322.0
38806632.0						DRIBBLE	202322.0
38806672.0						DRIBBLE	202322.0
38806712.0						DRIBBLE	202322.0
38806752.0						DRIBBLE	202322.0
38806792.0						DRIBBLE	202322.0
38806832.0						DRIBBLE	202322.0
38806872.0						DRIBBLE	202322.0
38806912.0						DRIBBLE	202322.0
38806952.0						DRIBBLE	202322.0
38806992.0						DRIBBLE	202322.0
38807032.0						DRIBBLE	202322.0
38807072.0						DRIBBLE	202322.0
38807112.0						DRIBBLE	202322.0
38807152.0						DRIBBLE	202322.0
38807192.0			DRIVE			DRIBBLE	202322.0
38807232.0			DRIVE			DRIBBLE	202322.0
38807272.0			DRIVE			DRIBBLE	202322.0
38807312.0			DRIVE			DRIBBLE	202322.0
38807352.0			DRIVE			DRIBBLE	202322.0
38807392.0			DRIVE			DRIBBLE	202322.0
38807432.0			DRIVE			DRIBBLE	202322.0
38807472.0			DRIVE			DRIBBLE	202322.0
38807512.0			DRIVE			DRIBBLE	202322.0
38807552.0			DRIVE			DRIBBLE	202322.0
38807592.0			DRIVE			DRIBBLE	202322.0
38807632.0			DRIVE			DRIBBLE	202322.0
38807672.0		CUT	DRIVE			DRIBBLE	202322.0
38807712.0		CUT	DRIVE			DRIBBLE	202322.0
38807752.0		CUT	DRIVE			DRIBBLE	202322.0
38807792.0		CUT	DRIVE			DRIBBLE	202322.0
38807832.0		CUT	DRIVE			DRIBBLE	202322.0
38807872.0		CUT	DRIVE			DRIBBLE	202322.0
38807912.0		CUT	DRIVE			DRIBBLE	202322.0
38807952.0		CUT	DRIVE			DRIBBLE	202322.0
38807992.0		CUT	DRIVE			DRIBBLE	202322.0
38808032.0		CUT	DRIVE			DRIBBLE	202322.0
38808072.0		CUT	DRIVE			DRIBBLE	202322.0
38808112.0		CUT	DRIVE			DRIBBLE	202322.0
38808152.0		CUT	DRIVE			DRIBBLE	202322.0
38808192.0		CUT	DRIVE		CUT	DRIBBLE	202322.0
38808232.0		CUT	DRIVE		CUT	DRIBBLE	202322.0
38808272.0		CUT	DRIVE		CUT	DRIBBLE	202322.0
38808312.0		CUT	DRIVE		CUT	DRIBBLE	202322.0
38808352.0		CUT	DRIVE		CUT	DRIBBLE	202322.0
38808392.0		CUT			CUT	PASS	202322.0
38808432.0		CUT			CUT	PASS	202322.0
38808472.0		CUT			CUT	PASS	202322.0
38808512.0		CUT			CUT	PASS	202322.0
38808552.0		CUT			CUT	PASS	202322.0
38808592.0		CUT			CUT	PASS	202322.0
38808632.0		CUT			CUT	PASS	202322.0
38808672.0		CUT			CUT	PASS	202322.0
38808712.0		CUT			CUT	PASS	202322.0
38808752.0		CUT			CUT	PASS	202322.0
38808792.0		CUT			CUT	PASS	202322.0
38808832.0		CUT			CUT	PASS	202322.0
38808872.0					CUT	PASS	202322.0
38808912.0					CUT	PASS	202322.0
38808952.0					CUT	PASS	202322.0
38808992.0					CUT	PASS	202322.0
38809032.0					CUT	PASS	202322.0
38809072.0					CUT	PASS	202322.0
38809112.0					CUT	PASS	202322.0
38809152.0					CUT	PASS	202322.0
38809192.0					CUT	PASS	203490.0
38809232.0					CUT	PASS	203490.0
38809272.0					CUT	PASS	203490.0
38809312.0					CUT	PASS	203490.0
38809352.0					CUT	PASS	203490.0
38809392.0					CUT	PASS	203490.0
38809432.0					CUT	PASS	203490.0
38809472.0					CUT	PASS	203490.0
38809512.0					CUT	PASS	203490.0
38809552.0						HOLD	203490.0
38809592.0						HOLD	203490.0
38809632.0						HOLD	203490.0
38809672.0						MADE SHOT	203490.0
