# Supplementary material for: Modeling the formation of defensive gaps in basketball: Cutting on a teammate’s drive
Source: PLoS One. 2023 Feb 7;18(2):e0281467. doi: 10.1371/journal.pone.0281467 (PMC9904462; doi:10.1371/journal.pone.0281467)
Supplement: S1 File — Contains action/event labels for the 462 analyzed sequences used in the paper. With the help of the gameIDs and times (last 8 digits of the real time entries), it can be bound to the raw SportVU data available online: https://github.com/linouk23/NBA-Player-Movements/tree/master/data/2016.NBA.Raw.SportVU.Game.Logs. (ZIP) [file pone.0281467.s031.zip › 0021500038_49154396-49162596.csv]

Unnamed: 0	200765.0	201158.0	201585.0	202326.0	203463.0	EVENT	BALL_HANDLER
49154396.0						DRIBBLE	200765.0
49154436.0						DRIBBLE	200765.0
49154476.0						DRIBBLE	200765.0
49154516.0						DRIBBLE	200765.0
49154556.0						DRIBBLE	200765.0
49154596.0						DRIBBLE	200765.0
49154636.0						DRIBBLE	200765.0
49154676.0						DRIBBLE	200765.0
49154716.0						DRIBBLE	200765.0
49154756.0						DRIBBLE	200765.0
49154796.0						DRIBBLE	200765.0
49154836.0						DRIBBLE PASS	200765.0
49154876.0						DRIBBLE PASS	200765.0
49154916.0						DRIBBLE PASS	200765.0
49154956.0						DRIBBLE PASS	200765.0
49154996.0						DRIBBLE PASS	200765.0
49155036.0						DRIBBLE PASS	200765.0
49155076.0						DRIBBLE PASS	200765.0
49155116.0						DRIBBLE PASS	200765.0
49155156.0						DRIBBLE PASS	200765.0
49155196.0						DRIBBLE PASS	200765.0
49155236.0						DRIBBLE PASS	200765.0
49155276.0						DRIBBLE PASS	200765.0
49155316.0						DRIBBLE PASS	200765.0
49155356.0						DRIBBLE PASS	200765.0
49155396.0						DRIBBLE PASS	200765.0
49155436.0						DRIBBLE PASS	200765.0
49155476.0						DRIBBLE PASS	202326.0
49155516.0						DRIBBLE PASS	202326.0
49155556.0						DRIBBLE PASS	202326.0
49155596.0						DRIBBLE PASS	202326.0
49155636.0						DRIBBLE PASS	202326.0
49155676.0						DRIBBLE PASS	202326.0
49155716.0						DRIBBLE PASS	202326.0
49155756.0						DRIBBLE PASS	202326.0
49155796.0						DRIBBLE PASS	202326.0
49155836.0						DRIBBLE PASS	202326.0
49155876.0						DRIBBLE PASS	202326.0
49155916.0						DRIBBLE PASS	202326.0
49155956.0						DRIBBLE PASS	202326.0
49155996.0						DRIBBLE PASS	202326.0
49156036.0						DRIBBLE PASS	202326.0
49156076.0						DRIBBLE PASS	202326.0
49156116.0						DRIBBLE PASS	202326.0
49156156.0						HOLD	202326.0
49156196.0						PASS	202326.0
49156236.0						PASS	202326.0
49156276.0						PASS	202326.0
49156316.0						PASS	202326.0
49156356.0						PASS	202326.0
49156396.0						PASS	202326.0
49156436.0						PASS	202326.0
49156476.0						PASS	202326.0
49156516.0						PASS
49156556.0						PASS
49156596.0						PASS
49156636.0						PASS
49156676.0						PASS
49156716.0						PASS
49156756.0						PASS
49156796.0						PASS	201158.0
49156836.0						PASS	201158.0
49156876.0						PASS	201158.0
49156916.0						PASS	201158.0
49156956.0						PASS	201158.0
49156996.0						PASS	201158.0
49157036.0						PASS	201158.0
49157076.0						PASS	201158.0
49157116.0						DRIBBLE	201158.0
49157156.0						DRIBBLE	201158.0
49157196.0						DRIBBLE	201158.0
49157236.0						DRIBBLE	201158.0
49157276.0						DRIBBLE	201158.0
49157316.0						DRIBBLE	201158.0
49157356.0						DRIBBLE	201158.0
49157396.0						DRIBBLE	201158.0
49157436.0						DRIBBLE	201158.0
49157476.0						DRIBBLE	201158.0
49157516.0						DRIBBLE	201158.0
49157556.0						DRIBBLE	201158.0
49157596.0						DRIBBLE	201158.0
49157636.0						DRIBBLE	201158.0
49157676.0						DRIBBLE	201158.0
49157716.0						DRIBBLE	201158.0
49157756.0						DRIBBLE	201158.0
49157796.0						DRIBBLE	201158.0
49157836.0						DRIBBLE	201158.0
49157876.0						DRIBBLE	201158.0
49157916.0						DRIBBLE	201158.0
49157956.0						DRIBBLE	201158.0
49157996.0						DRIBBLE	201158.0
49158036.0						DRIBBLE	201158.0
49158076.0						DRIBBLE	201158.0
49158116.0						DRIBBLE	201158.0
49158156.0						DRIBBLE	201158.0
49158196.0						DRIBBLE	201158.0
49158236.0						DRIBBLE	201158.0
49158276.0						DRIBBLE	201158.0
49158316.0						DRIBBLE	201158.0
49158356.0						DRIBBLE	201158.0
49158396.0						DRIBBLE	201158.0
49158436.0						DRIBBLE	201158.0
49158476.0						DRIBBLE	201158.0
49158516.0						DRIBBLE	201158.0
49158556.0						DRIBBLE	201158.0
49158596.0						DRIBBLE	201158.0
49158636.0						DRIBBLE	201158.0
49158676.0						DRIBBLE	201158.0
49158716.0						DRIBBLE	201158.0
49158756.0						DRIBBLE	201158.0
49158796.0		DRIVE				DRIBBLE	201158.0
49158836.0		DRIVE				DRIBBLE	201158.0
49158876.0		DRIVE				DRIBBLE	201158.0
49158916.0		DRIVE				DRIBBLE	201158.0
49158956.0		DRIVE				DRIBBLE	201158.0
49158996.0		DRIVE				DRIBBLE	201158.0
49159036.0		DRIVE				DRIBBLE	201158.0
49159076.0		DRIVE				DRIBBLE	201158.0
49159116.0		DRIVE				DRIBBLE	201158.0
49159156.0						PASS	201158.0
49159196.0						PASS	201158.0
49159236.0						PASS	201158.0
49159276.0						PASS	201158.0
49159316.0						PASS	201158.0
49159356.0						PASS	201158.0
49159396.0						PASS	201158.0
49159436.0						PASS	200765.0
49159476.0						PASS	200765.0
49159516.0						PASS	200765.0
49159556.0						PASS	200765.0
49159596.0						PASS	200765.0
49159636.0						PASS	200765.0
49159676.0						PASS	200765.0
49159716.0						PASS	200765.0
49159756.0						PASS	200765.0
49159796.0						PASS	200765.0
49159836.0						PASS	200765.0
49159876.0	DRIVE					DRIBBLE	200765.0
49159916.0	DRIVE					DRIBBLE	200765.0
49159956.0	DRIVE					DRIBBLE	200765.0
49159996.0	DRIVE					DRIBBLE	200765.0
49160036.0	DRIVE					DRIBBLE	200765.0
49160076.0	DRIVE					DRIBBLE	200765.0
49160116.0	DRIVE					DRIBBLE	200765.0
49160156.0	DRIVE					DRIBBLE	200765.0
49160196.0	DRIVE					DRIBBLE	200765.0
49160236.0	DRIVE					DRIBBLE	200765.0
49160276.0	DRIVE					DRIBBLE	200765.0
49160316.0	DRIVE					DRIBBLE	200765.0
49160356.0	DRIVE					DRIBBLE	200765.0
49160396.0	DRIVE					DRIBBLE	200765.0
49160436.0	DRIVE					DRIBBLE	200765.0
49160476.0	DRIVE					DRIBBLE	200765.0
49160516.0	DRIVE					DRIBBLE	200765.0
49160556.0	DRIVE					DRIBBLE	200765.0
49160596.0	DRIVE					DRIBBLE	200765.0
49160636.0	DRIVE					DRIBBLE	200765.0
49160676.0						PASS	200765.0
49160716.0						PASS	200765.0
49160756.0						PASS	200765.0
49160796.0						PASS	200765.0
49160836.0						PASS	200765.0
49160876.0						PASS	200765.0
49160916.0						PASS	200765.0
49160956.0						PASS	200765.0
49160996.0						PASS	200765.0
49161036.0						PASS	200765.0
49161076.0						PASS	200765.0
49161116.0						PASS	200765.0
49161156.0						PASS	200765.0
49161196.0						PASS	200765.0
49161236.0						PASS	200765.0
49161276.0						PASS	201585.0
49161316.0						PASS	201585.0
49161356.0						PASS	201585.0
49161396.0						PASS	201585.0
49161436.0						PASS	201585.0
49161476.0						PASS	201585.0
49161516.0						PASS	201585.0
49161556.0						PASS	201585.0
49161596.0						PASS	201585.0
49161636.0						PASS	201585.0
49161676.0						PASS	201585.0
49161716.0						HOLD	201585.0
49161756.0						HOLD	201585.0
49161796.0						HOLD	201585.0
49161836.0						HOLD	201585.0
49161876.0						HOLD	201585.0
49161916.0						HOLD	201585.0
49161956.0						HOLD	201585.0
49161996.0						HOLD	201585.0
49162036.0						HOLD	201585.0
49162076.0						HOLD	201585.0
49162116.0						HOLD	201585.0
49162156.0						HOLD	201585.0
49162196.0						PASS	201585.0
49162236.0						PASS	201585.0
49162276.0						PASS	201585.0
49162316.0						PASS	201585.0
49162356.0						PASS	201585.0
49162396.0						PASS	201585.0
49162436.0						PASS	201585.0
49162476.0						PASS	201585.0
49162516.0						PASS	201585.0
49162556.0						PASS	201585.0
49162596.0						TRAVEL VIOLATION	201585.0
