# Supplementary material for: Modeling the formation of defensive gaps in basketball: Cutting on a teammate’s drive
Source: PLoS One. 2023 Feb 7;18(2):e0281467. doi: 10.1371/journal.pone.0281467 (PMC9904462; doi:10.1371/journal.pone.0281467)
Supplement: S1 File — Contains action/event labels for the 462 analyzed sequences used in the paper. With the help of the gameIDs and times (last 8 digits of the real time entries), it can be bound to the raw SportVU data available online: https://github.com/linouk23/NBA-Player-Movements/tree/master/data/2016.NBA.Raw.SportVU.Game.Logs. (ZIP) [file pone.0281467.s031.zip › 0021500041_25475266-25481064.csv]

Unnamed: 0	2772.0	201147.0	201951.0	201976.0	1626149.0	EVENT	BALL_HANDLER
25475266.0						PASS	201147.0
25475306.0						PASS	201147.0
25475346.0						PASS	201147.0
25475384.0						PASS	201147.0
25475426.0						PASS	201147.0
25475466.0						PASS	201147.0
25475504.0						PASS	201147.0
25475546.0						PASS	201147.0
25475586.0						PASS	201147.0
25475624.0						PASS	201147.0
25475666.0						PASS
25475706.0						PASS
25475746.0						PASS
25475786.0						PASS
25475824.0						PASS
25475866.0						PASS
25475904.0						PASS
25475944.0						PASS
25475986.0						PASS
25476024.0						PASS
25476066.0						PASS
25476106.0						PASS
25476144.0						PASS
25476186.0						PASS	2772.0
25476224.0						PASS	2772.0
25476266.0						PASS	2772.0
25476306.0						PASS	2772.0
25476346.0						PASS	2772.0
25476386.0						PASS	2772.0
25476424.0						PASS	2772.0
25476466.0						PASS	2772.0
25476504.0						PASS	2772.0
25476546.0						PASS	2772.0
25476584.0						INBOUND PASS	2772.0
25476626.0						INBOUND PASS	2772.0
25476666.0						DRIBBLE	2772.0
25476706.0						DRIBBLE	2772.0
25476746.0						DRIBBLE	2772.0
25476784.0						DRIBBLE	2772.0
25476826.0						DRIBBLE	2772.0
25476864.0						DRIBBLE	2772.0
25476906.0						DRIBBLE	2772.0
25476946.0						DRIBBLE	2772.0
25476984.0						DRIBBLE	2772.0
25477026.0						DRIBBLE	2772.0
25477064.0						DRIBBLE	2772.0
25477104.0						DRIBBLE	2772.0
25477146.0						DRIBBLE	2772.0
25477184.0						DRIBBLE	2772.0
25477224.0						DRIBBLE	2772.0
25477266.0						DRIBBLE	2772.0
25477306.0						DRIBBLE	2772.0
25477344.0						DRIBBLE	2772.0
25477386.0						DRIBBLE	2772.0
25477426.0						DRIBBLE	2772.0
25477464.0						DRIBBLE	2772.0
25477506.0						DRIBBLE	2772.0
25477546.0						DRIBBLE	2772.0
25477584.0						DRIBBLE	2772.0
25477626.0						DRIBBLE	2772.0
25477664.0						DRIBBLE	2772.0
25477706.0						DRIBBLE	2772.0
25477746.0						DRIBBLE	2772.0
25477784.0						DRIBBLE	2772.0
25477826.0						DRIBBLE	2772.0
25477864.0						DRIBBLE	2772.0
25477906.0						DRIBBLE	2772.0
25477946.0						DRIBBLE	2772.0
25477984.0						DRIBBLE	2772.0
25478026.0						DRIBBLE	2772.0
25478064.0						DRIBBLE	2772.0
25478106.0						DRIBBLE	2772.0
25478144.0						DRIBBLE	2772.0
25478184.0						DRIBBLE	2772.0
25478226.0						DRIBBLE	2772.0
25478264.0						DRIBBLE	2772.0
25478304.0						DRIBBLE	2772.0
25478346.0						DRIBBLE	2772.0
25478384.0						DRIBBLE	2772.0
25478426.0						DRIBBLE	2772.0
25478464.0						DRIBBLE	2772.0
25478504.0						DRIBBLE	2772.0
25478546.0						DRIBBLE	2772.0
25478584.0						DRIBBLE	2772.0
25478626.0						DRIBBLE	2772.0
25478664.0						DRIBBLE	2772.0
25478706.0						DRIBBLE	2772.0
25478744.0						DRIBBLE	2772.0
25478784.0						DRIBBLE	2772.0
25478826.0						DRIBBLE	2772.0
25478864.0						DRIBBLE	2772.0
25478904.0						DRIBBLE	2772.0
25478946.0						DRIBBLE	2772.0
25478984.0						DRIBBLE	2772.0
25479026.0						DRIBBLE	2772.0
25479064.0						DRIBBLE	2772.0
25479104.0	DRIVE					DRIBBLE	2772.0
25479146.0	DRIVE					DRIBBLE	2772.0
25479184.0	DRIVE					DRIBBLE	2772.0
25479224.0	DRIVE					DRIBBLE	2772.0
25479266.0	DRIVE					DRIBBLE	2772.0
25479304.0	DRIVE					DRIBBLE	2772.0
25479344.0	DRIVE					DRIBBLE	2772.0
25479384.0	DRIVE					DRIBBLE	2772.0
25479424.0	DRIVE					DRIBBLE	2772.0
25479466.0	DRIVE					DRIBBLE	2772.0
25479504.0	DRIVE					DRIBBLE	2772.0
25479546.0	DRIVE					DRIBBLE	2772.0
25479584.0	DRIVE					DRIBBLE	2772.0
25479624.0	DRIVE					DRIBBLE	2772.0
25479664.0						PASS	2772.0
25479704.0						PASS	2772.0
25479744.0						PASS	2772.0
25479786.0						PASS	2772.0
25479824.0						PASS	2772.0
25479866.0						PASS	2772.0
25479904.0						PASS	2772.0
25479946.0						PASS	2772.0
25479984.0						PASS	2772.0
25480024.0						PASS	2772.0
25480064.0						PASS	2772.0
25480106.0						PASS	2772.0
25480144.0						PASS	2772.0
25480184.0						PASS	2772.0
25480224.0						PASS	2772.0
25480264.0						PASS	2772.0
25480304.0						PASS	2772.0
25480344.0						PASS	2772.0
25480386.0						PASS	2772.0
25480424.0						PASS	2772.0
25480464.0						PASS	2772.0
25480504.0						PASS	2772.0
25480544.0						PASS	201147.0
25480584.0						PASS	201147.0
25480624.0						PASS	201147.0
25480664.0						PASS	201147.0
25480706.0						PASS	201147.0
25480744.0						PASS	201147.0
25480784.0						PASS	201147.0
25480824.0						PASS	201147.0
25480866.0						PASS	201147.0
25480904.0						PASS	201147.0
25480944.0						PASS	201147.0
25480984.0						PASS	201147.0
25481026.0						PASS	201147.0
25481064.0						MISSED SHOT	201147.0
