# Supplementary material for: Modeling the formation of defensive gaps in basketball: Cutting on a teammate’s drive
Source: PLoS One. 2023 Feb 7;18(2):e0281467. doi: 10.1371/journal.pone.0281467 (PMC9904462; doi:10.1371/journal.pone.0281467)
Supplement: S1 File — Contains action/event labels for the 462 analyzed sequences used in the paper. With the help of the gameIDs and times (last 8 digits of the real time entries), it can be bound to the raw SportVU data available online: https://github.com/linouk23/NBA-Player-Movements/tree/master/data/2016.NBA.Raw.SportVU.Game.Logs. (ZIP) [file pone.0281467.s031.zip › 0021500041_25561704-25576944.csv]

Unnamed: 0	2772.0	201147.0	201951.0	201976.0	1626149.0	EVENT	BALL_HANDLER
25561704.0						DRIBBLE	201951.0
25561744.0						DRIBBLE	201951.0
25561784.0						DRIBBLE	201951.0
25561824.0						DRIBBLE	201951.0
25561864.0						DRIBBLE	201951.0
25561904.0						DRIBBLE	201951.0
25561944.0						DRIBBLE	201951.0
25561984.0						DRIBBLE	201951.0
25562024.0						DRIBBLE	201951.0
25562064.0						DRIBBLE	201951.0
25562104.0						DRIBBLE	201951.0
25562144.0						DRIBBLE	201951.0
25562184.0						DRIBBLE	201951.0
25562224.0						DRIBBLE	201951.0
25562264.0						DRIBBLE	201951.0
25562304.0						DRIBBLE	201951.0
25562344.0						DRIBBLE	201951.0
25562384.0						DRIBBLE	201951.0
25562424.0						DRIBBLE	201951.0
25562464.0						DRIBBLE	201951.0
25562504.0						DRIBBLE	201951.0
25562544.0						DRIBBLE	201951.0
25562584.0						DRIBBLE	201951.0
25562624.0						DRIBBLE	201951.0
25562664.0						DRIBBLE	201951.0
25562704.0						DRIBBLE	201951.0
25562744.0						DRIBBLE	201951.0
25562784.0						DRIBBLE	201951.0
25562824.0						DRIBBLE	201951.0
25562864.0						DRIBBLE	201951.0
25562904.0						DRIBBLE	201951.0
25562944.0						DRIBBLE	201951.0
25562984.0						DRIBBLE	201951.0
25563024.0						DRIBBLE	201951.0
25563064.0						DRIBBLE	201951.0
25563104.0						DRIBBLE	201951.0
25563144.0						DRIBBLE	201951.0
25563184.0						DRIBBLE	201951.0
25563224.0						DRIBBLE	201951.0
25563264.0						DRIBBLE	201951.0
25563304.0						DRIBBLE	201951.0
25563344.0						DRIBBLE	201951.0
25563384.0						DRIBBLE	201951.0
25563424.0						DRIBBLE	201951.0
25563464.0						DRIBBLE	201951.0
25563504.0						DRIBBLE	201951.0
25563544.0						DRIBBLE	201951.0
25563584.0						DRIBBLE	201951.0
25563624.0						DRIBBLE	201951.0
25563664.0						DRIBBLE	201951.0
25563704.0						DRIBBLE	201951.0
25563744.0						DRIBBLE	201951.0
25563784.0						DRIBBLE	201951.0
25563824.0						DRIBBLE	201951.0
25563864.0						DRIBBLE	201951.0
25563904.0						DRIBBLE	201951.0
25563944.0						DRIBBLE	201951.0
25563984.0						DRIBBLE	201951.0
25564024.0						DRIBBLE	201951.0
25564064.0						DRIBBLE	201951.0
25564104.0						DRIBBLE	201951.0
25564144.0						DRIBBLE	201951.0
25564184.0						DRIBBLE	201951.0
25564224.0						DRIBBLE	201951.0
25564264.0						DRIBBLE	201951.0
25564304.0						DRIBBLE	201951.0
25564344.0						DRIBBLE	201951.0
25564384.0						DRIBBLE	201951.0
25564424.0						DRIBBLE	201951.0
25564464.0						DRIBBLE	201951.0
25564504.0						DRIBBLE	201951.0
25564544.0						DRIBBLE	201951.0
25564584.0						DRIBBLE	201951.0
25564624.0						DRIBBLE	201951.0
25564664.0						DRIBBLE	201951.0
25564704.0						DRIBBLE	201951.0
25564744.0						DRIBBLE	201951.0
25564784.0						DRIBBLE	201951.0
25564824.0						DRIBBLE	201951.0
25564864.0						DRIBBLE	201951.0
25564904.0						DRIBBLE	201951.0
25564944.0						DRIBBLE	201951.0
25564984.0						DRIBBLE	201951.0
25565024.0						DRIBBLE	201951.0
25565064.0						DRIBBLE	201951.0
25565104.0						DRIBBLE	201951.0
25565144.0						DRIBBLE	201951.0
25565184.0						DRIBBLE	201951.0
25565224.0						DRIBBLE	201951.0
25565264.0						DRIBBLE	201951.0
25565304.0						DRIBBLE	201951.0
25565344.0						DRIBBLE	201951.0
25565384.0						DRIBBLE	201951.0
25565424.0						DRIBBLE	201951.0
25565464.0						DRIBBLE	201951.0
25565504.0						DRIBBLE	201951.0
25565544.0						DRIBBLE	201951.0
25565584.0						DRIBBLE	201951.0
25565624.0						DRIBBLE	201951.0
25565664.0						DRIBBLE	201951.0
25565704.0						DRIBBLE	201951.0
25565744.0						DRIBBLE	201951.0
25565784.0						DRIBBLE	201951.0
25565824.0						DRIBBLE	201951.0
25565864.0						DRIBBLE	201951.0
25565904.0						DRIBBLE	201951.0
25565944.0						DRIBBLE	201951.0
25565984.0						DRIBBLE	201951.0
25566024.0						DRIBBLE	201951.0
25566064.0						DRIBBLE	201951.0
25566104.0						DRIBBLE	201951.0
25566144.0						DRIBBLE	201951.0
25566184.0						DRIBBLE	201951.0
25566224.0						DRIBBLE	201951.0
25566264.0						DRIBBLE	201951.0
25566304.0						DRIBBLE	201951.0
25566344.0						DRIBBLE	201951.0
25566384.0						DRIBBLE	201951.0
25566424.0						DRIBBLE	201951.0
25566464.0						DRIBBLE	201951.0
25566504.0						DRIBBLE	201951.0
25566544.0						DRIBBLE	201951.0
25566584.0						DRIBBLE	201951.0
25566624.0						DRIBBLE	201951.0
25566664.0						DRIBBLE	201951.0
25566704.0						DRIBBLE	201951.0
25566744.0						DRIBBLE	201951.0
25566784.0						DRIBBLE	201951.0
25566824.0						DRIBBLE	201951.0
25566864.0						DRIBBLE	201951.0
25566904.0						DRIBBLE	201951.0
25566944.0						DRIBBLE	201951.0
25566984.0						DRIBBLE	201951.0
25567024.0						DRIBBLE	201951.0
25567064.0						DRIBBLE	201951.0
25567104.0						DRIBBLE	201951.0
25567144.0						DRIBBLE	201951.0
25567184.0						DRIBBLE	201951.0
25567224.0						DRIBBLE	201951.0
25567264.0						DRIBBLE	201951.0
25567304.0						DRIBBLE	201951.0
25567344.0						DRIBBLE	201951.0
25567384.0						DRIBBLE	201951.0
25567424.0						DRIBBLE	201951.0
25567464.0						DRIBBLE	201951.0
25567504.0						DRIBBLE	201951.0
25567544.0						DRIBBLE	201951.0
25567584.0						DRIBBLE	201951.0
25567624.0						DRIBBLE	201951.0
25567664.0						DRIBBLE	201951.0
25567704.0						DRIBBLE	201951.0
25567744.0						DRIBBLE	201951.0
25567784.0						DRIBBLE	201951.0
25567824.0						DRIBBLE	201951.0
25567864.0						DRIBBLE	201951.0
25567904.0						DRIBBLE	201951.0
25567944.0						DRIBBLE	201951.0
25567984.0						DRIBBLE	201951.0
25568024.0						DRIBBLE	201951.0
25568064.0						DRIBBLE	201951.0
25568104.0						DRIBBLE	201951.0
25568144.0						DRIBBLE	201951.0
25568184.0						DRIBBLE	201951.0
25568224.0						DRIBBLE	201951.0
25568264.0						DRIBBLE	201951.0
25568304.0						DRIBBLE	201951.0
25568344.0						DRIBBLE	201951.0
25568384.0						DRIBBLE	201951.0
25568424.0						DRIBBLE	201951.0
25568464.0						DRIBBLE	201951.0
25568504.0						DRIBBLE	201951.0
25568544.0						DRIBBLE	201951.0
25568584.0						DRIBBLE	201951.0
25568624.0						DRIBBLE	201951.0
25568664.0						DRIBBLE	201951.0
25568704.0						DRIBBLE	201951.0
25568744.0						DRIBBLE	201951.0
25568784.0						DRIBBLE	201951.0
25568824.0						DRIBBLE	201951.0
25568864.0						DRIBBLE	201951.0
25568904.0						DRIBBLE	201951.0
25568944.0						DRIBBLE	201951.0
25568984.0						DRIBBLE	201951.0
25569024.0						DRIBBLE	201951.0
25569064.0						DRIBBLE	201951.0
25569104.0						DRIBBLE	201951.0
25569144.0						DRIBBLE	201951.0
25569184.0						DRIBBLE	201951.0
25569224.0						DRIBBLE	201951.0
25569264.0						DRIBBLE	201951.0
25569304.0						DRIBBLE	201951.0
25569344.0						DRIBBLE	201951.0
25569384.0						DRIBBLE	201951.0
25569424.0						DRIBBLE	201951.0
25569464.0						DRIBBLE	201951.0
25569504.0						DRIBBLE	201951.0
25569544.0						DRIBBLE	201951.0
25569584.0						DRIBBLE	201951.0
25569624.0						DRIBBLE	201951.0
25569664.0						DRIBBLE	201951.0
25569704.0						DRIBBLE	201951.0
25569744.0						DRIBBLE	201951.0
25569784.0						DRIBBLE	201951.0
25569824.0						DRIBBLE	201951.0
25569864.0						DRIBBLE	201951.0
25569904.0						DRIBBLE	201951.0
25569944.0						DRIBBLE	201951.0
25569984.0						DRIBBLE	201951.0
25570024.0						DRIBBLE	201951.0
25570064.0						DRIBBLE	201951.0
25570104.0						DRIBBLE	201951.0
25570144.0						DRIBBLE	201951.0
25570184.0						DRIBBLE	201951.0
25570224.0						DRIBBLE	201951.0
25570264.0						DRIBBLE	201951.0
25570304.0						DRIBBLE	201951.0
25570344.0						DRIBBLE	201951.0
25570384.0						DRIBBLE	201951.0
25570424.0						DRIBBLE	201951.0
25570464.0						DRIBBLE	201951.0
25570504.0						DRIBBLE	201951.0
25570544.0						DRIBBLE	201951.0
25570584.0						DRIBBLE	201951.0
25570624.0						DRIBBLE	201951.0
25570664.0						DRIBBLE	201951.0
25570704.0						DRIBBLE	201951.0
25570744.0						DRIBBLE	201951.0
25570784.0						DRIBBLE	201951.0
25570824.0						DRIBBLE	201951.0
25570864.0						DRIBBLE	201951.0
25570904.0						DRIBBLE	201951.0
25570944.0						DRIBBLE	201951.0
25570984.0						DRIBBLE	201951.0
25571024.0						DRIBBLE	201951.0
25571064.0						DRIBBLE	201951.0
25571104.0						DRIBBLE	201951.0
25571144.0						DRIBBLE	201951.0
25571184.0						DRIBBLE	201951.0
25571224.0						DRIBBLE	201951.0
25571264.0						DRIBBLE	201951.0
25571304.0						DRIBBLE	201951.0
25571344.0						DRIBBLE	201951.0
25571384.0						DRIBBLE	201951.0
25571424.0						DRIBBLE	201951.0
25571464.0						DRIBBLE	201951.0
25571504.0						DRIBBLE	201951.0
25571544.0						DRIBBLE	201951.0
25571584.0						DRIBBLE	201951.0
25571624.0						DRIBBLE	201951.0
25571664.0						DRIBBLE	201951.0
25571704.0						DRIBBLE	201951.0
25571744.0						DRIBBLE	201951.0
25571784.0						DRIBBLE	201951.0
25571824.0						DRIBBLE	201951.0
25571864.0						DRIBBLE	201951.0
25571904.0						DRIBBLE	201951.0
25571944.0						DRIBBLE	201951.0
25571984.0						DRIBBLE	201951.0
25572024.0						DRIBBLE	201951.0
25572064.0						DRIBBLE	201951.0
25572104.0						DRIBBLE	201951.0
25572144.0						DRIBBLE	201951.0
25572184.0						DRIBBLE	201951.0
25572224.0						DRIBBLE	201951.0
25572264.0						DRIBBLE	201951.0
25572304.0						DRIBBLE	201951.0
25572344.0						DRIBBLE	201951.0
25572384.0						DRIBBLE	201951.0
25572424.0						DRIBBLE	201951.0
25572464.0						DRIBBLE	201951.0
25572504.0						DRIBBLE	201951.0
25572544.0						DRIBBLE	201951.0
25572584.0						DRIBBLE	201951.0
25572624.0						DRIBBLE	201951.0
25572664.0						DRIBBLE	201951.0
25572704.0						DRIBBLE	201951.0
25572744.0						DRIBBLE	201951.0
25572784.0						DRIBBLE	201951.0
25572824.0						DRIBBLE	201951.0
25572864.0						DRIBBLE	201951.0
25572904.0			DRIVE			DRIBBLE	201951.0
25572944.0			DRIVE			DRIBBLE	201951.0
25572984.0			DRIVE			DRIBBLE	201951.0
25573024.0			DRIVE			DRIBBLE	201951.0
25573064.0			DRIVE			DRIBBLE	201951.0
25573104.0			DRIVE			DRIBBLE	201951.0
25573144.0			DRIVE			DRIBBLE	201951.0
25573184.0			DRIVE			DRIBBLE	201951.0
25573224.0			DRIVE			DRIBBLE	201951.0
25573264.0			DRIVE			DRIBBLE	201951.0
25573304.0			DRIVE			DRIBBLE	201951.0
25573344.0			DRIVE			DRIBBLE	201951.0
25573384.0			DRIVE			DRIBBLE	201951.0
25573424.0			DRIVE			DRIBBLE	201951.0
25573464.0			DRIVE			DRIBBLE	201951.0
25573504.0			DRIVE			DRIBBLE	201951.0
25573544.0			DRIVE			DRIBBLE	201951.0
25573584.0			DRIVE			DRIBBLE	201951.0
25573624.0			DRIVE			DRIBBLE	201951.0
25573664.0			DRIVE			DRIBBLE	201951.0
25573704.0			DRIVE			DRIBBLE	201951.0
25573744.0			DRIVE			DRIBBLE	201951.0
25573784.0			DRIVE			DRIBBLE	201951.0
25573824.0			DRIVE		CUT	DRIBBLE	201951.0
25573864.0			DRIVE		CUT	DRIBBLE	201951.0
25573904.0			DRIVE		CUT	DRIBBLE	201951.0
25573944.0			DRIVE		CUT	DRIBBLE	201951.0
25573984.0			DRIVE		CUT	DRIBBLE	201951.0
25574024.0			DRIVE		CUT	DRIBBLE	201951.0
25574064.0			DRIVE		CUT	DRIBBLE	201951.0
25574104.0			DRIVE		CUT	DRIBBLE	201951.0
25574144.0			DRIVE		CUT	DRIBBLE	201951.0
25574184.0			DRIVE		CUT	DRIBBLE	201951.0
25574224.0			DRIVE		CUT	DRIBBLE	201951.0
25574264.0			DRIVE		CUT	DRIBBLE	201951.0
25574304.0			DRIVE		CUT	DRIBBLE	201951.0
25574344.0			DRIVE		CUT	DRIBBLE	201951.0
25574384.0			DRIVE		CUT	DRIBBLE	201951.0
25574424.0			DRIVE		CUT	DRIBBLE	201951.0
25574464.0			DRIVE		CUT	DRIBBLE	201951.0
25574504.0			DRIVE		CUT	DRIBBLE	201951.0
25574544.0			DRIVE		CUT	DRIBBLE	201951.0
25574584.0			DRIVE		CUT	DRIBBLE	201951.0
25574624.0			DRIVE		CUT	DRIBBLE	201951.0
25574664.0			DRIVE		CUT	DRIBBLE	201951.0
25574704.0			DRIVE		CUT	DRIBBLE	201951.0
25574744.0			DRIVE		CUT	DRIBBLE	201951.0
25574784.0			DRIVE		CUT	DRIBBLE	201951.0
25574824.0			DRIVE		CUT	DRIBBLE	201951.0
25574864.0			DRIVE		CUT	DRIBBLE	201951.0
25574904.0			DRIVE		CUT	DRIBBLE	201951.0
25574944.0			DRIVE		CUT	DRIBBLE	201951.0
25574984.0					CUT	PASS	201951.0
25575024.0					CUT	PASS	201951.0
25575064.0					CUT	PASS	201951.0
25575104.0					CUT	PASS	201951.0
25575144.0					CUT	PASS	201951.0
25575184.0					CUT	PASS	201951.0
25575224.0					CUT	PASS	201951.0
25575264.0					CUT	PASS	201951.0
25575304.0					CUT	PASS	201951.0
25575344.0					CUT	PASS	201951.0
25575384.0					CUT	PASS	201951.0
25575424.0					CUT	PASS	201951.0
25575464.0					CUT	PASS	201951.0
25575504.0					CUT	PASS	201951.0
25575544.0					CUT	PASS	201147.0
25575584.0					CUT	PASS	201147.0
25575624.0					CUT	PASS	201147.0
25575664.0					CUT	PASS	201147.0
25575704.0					CUT	PASS	201147.0
25575744.0					CUT	PASS	201147.0
25575784.0						HOLD	201147.0
25575824.0						HOLD	201147.0
25575864.0						HOLD	201147.0
25575904.0						PASS	201147.0
25575944.0						PASS	201147.0
25575984.0						PASS	201147.0
25576024.0						PASS	201147.0
25576064.0						PASS	201147.0
25576104.0						PASS	201147.0
25576144.0						PASS	201976.0
25576184.0						PASS	201976.0
25576224.0						PASS	201976.0
25576264.0						PASS	201976.0
25576304.0						PASS	201976.0
25576344.0						PASS	201976.0
25576384.0						PASS	201976.0
25576424.0						PASS	201976.0
25576464.0						PASS	201976.0
25576504.0						PASS	201976.0
25576544.0						PASS	201976.0
25576584.0						PASS	201976.0
25576624.0						PASS	201976.0
25576664.0						PASS	201976.0
25576704.0						PASS	201976.0
25576744.0						HOLD	201976.0
25576784.0						HOLD	201976.0
25576824.0						HOLD	201976.0
25576864.0						HOLD	201976.0
25576904.0						HOLD	201976.0
25576944.0						MISSED SHOT	201976.0
