# Supplementary material for: Modeling the formation of defensive gaps in basketball: Cutting on a teammate’s drive
Source: PLoS One. 2023 Feb 7;18(2):e0281467. doi: 10.1371/journal.pone.0281467 (PMC9904462; doi:10.1371/journal.pone.0281467)
Supplement: S1 File — Contains action/event labels for the 462 analyzed sequences used in the paper. With the help of the gameIDs and times (last 8 digits of the real time entries), it can be bound to the raw SportVU data available online: https://github.com/linouk23/NBA-Player-Movements/tree/master/data/2016.NBA.Raw.SportVU.Game.Logs. (ZIP) [file pone.0281467.s031.zip › 0021500043_27552432-27563432.csv]

Unnamed: 0	2200.0	201565.0	202710.0	203503.0	202703.0	EVENT	BALL_HANDLER
27552432.0						PASS	203503.0
27552472.0						PASS	203503.0
27552514.0						PASS	203503.0
27552552.0						PASS	203503.0
27552592.0						PASS	203503.0
27552634.0						PASS	203503.0
27552672.0						PASS	203503.0
27552712.0						PASS	203503.0
27552754.0						PASS	203503.0
27552792.0						PASS	203503.0
27552834.0						PASS	203503.0
27552872.0						PASS	203503.0
27552914.0						PASS	203503.0
27552952.0						PASS	203503.0
27552992.0						PASS	203503.0
27553034.0						PASS	203503.0
27553072.0						PASS	203503.0
27553114.0						PASS	203503.0
27553152.0						PASS	203503.0
27553192.0						PASS	203503.0
27553232.0						PASS	2200.0
27553272.0						PASS	2200.0
27553312.0						PASS	2200.0
27553354.0						PASS	2200.0
27553392.0						PASS	2200.0
27553434.0						PASS	2200.0
27553472.0						PASS	2200.0
27553512.0						PASS	2200.0
27553552.0						PASS	2200.0
27553592.0						PASS	2200.0
27553632.0						PASS	2200.0
27553674.0						PASS	2200.0
27553712.0						PASS	2200.0
27553754.0						PASS	2200.0
27553792.0						HOLD	2200.0
27553832.0						HOLD	2200.0
27553874.0						HOLD	2200.0
27553912.0						HOLD	2200.0
27553952.0						HOLD	2200.0
27553992.0						HOLD	2200.0
27554032.0						HOLD	2200.0
27554074.0						HOLD	2200.0
27554112.0						HOLD	2200.0
27554154.0						HOLD	2200.0
27554192.0						HOLD	2200.0
27554232.0						HOLD	2200.0
27554272.0						HOLD	2200.0
27554312.0						HOLD	2200.0
27554354.0						HOLD	2200.0
27554392.0						HOLD	2200.0
27554432.0						HOLD	2200.0
27554472.0						HOLD	2200.0
27554512.0						HOLD	2200.0
27554552.0						HOLD	2200.0
27554594.0						HOLD	2200.0
27554632.0						HOLD	2200.0
27554672.0						HOLD	2200.0
27554712.0						HOLD	2200.0
27554752.0						HOLD	2200.0
27554792.0						HOLD	2200.0
27554834.0						HOLD	2200.0
27554872.0						HOLD	2200.0
27554914.0						HOLD	2200.0
27554952.0						HOLD	2200.0
27554992.0						HOLD	2200.0
27555032.0						HOLD	2200.0
27555072.0						HOLD	2200.0
27555112.0						HOLD	2200.0
27555152.0						PASS	2200.0
27555192.0						PASS	2200.0
27555234.0						PASS	2200.0
27555272.0						PASS	2200.0
27555312.0						PASS	2200.0
27555352.0						PASS	2200.0
27555392.0						PASS	2200.0
27555434.0						PASS	2200.0
27555472.0						PASS	2200.0
27555512.0						PASS	2200.0
27555552.0						PASS	201565.0
27555592.0						PASS	201565.0
27555632.0						PASS	201565.0
27555674.0						PASS	201565.0
27555712.0						PASS	201565.0
27555752.0						PASS	201565.0
27555792.0						PASS	201565.0
27555832.0						DRIBBLE	201565.0
27555872.0						DRIBBLE	201565.0
27555912.0						DRIBBLE	201565.0
27555954.0						DRIBBLE	201565.0
27555992.0						DRIBBLE	201565.0
27556032.0						DRIBBLE	201565.0
27556072.0						DRIBBLE	201565.0
27556112.0						DRIBBLE	201565.0
27556152.0						DRIBBLE	201565.0
27556192.0						DRIBBLE	201565.0
27556232.0						DRIBBLE	201565.0
27556272.0						DRIBBLE	201565.0
27556314.0						DRIBBLE	201565.0
27556352.0						DRIBBLE	201565.0
27556392.0						DRIBBLE	201565.0
27556432.0						DRIBBLE	201565.0
27556472.0						DRIBBLE	201565.0
27556512.0						DRIBBLE	201565.0
27556552.0						DRIBBLE	201565.0
27556592.0						PASS	201565.0
27556632.0						PASS	201565.0
27556672.0						PASS	201565.0
27556712.0						PASS	201565.0
27556752.0						PASS	201565.0
27556792.0						PASS	201565.0
27556832.0						PASS	201565.0
27556872.0						PASS	201565.0
27556912.0						PASS	201565.0
27556952.0						PASS	201565.0
27556994.0						PASS	201565.0
27557032.0						PASS	201565.0
27557072.0						PASS	202703.0
27557112.0						PASS	202703.0
27557152.0						PASS	202703.0
27557192.0						PASS	202703.0
27557232.0						PASS	202703.0
27557272.0						PASS	202703.0
27557314.0						PASS	202703.0
27557352.0						PASS	202703.0
27557392.0						HOLD	202703.0
27557432.0						HOLD	202703.0
27557472.0						HOLD	202703.0
27557512.0						PASS	202703.0
27557552.0						PASS	202703.0
27557592.0						PASS	202703.0
27557632.0						PASS	202703.0
27557672.0						PASS	202703.0
27557712.0						PASS	202703.0
27557752.0						PASS	202703.0
27557792.0						PASS	202703.0
27557832.0						PASS	203503.0
27557872.0						PASS	203503.0
27557912.0						PASS	203503.0
27557952.0						PASS	203503.0
27557992.0						PASS	203503.0
27558032.0						PASS	203503.0
27558072.0						PASS	203503.0
27558112.0						PASS	203503.0
27558152.0						PASS	203503.0
27558192.0						PASS	203503.0
27558232.0						PASS	203503.0
27558272.0						PASS	203503.0
27558312.0						PASS	203503.0
27558352.0						DRIBBLE	203503.0
27558392.0						DRIBBLE	203503.0
27558432.0						DRIBBLE	203503.0
27558472.0						DRIBBLE	203503.0
27558512.0						DRIBBLE	203503.0
27558552.0						DRIBBLE	203503.0
27558592.0						DRIBBLE	203503.0
27558632.0						DRIBBLE	203503.0
27558672.0						DRIBBLE	203503.0
27558712.0						DRIBBLE	203503.0
27558752.0						DRIBBLE	203503.0
27558792.0						DRIBBLE	203503.0
27558832.0						DRIBBLE	203503.0
27558872.0						DRIBBLE	203503.0
27558912.0						DRIBBLE	203503.0
27558952.0						DRIBBLE	203503.0
27558992.0						DRIBBLE	203503.0
27559032.0						DRIBBLE	203503.0
27559072.0						DRIBBLE	203503.0
27559112.0						DRIBBLE	203503.0
27559152.0						DRIBBLE	203503.0
27559192.0						DRIBBLE	203503.0
27559232.0						DRIBBLE	203503.0
27559272.0						DRIBBLE	203503.0
27559312.0						DRIBBLE	203503.0
27559352.0						DRIBBLE	203503.0
27559392.0						DRIBBLE	203503.0
27559432.0						DRIBBLE	203503.0
27559472.0						DRIBBLE	203503.0
27559512.0						DRIBBLE	203503.0
27559552.0						DRIBBLE	203503.0
27559592.0						DRIBBLE	203503.0
27559632.0						DRIBBLE	203503.0
27559672.0						DRIBBLE	203503.0
27559712.0						DRIBBLE	203503.0
27559752.0						DRIBBLE	203503.0
27559792.0						DRIBBLE	203503.0
27559832.0						DRIBBLE	203503.0
27559872.0						DRIBBLE	203503.0
27559912.0						DRIBBLE	203503.0
27559952.0						DRIBBLE	203503.0
27559992.0						DRIBBLE	203503.0
27560032.0						DRIBBLE	203503.0
27560072.0						DRIBBLE	203503.0
27560112.0						DRIBBLE	203503.0
27560152.0						DRIBBLE	203503.0
27560192.0						DRIBBLE	203503.0
27560232.0						DRIBBLE	203503.0
27560272.0						DRIBBLE	203503.0
27560312.0						DRIBBLE	203503.0
27560352.0						DRIBBLE	203503.0
27560392.0						DRIBBLE	203503.0
27560432.0						DRIBBLE	203503.0
27560472.0						DRIBBLE	203503.0
27560512.0						DRIBBLE	203503.0
27560552.0						DRIBBLE	203503.0
27560592.0						DRIBBLE	203503.0
27560632.0						DRIBBLE	203503.0
27560672.0						DRIBBLE	203503.0
27560712.0						DRIBBLE	203503.0
27560752.0						DRIBBLE	203503.0
27560792.0						DRIBBLE	203503.0
27560832.0						DRIBBLE	203503.0
27560872.0						DRIBBLE	203503.0
27560912.0						DRIBBLE	203503.0
27560952.0						DRIBBLE	203503.0
27560992.0						DRIBBLE	203503.0
27561032.0						DRIBBLE	203503.0
27561072.0						DRIBBLE	203503.0
27561112.0						DRIBBLE	203503.0
27561152.0						DRIBBLE	203503.0
27561192.0				DRIVE		DRIBBLE	203503.0
27561232.0				DRIVE		DRIBBLE	203503.0
27561272.0				DRIVE		DRIBBLE	203503.0
27561312.0				DRIVE		DRIBBLE	203503.0
27561352.0				DRIVE		DRIBBLE	203503.0
27561392.0				DRIVE		DRIBBLE	203503.0
27561432.0				DRIVE		DRIBBLE	203503.0
27561472.0				DRIVE		DRIBBLE	203503.0
27561512.0				DRIVE		DRIBBLE	203503.0
27561552.0				DRIVE		DRIBBLE	203503.0
27561592.0				DRIVE		DRIBBLE	203503.0
27561632.0				DRIVE		DRIBBLE	203503.0
27561672.0				DRIVE		DRIBBLE	203503.0
27561712.0				DRIVE		DRIBBLE	203503.0
27561752.0				DRIVE		DRIBBLE	203503.0
27561792.0				DRIVE		DRIBBLE	203503.0
27561832.0				DRIVE		DRIBBLE	203503.0
27561872.0				DRIVE		DRIBBLE	203503.0
27561912.0				DRIVE		DRIBBLE	203503.0
27561952.0				DRIVE	CUT	DRIBBLE	203503.0
27561992.0				DRIVE	CUT	DRIBBLE	203503.0
27562032.0				DRIVE	CUT	DRIBBLE	203503.0
27562072.0				DRIVE	CUT	DRIBBLE	203503.0
27562112.0				DRIVE	CUT	DRIBBLE	203503.0
27562152.0				DRIVE	CUT	DRIBBLE	203503.0
27562192.0				DRIVE	CUT	DRIBBLE	203503.0
27562232.0				DRIVE	CUT	DRIBBLE	203503.0
27562272.0				DRIVE	CUT	DRIBBLE	203503.0
27562312.0				DRIVE	CUT	DRIBBLE	203503.0
27562352.0					CUT	PASS	203503.0
27562392.0					CUT	PASS	203503.0
27562432.0					CUT	PASS	203503.0
27562472.0					CUT	PASS	203503.0
27562512.0					CUT	PASS	203503.0
27562552.0					CUT	PASS	203503.0
27562592.0					CUT	PASS	203503.0
27562632.0					CUT	PASS	203503.0
27562672.0					CUT	PASS	203503.0
27562712.0					CUT	PASS	203503.0
27562752.0					CUT	PASS	203503.0
27562792.0					CUT	PASS	203503.0
27562832.0					CUT	PASS	203503.0
27562872.0					CUT	PASS	203503.0
27562912.0					CUT	PASS	2200.0
27562952.0					CUT	PASS	2200.0
27562992.0					CUT	PASS	2200.0
27563032.0					CUT	PASS	2200.0
27563072.0					CUT	PASS	2200.0
27563112.0					CUT	PASS	2200.0
27563152.0					CUT	PASS	2200.0
27563192.0					CUT	PASS	2200.0
27563232.0					CUT	PASS	2200.0
27563272.0					CUT	HOLD	2200.0
27563312.0					CUT-SCR	HOLD	2200.0
27563352.0					CUT-SCR	HOLD	2200.0
27563392.0						HOLD	2200.0
27563432.0						MISSED SHOT	2200.0
