# Supplementary material for: Modeling the formation of defensive gaps in basketball: Cutting on a teammate’s drive
Source: PLoS One. 2023 Feb 7;18(2):e0281467. doi: 10.1371/journal.pone.0281467 (PMC9904462; doi:10.1371/journal.pone.0281467)
Supplement: S1 File — Contains action/event labels for the 462 analyzed sequences used in the paper. With the help of the gameIDs and times (last 8 digits of the real time entries), it can be bound to the raw SportVU data available online: https://github.com/linouk23/NBA-Player-Movements/tree/master/data/2016.NBA.Raw.SportVU.Game.Logs. (ZIP) [file pone.0281467.s031.zip › 0021500044_28135084-28152284.csv]

Unnamed: 0	201142.0	201566.0	201586.0	203460.0	203500.0	EVENT	BALL_HANDLER
28135084.0						DRIBBLE	201566.0
28135124.0						DRIBBLE	201566.0
28135166.0						DRIBBLE	201566.0
28135204.0						DRIBBLE	201566.0
28135244.0						DRIBBLE	201566.0
28135284.0						DRIBBLE	201566.0
28135324.0						DRIBBLE	201566.0
28135364.0						DRIBBLE	201566.0
28135406.0						DRIBBLE	201566.0
28135444.0						DRIBBLE	201566.0
28135484.0						DRIBBLE	201566.0
28135524.0						DRIBBLE	201566.0
28135564.0						DRIBBLE	201566.0
28135604.0						DRIBBLE	201566.0
28135644.0						DRIBBLE	201566.0
28135684.0						DRIBBLE	201566.0
28135724.0						DRIBBLE	201566.0
28135764.0						DRIBBLE	201566.0
28135804.0						DRIBBLE	201566.0
28135844.0						DRIBBLE	201566.0
28135884.0						DRIBBLE	201566.0
28135924.0						DRIBBLE	201566.0
28135964.0						DRIBBLE	201566.0
28136004.0						DRIBBLE	201566.0
28136044.0						DRIBBLE	201566.0
28136084.0						DRIBBLE	201566.0
28136124.0						DRIBBLE	201566.0
28136164.0						DRIBBLE	201566.0
28136204.0						DRIBBLE	201566.0
28136244.0						DRIBBLE	201566.0
28136284.0						DRIBBLE	201566.0
28136324.0						DRIBBLE	201566.0
28136364.0						DRIBBLE	201566.0
28136404.0						DRIBBLE	201566.0
28136444.0						DRIBBLE	201566.0
28136484.0						DRIBBLE	201566.0
28136524.0						DRIBBLE	201566.0
28136564.0						DRIBBLE	201566.0
28136604.0						DRIBBLE	201566.0
28136644.0						DRIBBLE	201566.0
28136684.0						DRIBBLE	201566.0
28136724.0						DRIBBLE	201566.0
28136764.0						DRIBBLE	201566.0
28136804.0						DRIBBLE	201566.0
28136844.0						DRIBBLE	201566.0
28136884.0						DRIBBLE	201566.0
28136924.0						DRIBBLE	201566.0
28136966.0						DRIBBLE	201566.0
28137004.0						DRIBBLE	201566.0
28137044.0						DRIBBLE	201566.0
28137084.0						DRIBBLE	201566.0
28137124.0						DRIBBLE	201566.0
28137164.0						DRIBBLE	201566.0
28137204.0						DRIBBLE	201566.0
28137244.0						DRIBBLE	201566.0
28137284.0						DRIBBLE	201566.0
28137324.0						DRIBBLE	201566.0
28137364.0						DRIBBLE	201566.0
28137404.0						DRIBBLE	201566.0
28137444.0						DRIBBLE	201566.0
28137484.0						DRIBBLE	201566.0
28137524.0						PASS	201566.0
28137564.0						PASS	201566.0
28137604.0						PASS	201566.0
28137644.0						PASS	201566.0
28137684.0						PASS	201566.0
28137724.0						PASS	201566.0
28137764.0						PASS	201566.0
28137804.0						PASS	201566.0
28137844.0						PASS	201566.0
28137884.0						PASS	201566.0
28137924.0				CUT		PASS	201566.0
28137964.0				CUT		PASS	201566.0
28138004.0				CUT		PASS	201142.0
28138044.0				CUT		PASS	201142.0
28138084.0				CUT		PASS	201142.0
28138124.0				CUT		PASS	201142.0
28138166.0				CUT		PASS	201142.0
28138204.0				CUT		PASS	201142.0
28138244.0				CUT		DRIBBLE	201142.0
28138284.0				CUT		DRIBBLE	201142.0
28138324.0				CUT		DRIBBLE	201142.0
28138364.0				CUT		DRIBBLE	201142.0
28138404.0				CUT		DRIBBLE	201142.0
28138444.0				CUT		DRIBBLE	201142.0
28138484.0				CUT		DRIBBLE	201142.0
28138524.0				CUT		DRIBBLE	201142.0
28138564.0				CUT		DRIBBLE	201142.0
28138604.0				CUT		DRIBBLE	201142.0
28138644.0				CUT		DRIBBLE	201142.0
28138684.0				CUT		DRIBBLE	201142.0
28138724.0				CUT		DRIBBLE	201142.0
28138766.0				CUT		PASS	201142.0
28138804.0				CUT		PASS	201142.0
28138846.0				CUT		PASS	201142.0
28138884.0				CUT		PASS	201142.0
28138924.0				CUT		PASS	201142.0
28138964.0				CUT		PASS	201142.0
28139004.0				CUT	CUT	PASS	201142.0
28139046.0				CUT	CUT	PASS	201142.0
28139084.0				CUT	CUT	PASS	201142.0
28139124.0				CUT	CUT	PASS	201142.0
28139164.0				CUT	CUT	PASS	201142.0
28139204.0				CUT	CUT	PASS	201142.0
28139244.0				CUT	CUT	PASS	201142.0
28139284.0				CUT	CUT	PASS	201566.0
28139324.0				CUT	CUT	PASS	201566.0
28139364.0				CUT	CUT	PASS	201566.0
28139404.0		CUT		CUT	CUT	PASS	201566.0
28139444.0		CUT		CUT	CUT	PASS	201566.0
28139484.0		CUT		CUT	CUT	PASS	201566.0
28139524.0		CUT		CUT	CUT	PASS	201566.0
28139564.0		CUT		CUT	CUT	PASS	201566.0
28139604.0		CUT		CUT	CUT	PASS	201566.0
28139644.0		DRIVE		CUT	CUT	DRIBBLE	201566.0
28139686.0		DRIVE		CUT	CUT	DRIBBLE	201566.0
28139726.0		DRIVE		CUT	CUT	DRIBBLE	201566.0
28139766.0		DRIVE		CUT	CUT	DRIBBLE	201566.0
28139804.0		DRIVE		CUT	CUT	DRIBBLE	201566.0
28139844.0		DRIVE		CUT	CUT	DRIBBLE	201566.0
28139884.0		DRIVE		CUT	CUT	DRIBBLE	201566.0
28139926.0		DRIVE		CUT	CUT	DRIBBLE	201566.0
28139966.0		DRIVE		CUT	CUT	DRIBBLE	201566.0
28140006.0		DRIVE		CUT	CUT	DRIBBLE	201566.0
28140046.0		DRIVE		CUT	CUT	DRIBBLE	201566.0
28140086.0		DRIVE		CUT	CUT	DRIBBLE	201566.0
28140126.0		DRIVE		CUT	CUT	DRIBBLE	201566.0
28140166.0				CUT	CUT	PASS	201566.0
28140206.0				CUT	CUT	PASS	201566.0
28140244.0				CUT	CUT	PASS	201566.0
28140286.0					CUT	PASS	201566.0
28140326.0					CUT	PASS	201566.0
28140366.0					CUT	PASS	201566.0
28140404.0					CUT	PASS	201566.0
28140446.0						PASS	201566.0
28140484.0						PASS	201566.0
28140524.0						PASS	201566.0
28140566.0						PASS	201566.0
28140604.0						PASS	201566.0
28140646.0						PASS	201566.0
28140686.0						PASS	201566.0
28140726.0						PASS	203500.0
28140766.0						PASS	203500.0
28140806.0						PASS	203500.0
28140844.0						PASS	203500.0
28140886.0						PASS	203500.0
28140926.0						PASS	203500.0
28140966.0						PASS	203500.0
28141004.0						PASS	203500.0
28141046.0						DRIBBLE	203500.0
28141086.0						DRIBBLE	203500.0
28141126.0						DRIBBLE	203500.0
28141164.0						DRIBBLE	203500.0
28141206.0						DRIBBLE	203500.0
28141246.0						DRIBBLE	203500.0
28141286.0						DRIBBLE	203500.0
28141326.0						DRIBBLE	203500.0
28141366.0						DRIBBLE	203500.0
28141404.0						DRIBBLE	203500.0
28141444.0						DRIBBLE	203500.0
28141488.0						DRIBBLE	203500.0
28141526.0						DRIBBLE	203500.0
28141566.0						DRIBBLE	203500.0
28141606.0						DRIBBLE	203500.0
28141646.0						DRIBBLE	203500.0
28141686.0						DRIBBLE	203500.0
28141726.0						DRIBBLE	203500.0
28141764.0						DRIBBLE	203500.0
28141806.0						DRIBBLE	203500.0
28141846.0						DRIBBLE	203500.0
28141884.0						DRIBBLE	203500.0
28141926.0						DRIBBLE	203500.0
28141966.0						DRIBBLE	203500.0
28142004.0						DRIBBLE	203500.0
28142046.0						DRIBBLE	203500.0
28142084.0						DRIBBLE	203500.0
28142126.0						DRIBBLE	203500.0
28142166.0						DRIBBLE	203500.0
28142206.0						DRIBBLE	203500.0
28142246.0						DRIBBLE	203500.0
28142284.0						DRIBBLE	203500.0
28142326.0						DRIBBLE	203500.0
28142366.0						DRIBBLE	203500.0
28142404.0						DRIBBLE	203500.0
28142444.0						DRIBBLE	203500.0
28142486.0						DRIBBLE	203500.0
28142526.0						DRIBBLE	203500.0
28142564.0						DRIBBLE	203500.0
28142606.0						DRIBBLE	203500.0
28142644.0						DRIBBLE	203500.0
28142686.0						DRIBBLE	203500.0
28142724.0						DRIBBLE	203500.0
28142766.0						DRIBBLE	203500.0
28142804.0						DRIBBLE	203500.0
28142844.0						DRIBBLE	203500.0
28142886.0						DRIBBLE	203500.0
28142924.0						DRIBBLE	203500.0
28142964.0						DRIBBLE	203500.0
28143006.0						DRIBBLE	203500.0
28143046.0						DRIBBLE	203500.0
28143084.0						DRIBBLE	203500.0
28143126.0						DRIBBLE	203500.0
28143164.0						DRIBBLE	203500.0
28143206.0						DRIBBLE	203500.0
28143244.0						DRIBBLE	203500.0
28143286.0						DRIBBLE	203500.0
28143326.0						DRIBBLE	203500.0
28143366.0						DRIBBLE	203500.0
28143404.0						DRIBBLE	203500.0
28143444.0						DRIBBLE	203500.0
28143486.0						DRIBBLE	203500.0
28143524.0						PASS	203500.0
28143566.0						PASS	203500.0
28143604.0						PASS	203500.0
28143646.0						PASS	203500.0
28143684.0						PASS	203500.0
28143724.0						PASS	203500.0
28143764.0						PASS	203500.0
28143804.0						PASS	203500.0
28143846.0						PASS	201566.0
28143884.0						PASS	201566.0
28143926.0						PASS	201566.0
28143964.0						PASS	201566.0
28144004.0						PASS	201566.0
28144046.0						PASS	201566.0
28144084.0						DRIBBLE	201566.0
28144126.0						DRIBBLE	201566.0
28144164.0						DRIBBLE	201566.0
28144204.0						DRIBBLE	201566.0
28144246.0						DRIBBLE	201566.0
28144286.0						DRIBBLE	201566.0
28144324.0						DRIBBLE	201566.0
28144366.0						DRIBBLE	201566.0
28144404.0						DRIBBLE	201566.0
28144444.0						DRIBBLE	201566.0
28144484.0						DRIBBLE	201566.0
28144524.0						DRIBBLE	201566.0
28144564.0					CUT	DRIBBLE	201566.0
28144604.0					CUT	DRIBBLE	201566.0
28144644.0					CUT	DRIBBLE	201566.0
28144684.0					CUT	DRIBBLE	201566.0
28144726.0					CUT	DRIBBLE	201566.0
28144766.0					CUT	DRIBBLE	201566.0
28144806.0					CUT	DRIBBLE	201566.0
28144844.0					CUT	DRIBBLE	201566.0
28144884.0					CUT	DRIBBLE	201566.0
28144924.0					CUT	DRIBBLE	201566.0
28144966.0					CUT	DRIBBLE	201566.0
28145004.0					CUT	DRIBBLE	201566.0
28145046.0					CUT	DRIBBLE	201566.0
28145084.0					CUT	DRIBBLE	201566.0
28145124.0					CUT	DRIBBLE	201566.0
28145164.0					CUT	DRIBBLE	201566.0
28145206.0					CUT	DRIBBLE	201566.0
28145244.0					CUT	DRIBBLE	201566.0
28145284.0					CUT	DRIBBLE	201566.0
28145326.0					CUT	DRIBBLE	201566.0
28145366.0					CUT	DRIBBLE	201566.0
28145404.0					CUT	DRIBBLE	201566.0
28145446.0					CUT	DRIBBLE	201566.0
28145484.0					CUT	DRIBBLE	201566.0
28145524.0					CUT	DRIBBLE	201566.0
28145566.0					CUT	DRIBBLE	201566.0
28145604.0					CUT	DRIBBLE	201566.0
28145644.0					CUT	DRIBBLE	201566.0
28145686.0					CUT	DRIBBLE	201566.0
28145726.0					CUT	DRIBBLE	201566.0
28145766.0					CUT	DRIBBLE	201566.0
28145806.0					CUT	DRIBBLE	201566.0
28145844.0					CUT	DRIBBLE	201566.0
28145884.0					CUT	DRIBBLE	201566.0
28145924.0					CUT	DRIBBLE	201566.0
28145966.0					CUT	DRIBBLE	201566.0
28146004.0					CUT	DRIBBLE	201566.0
28146046.0					CUT	DRIBBLE	201566.0
28146084.0					CUT	DRIBBLE	201566.0
28146124.0					CUT	DRIBBLE	201566.0
28146166.0					CUT	DRIBBLE	201566.0
28146204.0					CUT	DRIBBLE	201566.0
28146244.0					CUT	DRIBBLE	201566.0
28146284.0					CUT	DRIBBLE	201566.0
28146324.0					CUT	DRIBBLE	201566.0
28146366.0					CUT	DRIBBLE	201566.0
28146404.0					CUT	DRIBBLE	201566.0
28146446.0					CUT	DRIBBLE	201566.0
28146486.0					CUT	DRIBBLE	201566.0
28146526.0					CUT	DRIBBLE	201566.0
28146566.0					CUT	DRIBBLE	201566.0
28146606.0					CUT	DRIBBLE	201566.0
28146644.0						DRIBBLE	201566.0
28146684.0						DRIBBLE	201566.0
28146726.0						DRIBBLE	201566.0
28146764.0						DRIBBLE	201566.0
28146804.0						DRIBBLE	201566.0
28146844.0						DRIBBLE	201566.0
28146884.0						DRIBBLE	201566.0
28146926.0						DRIBBLE	201566.0
28146964.0						DRIBBLE	201566.0
28147004.0						DRIBBLE	201566.0
28147046.0						DRIBBLE	201566.0
28147086.0						DRIBBLE	201566.0
28147124.0						DRIBBLE	201566.0
28147164.0						DRIBBLE	201566.0
28147204.0						DRIBBLE	201566.0
28147246.0						DRIBBLE	201566.0
28147286.0						DRIBBLE	201566.0
28147324.0						DRIBBLE	201566.0
28147366.0						DRIBBLE	201566.0
28147404.0						DRIBBLE	201566.0
28147444.0						DRIBBLE	201566.0
28147486.0						DRIBBLE	201566.0
28147524.0						DRIBBLE	201566.0
28147564.0						DRIBBLE	201566.0
28147604.0						DRIBBLE	201566.0
28147644.0						DRIBBLE	201566.0
28147684.0						DRIBBLE	201566.0
28147724.0						DRIBBLE	201566.0
28147764.0						DRIBBLE	201566.0
28147804.0						DRIBBLE	201566.0
28147846.0						DRIBBLE	201566.0
28147884.0						DRIBBLE	201566.0
28147924.0						DRIBBLE	201566.0
28147966.0						DRIBBLE	201566.0
28148004.0						DRIBBLE	201566.0
28148044.0						DRIBBLE	201566.0
28148084.0						DRIBBLE	201566.0
28148126.0						DRIBBLE	201566.0
28148164.0						DRIBBLE	201566.0
28148206.0						DRIBBLE	201566.0
28148244.0						DRIBBLE	201566.0
28148284.0						DRIBBLE	201566.0
28148326.0						DRIBBLE	201566.0
28148364.0						DRIBBLE	201566.0
28148404.0						DRIBBLE	201566.0
28148444.0						DRIBBLE	201566.0
28148484.0						DRIBBLE	201566.0
28148524.0						DRIBBLE	201566.0
28148564.0						DRIBBLE	201566.0
28148604.0						DRIBBLE	201566.0
28148644.0						DRIBBLE	201566.0
28148684.0						DRIBBLE	201566.0
28148724.0						DRIBBLE	201566.0
28148764.0						DRIBBLE	201566.0
28148804.0		DRIVE				DRIBBLE	201566.0
28148846.0		DRIVE				DRIBBLE	201566.0
28148884.0		DRIVE				DRIBBLE	201566.0
28148924.0		DRIVE				DRIBBLE	201566.0
28148964.0		DRIVE				DRIBBLE	201566.0
28149004.0		DRIVE				DRIBBLE	201566.0
28149044.0		DRIVE				DRIBBLE	201566.0
28149084.0		DRIVE				DRIBBLE	201566.0
28149124.0		DRIVE				DRIBBLE	201566.0
28149164.0		DRIVE				DRIBBLE	201566.0
28149204.0		DRIVE				DRIBBLE	201566.0
28149244.0		DRIVE				DRIBBLE	201566.0
28149284.0		DRIVE				DRIBBLE	201566.0
28149324.0		DRIVE				DRIBBLE	201566.0
28149364.0		DRIVE				DRIBBLE	201566.0
28149404.0		DRIVE				DRIBBLE	201566.0
28149444.0		DRIVE				DRIBBLE	201566.0
28149484.0		DRIVE				DRIBBLE	201566.0
28149526.0		DRIVE				DRIBBLE	201566.0
28149564.0		DRIVE				DRIBBLE	201566.0
28149604.0		DRIVE				DRIBBLE	201566.0
28149644.0		DRIVE				DRIBBLE	201566.0
28149684.0		DRIVE				DRIBBLE	201566.0
28149724.0		DRIVE				DRIBBLE	201566.0
28149764.0		DRIVE				DRIBBLE	201566.0
28149804.0		DRIVE				DRIBBLE	201566.0
28149844.0		DRIVE				DRIBBLE	201566.0
28149884.0		DRIVE				DRIBBLE	201566.0
28149924.0		DRIVE				DRIBBLE	201566.0
28149964.0		DRIVE				DRIBBLE	201566.0
28150004.0		DRIVE				DRIBBLE	201566.0
28150044.0		DRIVE				DRIBBLE	201566.0
28150084.0		DRIVE				DRIBBLE	201566.0
28150124.0		DRIVE				DRIBBLE	201566.0
28150164.0		DRIVE				DRIBBLE	201566.0
28150204.0		DRIVE				DRIBBLE	201566.0
28150244.0		DRIVE				DRIBBLE	201566.0
28150284.0		DRIVE				DRIBBLE	201566.0
28150324.0		DRIVE				DRIBBLE	201566.0
28150364.0		DRIVE				DRIBBLE	201566.0
28150404.0		DRIVE				DRIBBLE	201566.0
28150444.0		DRIVE				DRIBBLE	201566.0
28150484.0		DRIVE				DRIBBLE	201566.0
28150524.0						PASS	201566.0
28150564.0						PASS	201566.0
28150604.0						PASS	201566.0
28150644.0						PASS	201566.0
28150684.0						PASS	201566.0
28150724.0						PASS	201566.0
28150764.0						PASS	201566.0
28150804.0						PASS	201566.0
28150844.0						PASS	201566.0
28150884.0						PASS	201566.0
28150924.0						PASS	201566.0
28150964.0						PASS	201566.0
28151004.0						PASS	201566.0
28151044.0						PASS	201566.0
28151084.0						PASS	201566.0
28151124.0						PASS	201566.0
28151164.0						PASS	201566.0
28151204.0						PASS	201566.0
28151244.0						PASS	201566.0
28151284.0						PASS	201566.0
28151324.0						PASS	201566.0
28151364.0						PASS	201566.0
28151404.0						PASS	201566.0
28151444.0						PASS	201566.0
28151484.0						PASS	201566.0
28151524.0						PASS	201566.0
28151564.0						PASS	203460.0
28151604.0						PASS	203460.0
28151644.0						PASS	203460.0
28151684.0						PASS	203460.0
28151724.0						PASS	203460.0
28151764.0						PASS	203460.0
28151804.0						PASS	203460.0
28151844.0						PASS	203460.0
28151884.0						PASS	203460.0
28151924.0						HOLD	203460.0
28151964.0						HOLD	203460.0
28152004.0						HOLD	203460.0
28152044.0						HOLD	203460.0
28152084.0						HOLD	203460.0
28152124.0						HOLD	203460.0
28152164.0						HOLD	203460.0
28152204.0						HOLD	203460.0
28152244.0						HOLD	203460.0
28152284.0						MADE SHOT	203460.0
