# Supplementary material for: Modeling the formation of defensive gaps in basketball: Cutting on a teammate’s drive
Source: PLoS One. 2023 Feb 7;18(2):e0281467. doi: 10.1371/journal.pone.0281467 (PMC9904462; doi:10.1371/journal.pone.0281467)
Supplement: S1 File — Contains action/event labels for the 462 analyzed sequences used in the paper. With the help of the gameIDs and times (last 8 digits of the real time entries), it can be bound to the raw SportVU data available online: https://github.com/linouk23/NBA-Player-Movements/tree/master/data/2016.NBA.Raw.SportVU.Game.Logs. (ZIP) [file pone.0281467.s031.zip › 0021500045_34216316-34223232.csv]

Unnamed: 0	101138.0	201156.0	101150.0	203527.0	1626273.0	EVENT	BALL_HANDLER
34216316.0						DRIBBLE	1626273.0
34216352.0						DRIBBLE	1626273.0
34216396.0						DRIBBLE	1626273.0
34216436.0						DRIBBLE	1626273.0
34216476.0						DRIBBLE	1626273.0
34216516.0						DRIBBLE	1626273.0
34216552.0						DRIBBLE	1626273.0
34216596.0						DRIBBLE	1626273.0
34216636.0						DRIBBLE	1626273.0
34216676.0						DRIBBLE	1626273.0
34216716.0						DRIBBLE	1626273.0
34216756.0						DRIBBLE	1626273.0
34216796.0						DRIBBLE	1626273.0
34216832.0						DRIBBLE	1626273.0
34216876.0						DRIBBLE	1626273.0
34216912.0						DRIBBLE	1626273.0
34216956.0						DRIBBLE	1626273.0
34216996.0						DRIBBLE	1626273.0
34217036.0						DRIBBLE	1626273.0
34217076.0						DRIBBLE	1626273.0
34217112.0						DRIBBLE	1626273.0
34217156.0						DRIBBLE	1626273.0
34217192.0						DRIBBLE	1626273.0
34217236.0						DRIBBLE	1626273.0
34217276.0						DRIBBLE	1626273.0
34217316.0						DRIBBLE	1626273.0
34217356.0						DRIBBLE	1626273.0
34217392.0						DRIBBLE	1626273.0
34217436.0						DRIBBLE	1626273.0
34217476.0						DRIBBLE	1626273.0
34217516.0						DRIBBLE	1626273.0
34217556.0						DRIBBLE	1626273.0
34217596.0						DRIBBLE	1626273.0
34217636.0						DRIBBLE	1626273.0
34217672.0						DRIBBLE	1626273.0
34217716.0						DRIBBLE	1626273.0
34217756.0						DRIBBLE	1626273.0
34217792.0						DRIBBLE	1626273.0
34217836.0						DRIBBLE	1626273.0
34217872.0						DRIBBLE	1626273.0
34217916.0						DRIBBLE	1626273.0
34217956.0						DRIBBLE	1626273.0
34217992.0						DRIBBLE	1626273.0
34218036.0						DRIBBLE	1626273.0
34218072.0						DRIBBLE	1626273.0
34218116.0						DRIBBLE	1626273.0
34218152.0						DRIBBLE	1626273.0
34218196.0						DRIBBLE	1626273.0
34218232.0						DRIBBLE	1626273.0
34218276.0						DRIBBLE	1626273.0
34218316.0						DRIBBLE	1626273.0
34218356.0						DRIBBLE	1626273.0
34218396.0						DRIBBLE	1626273.0
34218432.0						DRIBBLE	1626273.0
34218476.0						DRIBBLE	1626273.0
34218512.0						DRIBBLE	1626273.0
34218556.0						DRIBBLE	1626273.0
34218596.0						DRIBBLE	1626273.0
34218632.0						DRIBBLE	1626273.0
34218676.0						DRIBBLE	1626273.0
34218712.0						DRIBBLE	1626273.0
34218752.0						DRIBBLE	1626273.0
34218796.0						DRIBBLE	1626273.0
34218832.0						DRIBBLE	1626273.0
34218872.0						DRIBBLE	1626273.0
34218912.0						DRIBBLE	1626273.0
34218956.0						DRIBBLE	1626273.0
34218992.0						DRIBBLE	1626273.0
34219036.0						DRIBBLE	1626273.0
34219072.0						DRIBBLE	1626273.0
34219116.0						DRIBBLE	1626273.0
34219152.0						DRIBBLE	1626273.0
34219196.0						DRIBBLE	1626273.0
34219236.0						DRIBBLE	1626273.0
34219272.0						DRIBBLE	1626273.0
34219316.0						DRIBBLE	1626273.0
34219352.0						DRIBBLE	1626273.0
34219396.0						DRIBBLE	1626273.0
34219432.0						DRIBBLE	1626273.0
34219476.0						DRIBBLE	1626273.0
34219516.0						DRIBBLE	1626273.0
34219552.0						DRIBBLE	1626273.0
34219596.0						DRIBBLE	1626273.0
34219632.0						DRIBBLE	1626273.0
34219676.0						DRIBBLE	1626273.0
34219712.0						DRIBBLE	1626273.0
34219756.0						DRIBBLE	1626273.0
34219796.0						DRIBBLE	1626273.0
34219832.0						DRIBBLE	1626273.0
34219876.0						DRIBBLE	1626273.0
34219912.0					DRIVE	DRIBBLE	1626273.0
34219956.0					DRIVE	DRIBBLE	1626273.0
34219992.0					DRIVE	DRIBBLE	1626273.0
34220036.0					DRIVE	DRIBBLE	1626273.0
34220072.0					DRIVE	DRIBBLE	1626273.0
34220112.0					DRIVE	DRIBBLE	1626273.0
34220156.0					DRIVE	DRIBBLE	1626273.0
34220192.0					DRIVE	DRIBBLE	1626273.0
34220236.0					DRIVE	DRIBBLE	1626273.0
34220272.0					DRIVE	DRIBBLE	1626273.0
34220316.0					DRIVE	DRIBBLE	1626273.0
34220352.0					DRIVE	DRIBBLE	1626273.0
34220396.0					DRIVE	DRIBBLE	1626273.0
34220432.0					DRIVE	DRIBBLE	1626273.0
34220472.0					DRIVE	DRIBBLE	1626273.0
34220516.0					DRIVE	DRIBBLE	1626273.0
34220552.0					DRIVE	DRIBBLE	1626273.0
34220596.0					DRIVE	DRIBBLE	1626273.0
34220632.0					DRIVE	DRIBBLE	1626273.0
34220676.0					DRIVE	DRIBBLE	1626273.0
34220712.0					DRIVE	DRIBBLE	1626273.0
34220752.0					DRIVE	DRIBBLE	1626273.0
34220796.0					DRIVE	DRIBBLE	1626273.0
34220832.0	CUT				DRIVE	DRIBBLE	1626273.0
34220876.0	CUT				DRIVE	DRIBBLE	1626273.0
34220912.0	CUT				DRIVE	DRIBBLE	1626273.0
34220956.0	CUT				DRIVE	DRIBBLE	1626273.0
34220992.0	CUT				DRIVE	DRIBBLE	1626273.0
34221036.0	CUT				DRIVE	DRIBBLE	1626273.0
34221072.0	CUT				DRIVE	DRIBBLE	1626273.0
34221112.0	CUT				DRIVE	DRIBBLE	1626273.0
34221156.0	CUT				DRIVE	DRIBBLE	1626273.0
34221192.0	CUT				DRIVE	DRIBBLE	1626273.0
34221236.0	CUT				DRIVE	DRIBBLE	1626273.0
34221272.0	CUT				DRIVE	DRIBBLE	1626273.0
34221312.0	CUT				DRIVE	DRIBBLE	1626273.0
34221356.0	CUT				DRIVE	DRIBBLE	1626273.0
34221392.0	CUT				DRIVE	DRIBBLE	1626273.0
34221436.0	CUT					DRIBBLE	1626273.0
34221472.0	CUT					DRIBBLE	1626273.0
34221512.0	CUT					DRIBBLE	1626273.0
34221552.0	CUT					DRIBBLE	1626273.0
34221592.0	CUT					DRIBBLE	1626273.0
34221636.0	CUT					DRIBBLE	1626273.0
34221672.0	CUT					DRIBBLE	1626273.0
34221716.0	CUT					DRIBBLE	1626273.0
34221752.0	CUT					DRIBBLE	1626273.0
34221796.0	CUT					DRIBBLE	1626273.0
34221832.0	CUT					DRIBBLE	1626273.0
34221872.0	CUT					DRIBBLE	1626273.0
34221912.0	CUT					PASS	1626273.0
34221952.0	CUT					PASS	1626273.0
34221996.0	CUT					PASS	1626273.0
34222032.0	CUT					PASS	1626273.0
34222072.0	CUT					PASS	1626273.0
34222112.0	CUT					PASS	1626273.0
34222152.0	CUT					PASS	1626273.0
34222192.0	CUT					PASS	1626273.0
34222232.0	CUT					PASS	1626273.0
34222272.0	CUT					PASS	1626273.0
34222312.0	CUT					PASS	1626273.0
34222352.0	CUT					PASS	1626273.0
34222396.0	CUT					PASS
34222432.0	CUT					PASS	201156.0
34222476.0	CUT					PASS	201156.0
34222512.0	CUT					PASS	201156.0
34222552.0	CUT					PASS	201156.0
34222592.0	CUT					PASS	201156.0
34222632.0	CUT					PASS	201156.0
34222672.0	CUT					PASS	201156.0
34222712.0	CUT					PASS	201156.0
34222752.0	CUT					PASS	201156.0
34222792.0	CUT					HOLD	201156.0
34222832.0	CUT					HOLD	201156.0
34222876.0	CUT					HOLD	201156.0
34222912.0	CUT					HOLD	201156.0
34222956.0	CUT					HOLD	201156.0
34222992.0	CUT					HOLD	201156.0
34223032.0	CUT					HOLD	201156.0
34223072.0	CUT					HOLD	201156.0
34223112.0						HOLD	201156.0
34223152.0						HOLD	201156.0
34223192.0						HOLD	201156.0
34223232.0						MISSED SHOT	201156.0
