# Supplementary material for: Modeling the formation of defensive gaps in basketball: Cutting on a teammate’s drive
Source: PLoS One. 2023 Feb 7;18(2):e0281467. doi: 10.1371/journal.pone.0281467 (PMC9904462; doi:10.1371/journal.pone.0281467)
Supplement: S1 File — Contains action/event labels for the 462 analyzed sequences used in the paper. With the help of the gameIDs and times (last 8 digits of the real time entries), it can be bound to the raw SportVU data available online: https://github.com/linouk23/NBA-Player-Movements/tree/master/data/2016.NBA.Raw.SportVU.Game.Logs. (ZIP) [file pone.0281467.s031.zip › 0021500049_17612728-17624608.csv]

Unnamed: 0	2772.0	2730.0	201951.0	201935.0	201977.0	EVENT	BALL_HANDLER
17612728.0						DRIBBLE	201977.0
17612768.0						DRIBBLE	201977.0
17612808.0						DRIBBLE	201977.0
17612848.0						DRIBBLE	201977.0
17612888.0						DRIBBLE	201977.0
17612928.0						DRIBBLE	201977.0
17612970.0						DRIBBLE	201977.0
17613008.0						DRIBBLE	201977.0
17613048.0						DRIBBLE	201977.0
17613090.0						DRIBBLE	201977.0
17613128.0						DRIBBLE	201977.0
17613168.0						DRIBBLE	201977.0
17613208.0						DRIBBLE	201977.0
17613248.0						DRIBBLE	201977.0
17613288.0						DRIBBLE	201977.0
17613328.0						DRIBBLE	201977.0
17613368.0						DRIBBLE	201977.0
17613408.0						DRIBBLE	201977.0
17613448.0						DRIBBLE	201977.0
17613488.0						DRIBBLE	201977.0
17613530.0						DRIBBLE	201977.0
17613568.0						DRIBBLE	201977.0
17613608.0						DRIBBLE	201977.0
17613648.0						DRIBBLE	201977.0
17613688.0						DRIBBLE	201977.0
17613730.0						DRIBBLE	201977.0
17613768.0						PASS	201977.0
17613808.0						PASS	201977.0
17613848.0						PASS	201977.0
17613888.0						PASS	201977.0
17613928.0						PASS	201977.0
17613968.0						PASS	201977.0
17614008.0						PASS	201977.0
17614048.0						PASS	201977.0
17614088.0						PASS	201977.0
17614128.0						PASS	201977.0
17614170.0						PASS	201977.0
17614208.0						PASS	201977.0
17614248.0						PASS	201977.0
17614288.0						PASS	2772.0
17614328.0						PASS	2772.0
17614368.0						PASS	2772.0
17614408.0						PASS	2772.0
17614448.0						PASS	2772.0
17614488.0						PASS	2772.0
17614528.0						PASS	2772.0
17614568.0						PASS	2772.0
17614608.0						PASS	2772.0
17614648.0						PASS	2772.0
17614688.0						PASS	2772.0
17614728.0						PASS	2772.0
17614768.0						PASS	2772.0
17614808.0						PASS	2772.0
17614848.0						PASS	2772.0
17614888.0						DRIBBLE	2772.0
17614928.0						DRIBBLE	2772.0
17614968.0						DRIBBLE	2772.0
17615008.0						DRIBBLE	2772.0
17615048.0						DRIBBLE	2772.0
17615088.0						DRIBBLE	2772.0
17615128.0						DRIBBLE	2772.0
17615168.0						DRIBBLE	2772.0
17615208.0						DRIBBLE	2772.0
17615248.0						DRIBBLE	2772.0
17615288.0						DRIBBLE	2772.0
17615328.0						DRIBBLE	2772.0
17615368.0						DRIBBLE	2772.0
17615408.0						DRIBBLE	2772.0
17615448.0						PASS	2772.0
17615488.0						PASS	2772.0
17615528.0						PASS	2772.0
17615568.0						PASS	2772.0
17615608.0						PASS	2772.0
17615648.0						PASS	2772.0
17615688.0						PASS	2772.0
17615728.0						PASS	2772.0
17615768.0						PASS	2772.0
17615808.0						PASS	2772.0
17615848.0						PASS	201951.0
17615888.0						PASS	201951.0
17615928.0						PASS	201951.0
17615968.0						PASS	201951.0
17616008.0						PASS	201951.0
17616048.0						PASS	201951.0
17616088.0						PASS	201951.0
17616128.0						PASS	201951.0
17616168.0						PASS	201951.0
17616208.0						PASS	201951.0
17616248.0						PASS	201951.0
17616288.0						PASS	201951.0
17616328.0						PASS	201951.0
17616368.0						DRIBBLE	201951.0
17616408.0						DRIBBLE	201951.0
17616448.0						DRIBBLE	201951.0
17616488.0						DRIBBLE	201951.0
17616528.0						DRIBBLE	201951.0
17616568.0						DRIBBLE	201951.0
17616608.0						DRIBBLE	201951.0
17616648.0						DRIBBLE	201951.0
17616688.0						DRIBBLE	201951.0
17616730.0						DRIBBLE	201951.0
17616770.0						DRIBBLE	201951.0
17616810.0						DRIBBLE	201951.0
17616850.0						DRIBBLE	201951.0
17616890.0						DRIBBLE	201951.0
17616930.0						DRIBBLE	201951.0
17616970.0						DRIBBLE	201951.0
17617010.0						DRIBBLE	201951.0
17617048.0						DRIBBLE	201951.0
17617090.0						DRIBBLE	201951.0
17617130.0						DRIBBLE	201951.0
17617168.0						DRIBBLE	201951.0
17617210.0						DRIBBLE	201951.0
17617250.0						DRIBBLE	201951.0
17617290.0						DRIBBLE	201951.0
17617330.0						DRIBBLE	201951.0
17617368.0			DRIVE			DRIBBLE	201951.0
17617410.0			DRIVE			DRIBBLE	201951.0
17617450.0			DRIVE			DRIBBLE	201951.0
17617490.0			DRIVE			DRIBBLE	201951.0
17617530.0			DRIVE			DRIBBLE	201951.0
17617568.0			DRIVE			DRIBBLE	201951.0
17617610.0			DRIVE			DRIBBLE	201951.0
17617650.0			DRIVE			DRIBBLE	201951.0
17617688.0			DRIVE			DRIBBLE	201951.0
17617730.0			DRIVE			DRIBBLE	201951.0
17617770.0			DRIVE			DRIBBLE	201951.0
17617808.0			DRIVE			DRIBBLE	201951.0
17617850.0			DRIVE			DRIBBLE	201951.0
17617890.0			DRIVE			DRIBBLE	201951.0
17617930.0			DRIVE			DRIBBLE	201951.0
17617970.0			DRIVE			DRIBBLE	201951.0
17618008.0			DRIVE			DRIBBLE	201951.0
17618050.0			DRIVE			DRIBBLE	201951.0
17618090.0			DRIVE			DRIBBLE	201951.0
17618128.0			DRIVE			DRIBBLE	201951.0
17618170.0			DRIVE			DRIBBLE	201951.0
17618208.0			DRIVE			DRIBBLE	201951.0
17618250.0			DRIVE			DRIBBLE	201951.0
17618290.0			DRIVE			DRIBBLE	201951.0
17618330.0			DRIVE			DRIBBLE	201951.0
17618370.0			DRIVE			DRIBBLE	201951.0
17618408.0			DRIVE			DRIBBLE	201951.0
17618448.0			DRIVE			DRIBBLE	201951.0
17618490.0			DRIVE			DRIBBLE	201951.0
17618528.0			DRIVE			DRIBBLE	201951.0
17618570.0						DRIBBLE	201951.0
17618610.0						DRIBBLE	201951.0
17618650.0						DRIBBLE	201951.0
17618690.0						DRIBBLE	201951.0
17618728.0						DRIBBLE	201951.0
17618770.0						DRIBBLE	201951.0
17618808.0						DRIBBLE	201951.0
17618850.0						DRIBBLE	201951.0
17618890.0						DRIBBLE	201951.0
17618928.0						DRIBBLE	201951.0
17618970.0						DRIBBLE	201951.0
17619008.0						DRIBBLE	201951.0
17619048.0						DRIBBLE	201951.0
17619088.0						DRIBBLE	201951.0
17619128.0						DRIBBLE	201951.0
17619170.0						DRIBBLE	201951.0
17619210.0						DRIBBLE	201951.0
17619248.0						DRIBBLE	201951.0
17619290.0						DRIBBLE	201951.0
17619330.0						DRIBBLE	201951.0
17619368.0						DRIBBLE	201951.0
17619408.0						DRIBBLE	201951.0
17619450.0						DRIBBLE	201951.0
17619490.0						DRIBBLE	201951.0
17619528.0						DRIBBLE	201951.0
17619568.0						DRIBBLE	201951.0
17619610.0						DRIBBLE	201951.0
17619648.0						DRIBBLE	201951.0
17619688.0						DRIBBLE	201951.0
17619730.0						DRIBBLE	201951.0
17619770.0						DRIBBLE	201951.0
17619808.0						DRIBBLE	201951.0
17619850.0						DRIBBLE	201951.0
17619890.0						DRIBBLE	201951.0
17619928.0						DRIBBLE	201951.0
17619970.0						DRIBBLE	201951.0
17620010.0						DRIBBLE	201951.0
17620050.0						DRIBBLE	201951.0
17620090.0						DRIBBLE	201951.0
17620128.0						DRIBBLE	201951.0
17620168.0						DRIBBLE	201951.0
17620210.0						DRIBBLE	201951.0
17620248.0						DRIBBLE	201951.0
17620290.0						DRIBBLE	201951.0
17620328.0						DRIBBLE	201951.0
17620370.0						DRIBBLE	201951.0
17620410.0						DRIBBLE	201951.0
17620448.0						DRIBBLE	201951.0
17620490.0						DRIBBLE	201951.0
17620528.0						DRIBBLE	201951.0
17620570.0						DRIBBLE	201951.0
17620610.0						DRIBBLE	201951.0
17620648.0						DRIBBLE	201951.0
17620690.0						DRIBBLE	201951.0
17620728.0						DRIBBLE	201951.0
17620770.0						DRIBBLE	201951.0
17620810.0						DRIBBLE	201951.0
17620848.0						DRIBBLE	201951.0
17620890.0						DRIBBLE	201951.0
17620930.0						DRIBBLE	201951.0
17620968.0						DRIBBLE	201951.0
17621010.0						DRIBBLE	201951.0
17621048.0						DRIBBLE	201951.0
17621090.0						DRIBBLE	201951.0
17621130.0						DRIBBLE	201951.0
17621168.0						DRIBBLE	201951.0
17621210.0						DRIBBLE	201951.0
17621248.0						DRIBBLE	201951.0
17621290.0						DRIBBLE	201951.0
17621328.0						DRIBBLE	201951.0
17621368.0						DRIBBLE	201951.0
17621410.0						DRIBBLE	201951.0
17621448.0						DRIBBLE	201951.0
17621490.0						DRIBBLE	201951.0
17621530.0						DRIBBLE	201951.0
17621568.0						DRIBBLE	201951.0
17621610.0						DRIBBLE	201951.0
17621648.0						DRIBBLE	201951.0
17621688.0						DRIBBLE	201951.0
17621730.0						DRIBBLE	201951.0
17621768.0						DRIBBLE	201951.0
17621810.0						DRIBBLE	201951.0
17621848.0						DRIBBLE	201951.0
17621888.0						DRIBBLE	201951.0
17621930.0						DRIBBLE	201951.0
17621968.0						DRIBBLE	201951.0
17622010.0						DRIBBLE	201951.0
17622048.0						DRIBBLE	201951.0
17622088.0						DRIBBLE	201951.0
17622130.0						DRIBBLE	201951.0
17622168.0			DRIVE			DRIBBLE	201951.0
17622208.0			DRIVE			DRIBBLE	201951.0
17622248.0			DRIVE			DRIBBLE	201951.0
17622290.0			DRIVE			DRIBBLE	201951.0
17622328.0			DRIVE			DRIBBLE	201951.0
17622368.0			DRIVE			DRIBBLE	201951.0
17622410.0			DRIVE			DRIBBLE	201951.0
17622448.0			DRIVE			DRIBBLE	201951.0
17622488.0			DRIVE			DRIBBLE	201951.0
17622530.0			DRIVE			DRIBBLE	201951.0
17622568.0			DRIVE			DRIBBLE	201951.0
17622610.0			DRIVE			DRIBBLE	201951.0
17622648.0			DRIVE			DRIBBLE	201951.0
17622688.0			DRIVE			DRIBBLE	201951.0
17622730.0			DRIVE			DRIBBLE	201951.0
17622768.0			DRIVE			DRIBBLE	201951.0
17622808.0			DRIVE			DRIBBLE	201951.0
17622848.0			DRIVE			DRIBBLE	201951.0
17622890.0			DRIVE			DRIBBLE	201951.0
17622928.0			DRIVE			DRIBBLE	201951.0
17622970.0						PASS	201951.0
17623008.0						PASS	201951.0
17623048.0						PASS	201951.0
17623090.0						PASS	201951.0
17623128.0						PASS	201951.0
17623168.0						PASS	201951.0
17623208.0						PASS	201951.0
17623248.0						PASS	201951.0
17623290.0						PASS	201951.0
17623328.0						PASS	201951.0
17623368.0						PASS	201977.0
17623408.0						PASS	201977.0
17623448.0						PASS	201977.0
17623490.0						PASS	201977.0
17623528.0						PASS	201977.0
17623568.0						PASS	201977.0
17623610.0						PASS	201977.0
17623648.0						PASS	201977.0
17623688.0						PASS	201977.0
17623728.0						PASS	201977.0
17623768.0						HOLD	201977.0
17623810.0						HOLD	201977.0
17623848.0						HOLD	201977.0
17623890.0						HOLD	201977.0
17623928.0						HOLD	201977.0
17623968.0						HOLD	201977.0
17624008.0						HOLD	201977.0
17624048.0						HOLD	201977.0
17624088.0						HOLD	201977.0
17624130.0						HOLD	201977.0
17624168.0						HOLD	201977.0
17624210.0						HOLD	201977.0
17624248.0						HOLD	201977.0
17624288.0						HOLD	201977.0
17624330.0						HOLD	201977.0
17624368.0						HOLD	201977.0
17624408.0						HOLD	201977.0
17624448.0						HOLD	201977.0
17624488.0						HOLD	201977.0
17624530.0						HOLD	201977.0
17624568.0						HOLD	201977.0
17624608.0						MISSED SHOT	201977.0
