# Supplementary material for: Modeling the formation of defensive gaps in basketball: Cutting on a teammate’s drive
Source: PLoS One. 2023 Feb 7;18(2):e0281467. doi: 10.1371/journal.pone.0281467 (PMC9904462; doi:10.1371/journal.pone.0281467)
Supplement: S1 File — Contains action/event labels for the 462 analyzed sequences used in the paper. With the help of the gameIDs and times (last 8 digits of the real time entries), it can be bound to the raw SportVU data available online: https://github.com/linouk23/NBA-Player-Movements/tree/master/data/2016.NBA.Raw.SportVU.Game.Logs. (ZIP) [file pone.0281467.s031.zip › 0021500049_19655102-19659260.csv]

Unnamed: 0	201571.0	201566.0	201586.0	203079.0	202683.0	EVENT	BALL_HANDLER
19655102.0						DRIBBLE	201566.0
19655140.0						DRIBBLE	201566.0
19655182.0						DRIBBLE	201566.0
19655222.0						DRIBBLE	201566.0
19655262.0						DRIBBLE	201566.0
19655302.0						DRIBBLE	201566.0
19655342.0						DRIBBLE	201566.0
19655382.0						DRIBBLE	201566.0
19655420.0						DRIBBLE	201566.0
19655462.0						DRIBBLE	201566.0
19655500.0						DRIBBLE	201566.0
19655542.0						DRIBBLE	201566.0
19655582.0						DRIBBLE	201566.0
19655622.0						DRIBBLE	201566.0
19655662.0						DRIBBLE	201566.0
19655700.0						DRIBBLE	201566.0
19655742.0						DRIBBLE	201566.0
19655780.0						DRIBBLE	201566.0
19655822.0						DRIBBLE	201566.0
19655862.0						DRIBBLE	201566.0
19655902.0						DRIBBLE	201566.0
19655942.0						DRIBBLE	201566.0
19655980.0						DRIBBLE	201566.0
19656022.0						DRIBBLE	201566.0
19656062.0						DRIBBLE	201566.0
19656100.0						DRIBBLE	201566.0
19656142.0						DRIBBLE	201566.0
19656180.0						DRIBBLE	201566.0
19656220.0						DRIBBLE	201566.0
19656262.0						DRIBBLE	201566.0
19656302.0						DRIBBLE	201566.0
19656340.0						DRIBBLE	201566.0
19656382.0						DRIBBLE	201566.0
19656420.0						DRIBBLE	201566.0
19656462.0						DRIBBLE	201566.0
19656500.0						DRIBBLE	201566.0
19656542.0						DRIBBLE	201566.0
19656582.0						DRIBBLE	201566.0
19656622.0						DRIBBLE	201566.0
19656662.0			CUT			DRIBBLE	201566.0
19656700.0			CUT			DRIBBLE	201566.0
19656742.0			CUT			DRIBBLE	201566.0
19656780.0			CUT			DRIBBLE	201566.0
19656820.0			CUT			DRIBBLE	201566.0
19656862.0			CUT			DRIBBLE	201566.0
19656900.0			CUT			DRIBBLE	201566.0
19656940.0			CUT			DRIBBLE	201566.0
19656982.0			CUT			DRIBBLE	201566.0
19657020.0		DRIVE	CUT			DRIBBLE	201566.0
19657062.0		DRIVE	CUT			DRIBBLE	201566.0
19657102.0		DRIVE	CUT			DRIBBLE	201566.0
19657140.0		DRIVE	CUT			DRIBBLE	201566.0
19657182.0		DRIVE	CUT			DRIBBLE	201566.0
19657220.0		DRIVE	CUT			DRIBBLE	201566.0
19657260.0		DRIVE	CUT			DRIBBLE	201566.0
19657300.0		DRIVE	CUT			DRIBBLE	201566.0
19657342.0		DRIVE	CUT			DRIBBLE	201566.0
19657380.0		DRIVE	CUT			DRIBBLE	201566.0
19657422.0		DRIVE	CUT			DRIBBLE	201566.0
19657460.0		DRIVE	CUT			DRIBBLE	201566.0
19657500.0		DRIVE	CUT			DRIBBLE	201566.0
19657542.0		DRIVE	CUT			DRIBBLE	201566.0
19657580.0		DRIVE	CUT			DRIBBLE	201566.0
19657620.0		DRIVE	CUT			DRIBBLE	201566.0
19657662.0		DRIVE	CUT			DRIBBLE	201566.0
19657700.0		DRIVE	CUT			DRIBBLE	201566.0
19657740.0		DRIVE	CUT			DRIBBLE	201566.0
19657782.0		DRIVE	CUT			DRIBBLE	201566.0
19657820.0		DRIVE	CUT			DRIBBLE	201566.0
19657862.0		DRIVE	CUT			DRIBBLE	201566.0
19657902.0		DRIVE	CUT			DRIBBLE	201566.0
19657940.0		DRIVE	CUT			DRIBBLE	201566.0
19657982.0		DRIVE	CUT			DRIBBLE	201566.0
19658020.0		DRIVE	CUT			DRIBBLE	201566.0
19658062.0		DRIVE	CUT		CUT	DRIBBLE	201566.0
19658102.0		DRIVE	CUT		CUT	DRIBBLE	201566.0
19658140.0		DRIVE	CUT		CUT	DRIBBLE	201566.0
19658182.0		DRIVE	CUT		CUT	DRIBBLE	201566.0
19658220.0		DRIVE	CUT		CUT	DRIBBLE	201566.0
19658260.0			CUT		CUT	PASS	201566.0
19658302.0			CUT		CUT	PASS	201566.0
19658340.0			CUT		CUT	PASS	201566.0
19658380.0			CUT		CUT	PASS	201566.0
19658422.0			CUT		CUT	PASS	201566.0
19658460.0			CUT		CUT	PASS	201566.0
19658502.0			CUT		CUT	PASS	201566.0
19658540.0			CUT		CUT	PASS	201566.0
19658580.0			CUT		CUT	PASS	201586.0
19658622.0			CUT		CUT	PASS	201586.0
19658660.0			CUT		CUT	PASS	201586.0
19658700.0			CUT		CUT	PASS	201586.0
19658742.0			CUT		CUT	PASS	201586.0
19658780.0			CUT		CUT	PASS	201586.0
19658820.0			CUT		CUT	PASS	201586.0
19658862.0			CUT		CUT	PASS	201586.0
19658900.0					CUT	DRIBBLE	201586.0
19658940.0					CUT	DRIBBLE	201586.0
19658982.0					CUT	DRIBBLE	201586.0
19659020.0					CUT	DRIBBLE	201586.0
19659062.0					CUT	DRIBBLE	201586.0
19659100.0					CUT	DRIBBLE	201586.0
19659140.0					CUT	DRIBBLE	201586.0
19659182.0					CUT	DRIBBLE	201586.0
19659220.0					CUT	DRIBBLE	201586.0
19659260.0					CUT	DUNK (SHOT)	201586.0
