# Supplementary material for: Modeling the formation of defensive gaps in basketball: Cutting on a teammate’s drive
Source: PLoS One. 2023 Feb 7;18(2):e0281467. doi: 10.1371/journal.pone.0281467 (PMC9904462; doi:10.1371/journal.pone.0281467)
Supplement: S1 File — Contains action/event labels for the 462 analyzed sequences used in the paper. With the help of the gameIDs and times (last 8 digits of the real time entries), it can be bound to the raw SportVU data available online: https://github.com/linouk23/NBA-Player-Movements/tree/master/data/2016.NBA.Raw.SportVU.Game.Logs. (ZIP) [file pone.0281467.s031.zip › 0021500057_1929186-1932146.csv]

Unnamed: 0	1717.0	101114.0	101109.0	2585.0	202718.0	EVENT	BALL_HANDLER
1929186.0						DRIBBLE	101114.0
1929226.0						DRIBBLE	101114.0
1929266.0						DRIBBLE	101114.0
1929306.0						DRIBBLE	101114.0
1929346.0						DRIBBLE	101114.0
1929386.0						DRIBBLE	101114.0
1929426.0						DRIBBLE	101114.0
1929466.0						DRIBBLE	101114.0
1929506.0						DRIBBLE	101114.0
1929546.0						DRIBBLE	101114.0
1929586.0						DRIBBLE	101114.0
1929626.0						DRIBBLE	101114.0
1929666.0						DRIBBLE	101114.0
1929706.0						DRIBBLE	101114.0
1929746.0						DRIBBLE	101114.0
1929786.0						DRIBBLE	101114.0
1929826.0						DRIBBLE	101114.0
1929866.0						DRIBBLE	101114.0
1929906.0						DRIBBLE	101114.0
1929946.0						DRIBBLE	101114.0
1929986.0						DRIBBLE	101114.0
1930026.0						DRIBBLE	101114.0
1930066.0		DRIVE				DRIBBLE	101114.0
1930106.0		DRIVE				DRIBBLE	101114.0
1930146.0		DRIVE				DRIBBLE	101114.0
1930186.0		DRIVE				DRIBBLE	101114.0
1930226.0		DRIVE				DRIBBLE	101114.0
1930266.0		DRIVE				DRIBBLE	101114.0
1930306.0		DRIVE				DRIBBLE	101114.0
1930346.0		DRIVE				DRIBBLE	101114.0
1930386.0		DRIVE				DRIBBLE	101114.0
1930426.0		DRIVE				DRIBBLE	101114.0
1930466.0		DRIVE				DRIBBLE	101114.0
1930506.0		DRIVE				DRIBBLE	101114.0
1930546.0		DRIVE				DRIBBLE	101114.0
1930586.0		DRIVE		CUT		DRIBBLE	101114.0
1930626.0		DRIVE		CUT		DRIBBLE	101114.0
1930666.0		DRIVE		CUT		DRIBBLE	101114.0
1930706.0				CUT		PASS	101114.0
1930746.0				CUT		PASS	101114.0
1930786.0				CUT		PASS	101114.0
1930826.0				CUT		PASS	101114.0
1930866.0				CUT		PASS	101114.0
1930906.0				CUT		PASS	101114.0
1930946.0				CUT		PASS	101114.0
1930986.0				CUT		PASS	101114.0
1931025.0				CUT		PASS	101114.0
1931065.0				CUT		PASS	101114.0
1931106.0				CUT		PASS	101114.0
1931146.0				CUT		PASS	101114.0
1931186.0				CUT		PASS	2585.0
1931226.0				CUT		PASS	2585.0
1931266.0				CUT		PASS	2585.0
1931306.0				CUT		PASS	2585.0
1931345.0				CUT		PASS	2585.0
1931386.0				CUT		PASS	2585.0
1931426.0				CUT		PASS	2585.0
1931465.0				CUT		PASS	2585.0
1931506.0				CUT		PASS	2585.0
1931546.0				CUT		PASS	2585.0
1931585.0				CUT		PASS	2585.0
1931626.0				CUT		PASS	2585.0
1931666.0				CUT		PASS	2585.0
1931705.0				CUT		PASS	2585.0
1931746.0				CUT		PASS	2585.0
1931786.0				CUT		PASS	2585.0
1931825.0				CUT		PASS	2585.0
1931866.0						HOLD	2585.0
1931905.0						HOLD	2585.0
1931945.0						HOLD	2585.0
1931986.0						HOLD	2585.0
1932025.0						HOLD	2585.0
1932065.0						HOLD	2585.0
1932106.0						HOLD	2585.0
1932146.0						MADE SHOT	2585.0
