# Supplementary material for: Modeling the formation of defensive gaps in basketball: Cutting on a teammate’s drive
Source: PLoS One. 2023 Feb 7;18(2):e0281467. doi: 10.1371/journal.pone.0281467 (PMC9904462; doi:10.1371/journal.pone.0281467)
Supplement: S1 File — Contains action/event labels for the 462 analyzed sequences used in the paper. With the help of the gameIDs and times (last 8 digits of the real time entries), it can be bound to the raw SportVU data available online: https://github.com/linouk23/NBA-Player-Movements/tree/master/data/2016.NBA.Raw.SportVU.Game.Logs. (ZIP) [file pone.0281467.s031.zip › 0021500057_4001695-4004859.csv]

Unnamed: 0	101114.0	200826.0	2585.0	202718.0	203939.0	EVENT	BALL_HANDLER
4001695.0						DRIBBLE	200826.0
4001735.0						DRIBBLE	200826.0
4001775.0						DRIBBLE	200826.0
4001815.0						DRIBBLE	200826.0
4001855.0						DRIBBLE	200826.0
4001895.0						DRIBBLE	200826.0
4001935.0						DRIBBLE	200826.0
4001975.0						DRIBBLE	200826.0
4002014.0						DRIBBLE	200826.0
4002055.0						DRIBBLE	200826.0
4002095.0						DRIBBLE	200826.0
4002134.0						DRIBBLE	200826.0
4002175.0						DRIBBLE	200826.0
4002215.0						DRIBBLE	200826.0
4002254.0						DRIBBLE	200826.0
4002295.0						DRIBBLE	200826.0
4002335.0						DRIBBLE	200826.0
4002374.0						DRIBBLE	200826.0
4002415.0		DRIVE				DRIBBLE	200826.0
4002455.0		DRIVE				DRIBBLE	200826.0
4002494.0		DRIVE				DRIBBLE	200826.0
4002535.0		DRIVE				DRIBBLE	200826.0
4002575.0		DRIVE				DRIBBLE	200826.0
4002614.0		DRIVE				DRIBBLE	200826.0
4002654.0		DRIVE				DRIBBLE	200826.0
4002695.0		DRIVE				DRIBBLE	200826.0
4002735.0		DRIVE				DRIBBLE	200826.0
4002774.0		DRIVE				DRIBBLE	200826.0
4002815.0		DRIVE				DRIBBLE	200826.0
4002855.0		DRIVE				DRIBBLE	200826.0
4002894.0		DRIVE				DRIBBLE	200826.0
4002935.0		DRIVE				DRIBBLE	200826.0
4002975.0		DRIVE				DRIBBLE	200826.0
4003015.0		DRIVE				DRIBBLE	200826.0
4003055.0		DRIVE				DRIBBLE	200826.0
4003094.0		DRIVE				DRIBBLE	200826.0
4003135.0		DRIVE				DRIBBLE	200826.0
4003175.0		DRIVE				DRIBBLE	200826.0
4003214.0		DRIVE				DRIBBLE	200826.0
4003255.0		DRIVE				DRIBBLE	200826.0
4003295.0		DRIVE				DRIBBLE	200826.0
4003334.0		DRIVE				DRIBBLE	200826.0
4003375.0		DRIVE				DRIBBLE	200826.0
4003415.0		DRIVE				DRIBBLE	200826.0
4003454.0		DRIVE				DRIBBLE	200826.0
4003495.0		DRIVE				DRIBBLE	200826.0
4003534.0		DRIVE				DRIBBLE	200826.0
4003574.0		DRIVE				DRIBBLE	200826.0
4003615.0		DRIVE		CUT		DRIBBLE	200826.0
4003654.0				CUT		PASS	200826.0
4003694.0				CUT		PASS	200826.0
4003735.0				CUT		PASS	200826.0
4003774.0				CUT		PASS	200826.0
4003814.0				CUT		PASS	200826.0
4003855.0				CUT		PASS	200826.0
4003895.0				CUT		PASS	200826.0
4003934.0				CUT		PASS	200826.0
4003975.0				CUT		PASS	200826.0
4004015.0				CUT		PASS	200826.0
4004054.0				CUT		PASS	200826.0
4004095.0				CUT		PASS	200826.0
4004134.0				CUT		PASS	200826.0
4004174.0				CUT		PASS	200826.0
4004215.0				CUT		PASS	203939.0
4004254.0				CUT		PASS	203939.0
4004295.0				CUT		PASS	203939.0
4004334.0				CUT		PASS	203939.0
4004374.0				CUT		PASS	203939.0
4004414.0				CUT	CUT	PASS	203939.0
4004455.0				CUT	CUT	PASS	203939.0
4004495.0				CUT	CUT	PASS	203939.0
4004534.0				CUT		HOLD	203939.0
4004574.0				CUT		HOLD	203939.0
4004615.0				CUT		HOLD	203939.0
4004654.0				CUT		HOLD	203939.0
4004694.0				CUT		HOLD	203939.0
4004734.0				CUT		HOLD	203939.0
4004774.0				CUT		HOLD	203939.0
4004814.0				CUT		HOLD	203939.0
4004859.0				CUT		MISSED SHOT	203939.0
