# Supplementary material for: Modeling the formation of defensive gaps in basketball: Cutting on a teammate’s drive
Source: PLoS One. 2023 Feb 7;18(2):e0281467. doi: 10.1371/journal.pone.0281467 (PMC9904462; doi:10.1371/journal.pone.0281467)
Supplement: S1 File — Contains action/event labels for the 462 analyzed sequences used in the paper. With the help of the gameIDs and times (last 8 digits of the real time entries), it can be bound to the raw SportVU data available online: https://github.com/linouk23/NBA-Player-Movements/tree/master/data/2016.NBA.Raw.SportVU.Game.Logs. (ZIP) [file pone.0281467.s031.zip › 0021500057_9141167-9150087.csv]

Unnamed: 0	2734.0	101114.0	200826.0	2585.0	203939.0	EVENT	BALL_HANDLER
9141167.0						DRIBBLE	101114.0
9141207.0						DRIBBLE	101114.0
9141247.0						DRIBBLE	101114.0
9141287.0						DRIBBLE	101114.0
9141328.0						DRIBBLE	101114.0
9141367.0						DRIBBLE	101114.0
9141407.0						DRIBBLE	101114.0
9141448.0						DRIBBLE	101114.0
9141487.0						DRIBBLE	101114.0
9141527.0						DRIBBLE	101114.0
9141568.0						DRIBBLE	101114.0
9141607.0						DRIBBLE	101114.0
9141648.0						DRIBBLE	101114.0
9141688.0						DRIBBLE	101114.0
9141729.0						DRIBBLE	101114.0
9141769.0						DRIBBLE	101114.0
9141808.0						DRIBBLE	101114.0
9141849.0						DRIBBLE	101114.0
9141889.0						DRIBBLE	101114.0
9141928.0						DRIBBLE	101114.0
9141969.0						DRIBBLE	101114.0
9142009.0						DRIBBLE	101114.0
9142048.0						DRIBBLE	101114.0
9142089.0						DRIBBLE	101114.0
9142128.0						DRIBBLE	101114.0
9142168.0						DRIBBLE	101114.0
9142208.0						DRIBBLE	101114.0
9142248.0						DRIBBLE	101114.0
9142289.0						DRIBBLE	101114.0
9142328.0						DRIBBLE	101114.0
9142368.0						DRIBBLE	101114.0
9142408.0						DRIBBLE	101114.0
9142448.0						DRIBBLE	101114.0
9142488.0						DRIBBLE	101114.0
9142528.0						DRIBBLE	101114.0
9142568.0						DRIBBLE	101114.0
9142608.0						DRIBBLE	101114.0
9142649.0						DRIBBLE	101114.0
9142688.0						DRIBBLE	101114.0
9142728.0						DRIBBLE	101114.0
9142769.0						DRIBBLE	101114.0
9142808.0						DRIBBLE	101114.0
9142848.0						DRIBBLE	101114.0
9142889.0						DRIBBLE	101114.0
9142928.0						DRIBBLE	101114.0
9142968.0						DRIBBLE	101114.0
9143009.0						DRIBBLE	101114.0
9143048.0						DRIBBLE	101114.0
9143088.0						DRIBBLE	101114.0
9143129.0						DRIBBLE	101114.0
9143168.0						DRIBBLE	101114.0
9143208.0						DRIBBLE	101114.0
9143249.0						DRIBBLE	101114.0
9143288.0						DRIBBLE	101114.0
9143328.0						PASS	101114.0
9143368.0						PASS	101114.0
9143408.0						PASS	101114.0
9143448.0						PASS	101114.0
9143488.0						PASS	200826.0
9143528.0						PASS	200826.0
9143568.0						PASS	200826.0
9143609.0						PASS	200826.0
9143648.0						PASS	200826.0
9143688.0						DRIBBLE	200826.0
9143728.0						DRIBBLE	200826.0
9143768.0						DRIBBLE	200826.0
9143808.0						DRIBBLE	200826.0
9143848.0						DRIBBLE	200826.0
9143888.0						DRIBBLE	200826.0
9143928.0						DRIBBLE	200826.0
9143969.0						DRIBBLE	200826.0
9144008.0						DRIBBLE	200826.0
9144048.0						DRIBBLE	200826.0
9144089.0						DRIBBLE	200826.0
9144128.0						DRIBBLE	200826.0
9144168.0						DRIBBLE	200826.0
9144208.0						DRIBBLE	200826.0
9144248.0						DRIBBLE	200826.0
9144288.0						DRIBBLE	200826.0
9144328.0						DRIBBLE	200826.0
9144368.0						DRIBBLE	200826.0
9144408.0						DRIBBLE	200826.0
9144448.0						DRIBBLE	200826.0
9144488.0						DRIBBLE	200826.0
9144528.0						DRIBBLE	200826.0
9144569.0						DRIBBLE	200826.0
9144608.0						DRIBBLE	200826.0
9144648.0						DRIBBLE	200826.0
9144688.0						DRIBBLE	200826.0
9144728.0						DRIBBLE	200826.0
9144768.0						DRIBBLE	200826.0
9144809.0						DRIBBLE	200826.0
9144848.0						DRIBBLE	200826.0
9144888.0						DRIBBLE	200826.0
9144928.0						DRIBBLE	200826.0
9144968.0						DRIBBLE	200826.0
9145008.0						DRIBBLE	200826.0
9145048.0						DRIBBLE	200826.0
9145088.0						DRIBBLE	200826.0
9145128.0						DRIBBLE	200826.0
9145168.0						DRIBBLE	200826.0
9145208.0						DRIBBLE	200826.0
9145248.0						DRIBBLE	200826.0
9145288.0						DRIBBLE	200826.0
9145328.0						DRIBBLE	200826.0
9145368.0						DRIBBLE	200826.0
9145408.0						DRIBBLE	200826.0
9145448.0						DRIBBLE	200826.0
9145488.0						DRIBBLE	200826.0
9145528.0						DRIBBLE	200826.0
9145568.0						DRIBBLE	200826.0
9145608.0						DRIBBLE	200826.0
9145648.0						DRIBBLE	200826.0
9145688.0						DRIBBLE	200826.0
9145728.0						DRIBBLE	200826.0
9145768.0						DRIBBLE	200826.0
9145808.0						DRIBBLE	200826.0
9145848.0						DRIBBLE	200826.0
9145888.0						DRIBBLE	200826.0
9145928.0						DRIBBLE	200826.0
9145968.0						DRIBBLE	200826.0
9146008.0						DRIBBLE	200826.0
9146048.0						DRIBBLE	200826.0
9146088.0						DRIBBLE	200826.0
9146128.0						DRIBBLE	200826.0
9146168.0						DRIBBLE	200826.0
9146208.0						DRIBBLE	200826.0
9146248.0						DRIBBLE	200826.0
9146288.0						DRIBBLE	200826.0
9146328.0						DRIBBLE	200826.0
9146368.0						DRIBBLE	200826.0
9146408.0						DRIBBLE	200826.0
9146448.0						DRIBBLE	200826.0
9146488.0						DRIBBLE	200826.0
9146528.0						DRIBBLE	200826.0
9146568.0						DRIBBLE	200826.0
9146608.0						DRIBBLE	200826.0
9146648.0						DRIBBLE	200826.0
9146688.0						DRIBBLE	200826.0
9146728.0						DRIBBLE	200826.0
9146768.0						DRIBBLE	200826.0
9146808.0						DRIBBLE	200826.0
9146848.0						DRIBBLE	200826.0
9146888.0						DRIBBLE	200826.0
9146928.0			DRIVE			DRIBBLE	200826.0
9146968.0			DRIVE			DRIBBLE	200826.0
9147008.0			DRIVE			DRIBBLE	200826.0
9147048.0			DRIVE			DRIBBLE	200826.0
9147088.0			DRIVE			DRIBBLE	200826.0
9147128.0			DRIVE			DRIBBLE	200826.0
9147168.0			DRIVE			DRIBBLE	200826.0
9147208.0			DRIVE			DRIBBLE	200826.0
9147248.0			DRIVE			DRIBBLE	200826.0
9147288.0			DRIVE			DRIBBLE	200826.0
9147328.0			DRIVE			DRIBBLE	200826.0
9147367.0			DRIVE			DRIBBLE	200826.0
9147408.0			DRIVE			DRIBBLE	200826.0
9147448.0			DRIVE			DRIBBLE	200826.0
9147488.0			DRIVE			DRIBBLE	200826.0
9147528.0			DRIVE			DRIBBLE	200826.0
9147568.0			DRIVE			DRIBBLE	200826.0
9147608.0			DRIVE			DRIBBLE	200826.0
9147647.0			DRIVE			DRIBBLE	200826.0
9147687.0			DRIVE			DRIBBLE	200826.0
9147728.0			DRIVE			DRIBBLE	200826.0
9147768.0			DRIVE			DRIBBLE	200826.0
9147808.0			DRIVE			DRIBBLE	200826.0
9147847.0			DRIVE			DRIBBLE	200826.0
9147888.0			DRIVE			DRIBBLE	200826.0
9147928.0			DRIVE			DRIBBLE	200826.0
9147967.0			DRIVE			DRIBBLE	200826.0
9148007.0			DRIVE			DRIBBLE	200826.0
9148048.0			DRIVE			DRIBBLE	200826.0
9148088.0			DRIVE			DRIBBLE	200826.0
9148127.0			DRIVE			DRIBBLE	200826.0
9148168.0			DRIVE			DRIBBLE	200826.0
9148208.0			DRIVE			DRIBBLE	200826.0
9148247.0			DRIVE			DRIBBLE	200826.0
9148288.0			DRIVE			DRIBBLE	200826.0
9148328.0			DRIVE			DRIBBLE	200826.0
9148368.0			DRIVE			DRIBBLE	200826.0
9148408.0			DRIVE			DRIBBLE	200826.0
9148447.0			DRIVE			DRIBBLE	200826.0
9148488.0			DRIVE			DRIBBLE	200826.0
9148527.0			DRIVE			DRIBBLE	200826.0
9148567.0			DRIVE			DRIBBLE	200826.0
9148608.0			DRIVE			DRIBBLE	200826.0
9148648.0			DRIVE			DRIBBLE	200826.0
9148687.0			DRIVE			DRIBBLE	200826.0
9148728.0			DRIVE			DRIBBLE	200826.0
9148767.0			DRIVE			DRIBBLE	200826.0
9148807.0			DRIVE			DRIBBLE	200826.0
9148848.0			DRIVE			DRIBBLE	200826.0
9148888.0			DRIVE			DRIBBLE	200826.0
9148927.0			DRIVE			DRIBBLE	200826.0
9148968.0			DRIVE			DRIBBLE	200826.0
9149008.0						PASS	200826.0
9149047.0						PASS	200826.0
9149088.0						PASS	200826.0
9149127.0						PASS	200826.0
9149168.0						PASS	200826.0
9149208.0						PASS	200826.0
9149247.0						PASS	200826.0
9149287.0						PASS	200826.0
9149328.0						PASS	200826.0
9149368.0						PASS	200826.0
9149407.0						PASS	200826.0
9149448.0						PASS	200826.0
9149487.0						PASS	200826.0
9149527.0						PASS	101114.0
9149567.0						PASS	101114.0
9149608.0						PASS	101114.0
9149648.0						PASS	101114.0
9149687.0						PASS	101114.0
9149727.0						PASS	101114.0
9149767.0						PASS	101114.0
9149807.0						PASS	101114.0
9149849.0						PASS	101114.0
9149887.0						HOLD	101114.0
9149927.0						HOLD	101114.0
9149967.0						HOLD	101114.0
9150008.0						HOLD	101114.0
9150048.0						HOLD	101114.0
9150087.0						MISSED SHOT	101114.0
