# Supplementary material for: Modeling the formation of defensive gaps in basketball: Cutting on a teammate’s drive
Source: PLoS One. 2023 Feb 7;18(2):e0281467. doi: 10.1371/journal.pone.0281467 (PMC9904462; doi:10.1371/journal.pone.0281467)
Supplement: S1 File — Contains action/event labels for the 462 analyzed sequences used in the paper. With the help of the gameIDs and times (last 8 digits of the real time entries), it can be bound to the raw SportVU data available online: https://github.com/linouk23/NBA-Player-Movements/tree/master/data/2016.NBA.Raw.SportVU.Game.Logs. (ZIP) [file pone.0281467.s031.zip › 0021500059_16054332-16065292.csv]

Unnamed: 0	2749.0	201581.0	202702.0	201568.0	1626144.0	EVENT	BALL_HANDLER
16054332.0						DRIBBLE	201568.0
16054372.0						DRIBBLE	201568.0
16054413.0						DRIBBLE	201568.0
16054452.0						DRIBBLE	201568.0
16054493.0						DRIBBLE	201568.0
16054532.0						DRIBBLE	201568.0
16054572.0						DRIBBLE	201568.0
16054613.0						DRIBBLE	201568.0
16054652.0						DRIBBLE	201568.0
16054692.0						DRIBBLE	201568.0
16054732.0						DRIBBLE	201568.0
16054774.0						DRIBBLE	201568.0
16054813.0						DRIBBLE	201568.0
16054853.0						DRIBBLE	201568.0
16054893.0						DRIBBLE	201568.0
16054933.0						DRIBBLE	201568.0
16054973.0						DRIBBLE	201568.0
16055013.0						DRIBBLE	201568.0
16055053.0						DRIBBLE	201568.0
16055094.0						DRIBBLE	201568.0
16055133.0						DRIBBLE	201568.0
16055174.0						DRIBBLE	201568.0
16055213.0						DRIBBLE	201568.0
16055253.0						DRIBBLE	201568.0
16055293.0						DRIBBLE	201568.0
16055333.0						DRIBBLE	201568.0
16055373.0						DRIBBLE	201568.0
16055413.0						DRIBBLE	201568.0
16055453.0						DRIBBLE	201568.0
16055493.0						DRIBBLE	201568.0
16055533.0						DRIBBLE	201568.0
16055573.0						DRIBBLE	201568.0
16055613.0						DRIBBLE	201568.0
16055653.0						DRIBBLE	201568.0
16055693.0						DRIBBLE	201568.0
16055733.0						DRIBBLE	201568.0
16055774.0						DRIBBLE	201568.0
16055813.0						DRIBBLE	201568.0
16055853.0						DRIBBLE	201568.0
16055893.0						DRIBBLE	201568.0
16055933.0						DRIBBLE	201568.0
16055973.0						DRIBBLE	201568.0
16056013.0						DRIBBLE	201568.0
16056053.0						DRIBBLE	201568.0
16056093.0						DRIBBLE	201568.0
16056133.0						DRIBBLE	201568.0
16056173.0						DRIBBLE	201568.0
16056214.0						DRIBBLE	201568.0
16056253.0						DRIBBLE	201568.0
16056293.0						DRIBBLE	201568.0
16056333.0						DRIBBLE	201568.0
16056373.0						DRIBBLE	201568.0
16056413.0						DRIBBLE	201568.0
16056453.0						DRIBBLE	201568.0
16056493.0						DRIBBLE	201568.0
16056533.0						DRIBBLE	201568.0
16056573.0						DRIBBLE	201568.0
16056613.0						DRIBBLE	201568.0
16056653.0						DRIBBLE	201568.0
16056693.0						DRIBBLE	201568.0
16056733.0						DRIBBLE	201568.0
16056773.0						DRIBBLE	201568.0
16056813.0						DRIBBLE	201568.0
16056853.0						DRIBBLE	201568.0
16056893.0						DRIBBLE	201568.0
16056933.0						DRIBBLE	201568.0
16056973.0						DRIBBLE	201568.0
16057013.0						DRIBBLE	201568.0
16057053.0						DRIBBLE	201568.0
16057093.0						DRIBBLE	201568.0
16057133.0						DRIBBLE	201568.0
16057173.0						DRIBBLE	201568.0
16057213.0						DRIBBLE	201568.0
16057253.0						DRIBBLE	201568.0
16057293.0						DRIBBLE	201568.0
16057333.0						DRIBBLE	201568.0
16057373.0						DRIBBLE	201568.0
16057413.0						DRIBBLE	201568.0
16057453.0						DRIBBLE	201568.0
16057493.0						DRIBBLE	201568.0
16057533.0						DRIBBLE	201568.0
16057573.0						DRIBBLE	201568.0
16057613.0						DRIBBLE	201568.0
16057653.0						DRIBBLE	201568.0
16057693.0						DRIBBLE	201568.0
16057733.0						DRIBBLE	201568.0
16057773.0						DRIBBLE	201568.0
16057813.0						DRIBBLE	201568.0
16057853.0						DRIBBLE	201568.0
16057893.0						DRIBBLE	201568.0
16057933.0						PASS	201568.0
16057973.0						PASS	201568.0
16058013.0						PASS	201568.0
16058053.0						PASS	201568.0
16058093.0						PASS	201568.0
16058133.0						PASS	201568.0
16058173.0						PASS	201568.0
16058213.0						PASS	201568.0
16058253.0						PASS	202702.0
16058293.0						PASS	202702.0
16058333.0						PASS	202702.0
16058373.0						PASS	202702.0
16058413.0						PASS	202702.0
16058453.0						PASS	202702.0
16058493.0						PASS	202702.0
16058533.0						PASS	202702.0
16058573.0						PASS	202702.0
16058613.0						PASS	202702.0
16058653.0						PASS	202702.0
16058693.0						PASS	202702.0
16058733.0						PASS	202702.0
16058773.0						PASS	202702.0
16058813.0						DRIBBLE	202702.0
16058853.0						DRIBBLE	202702.0
16058893.0						DRIBBLE	202702.0
16058933.0						DRIBBLE	202702.0
16058973.0						DRIBBLE	202702.0
16059012.0						DRIBBLE	202702.0
16059053.0						DRIBBLE	202702.0
16059093.0						DRIBBLE	202702.0
16059133.0						DRIBBLE	202702.0
16059173.0						DRIBBLE	202702.0
16059213.0						DRIBBLE	202702.0
16059252.0						DRIBBLE	202702.0
16059293.0						DRIBBLE	202702.0
16059333.0						DRIBBLE	202702.0
16059373.0						DRIBBLE	202702.0
16059413.0						DRIBBLE	202702.0
16059452.0						DRIBBLE	202702.0
16059493.0				CUT		DRIBBLE	202702.0
16059533.0				CUT		DRIBBLE	202702.0
16059572.0				CUT		DRIBBLE	202702.0
16059613.0				CUT		DRIBBLE	202702.0
16059653.0				CUT		DRIBBLE	202702.0
16059693.0				CUT		DRIBBLE	202702.0
16059733.0				CUT		DRIBBLE	202702.0
16059772.0				CUT		DRIBBLE	202702.0
16059813.0				CUT		DRIBBLE	202702.0
16059853.0				CUT		DRIBBLE	202702.0
16059892.0				CUT		DRIBBLE	202702.0
16059933.0				CUT		DRIBBLE	202702.0
16059972.0				CUT		DRIBBLE	202702.0
16060012.0				CUT		DRIBBLE	202702.0
16060053.0				CUT		DRIBBLE	202702.0
16060093.0				CUT		DRIBBLE	202702.0
16060133.0				CUT		DRIBBLE	202702.0
16060173.0				CUT		DRIBBLE	202702.0
16060212.0				CUT		DRIBBLE	202702.0
16060253.0				CUT		DRIBBLE	202702.0
16060293.0				CUT		DRIBBLE	202702.0
16060333.0				CUT		DRIBBLE	202702.0
16060373.0				CUT		DRIBBLE	202702.0
16060412.0				CUT		DRIBBLE	202702.0
16060453.0				CUT		DRIBBLE	202702.0
16060492.0				CUT		DRIBBLE	202702.0
16060533.0				CUT		DRIBBLE	202702.0
16060573.0				CUT		DRIBBLE	202702.0
16060612.0				CUT		DRIBBLE	202702.0
16060653.0						DRIBBLE	202702.0
16060693.0						DRIBBLE	202702.0
16060732.0						DRIBBLE	202702.0
16060773.0						DRIBBLE	202702.0
16060812.0						DRIBBLE	202702.0
16060853.0						DRIBBLE	202702.0
16060893.0						PASS	202702.0
16060933.0						PASS	202702.0
16060973.0						PASS	202702.0
16061013.0						PASS	202702.0
16061053.0						PASS	202702.0
16061092.0						PASS	202702.0
16061133.0						PASS	202702.0
16061173.0						PASS	202702.0
16061212.0						PASS	202702.0
16061253.0						PASS	202702.0
16061292.0						PASS	202702.0
16061333.0						PASS	202702.0
16061373.0						PASS	2749.0
16061413.0						PASS	2749.0
16061453.0						PASS	2749.0
16061492.0						PASS	2749.0
16061533.0						PASS	2749.0
16061573.0						PASS	2749.0
16061613.0						DRIBBLE	2749.0
16061653.0						DRIBBLE	2749.0
16061692.0						DRIBBLE	2749.0
16061733.0						DRIBBLE	2749.0
16061772.0						DRIBBLE	2749.0
16061813.0						DRIBBLE	2749.0
16061853.0						DRIBBLE	2749.0
16061892.0						DRIBBLE	2749.0
16061932.0						DRIBBLE	2749.0
16061973.0						DRIBBLE	2749.0
16062012.0						DRIBBLE	2749.0
16062053.0						DRIBBLE	2749.0
16062092.0						DRIBBLE	2749.0
16062132.0						DRIBBLE	2749.0
16062173.0						DRIBBLE	2749.0
16062212.0						DRIBBLE	2749.0
16062253.0	DRIVE					DRIBBLE	2749.0
16062292.0	DRIVE					DRIBBLE	2749.0
16062333.0	DRIVE					DRIBBLE	2749.0
16062373.0	DRIVE					DRIBBLE	2749.0
16062412.0	DRIVE					DRIBBLE	2749.0
16062453.0	DRIVE					DRIBBLE	2749.0
16062492.0	DRIVE					DRIBBLE	2749.0
16062533.0	DRIVE					DRIBBLE	2749.0
16062572.0	DRIVE					DRIBBLE	2749.0
16062613.0	DRIVE					DRIBBLE	2749.0
16062653.0	DRIVE					DRIBBLE	2749.0
16062692.0	DRIVE					DRIBBLE	2749.0
16062733.0	DRIVE					DRIBBLE	2749.0
16062772.0	DRIVE					DRIBBLE	2749.0
16062812.0	DRIVE					DRIBBLE	2749.0
16062853.0	DRIVE					DRIBBLE	2749.0
16062893.0	DRIVE					DRIBBLE	2749.0
16062932.0	DRIVE					DRIBBLE	2749.0
16062973.0	DRIVE					DRIBBLE	2749.0
16063013.0	DRIVE					DRIBBLE	2749.0
16063052.0	DRIVE					DRIBBLE	2749.0
16063092.0	DRIVE					DRIBBLE	2749.0
16063132.0	DRIVE					DRIBBLE	2749.0
16063172.0	DRIVE		CUT			DRIBBLE	2749.0
16063213.0	DRIVE		CUT			DRIBBLE	2749.0
16063252.0	DRIVE		CUT			DRIBBLE	2749.0
16063292.0	DRIVE		CUT			DRIBBLE	2749.0
16063333.0	DRIVE		CUT			DRIBBLE	2749.0
16063372.0	DRIVE		CUT			DRIBBLE	2749.0
16063413.0	DRIVE		CUT			DRIBBLE	2749.0
16063452.0	DRIVE		CUT			DRIBBLE	2749.0
16063492.0	DRIVE		CUT			DRIBBLE	2749.0
16063533.0	DRIVE		CUT			DRIBBLE	2749.0
16063572.0	DRIVE		CUT			DRIBBLE	2749.0
16063612.0	DRIVE	CUT	CUT			DRIBBLE	2749.0
16063652.0	DRIVE	CUT	CUT			DRIBBLE	2749.0
16063693.0	DRIVE	CUT	CUT			DRIBBLE	2749.0
16063732.0	DRIVE	CUT	CUT			DRIBBLE	2749.0
16063772.0	DRIVE	CUT	CUT			DRIBBLE	2749.0
16063813.0	DRIVE	CUT	CUT			DRIBBLE	2749.0
16063852.0	DRIVE	CUT	CUT			DRIBBLE	2749.0
16063892.0	DRIVE	CUT	CUT			DRIBBLE	2749.0
16063932.0	DRIVE	CUT	CUT			DRIBBLE	2749.0
16063972.0	DRIVE	CUT	CUT			DRIBBLE	2749.0
16064013.0	DRIVE	CUT	CUT			DRIBBLE	2749.0
16064052.0	DRIVE	CUT	CUT			DRIBBLE	2749.0
16064093.0		CUT	CUT			PASS	2749.0
16064132.0		CUT	CUT			PASS	2749.0
16064172.0		CUT	CUT			PASS	2749.0
16064213.0		CUT	CUT			PASS	2749.0
16064252.0		CUT	CUT			PASS	2749.0
16064292.0		CUT	CUT			PASS	2749.0
16064333.0		CUT				PASS	2749.0
16064372.0		CUT				PASS	2749.0
16064412.0		CUT				PASS	2749.0
16064453.0		CUT				PASS	2749.0
16064492.0		CUT				PASS
16064533.0		CUT				PASS
16064572.0		CUT				PASS	201581.0
16064612.0		CUT				PASS	201581.0
16064652.0		CUT				PASS	201581.0
16064692.0		CUT				PASS	201581.0
16064732.0		CUT				PASS	201581.0
16064773.0		CUT				PASS	201581.0
16064812.0		CUT				PASS	201581.0
16064853.0		CUT				PASS	201581.0
16064892.0		CUT				PASS	201581.0
16064933.0		CUT				PASS	201581.0
16064972.0		CUT				PASS	201581.0
16065012.0		CUT				PASS	201581.0
16065052.0		CUT				PASS	201581.0
16065092.0		CUT				PASS	201581.0
16065133.0		CUT				HOLD	201581.0
16065172.0		CUT				HOLD	201581.0
16065213.0		CUT				HOLD	201581.0
16065252.0		CUT				HOLD	201581.0
16065292.0						MADE SHOT	201581.0
