# Supplementary material for: Modeling the formation of defensive gaps in basketball: Cutting on a teammate’s drive
Source: PLoS One. 2023 Feb 7;18(2):e0281467. doi: 10.1371/journal.pone.0281467 (PMC9904462; doi:10.1371/journal.pone.0281467)
Supplement: S1 File — Contains action/event labels for the 462 analyzed sequences used in the paper. With the help of the gameIDs and times (last 8 digits of the real time entries), it can be bound to the raw SportVU data available online: https://github.com/linouk23/NBA-Player-Movements/tree/master/data/2016.NBA.Raw.SportVU.Game.Logs. (ZIP) [file pone.0281467.s031.zip › 0021500060_83854400-83863440.csv]

Unnamed: 0	201588.0	201155.0	201978.0	203922.0	1626167.0	EVENT	BALL_HANDLER
83854400.0						DRIBBLE	201155.0
83854440.0						DRIBBLE	201155.0
83854480.0						DRIBBLE	201155.0
83854520.0						DRIBBLE	201155.0
83854560.0						DRIBBLE	201155.0
83854600.0						DRIBBLE	201155.0
83854640.0						DRIBBLE	201155.0
83854680.0						DRIBBLE	201155.0
83854720.0						DRIBBLE	201155.0
83854760.0					CUT	DRIBBLE	201155.0
83854800.0					CUT	DRIBBLE	201155.0
83854840.0					CUT	DRIBBLE	201155.0
83854880.0					CUT	DRIBBLE	201155.0
83854920.0					CUT	PASS	201155.0
83854960.0					CUT	PASS	201155.0
83855000.0					CUT	PASS	201155.0
83855040.0					CUT	PASS	201155.0
83855080.0					CUT	PASS	201155.0
83855120.0					CUT	PASS	201155.0
83855160.0					CUT	PASS	201155.0
83855200.0					CUT	PASS	201155.0
83855240.0					CUT	PASS	201155.0
83855280.0					CUT	PASS	201155.0
83855320.0					CUT	PASS	201155.0
83855360.0					CUT	PASS	201155.0
83855400.0					CUT	PASS	203922.0
83855440.0					CUT	PASS	203922.0
83855480.0					CUT	PASS	203922.0
83855520.0					CUT	PASS	203922.0
83855560.0					CUT	PASS	203922.0
83855600.0					CUT	PASS	203922.0
83855640.0					CUT	PASS	203922.0
83855680.0					CUT	PASS	203922.0
83855720.0					CUT	PASS	203922.0
83855760.0					CUT	DRIBBLE	203922.0
83855800.0				DRIVE	CUT	DRIBBLE	203922.0
83855840.0				DRIVE	CUT	DRIBBLE	203922.0
83855880.0				DRIVE	CUT	DRIBBLE	203922.0
83855920.0				DRIVE	CUT	DRIBBLE	203922.0
83855960.0				DRIVE		DRIBBLE	203922.0
83856000.0				DRIVE		DRIBBLE	203922.0
83856040.0				DRIVE		DRIBBLE	203922.0
83856080.0				DRIVE		DRIBBLE	203922.0
83856120.0				DRIVE		DRIBBLE	203922.0
83856160.0				DRIVE		DRIBBLE	203922.0
83856200.0				DRIVE		DRIBBLE	203922.0
83856240.0				DRIVE		DRIBBLE	203922.0
83856280.0				DRIVE		DRIBBLE	203922.0
83856320.0				DRIVE		DRIBBLE	203922.0
83856360.0				DRIVE		DRIBBLE	203922.0
83856400.0				DRIVE		DRIBBLE	203922.0
83856440.0				DRIVE		DRIBBLE	203922.0
83856480.0				DRIVE		DRIBBLE	203922.0
83856520.0				DRIVE		DRIBBLE	203922.0
83856560.0				DRIVE		DRIBBLE	203922.0
83856600.0				DRIVE		DRIBBLE	203922.0
83856640.0				DRIVE		DRIBBLE	203922.0
83856680.0				DRIVE		DRIBBLE	203922.0
83856720.0				DRIVE		DRIBBLE	203922.0
83856760.0				DRIVE		DRIBBLE	203922.0
83856800.0				DRIVE		DRIBBLE	203922.0
83856840.0				DRIVE		DRIBBLE	203922.0
83856880.0				DRIVE		DRIBBLE	203922.0
83856920.0				DRIVE		DRIBBLE	203922.0
83856960.0				DRIVE		DRIBBLE	203922.0
83857000.0						PASS	203922.0
83857040.0						PASS	203922.0
83857080.0						PASS	203922.0
83857120.0						PASS	203922.0
83857160.0						PASS	203922.0
83857200.0						PASS	203922.0
83857240.0						PASS	203922.0
83857280.0						PASS	203922.0
83857320.0						PASS	203922.0
83857360.0						PASS	203922.0
83857400.0						PASS	203922.0
83857440.0						PASS	203922.0
83857480.0						PASS	203922.0
83857520.0						PASS	203922.0
83857560.0						PASS	201155.0
83857600.0						PASS	201155.0
83857640.0						PASS	201155.0
83857680.0						PASS	201155.0
83857720.0						PASS	201155.0
83857760.0						PASS	201155.0
83857800.0						PASS	201155.0
83857840.0						PASS	201155.0
83857880.0						PASS	201155.0
83857920.0						PASS	201155.0
83857960.0						HOLD	201155.0
83858000.0						HOLD	201155.0
83858040.0						HOLD	201155.0
83858080.0						PASS	201155.0
83858120.0						PASS	201155.0
83858160.0						PASS	201155.0
83858200.0						PASS	201155.0
83858240.0						PASS	201155.0
83858280.0						PASS	201155.0
83858320.0						PASS	201155.0
83858360.0						PASS	201155.0
83858400.0						PASS	201155.0
83858440.0						PASS	201588.0
83858480.0						PASS	201588.0
83858520.0						PASS	201588.0
83858560.0						PASS	201588.0
83858600.0						PASS	201588.0
83858640.0						PASS	201588.0
83858680.0						PASS	201588.0
83858720.0						PASS	201588.0
83858760.0						PASS	201588.0
83858800.0						PASS	201588.0
83858840.0						PASS	201588.0
83858880.0						PASS	201588.0
83858920.0						PASS	201588.0
83858960.0						DRIBBLE	201588.0
83859000.0						DRIBBLE	201588.0
83859040.0						DRIBBLE	201588.0
83859080.0						DRIBBLE	201588.0
83859120.0						DRIBBLE	201588.0
83859160.0						DRIBBLE	201588.0
83859200.0						DRIBBLE	201588.0
83859240.0						DRIBBLE	201588.0
83859280.0						DRIBBLE	201588.0
83859320.0						DRIBBLE	201588.0
83859360.0						DRIBBLE	201588.0
83859400.0						DRIBBLE	201588.0
83859440.0						DRIBBLE	201588.0
83859480.0						DRIBBLE	201588.0
83859520.0						DRIBBLE	201588.0
83859560.0						DRIBBLE	201588.0
83859600.0						DRIBBLE	201588.0
83859640.0						DRIBBLE	201588.0
83859680.0						DRIBBLE	201588.0
83859720.0						DRIBBLE	201588.0
83859760.0						DRIBBLE	201588.0
83859800.0						DRIBBLE	201588.0
83859840.0						DRIBBLE	201588.0
83859880.0						DRIBBLE	201588.0
83859920.0						DRIBBLE	201588.0
83859960.0						DRIBBLE	201588.0
83860000.0						DRIBBLE	201588.0
83860040.0						DRIBBLE	201588.0
83860080.0						DRIBBLE	201588.0
83860120.0						DRIBBLE	201588.0
83860160.0						DRIBBLE	201588.0
83860200.0						DRIBBLE	201588.0
83860240.0						DRIBBLE	201588.0
83860280.0						DRIBBLE	201588.0
83860320.0						DRIBBLE	201588.0
83860360.0						DRIBBLE	201588.0
83860400.0						DRIBBLE	201588.0
83860440.0						DRIBBLE	201588.0
83860480.0	DRIVE					DRIBBLE	201588.0
83860520.0	DRIVE					DRIBBLE	201588.0
83860560.0	DRIVE					DRIBBLE	201588.0
83860600.0	DRIVE					DRIBBLE	201588.0
83860640.0	DRIVE					DRIBBLE	201588.0
83860680.0	DRIVE					DRIBBLE	201588.0
83860720.0	DRIVE					DRIBBLE	201588.0
83860760.0	DRIVE					DRIBBLE	201588.0
83860800.0	DRIVE					DRIBBLE	201588.0
83860840.0	DRIVE					DRIBBLE	201588.0
83860880.0	DRIVE					DRIBBLE	201588.0
83860920.0	DRIVE					DRIBBLE	201588.0
83860960.0	DRIVE					DRIBBLE	201588.0
83861000.0	DRIVE					DRIBBLE	201588.0
83861040.0	DRIVE					DRIBBLE	201588.0
83861080.0	DRIVE					DRIBBLE	201588.0
83861120.0	DRIVE					DRIBBLE	201588.0
83861160.0	DRIVE					DRIBBLE	201588.0
83861200.0	DRIVE					DRIBBLE	201588.0
83861240.0	DRIVE					DRIBBLE	201588.0
83861280.0	DRIVE					DRIBBLE	201588.0
83861320.0	DRIVE					DRIBBLE	201588.0
83861360.0	DRIVE					DRIBBLE	201588.0
83861400.0	DRIVE					DRIBBLE	201588.0
83861440.0	DRIVE					DRIBBLE	201588.0
83861480.0	DRIVE					DRIBBLE	201588.0
83861520.0	DRIVE					DRIBBLE	201588.0
83861560.0	DRIVE					DRIBBLE	201588.0
83861600.0	DRIVE					DRIBBLE	201588.0
83861640.0	DRIVE					DRIBBLE	201588.0
83861680.0	DRIVE					DRIBBLE	201588.0
83861720.0	DRIVE					DRIBBLE	201588.0
83861760.0	DRIVE					DRIBBLE	201588.0
83861800.0	DRIVE					DRIBBLE	201588.0
83861840.0	DRIVE					DRIBBLE	201588.0
83861880.0	DRIVE					DRIBBLE	201588.0
83861920.0	DRIVE					DRIBBLE	201588.0
83861960.0	DRIVE					DRIBBLE	201588.0
83862000.0	DRIVE					DRIBBLE	201588.0
83862040.0	DRIVE					PASS	201588.0
83862080.0						PASS	201588.0
83862120.0						PASS	201588.0
83862160.0						PASS	201588.0
83862200.0						PASS	201588.0
83862240.0						PASS	201588.0
83862280.0						PASS	201588.0
83862320.0						PASS	201588.0
83862360.0						PASS	201588.0
83862400.0						PASS	201588.0
83862440.0						PASS	201588.0
83862480.0						PASS	201588.0
83862520.0						PASS	201588.0
83862560.0						PASS	201588.0
83862600.0						PASS	201588.0
83862640.0						PASS	201588.0
83862680.0						PASS	201588.0
83862720.0						PASS	201588.0
83862760.0						PASS	201978.0
83862800.0						PASS	201978.0
83862840.0						PASS	201978.0
83862880.0						PASS	201978.0
83862920.0						PASS	201978.0
83862960.0						PASS	201978.0
83863000.0						PASS	201978.0
83863040.0						PASS	201978.0
83863080.0						PASS	201978.0
83863120.0						PASS	201978.0
83863160.0						PASS	201978.0
83863200.0						PASS	201978.0
83863240.0						HOLD	201978.0
83863280.0						HOLD	201978.0
83863320.0						HOLD	201978.0
83863360.0						HOLD	201978.0
83863400.0						HOLD	201978.0
83863440.0						MISSED SHOT	201978.0
