# Supplementary material for: Modeling the formation of defensive gaps in basketball: Cutting on a teammate’s drive
Source: PLoS One. 2023 Feb 7;18(2):e0281467. doi: 10.1371/journal.pone.0281467 (PMC9904462; doi:10.1371/journal.pone.0281467)
Supplement: S1 File — Contains action/event labels for the 462 analyzed sequences used in the paper. With the help of the gameIDs and times (last 8 digits of the real time entries), it can be bound to the raw SportVU data available online: https://github.com/linouk23/NBA-Player-Movements/tree/master/data/2016.NBA.Raw.SportVU.Game.Logs. (ZIP) [file pone.0281467.s031.zip › 0021500060_87089968-87096480.csv]

Unnamed: 0	101161.0	202738.0	202340.0	203109.0	203096.0	EVENT	BALL_HANDLER
87089968.0						DRIBBLE	202738.0
87090000.0						DRIBBLE	202738.0
87090048.0						DRIBBLE	202738.0
87090080.0						DRIBBLE	202738.0
87090128.0						PASS	202738.0
87090160.0						PASS	202738.0
87090208.0						PASS	202738.0
87090240.0						PASS	202738.0
87090280.0						PASS	202738.0
87090320.0						PASS	202738.0
87090368.0						PASS	202738.0
87090400.0						PASS	202738.0
87090440.0						PASS	202738.0
87090480.0						PASS	202738.0
87090528.0						PASS	202738.0
87090560.0						PASS	202738.0
87090600.0						PASS	202738.0
87090640.0						PASS	202738.0
87090680.0						PASS	202738.0
87090720.0						PASS	203096.0
87090760.0						PASS	203096.0
87090800.0						PASS	203096.0
87090840.0						PASS	203096.0
87090880.0						PASS	203096.0
87090920.0						PASS	203096.0
87090960.0						PASS	203096.0
87091000.0						PASS	203096.0
87091040.0						PASS	203096.0
87091080.0						PASS	203096.0
87091120.0						PASS	203096.0
87091160.0						DRIBBLE	203096.0
87091200.0						DRIBBLE	203096.0
87091240.0						DRIBBLE	203096.0
87091280.0						DRIBBLE	203096.0
87091320.0						DRIBBLE	203096.0
87091360.0						DRIBBLE	203096.0
87091400.0						DRIBBLE	203096.0
87091440.0						DRIBBLE	203096.0
87091480.0						DRIBBLE	203096.0
87091520.0						DRIBBLE	203096.0
87091560.0						DRIBBLE	203096.0
87091600.0						DRIBBLE	203096.0
87091640.0						DRIBBLE	203096.0
87091680.0						DRIBBLE	203096.0
87091720.0						DRIBBLE	203096.0
87091760.0						DRIBBLE	203096.0
87091800.0						DRIBBLE	203096.0
87091840.0						DRIBBLE	203096.0
87091880.0						DRIBBLE	203096.0
87091920.0						DRIBBLE	203096.0
87091960.0						DRIBBLE	203096.0
87092000.0						DRIBBLE	203096.0
87092040.0						DRIBBLE	203096.0
87092080.0						DRIBBLE	203096.0
87092120.0						DRIBBLE	203096.0
87092160.0						DRIBBLE	203096.0
87092200.0						DRIBBLE	203096.0
87092240.0						DRIBBLE	203096.0
87092280.0				CUT		DRIBBLE	203096.0
87092320.0				CUT		DRIBBLE	203096.0
87092360.0				CUT		DRIBBLE	203096.0
87092400.0				CUT		DRIBBLE	203096.0
87092440.0				CUT		DRIBBLE	203096.0
87092480.0				CUT		DRIBBLE	203096.0
87092520.0				CUT		DRIBBLE	203096.0
87092560.0				CUT		DRIBBLE	203096.0
87092600.0				CUT		DRIBBLE	203096.0
87092640.0				CUT		DRIBBLE	203096.0
87092680.0				CUT		DRIBBLE	203096.0
87092720.0				CUT		DRIBBLE	203096.0
87092760.0				CUT		DRIBBLE	203096.0
87092800.0				CUT		DRIBBLE	203096.0
87092840.0				CUT		DRIBBLE	203096.0
87092880.0				CUT		DRIBBLE	203096.0
87092920.0				CUT		DRIBBLE	203096.0
87092960.0				CUT		PASS	203096.0
87093000.0				CUT		PASS	203096.0
87093040.0				CUT		PASS	203096.0
87093080.0				CUT		PASS	203096.0
87093120.0				CUT		PASS	203096.0
87093160.0				CUT		PASS	203096.0
87093200.0				CUT		PASS	203096.0
87093248.0				CUT		PASS	203096.0
87093280.0				CUT		PASS	202738.0
87093320.0				CUT		PASS	202738.0
87093360.0				CUT		PASS	202738.0
87093408.0				CUT		PASS	202738.0
87093440.0				CUT		PASS	202738.0
87093480.0				CUT		PASS	202738.0
87093520.0				CUT		PASS	202738.0
87093560.0				CUT		DRIBBLE	202738.0
87093600.0				CUT		DRIBBLE	202738.0
87093640.0				CUT		DRIBBLE	202738.0
87093680.0				CUT		DRIBBLE	202738.0
87093720.0						DRIBBLE	202738.0
87093760.0						DRIBBLE	202738.0
87093800.0						DRIBBLE	202738.0
87093840.0						DRIBBLE	202738.0
87093880.0						DRIBBLE	202738.0
87093920.0						DRIBBLE	202738.0
87093968.0						DRIBBLE	202738.0
87094000.0						DRIBBLE	202738.0
87094040.0						DRIBBLE	202738.0
87094080.0						DRIBBLE	202738.0
87094120.0						DRIBBLE	202738.0
87094160.0						DRIBBLE	202738.0
87094200.0						DRIBBLE	202738.0
87094240.0						DRIBBLE	202738.0
87094280.0		DRIVE				DRIBBLE	202738.0
87094320.0		DRIVE				DRIBBLE	202738.0
87094360.0		DRIVE				DRIBBLE	202738.0
87094400.0		DRIVE				DRIBBLE	202738.0
87094440.0		DRIVE				DRIBBLE	202738.0
87094480.0		DRIVE				DRIBBLE	202738.0
87094520.0		DRIVE			CUT	DRIBBLE	202738.0
87094560.0		DRIVE			CUT	DRIBBLE	202738.0
87094600.0		DRIVE	CUT		CUT	DRIBBLE	202738.0
87094640.0		DRIVE	CUT		CUT	DRIBBLE	202738.0
87094680.0		DRIVE	CUT		CUT	DRIBBLE	202738.0
87094720.0		DRIVE	CUT		CUT	DRIBBLE	202738.0
87094760.0		DRIVE	CUT		CUT	DRIBBLE	202738.0
87094800.0		DRIVE	CUT		CUT	DRIBBLE	202738.0
87094840.0		DRIVE	CUT		CUT	DRIBBLE	202738.0
87094880.0		DRIVE	CUT		CUT	DRIBBLE	202738.0
87094920.0		DRIVE	CUT		CUT	DRIBBLE	202738.0
87094960.0		DRIVE	CUT		CUT	DRIBBLE	202738.0
87095000.0		DRIVE	CUT		CUT	DRIBBLE	202738.0
87095040.0		DRIVE	CUT		CUT	DRIBBLE	202738.0
87095080.0		DRIVE	CUT		CUT	DRIBBLE	202738.0
87095120.0		DRIVE	CUT		CUT	DRIBBLE	202738.0
87095160.0		DRIVE	CUT		CUT	DRIBBLE	202738.0
87095200.0		DRIVE	CUT		CUT	DRIBBLE	202738.0
87095240.0		DRIVE	CUT		CUT	DRIBBLE	202738.0
87095280.0		DRIVE	CUT		CUT	DRIBBLE	202738.0
87095328.0		DRIVE	CUT		CUT	DRIBBLE	202738.0
87095360.0		DRIVE	CUT		CUT	DRIBBLE	202738.0
87095408.0		DRIVE	CUT		CUT	DRIBBLE	202738.0
87095440.0		DRIVE	CUT		CUT	DRIBBLE	202738.0
87095488.0		DRIVE	CUT		CUT	DRIBBLE	202738.0
87095520.0		DRIVE	CUT		CUT	DRIBBLE	202738.0
87095568.0		DRIVE	CUT		CUT	DRIBBLE	202738.0
87095600.0		DRIVE	CUT		CUT	DRIBBLE	202738.0
87095648.0		DRIVE	CUT		CUT	DRIBBLE	202738.0
87095680.0		DRIVE	CUT		CUT	DRIBBLE	202738.0
87095728.0		DRIVE	CUT		CUT	DRIBBLE	202738.0
87095760.0		DRIVE	CUT		CUT	DRIBBLE	202738.0
87095808.0		DRIVE	CUT		CUT	PASS	202738.0
87095840.0			CUT		CUT	PASS	202738.0
87095888.0			CUT		CUT	PASS	202738.0
87095920.0			CUT		CUT	PASS	202738.0
87095968.0			CUT		CUT	PASS	202738.0
87096000.0			CUT		CUT	PASS	202738.0
87096048.0			CUT			PASS	202340.0
87096080.0			CUT			PASS	202340.0
87096128.0			CUT			PASS	202340.0
87096160.0			CUT			PASS	202340.0
87096208.0			CUT			PASS	202340.0
87096240.0			CUT			PASS	202340.0
87096280.0			CUT			PASS	202340.0
87096320.0			CUT			PASS	202340.0
87096368.0			CUT			DRIBBLE	202340.0
87096400.0			CUT			DRIBBLE	202340.0
87096448.0			CUT			DRIBBLE	202340.0
87096480.0						MADE SHOT	202340.0
