# Supplementary material for: Modeling the formation of defensive gaps in basketball: Cutting on a teammate’s drive
Source: PLoS One. 2023 Feb 7;18(2):e0281467. doi: 10.1371/journal.pone.0281467 (PMC9904462; doi:10.1371/journal.pone.0281467)
Supplement: S1 File — Contains action/event labels for the 462 analyzed sequences used in the paper. With the help of the gameIDs and times (last 8 digits of the real time entries), it can be bound to the raw SportVU data available online: https://github.com/linouk23/NBA-Player-Movements/tree/master/data/2016.NBA.Raw.SportVU.Game.Logs. (ZIP) [file pone.0281467.s031.zip › 0021500061_88516360-88521920.csv]

Unnamed: 0	202390.0	201162.0	101162.0	202322.0	203078.0	EVENT	BALL_HANDLER
88516360.0						DRIBBLE	202322.0
88516400.0						DRIBBLE	202322.0
88516440.0						DRIBBLE	202322.0
88516480.0						DRIBBLE	202322.0
88516520.0						DRIBBLE	202322.0
88516560.0						DRIBBLE	202322.0
88516600.0						DRIBBLE	202322.0
88516640.0						DRIBBLE	202322.0
88516680.0						DRIBBLE	202322.0
88516720.0						DRIBBLE	202322.0
88516760.0						DRIBBLE	202322.0
88516800.0						DRIBBLE	202322.0
88516840.0						DRIBBLE	202322.0
88516880.0						DRIBBLE	202322.0
88516920.0						DRIBBLE	202322.0
88516960.0						DRIBBLE	202322.0
88517000.0						DRIBBLE	202322.0
88517040.0						DRIBBLE	202322.0
88517080.0						DRIBBLE	202322.0
88517120.0						DRIBBLE	202322.0
88517160.0						DRIBBLE	202322.0
88517200.0						DRIBBLE	202322.0
88517240.0						DRIBBLE	202322.0
88517280.0						DRIBBLE	202322.0
88517320.0						DRIBBLE	202322.0
88517360.0						DRIBBLE	202322.0
88517400.0						DRIBBLE	202322.0
88517440.0						DRIBBLE	202322.0
88517480.0						DRIBBLE	202322.0
88517520.0						DRIBBLE	202322.0
88517560.0						DRIBBLE	202322.0
88517600.0						DRIBBLE	202322.0
88517640.0						DRIBBLE	202322.0
88517680.0						DRIBBLE	202322.0
88517720.0						DRIBBLE	202322.0
88517760.0						DRIBBLE	202322.0
88517800.0						DRIBBLE	202322.0
88517840.0				DRIVE		DRIBBLE	202322.0
88517880.0				DRIVE		DRIBBLE	202322.0
88517920.0				DRIVE		DRIBBLE	202322.0
88517960.0				DRIVE		DRIBBLE	202322.0
88518000.0				DRIVE		DRIBBLE	202322.0
88518040.0				DRIVE		DRIBBLE	202322.0
88518080.0				DRIVE		DRIBBLE	202322.0
88518120.0				DRIVE		DRIBBLE	202322.0
88518160.0				DRIVE		DRIBBLE	202322.0
88518200.0				DRIVE		DRIBBLE	202322.0
88518240.0				DRIVE		DRIBBLE	202322.0
88518280.0				DRIVE		DRIBBLE	202322.0
88518320.0				DRIVE		DRIBBLE	202322.0
88518360.0						PASS	202322.0
88518400.0						PASS	202322.0
88518440.0						PASS	202322.0
88518480.0						PASS	202322.0
88518520.0						PASS	202322.0
88518560.0						PASS	202322.0
88518600.0						PASS	202322.0
88518640.0						PASS	202322.0
88518680.0						PASS	202322.0
88518720.0						PASS	202322.0
88518760.0						PASS	202322.0
88518800.0						PASS	202322.0
88518840.0						PASS	202322.0
88518880.0						PASS	202322.0
88518920.0						PASS	202322.0
88518960.0						PASS	201162.0
88519000.0						PASS	201162.0
88519040.0						PASS	201162.0
88519080.0						PASS	201162.0
88519120.0						PASS	201162.0
88519160.0						PASS	201162.0
88519200.0						PASS	201162.0
88519240.0						PASS	201162.0
88519280.0						PASS	201162.0
88519320.0		DRIVE				DRIBBLE	201162.0
88519360.0		DRIVE				DRIBBLE	201162.0
88519400.0		DRIVE				DRIBBLE	201162.0
88519440.0		DRIVE				DRIBBLE	201162.0
88519480.0		DRIVE				DRIBBLE	201162.0
88519520.0		DRIVE				DRIBBLE	201162.0
88519560.0		DRIVE				DRIBBLE	201162.0
88519600.0		DRIVE				DRIBBLE	201162.0
88519640.0		DRIVE				DRIBBLE	201162.0
88519680.0		DRIVE				DRIBBLE	201162.0
88519720.0		DRIVE				DRIBBLE	201162.0
88519760.0		DRIVE				DRIBBLE	201162.0
88519800.0		DRIVE				DRIBBLE	201162.0
88519840.0		DRIVE	CUT			DRIBBLE	201162.0
88519880.0		DRIVE	CUT			DRIBBLE	201162.0
88519920.0		DRIVE	CUT			DRIBBLE	201162.0
88519960.0		DRIVE	CUT			DRIBBLE	201162.0
88520000.0		DRIVE	CUT			DRIBBLE	201162.0
88520040.0		DRIVE	CUT			DRIBBLE	201162.0
88520080.0		DRIVE	CUT			DRIBBLE	201162.0
88520120.0		DRIVE	CUT			DRIBBLE	201162.0
88520160.0		DRIVE	CUT			DRIBBLE	201162.0
88520200.0		DRIVE	CUT			DRIBBLE	201162.0
88520240.0		DRIVE	CUT			DRIBBLE	201162.0
88520280.0			CUT			PASS	201162.0
88520320.0			CUT			PASS	201162.0
88520360.0			CUT			PASS	201162.0
88520400.0			CUT			PASS	201162.0
88520440.0			CUT			PASS	201162.0
88520480.0			CUT			PASS	201162.0
88520520.0			CUT			PASS	201162.0
88520560.0			CUT			PASS	201162.0
88520600.0			CUT			PASS	101162.0
88520640.0			CUT			PASS	101162.0
88520680.0			CUT			PASS	101162.0
88520720.0			CUT			PASS	101162.0
88520760.0			CUT			PASS	101162.0
88520800.0			CUT			PASS	101162.0
88520840.0						PASS	101162.0
88520880.0						PASS	101162.0
88520920.0						PASS	101162.0
88520960.0						PASS	101162.0
88521000.0						PASS	101162.0
88521040.0						HOLD	101162.0
88521080.0						HOLD	101162.0
88521120.0						HOLD	101162.0
88521160.0						HOLD	101162.0
88521200.0						HOLD	101162.0
88521240.0						HOLD	101162.0
88521280.0						HOLD	101162.0
88521320.0						HOLD	101162.0
88521360.0						HOLD	101162.0
88521400.0						HOLD	101162.0
88521440.0						HOLD	101162.0
88521480.0						HOLD	101162.0
88521520.0						HOLD	101162.0
88521560.0						HOLD	101162.0
88521600.0						HOLD	101162.0
88521640.0						HOLD	101162.0
88521680.0						HOLD	101162.0
88521720.0						HOLD	101162.0
88521760.0						HOLD	101162.0
88521800.0						HOLD	101162.0
88521840.0						HOLD	101162.0
88521880.0						HOLD	101162.0
88521920.0						MADE SHOT	101162.0
