# Supplementary material for: Modeling the formation of defensive gaps in basketball: Cutting on a teammate’s drive
Source: PLoS One. 2023 Feb 7;18(2):e0281467. doi: 10.1371/journal.pone.0281467 (PMC9904462; doi:10.1371/journal.pone.0281467)
Supplement: S1 File — Contains action/event labels for the 462 analyzed sequences used in the paper. With the help of the gameIDs and times (last 8 digits of the real time entries), it can be bound to the raw SportVU data available online: https://github.com/linouk23/NBA-Player-Movements/tree/master/data/2016.NBA.Raw.SportVU.Game.Logs. (ZIP) [file pone.0281467.s031.zip › 0021500063_86705496-86715696.csv]

Unnamed: 0	2210.0	2590.0	2544.0	201567.0	202389.0	EVENT	BALL_HANDLER
86705496.0						DRIBBLE	2590.0
86705536.0						DRIBBLE	2590.0
86705576.0						DRIBBLE	2590.0
86705616.0						DRIBBLE	2590.0
86705656.0						DRIBBLE	2590.0
86705696.0						DRIBBLE	2590.0
86705736.0						DRIBBLE	2590.0
86705776.0						DRIBBLE	2590.0
86705816.0						DRIBBLE	2590.0
86705856.0						DRIBBLE	2590.0
86705896.0						DRIBBLE	2590.0
86705936.0						DRIBBLE	2590.0
86705976.0						DRIBBLE	2590.0
86706016.0						DRIBBLE	2590.0
86706056.0						DRIBBLE	2590.0
86706096.0						DRIBBLE	2590.0
86706136.0						DRIBBLE	2590.0
86706176.0						DRIBBLE	2590.0
86706216.0						DRIBBLE	2590.0
86706256.0						DRIBBLE	2590.0
86706296.0						DRIBBLE	2590.0
86706336.0						DRIBBLE	2590.0
86706376.0						DRIBBLE	2590.0
86706416.0						DRIBBLE	2590.0
86706456.0						DRIBBLE	2590.0
86706496.0						DRIBBLE	2590.0
86706536.0						DRIBBLE	2590.0
86706576.0						DRIBBLE	2590.0
86706616.0						DRIBBLE	2590.0
86706656.0						DRIBBLE	2590.0
86706696.0						DRIBBLE	2590.0
86706736.0						DRIBBLE	2590.0
86706776.0						DRIBBLE	2590.0
86706816.0						DRIBBLE	2590.0
86706856.0						DRIBBLE	2590.0
86706896.0						DRIBBLE	2590.0
86706936.0						DRIBBLE	2590.0
86706976.0						DRIBBLE	2590.0
86707016.0						DRIBBLE	2590.0
86707056.0						DRIBBLE	2590.0
86707096.0						DRIBBLE	2590.0
86707136.0						DRIBBLE	2590.0
86707176.0						DRIBBLE	2590.0
86707216.0						DRIBBLE	2590.0
86707256.0						DRIBBLE	2590.0
86707296.0						DRIBBLE	2590.0
86707336.0						DRIBBLE	2590.0
86707376.0						PASS	2590.0
86707416.0						PASS	2590.0
86707456.0						PASS	2590.0
86707496.0						PASS	2590.0
86707536.0						PASS	2590.0
86707576.0						PASS	2590.0
86707616.0						PASS	2590.0
86707656.0						PASS	2590.0
86707696.0						PASS	2590.0
86707736.0						PASS	2590.0
86707776.0						PASS	2590.0
86707816.0						PASS
86707856.0						PASS	202389.0
86707896.0						PASS	202389.0
86707936.0						PASS	202389.0
86707976.0						PASS	202389.0
86708016.0						PASS	202389.0
86708056.0						PASS	202389.0
86708096.0						PASS	202389.0
86708136.0						PASS	202389.0
86708176.0						PASS	202389.0
86708216.0						PASS	202389.0
86708256.0						PASS	202389.0
86708296.0						PASS	202389.0
86708336.0						PASS	202389.0
86708376.0						PASS	202389.0
86708416.0						PASS	202389.0
86708456.0						PASS	202389.0
86708496.0						PASS	202389.0
86708536.0						DRIBBLE	202389.0
86708576.0						DRIBBLE	202389.0
86708616.0						DRIBBLE	202389.0
86708656.0						DRIBBLE	202389.0
86708696.0						DRIBBLE	202389.0
86708736.0						DRIBBLE	202389.0
86708776.0						DRIBBLE	202389.0
86708816.0						DRIBBLE	202389.0
86708856.0						DRIBBLE	202389.0
86708896.0						DRIBBLE	202389.0
86708936.0						DRIBBLE	202389.0
86708976.0						DRIBBLE	202389.0
86709016.0						DRIBBLE	202389.0
86709056.0						DRIBBLE	202389.0
86709096.0						DRIBBLE	202389.0
86709136.0						DRIBBLE	202389.0
86709176.0						DRIBBLE	202389.0
86709216.0						DRIBBLE	202389.0
86709256.0						DRIBBLE	202389.0
86709296.0						DRIBBLE	202389.0
86709336.0						DRIBBLE	202389.0
86709376.0						DRIBBLE	202389.0
86709416.0						DRIBBLE	202389.0
86709456.0						DRIBBLE	202389.0
86709496.0						DRIBBLE	202389.0
86709536.0						DRIBBLE	202389.0
86709576.0						DRIBBLE	202389.0
86709616.0						DRIBBLE	202389.0
86709656.0						DRIBBLE	202389.0
86709696.0						DRIBBLE	202389.0
86709736.0						DRIBBLE	202389.0
86709776.0						PASS	202389.0
86709816.0						PASS	202389.0
86709856.0						PASS	202389.0
86709896.0						PASS	202389.0
86709936.0						PASS	202389.0
86709976.0						PASS	202389.0
86710016.0						PASS	202389.0
86710056.0						PASS	202389.0
86710096.0						PASS	202389.0
86710136.0						PASS	202389.0
86710176.0						PASS	202389.0
86710216.0						PASS	2544.0
86710256.0						PASS	2544.0
86710296.0						PASS	2544.0
86710336.0						PASS	2544.0
86710376.0						PASS	2544.0
86710416.0						PASS	2544.0
86710456.0						PASS	2544.0
86710496.0						PASS	2544.0
86710536.0						DRIBBLE	2544.0
86710576.0						DRIBBLE	2544.0
86710616.0						DRIBBLE	2544.0
86710656.0						DRIBBLE	2544.0
86710696.0						DRIBBLE	2544.0
86710736.0						DRIBBLE	2544.0
86710776.0						DRIBBLE	2544.0
86710816.0						DRIBBLE	2544.0
86710856.0						DRIBBLE	2544.0
86710896.0						DRIBBLE	2544.0
86710936.0						DRIBBLE	2544.0
86710976.0						DRIBBLE	2544.0
86711016.0						DRIBBLE	2544.0
86711056.0						DRIBBLE	2544.0
86711096.0						DRIBBLE	2544.0
86711136.0						DRIBBLE	2544.0
86711176.0						DRIBBLE	2544.0
86711216.0						DRIBBLE	2544.0
86711256.0						DRIBBLE	2544.0
86711296.0						DRIBBLE	2544.0
86711336.0						DRIBBLE	2544.0
86711376.0						DRIBBLE	2544.0
86711416.0						DRIBBLE	2544.0
86711456.0						DRIBBLE	2544.0
86711496.0						DRIBBLE	2544.0
86711536.0						DRIBBLE	2544.0
86711576.0						DRIBBLE	2544.0
86711616.0						DRIBBLE	2544.0
86711656.0						DRIBBLE	2544.0
86711696.0						DRIBBLE	2544.0
86711736.0						DRIBBLE	2544.0
86711776.0						DRIBBLE	2544.0
86711816.0						DRIBBLE	2544.0
86711856.0						DRIBBLE	2544.0
86711896.0						DRIBBLE	2544.0
86711936.0						DRIBBLE	2544.0
86711976.0						DRIBBLE	2544.0
86712016.0						DRIBBLE	2544.0
86712056.0						DRIBBLE	2544.0
86712096.0						DRIBBLE	2544.0
86712136.0						DRIBBLE	2544.0
86712176.0						DRIBBLE	2544.0
86712216.0						DRIBBLE	2544.0
86712256.0						DRIBBLE	2544.0
86712296.0						DRIBBLE	2544.0
86712336.0						DRIBBLE	2544.0
86712376.0						DRIBBLE	2544.0
86712416.0						DRIBBLE	2544.0
86712456.0						DRIBBLE	2544.0
86712496.0			DRIVE			DRIBBLE	2544.0
86712536.0			DRIVE			DRIBBLE	2544.0
86712576.0			DRIVE			DRIBBLE	2544.0
86712616.0			DRIVE			DRIBBLE	2544.0
86712656.0			DRIVE			DRIBBLE	2544.0
86712696.0			DRIVE			DRIBBLE	2544.0
86712736.0			DRIVE			DRIBBLE	2544.0
86712776.0			DRIVE			DRIBBLE	2544.0
86712816.0			DRIVE			DRIBBLE	2544.0
86712856.0			DRIVE			DRIBBLE	2544.0
86712896.0			DRIVE			DRIBBLE	2544.0
86712936.0			DRIVE			DRIBBLE	2544.0
86712976.0			DRIVE			DRIBBLE	2544.0
86713016.0			DRIVE			DRIBBLE	2544.0
86713056.0			DRIVE			DRIBBLE	2544.0
86713096.0			DRIVE			DRIBBLE	2544.0
86713136.0			DRIVE			DRIBBLE	2544.0
86713176.0			DRIVE			DRIBBLE	2544.0
86713216.0			DRIVE			DRIBBLE	2544.0
86713256.0			DRIVE			DRIBBLE	2544.0
86713296.0			DRIVE			DRIBBLE	2544.0
86713336.0			DRIVE		CUT	DRIBBLE	2544.0
86713376.0			DRIVE		CUT	DRIBBLE	2544.0
86713416.0			DRIVE		CUT	DRIBBLE	2544.0
86713456.0			DRIVE		CUT	DRIBBLE	2544.0
86713496.0			DRIVE		CUT	DRIBBLE	2544.0
86713536.0			DRIVE		CUT	DRIBBLE	2544.0
86713576.0			DRIVE		CUT	DRIBBLE	2544.0
86713616.0			DRIVE		CUT	DRIBBLE	2544.0
86713656.0			DRIVE		CUT	DRIBBLE	2544.0
86713696.0			DRIVE		CUT	DRIBBLE	2544.0
86713736.0			DRIVE		CUT	DRIBBLE	2544.0
86713776.0			DRIVE		CUT	DRIBBLE	2544.0
86713816.0			DRIVE		CUT	DRIBBLE	2544.0
86713856.0			DRIVE		CUT	DRIBBLE	2544.0
86713896.0			DRIVE		CUT	DRIBBLE	2544.0
86713936.0			DRIVE		CUT	DRIBBLE	2544.0
86713976.0			DRIVE		CUT	DRIBBLE	2544.0
86714016.0			DRIVE		CUT	DRIBBLE	2544.0
86714056.0			DRIVE		CUT	DRIBBLE	2544.0
86714096.0			DRIVE		CUT	DRIBBLE	2544.0
86714136.0			DRIVE		CUT	DRIBBLE	2544.0
86714176.0			DRIVE		CUT	DRIBBLE	2544.0
86714216.0			DRIVE		CUT	DRIBBLE	2544.0
86714256.0			DRIVE		CUT	DRIBBLE	2544.0
86714296.0			DRIVE		CUT	DRIBBLE	2544.0
86714336.0			DRIVE		CUT	DRIBBLE	2544.0
86714376.0			DRIVE		CUT	DRIBBLE	2544.0
86714416.0			DRIVE		CUT	DRIBBLE	2544.0
86714456.0			DRIVE		CUT	DRIBBLE	2544.0
86714496.0					CUT	PASS	2544.0
86714536.0					CUT	PASS	2544.0
86714576.0					CUT	PASS	2544.0
86714616.0					CUT	PASS	2544.0
86714656.0					CUT	PASS	2544.0
86714696.0					CUT	PASS	2544.0
86714736.0					CUT	PASS	2544.0
86714776.0					CUT	PASS	2544.0
86714816.0					CUT	PASS	2544.0
86714856.0					CUT	PASS	2544.0
86714896.0					CUT	PASS	2544.0
86714936.0					CUT	PASS
86714976.0					CUT	PASS	2590.0
86715016.0					CUT	PASS	2590.0
86715056.0					CUT	PASS	2590.0
86715096.0					CUT	PASS	2590.0
86715136.0						PASS	2590.0
86715176.0						PASS	2590.0
86715216.0						PASS	2590.0
86715256.0						PASS	2590.0
86715296.0						PASS	2590.0
86715336.0						PASS	2590.0
86715376.0						PASS	2590.0
86715416.0						PASS	2590.0
86715456.0						HOLD	2590.0
86715496.0						HOLD	2590.0
86715536.0						HOLD	2590.0
86715576.0						HOLD	2590.0
86715616.0						HOLD	2590.0
86715656.0						HOLD	2590.0
86715696.0						MISSED SHOT	2590.0
