# Supplementary material for: Modeling the formation of defensive gaps in basketball: Cutting on a teammate’s drive
Source: PLoS One. 2023 Feb 7;18(2):e0281467. doi: 10.1371/journal.pone.0281467 (PMC9904462; doi:10.1371/journal.pone.0281467)
Supplement: S1 File — Contains action/event labels for the 462 analyzed sequences used in the paper. With the help of the gameIDs and times (last 8 digits of the real time entries), it can be bound to the raw SportVU data available online: https://github.com/linouk23/NBA-Player-Movements/tree/master/data/2016.NBA.Raw.SportVU.Game.Logs. (ZIP) [file pone.0281467.s031.zip › 0021500066_88915824-88930352.csv]

Unnamed: 0	2449.0	201960.0	200768.0	202709.0	202685.0	EVENT	BALL_HANDLER
88915824.0						DRIBBLE	202709.0
88915864.0						DRIBBLE	202709.0
88915904.0						DRIBBLE	202709.0
88915952.0						DRIBBLE	202709.0
88915984.0						DRIBBLE	202709.0
88916032.0						DRIBBLE	202709.0
88916064.0						DRIBBLE	202709.0
88916104.0						DRIBBLE	202709.0
88916144.0						DRIBBLE	202709.0
88916192.0						DRIBBLE	202709.0
88916224.0						DRIBBLE	202709.0
88916272.0						DRIBBLE	202709.0
88916304.0						DRIBBLE	202709.0
88916344.0						DRIBBLE	202709.0
88916384.0						DRIBBLE	202709.0
88916432.0						DRIBBLE	202709.0
88916464.0						DRIBBLE	202709.0
88916512.0						DRIBBLE	202709.0
88916544.0						DRIBBLE	202709.0
88916592.0						DRIBBLE	202709.0
88916624.0						DRIBBLE	202709.0
88916664.0						DRIBBLE	202709.0
88916704.0						DRIBBLE	202709.0
88916752.0						DRIBBLE	202709.0
88916792.0						DRIBBLE	202709.0
88916832.0						DRIBBLE	202709.0
88916864.0						DRIBBLE	202709.0
88916912.0						DRIBBLE	202709.0
88916944.0						DRIBBLE	202709.0
88916992.0						DRIBBLE	202709.0
88917024.0						DRIBBLE	202709.0
88917072.0						DRIBBLE	202709.0
88917104.0						DRIBBLE	202709.0
88917152.0						DRIBBLE	202709.0
88917184.0						DRIBBLE	202709.0
88917224.0						DRIBBLE	202709.0
88917264.0						DRIBBLE	202709.0
88917312.0						DRIBBLE	202709.0
88917344.0						DRIBBLE	202709.0
88917392.0						DRIBBLE	202709.0
88917424.0						DRIBBLE	202709.0
88917472.0						PASS	202709.0
88917504.0						PASS	202709.0
88917552.0						PASS	202709.0
88917584.0						PASS	202709.0
88917632.0						PASS	202709.0
88917664.0						PASS	202709.0
88917712.0						PASS	202709.0
88917744.0						PASS	2449.0
88917792.0						PASS	2449.0
88917824.0						PASS	2449.0
88917864.0						PASS	2449.0
88917904.0						PASS	2449.0
88917952.0						PASS	2449.0
88917984.0						PASS	2449.0
88918032.0						PASS	2449.0
88918064.0						PASS	2449.0
88918112.0						PASS	2449.0
88918144.0						PASS	2449.0
88918192.0						PASS	2449.0
88918224.0						PASS	2449.0
88918264.0						PASS	2449.0
88918304.0						PASS	2449.0
88918352.0						PASS	2449.0
88918384.0						HOLD	2449.0
88918432.0						HOLD	2449.0
88918464.0						HOLD	2449.0
88918512.0						HOLD	2449.0
88918544.0						HOLD	2449.0
88918592.0						HOLD	2449.0
88918624.0						HOLD	2449.0
88918664.0						HOLD	2449.0
88918704.0						HOLD	2449.0
88918752.0						HOLD	2449.0
88918784.0						PASS	2449.0
88918832.0						PASS	2449.0
88918864.0						PASS	2449.0
88918912.0						PASS	2449.0
88918944.0						PASS	2449.0
88918984.0						PASS	2449.0
88919024.0						PASS	2449.0
88919072.0						PASS	2449.0
88919104.0						PASS	2449.0
88919144.0						PASS	2449.0
88919184.0						PASS	2449.0
88919224.0						PASS	202709.0
88919264.0						PASS	202709.0
88919304.0						PASS	202709.0
88919344.0						PASS	202709.0
88919384.0						PASS	202709.0
88919424.0						PASS	202709.0
88919464.0						PASS	202709.0
88919504.0						DRIBBLE	202709.0
88919552.0						DRIBBLE	202709.0
88919584.0						DRIBBLE	202709.0
88919632.0						DRIBBLE	202709.0
88919664.0						DRIBBLE	202709.0
88919712.0						DRIBBLE	202709.0
88919744.0						DRIBBLE	202709.0
88919792.0						DRIBBLE	202709.0
88919824.0						DRIBBLE	202709.0
88919864.0						DRIBBLE	202709.0
88919904.0						DRIBBLE	202709.0
88919952.0						DRIBBLE	202709.0
88919984.0						DRIBBLE	202709.0
88920032.0						DRIBBLE	202709.0
88920064.0						DRIBBLE	202709.0
88920112.0						DRIBBLE	202709.0
88920144.0						DRIBBLE	202709.0
88920184.0						DRIBBLE	202709.0
88920224.0						DRIBBLE	202709.0
88920272.0						DRIBBLE	202709.0
88920304.0						DRIBBLE	202709.0
88920344.0						DRIBBLE	202709.0
88920384.0						DRIBBLE	202709.0
88920432.0						DRIBBLE	202709.0
88920464.0						DRIBBLE	202709.0
88920504.0						DRIBBLE	202709.0
88920544.0						DRIBBLE	202709.0
88920592.0						DRIBBLE	202709.0
88920624.0						DRIBBLE	202709.0
88920672.0						DRIBBLE	202709.0
88920704.0						DRIBBLE	202709.0
88920744.0						DRIBBLE	202709.0
88920784.0						DRIBBLE	202709.0
88920824.0						DRIBBLE	202709.0
88920864.0						DRIBBLE	202709.0
88920904.0						DRIBBLE	202709.0
88920944.0						DRIBBLE	202709.0
88920984.0						DRIBBLE	202709.0
88921024.0						DRIBBLE	202709.0
88921072.0						DRIBBLE	202709.0
88921104.0						DRIBBLE	202709.0
88921152.0						DRIBBLE	202709.0
88921184.0						DRIBBLE	202709.0
88921224.0						DRIBBLE	202709.0
88921264.0						DRIBBLE	202709.0
88921312.0						DRIBBLE	202709.0
88921344.0						DRIBBLE	202709.0
88921392.0						DRIBBLE	202709.0
88921424.0						DRIBBLE	202709.0
88921464.0						DRIBBLE	202709.0
88921504.0						DRIBBLE	202709.0
88921544.0						DRIBBLE	202709.0
88921584.0						DRIBBLE	202709.0
88921624.0						DRIBBLE	202709.0
88921664.0						DRIBBLE	202709.0
88921712.0						DRIBBLE	202709.0
88921744.0						DRIBBLE	202709.0
88921792.0						DRIBBLE	202709.0
88921824.0						DRIBBLE	202709.0
88921872.0						DRIBBLE	202709.0
88921904.0						DRIBBLE	202709.0
88921952.0						DRIBBLE	202709.0
88921984.0						DRIBBLE	202709.0
88922032.0						DRIBBLE	202709.0
88922064.0						DRIBBLE	202709.0
88922104.0						DRIBBLE	202709.0
88922144.0						DRIBBLE	202709.0
88922192.0						DRIBBLE	202709.0
88922224.0						DRIBBLE	202709.0
88922272.0						DRIBBLE	202709.0
88922304.0						DRIBBLE	202709.0
88922352.0						DRIBBLE	202709.0
88922384.0						DRIBBLE	202709.0
88922432.0						DRIBBLE	202709.0
88922464.0						DRIBBLE	202709.0
88922512.0						DRIBBLE	202709.0
88922544.0						DRIBBLE	202709.0
88922584.0						DRIBBLE	202709.0
88922624.0						DRIBBLE	202709.0
88922672.0						DRIBBLE	202709.0
88922704.0						DRIBBLE	202709.0
88922744.0						DRIBBLE	202709.0
88922784.0						DRIBBLE	202709.0
88922824.0						DRIBBLE	202709.0
88922864.0						DRIBBLE	202709.0
88922912.0						DRIBBLE	202709.0
88922944.0						DRIBBLE	202709.0
88922984.0						DRIBBLE	202709.0
88923024.0						DRIBBLE	202709.0
88923064.0						DRIBBLE	202709.0
88923104.0						DRIBBLE	202709.0
88923144.0						DRIBBLE	202709.0
88923184.0						DRIBBLE	202709.0
88923232.0						DRIBBLE	202709.0
88923264.0						DRIBBLE	202709.0
88923304.0						DRIBBLE	202709.0
88923344.0						DRIBBLE	202709.0
88923384.0						DRIBBLE	202709.0
88923424.0						DRIBBLE	202709.0
88923472.0						DRIBBLE	202709.0
88923504.0						DRIBBLE	202709.0
88923552.0						DRIBBLE	202709.0
88923584.0						DRIBBLE	202709.0
88923632.0						DRIBBLE	202709.0
88923664.0						DRIBBLE	202709.0
88923712.0						DRIBBLE	202709.0
88923744.0						DRIBBLE	202709.0
88923784.0						DRIBBLE	202709.0
88923824.0						DRIBBLE	202709.0
88923872.0						DRIBBLE	202709.0
88923904.0						DRIBBLE	202709.0
88923944.0						DRIBBLE	202709.0
88923984.0						DRIBBLE	202709.0
88924032.0						DRIBBLE	202709.0
88924064.0						DRIBBLE	202709.0
88924112.0						DRIBBLE	202709.0
88924144.0						DRIBBLE	202709.0
88924192.0						DRIBBLE	202709.0
88924224.0						DRIBBLE	202709.0
88924272.0						DRIBBLE	202709.0
88924304.0						DRIBBLE	202709.0
88924344.0						DRIBBLE	202709.0
88924384.0						DRIBBLE	202709.0
88924424.0						DRIBBLE	202709.0
88924464.0						DRIBBLE	202709.0
88924512.0						DRIBBLE	202709.0
88924544.0						DRIBBLE	202709.0
88924584.0						DRIBBLE	202709.0
88924624.0						DRIBBLE	202709.0
88924664.0						DRIBBLE	202709.0
88924704.0						DRIBBLE	202709.0
88924744.0						DRIBBLE	202709.0
88924784.0						DRIBBLE	202709.0
88924824.0						DRIBBLE	202709.0
88924864.0						DRIBBLE	202709.0
88924912.0						DRIBBLE	202709.0
88924944.0						DRIBBLE	202709.0
88924992.0						DRIBBLE	202709.0
88925024.0						DRIBBLE	202709.0
88925072.0						DRIBBLE	202709.0
88925104.0						DRIBBLE	202709.0
88925144.0						DRIBBLE	202709.0
88925184.0						DRIBBLE	202709.0
88925232.0						DRIBBLE	202709.0
88925264.0						DRIBBLE	202709.0
88925312.0						DRIBBLE	202709.0
88925344.0						DRIBBLE	202709.0
88925392.0						DRIBBLE	202709.0
88925424.0						DRIBBLE	202709.0
88925464.0						DRIBBLE	202709.0
88925504.0						DRIBBLE	202709.0
88925544.0						DRIBBLE	202709.0
88925584.0						DRIBBLE	202709.0
88925624.0						DRIBBLE	202709.0
88925664.0						DRIBBLE	202709.0
88925704.0						DRIBBLE	202709.0
88925744.0						DRIBBLE	202709.0
88925784.0						DRIBBLE	202709.0
88925824.0						DRIBBLE	202709.0
88925864.0						DRIBBLE	202709.0
88925904.0						DRIBBLE	202709.0
88925944.0						DRIBBLE	202709.0
88925984.0						DRIBBLE	202709.0
88926024.0						DRIBBLE	202709.0
88926064.0						DRIBBLE	202709.0
88926104.0						DRIBBLE	202709.0
88926144.0						DRIBBLE	202709.0
88926184.0						DRIBBLE	202709.0
88926224.0						DRIBBLE	202709.0
88926264.0						DRIBBLE	202709.0
88926304.0						DRIBBLE	202709.0
88926344.0						DRIBBLE	202709.0
88926384.0						DRIBBLE	202709.0
88926424.0						DRIBBLE	202709.0
88926464.0						DRIBBLE	202709.0
88926504.0						DRIBBLE	202709.0
88926544.0						DRIBBLE	202709.0
88926584.0						DRIBBLE	202709.0
88926624.0						DRIBBLE	202709.0
88926664.0						DRIBBLE	202709.0
88926704.0						DRIBBLE	202709.0
88926744.0						DRIBBLE	202709.0
88926784.0						DRIBBLE	202709.0
88926824.0						DRIBBLE	202709.0
88926864.0						DRIBBLE	202709.0
88926904.0						DRIBBLE	202709.0
88926944.0						DRIBBLE	202709.0
88926984.0						DRIBBLE	202709.0
88927024.0						DRIBBLE	202709.0
88927064.0						DRIBBLE	202709.0
88927104.0						DRIBBLE	202709.0
88927144.0						DRIBBLE	202709.0
88927184.0						DRIBBLE	202709.0
88927224.0						DRIBBLE	202709.0
88927264.0				DRIVE		DRIBBLE	202709.0
88927304.0				DRIVE		DRIBBLE	202709.0
88927344.0				DRIVE		DRIBBLE	202709.0
88927384.0				DRIVE		DRIBBLE	202709.0
88927424.0				DRIVE		DRIBBLE	202709.0
88927464.0				DRIVE		DRIBBLE	202709.0
88927504.0				DRIVE		DRIBBLE	202709.0
88927544.0				DRIVE		DRIBBLE	202709.0
88927584.0				DRIVE		DRIBBLE	202709.0
88927624.0				DRIVE		DRIBBLE	202709.0
88927664.0				DRIVE		DRIBBLE	202709.0
88927704.0				DRIVE		DRIBBLE	202709.0
88927744.0				DRIVE		DRIBBLE	202709.0
88927784.0				DRIVE		DRIBBLE	202709.0
88927824.0				DRIVE		DRIBBLE	202709.0
88927864.0				DRIVE		DRIBBLE	202709.0
88927904.0				DRIVE		DRIBBLE	202709.0
88927944.0				DRIVE		DRIBBLE	202709.0
88927984.0				DRIVE		DRIBBLE	202709.0
88928024.0				DRIVE		DRIBBLE	202709.0
88928064.0				DRIVE		DRIBBLE	202709.0
88928104.0				DRIVE		DRIBBLE	202709.0
88928144.0				DRIVE		DRIBBLE	202709.0
88928184.0				DRIVE		DRIBBLE	202709.0
88928224.0				DRIVE		DRIBBLE	202709.0
88928264.0				DRIVE		DRIBBLE	202709.0
88928304.0				DRIVE		DRIBBLE	202709.0
88928344.0				DRIVE		DRIBBLE	202709.0
88928384.0				DRIVE		DRIBBLE	202709.0
88928424.0				DRIVE		DRIBBLE	202709.0
88928464.0				DRIVE		DRIBBLE	202709.0
88928512.0				DRIVE		DRIBBLE	202709.0
88928544.0	CUT			DRIVE		DRIBBLE	202709.0
88928584.0	CUT					DRIBBLE	202709.0
88928624.0	CUT					DRIBBLE	202709.0
88928664.0	CUT					DRIBBLE	202709.0
88928704.0	CUT					DRIBBLE	202709.0
88928752.0	CUT					DRIBBLE	202709.0
88928784.0	CUT					DRIBBLE	202709.0
88928824.0	CUT					DRIBBLE	202709.0
88928864.0	CUT					DRIBBLE	202709.0
88928912.0	CUT					DRIBBLE	202709.0
88928944.0	CUT					DRIBBLE	202709.0
88928984.0	CUT					DRIBBLE	202709.0
88929024.0	CUT					DRIBBLE	202709.0
88929064.0	CUT					DRIBBLE	202709.0
88929104.0	CUT					DRIBBLE	202709.0
88929144.0	CUT					DRIBBLE	202709.0
88929184.0	CUT					DRIBBLE	202709.0
88929224.0	CUT					DRIBBLE	202709.0
88929264.0	CUT					DRIBBLE	202709.0
88929304.0	CUT					DRIBBLE	202709.0
88929344.0	CUT					DRIBBLE	202709.0
88929384.0	CUT					DRIBBLE	202709.0
88929424.0	CUT					DRIBBLE	202709.0
88929472.0	CUT					DRIBBLE	202709.0
88929512.0	CUT					PASS	202709.0
88929552.0	CUT					PASS	202709.0
88929584.0	CUT					PASS	202709.0
88929632.0	CUT					PASS	202709.0
88929664.0	CUT					PASS	202709.0
88929712.0	CUT					PASS	202709.0
88929752.0	CUT					PASS	202709.0
88929792.0	CUT					PASS	202709.0
88929824.0	CUT					PASS
88929872.0	CUT					PASS	202685.0
88929904.0	CUT					PASS	202685.0
88929952.0	CUT					PASS	202685.0
88929984.0	CUT					PASS	202685.0
88930032.0	CUT					PASS	202685.0
88930064.0	CUT					PASS	202685.0
88930112.0	CUT					PASS	202685.0
88930144.0	CUT					PASS	202685.0
88930184.0	CUT					PASS	202685.0
88930224.0	CUT					PASS	202685.0
88930272.0	CUT					HOLD	202685.0
88930304.0	CUT					HOLD	202685.0
88930352.0						MADE SHOT	202685.0
