# Supplementary material for: Modeling the formation of defensive gaps in basketball: Cutting on a teammate’s drive
Source: PLoS One. 2023 Feb 7;18(2):e0281467. doi: 10.1371/journal.pone.0281467 (PMC9904462; doi:10.1371/journal.pone.0281467)
Supplement: S1 File — Contains action/event labels for the 462 analyzed sequences used in the paper. With the help of the gameIDs and times (last 8 digits of the real time entries), it can be bound to the raw SportVU data available online: https://github.com/linouk23/NBA-Player-Movements/tree/master/data/2016.NBA.Raw.SportVU.Game.Logs. (ZIP) [file pone.0281467.s031.zip › 0021500068_89773296-89790056.csv]

Unnamed: 0	202330.0	202324.0	203918.0	203497.0	203526.0	EVENT	BALL_HANDLER
89773296.0						DRIBBLE	203526.0
89773336.0						DRIBBLE	203526.0
89773376.0						DRIBBLE	203526.0
89773416.0						DRIBBLE	203526.0
89773456.0						DRIBBLE	203526.0
89773496.0						DRIBBLE	203526.0
89773536.0						DRIBBLE	203526.0
89773576.0						DRIBBLE	203526.0
89773616.0						DRIBBLE	203526.0
89773656.0						DRIBBLE	203526.0
89773696.0						DRIBBLE	203526.0
89773736.0						PASS	203526.0
89773776.0						PASS	203526.0
89773816.0						PASS	203526.0
89773856.0						PASS	203526.0
89773896.0						PASS	203526.0
89773936.0						PASS	203526.0
89773976.0						PASS	203526.0
89774016.0						PASS	203526.0
89774056.0						PASS	203526.0
89774096.0						PASS	203526.0
89774136.0						PASS	203526.0
89774176.0						PASS	203526.0
89774216.0						PASS	203526.0
89774256.0						PASS	203526.0
89774296.0						PASS	203526.0
89774336.0						PASS	203526.0
89774376.0						PASS	203497.0
89774416.0						PASS	203497.0
89774456.0						PASS	203497.0
89774496.0						PASS	203497.0
89774536.0						PASS	203497.0
89774576.0						PASS	203497.0
89774616.0						PASS	203497.0
89774656.0						PASS	203497.0
89774696.0						PASS	203497.0
89774736.0						PASS	203497.0
89774776.0						PASS	203497.0
89774816.0						HOLD	203497.0
89774856.0						HOLD	203497.0
89774896.0						HOLD	203497.0
89774936.0						PASS	203497.0
89774976.0						PASS	203497.0
89775016.0						PASS	203497.0
89775056.0						PASS	203497.0
89775096.0						PASS	203497.0
89775136.0						PASS	203497.0
89775176.0						PASS	203497.0
89775216.0						PASS	203497.0
89775256.0						PASS	203497.0
89775296.0						PASS	203497.0
89775336.0						PASS	202330.0
89775376.0						PASS	202330.0
89775416.0						PASS	202330.0
89775456.0						PASS	202330.0
89775496.0						PASS	202330.0
89775536.0						PASS	202330.0
89775576.0						PASS	202330.0
89775616.0						PASS	202330.0
89775656.0						PASS	202330.0
89775696.0						PASS	202330.0
89775736.0			CUT			DRIBBLE	202330.0
89775776.0			CUT			DRIBBLE	202330.0
89775816.0			CUT			DRIBBLE	202330.0
89775856.0			CUT			DRIBBLE	202330.0
89775896.0			CUT			DRIBBLE	202330.0
89775936.0			CUT			DRIBBLE	202330.0
89775976.0			CUT			DRIBBLE	202330.0
89776016.0			CUT			DRIBBLE	202330.0
89776056.0			CUT			DRIBBLE	202330.0
89776096.0			CUT			DRIBBLE	202330.0
89776136.0			CUT			DRIBBLE	202330.0
89776176.0			CUT			DRIBBLE	202330.0
89776216.0			CUT			DRIBBLE	202330.0
89776256.0			CUT			DRIBBLE	202330.0
89776296.0			CUT			DRIBBLE	202330.0
89776336.0			CUT			DRIBBLE	202330.0
89776376.0			CUT			DRIBBLE	202330.0
89776416.0			CUT			DRIBBLE	202330.0
89776456.0			CUT			DRIBBLE	202330.0
89776496.0			CUT			DRIBBLE	202330.0
89776536.0			CUT			DRIBBLE	202330.0
89776576.0			CUT			DRIBBLE	202330.0
89776616.0			CUT			DRIBBLE	202330.0
89776656.0			CUT			DRIBBLE	202330.0
89776696.0			CUT			DRIBBLE	202330.0
89776736.0			CUT			DRIBBLE	202330.0
89776776.0			CUT			DRIBBLE	202330.0
89776816.0			CUT			DRIBBLE	202330.0
89776856.0			CUT			DRIBBLE	202330.0
89776896.0			CUT			DRIBBLE	202330.0
89776936.0			CUT			DRIBBLE	202330.0
89776976.0			CUT			DRIBBLE	202330.0
89777016.0			CUT			DRIBBLE	202330.0
89777056.0			CUT			DRIBBLE	202330.0
89777096.0			CUT			DRIBBLE	202330.0
89777136.0			CUT			DRIBBLE	202330.0
89777176.0			CUT			DRIBBLE	202330.0
89777216.0			CUT			DRIBBLE	202330.0
89777256.0			CUT			DRIBBLE	202330.0
89777296.0			CUT			DRIBBLE	202330.0
89777336.0			CUT			DRIBBLE	202330.0
89777376.0			CUT			DRIBBLE	202330.0
89777416.0			CUT			DRIBBLE	202330.0
89777456.0			CUT			DRIBBLE	202330.0
89777496.0			CUT			DRIBBLE	202330.0
89777536.0			CUT			DRIBBLE	202330.0
89777576.0			CUT			DRIBBLE	202330.0
89777616.0			CUT			DRIBBLE	202330.0
89777656.0			CUT			DRIBBLE	202330.0
89777696.0			CUT			DRIBBLE	202330.0
89777736.0			CUT			DRIBBLE	202330.0
89777776.0			CUT			DRIBBLE	202330.0
89777816.0			CUT			DRIBBLE	202330.0
89777856.0			CUT			DRIBBLE	202330.0
89777896.0			CUT			DRIBBLE	202330.0
89777936.0			CUT			DRIBBLE	202330.0
89777976.0			CUT			DRIBBLE	202330.0
89778016.0			CUT			DRIBBLE	202330.0
89778056.0			CUT			DRIBBLE	202330.0
89778096.0			CUT			DRIBBLE	202330.0
89778136.0			CUT			DRIBBLE	202330.0
89778176.0						DRIBBLE	202330.0
89778216.0						DRIBBLE	202330.0
89778256.0						DRIBBLE	202330.0
89778296.0						DRIBBLE	202330.0
89778336.0						DRIBBLE	202330.0
89778376.0						DRIBBLE	202330.0
89778416.0						DRIBBLE	202330.0
89778456.0						DRIBBLE	202330.0
89778496.0						DRIBBLE	202330.0
89778536.0						DRIBBLE	202330.0
89778576.0						DRIBBLE	202330.0
89778616.0						DRIBBLE	202330.0
89778656.0						DRIBBLE	202330.0
89778696.0						DRIBBLE	202330.0
89778736.0						DRIBBLE	202330.0
89778776.0						DRIBBLE	202330.0
89778816.0						DRIBBLE	202330.0
89778856.0						DRIBBLE	202330.0
89778896.0						DRIBBLE	202330.0
89778936.0						DRIBBLE	202330.0
89778976.0						DRIBBLE	202330.0
89779016.0						DRIBBLE	202330.0
89779056.0						DRIBBLE	202330.0
89779096.0						DRIBBLE	202330.0
89779136.0						DRIBBLE	202330.0
89779176.0						DRIBBLE	202330.0
89779216.0						DRIBBLE	202330.0
89779256.0						DRIBBLE	202330.0
89779296.0						DRIBBLE	202330.0
89779336.0						DRIBBLE	202330.0
89779376.0						DRIBBLE	202330.0
89779416.0						DRIBBLE	202330.0
89779456.0						DRIBBLE	202330.0
89779496.0						DRIBBLE	202330.0
89779536.0						DRIBBLE	202330.0
89779576.0						DRIBBLE	202330.0
89779616.0						DRIBBLE	202330.0
89779656.0						DRIBBLE	202330.0
89779696.0						DRIBBLE	202330.0
89779736.0						DRIBBLE	202330.0
89779776.0						DRIBBLE	202330.0
89779816.0						DRIBBLE	202330.0
89779856.0						DRIBBLE	202330.0
89779896.0						DRIBBLE	202330.0
89779936.0						DRIBBLE	202330.0
89779976.0						DRIBBLE	202330.0
89780016.0						DRIBBLE	202330.0
89780056.0						DRIBBLE	202330.0
89780096.0						DRIBBLE	202330.0
89780136.0						DRIBBLE	202330.0
89780176.0						DRIBBLE	202330.0
89780216.0						DRIBBLE	202330.0
89780256.0						DRIBBLE	202330.0
89780296.0						DRIBBLE	202330.0
89780336.0						DRIBBLE	202330.0
89780376.0						DRIBBLE	202330.0
89780416.0						DRIBBLE	202330.0
89780456.0						DRIBBLE	202330.0
89780496.0						DRIBBLE	202330.0
89780536.0						DRIBBLE	202330.0
89780576.0						DRIBBLE	202330.0
89780616.0						PASS	202330.0
89780656.0						PASS	202330.0
89780696.0						PASS	202330.0
89780736.0						PASS	202330.0
89780776.0						PASS	202330.0
89780816.0						PASS	202330.0
89780856.0						PASS	202330.0
89780896.0						PASS	202330.0
89780936.0						PASS	202330.0
89780976.0						PASS	202330.0
89781016.0						PASS	202330.0
89781056.0						PASS	202330.0
89781096.0						PASS	203497.0
89781136.0						PASS	203497.0
89781176.0						PASS	203497.0
89781216.0						PASS	203497.0
89781256.0						PASS	203497.0
89781296.0						PASS	203497.0
89781336.0						PASS	203497.0
89781376.0						PASS	203497.0
89781416.0						HOLD	203497.0
89781456.0						HOLD	203497.0
89781496.0						HOLD	203497.0
89781536.0						PASS	203497.0
89781576.0						PASS	203497.0
89781616.0						PASS	203497.0
89781656.0						PASS	203497.0
89781696.0						PASS	203497.0
89781736.0						PASS	203497.0
89781776.0						PASS	203497.0
89781816.0						PASS	203497.0
89781856.0						PASS	202330.0
89781896.0						PASS	202330.0
89781936.0						PASS	202330.0
89781976.0						PASS	202330.0
89782016.0						PASS	202330.0
89782056.0						PASS	202330.0
89782096.0						DRIBBLE	202330.0
89782136.0						DRIBBLE	202330.0
89782176.0						DRIBBLE	202330.0
89782216.0						DRIBBLE	202330.0
89782256.0						DRIBBLE	202330.0
89782296.0						DRIBBLE	202330.0
89782336.0						DRIBBLE	202330.0
89782376.0						DRIBBLE	202330.0
89782416.0						DRIBBLE	202330.0
89782456.0						DRIBBLE	202330.0
89782496.0						DRIBBLE	202330.0
89782536.0						DRIBBLE	202330.0
89782576.0						DRIBBLE	202330.0
89782616.0						DRIBBLE	202330.0
89782656.0						DRIBBLE	202330.0
89782696.0						DRIBBLE	202330.0
89782736.0						DRIBBLE	202330.0
89782776.0						DRIBBLE	202330.0
89782816.0						DRIBBLE	202330.0
89782856.0						DRIBBLE	202330.0
89782896.0						DRIBBLE	202330.0
89782936.0						DRIBBLE	202330.0
89782976.0						DRIBBLE	202330.0
89783016.0						DRIBBLE	202330.0
89783056.0						DRIBBLE	202330.0
89783096.0						DRIBBLE	202330.0
89783136.0						DRIBBLE	202330.0
89783176.0						DRIBBLE	202330.0
89783216.0						DRIBBLE	202330.0
89783256.0						DRIBBLE	202330.0
89783296.0						DRIBBLE	202330.0
89783336.0						DRIBBLE	202330.0
89783376.0						DRIBBLE	202330.0
89783416.0						DRIBBLE	202330.0
89783456.0						DRIBBLE	202330.0
89783496.0						DRIBBLE	202330.0
89783536.0						DRIBBLE	202330.0
89783576.0						DRIBBLE	202330.0
89783616.0						DRIBBLE	202330.0
89783656.0						DRIBBLE	202330.0
89783696.0						DRIBBLE	202330.0
89783736.0						DRIBBLE	202330.0
89783776.0						DRIBBLE	202330.0
89783816.0						DRIBBLE	202330.0
89783856.0						DRIBBLE	202330.0
89783896.0						DRIBBLE	202330.0
89783936.0						DRIBBLE	202330.0
89783976.0						DRIBBLE	202330.0
89784016.0						DRIBBLE	202330.0
89784056.0						DRIBBLE	202330.0
89784096.0						DRIBBLE	202330.0
89784136.0						DRIBBLE	202330.0
89784176.0						DRIBBLE	202330.0
89784216.0						DRIBBLE	202330.0
89784256.0						DRIBBLE	202330.0
89784296.0						DRIBBLE	202330.0
89784336.0						DRIBBLE	202330.0
89784376.0						DRIBBLE	202330.0
89784416.0						DRIBBLE	202330.0
89784456.0						DRIBBLE	202330.0
89784496.0						DRIBBLE	202330.0
89784536.0						DRIBBLE	202330.0
89784576.0						DRIBBLE	202330.0
89784616.0						DRIBBLE	202330.0
89784656.0						DRIBBLE	202330.0
89784696.0						DRIBBLE	202330.0
89784736.0						DRIBBLE	202330.0
89784776.0						DRIBBLE	202330.0
89784816.0						DRIBBLE	202330.0
89784856.0						DRIBBLE	202330.0
89784896.0						DRIBBLE	202330.0
89784936.0						DRIBBLE	202330.0
89784976.0						DRIBBLE	202330.0
89785016.0						DRIBBLE	202330.0
89785056.0						DRIBBLE	202330.0
89785096.0						DRIBBLE	202330.0
89785136.0						DRIBBLE	202330.0
89785176.0						DRIBBLE	202330.0
89785216.0						DRIBBLE	202330.0
89785256.0						PASS	202330.0
89785296.0						PASS	202330.0
89785336.0						PASS	202330.0
89785376.0						PASS	202330.0
89785416.0						PASS	203918.0
89785456.0						PASS	203918.0
89785496.0						PASS	203918.0
89785536.0						PASS	203918.0
89785576.0						PASS	203918.0
89785616.0						PASS	203918.0
89785656.0						PASS	203918.0
89785696.0						PASS	203918.0
89785736.0						PASS	203918.0
89785776.0						PASS	203918.0
89785816.0						DRIBBLE	203918.0
89785856.0						DRIBBLE	203918.0
89785896.0						DRIBBLE	203918.0
89785936.0						DRIBBLE	203918.0
89785976.0						DRIBBLE	203918.0
89786016.0						DRIBBLE	203918.0
89786056.0						DRIBBLE	203918.0
89786096.0						DRIBBLE	203918.0
89786136.0						DRIBBLE	203918.0
89786176.0						DRIBBLE	203918.0
89786216.0						DRIBBLE	203918.0
89786256.0						DRIBBLE	203918.0
89786296.0						DRIBBLE	203918.0
89786336.0						DRIBBLE	203918.0
89786376.0						DRIBBLE	203918.0
89786416.0						DRIBBLE	203918.0
89786456.0						DRIBBLE	203918.0
89786496.0						DRIBBLE	203918.0
89786536.0						DRIBBLE	203918.0
89786576.0						DRIBBLE	203918.0
89786616.0						DRIBBLE	203918.0
89786656.0						DRIBBLE	203918.0
89786696.0						DRIBBLE	203918.0
89786736.0						DRIBBLE	203918.0
89786776.0						DRIBBLE	203918.0
89786816.0						DRIBBLE	203918.0
89786856.0						DRIBBLE	203918.0
89786896.0						DRIBBLE	203918.0
89786936.0						DRIBBLE	203918.0
89786976.0						DRIBBLE	203918.0
89787016.0						DRIBBLE	203918.0
89787056.0						DRIBBLE	203918.0
89787096.0						DRIBBLE	203918.0
89787136.0						DRIBBLE	203918.0
89787176.0						DRIBBLE	203918.0
89787216.0						DRIBBLE	203918.0
89787256.0						DRIBBLE	203918.0
89787296.0						DRIBBLE	203918.0
89787336.0						DRIBBLE	203918.0
89787376.0						DRIBBLE	203918.0
89787416.0						DRIBBLE	203918.0
89787456.0			DRIVE			DRIBBLE	203918.0
89787496.0			DRIVE			DRIBBLE	203918.0
89787536.0			DRIVE			DRIBBLE	203918.0
89787576.0			DRIVE			DRIBBLE	203918.0
89787616.0			DRIVE			DRIBBLE	203918.0
89787656.0			DRIVE			DRIBBLE	203918.0
89787696.0			DRIVE	CUT		DRIBBLE	203918.0
89787736.0			DRIVE	CUT		DRIBBLE	203918.0
89787776.0			DRIVE	CUT		DRIBBLE	203918.0
89787816.0			DRIVE	CUT		DRIBBLE	203918.0
89787856.0			DRIVE	CUT		DRIBBLE	203918.0
89787896.0			DRIVE	CUT		DRIBBLE	203918.0
89787936.0			DRIVE	CUT		DRIBBLE	203918.0
89787976.0			DRIVE	CUT		DRIBBLE	203918.0
89788016.0			DRIVE	CUT		DRIBBLE	203918.0
89788056.0			DRIVE	CUT		DRIBBLE	203918.0
89788096.0			DRIVE	CUT		DRIBBLE	203918.0
89788136.0			DRIVE	CUT		DRIBBLE	203918.0
89788176.0			DRIVE	CUT		DRIBBLE	203918.0
89788216.0			DRIVE	CUT		DRIBBLE	203918.0
89788256.0			DRIVE	CUT		DRIBBLE	203918.0
89788296.0			DRIVE	CUT		DRIBBLE	203918.0
89788336.0			DRIVE	CUT		DRIBBLE	203918.0
89788376.0			DRIVE	CUT		DRIBBLE	203918.0
89788416.0			DRIVE	CUT		DRIBBLE	203918.0
89788456.0			DRIVE	CUT		DRIBBLE	203918.0
89788496.0			DRIVE	CUT		DRIBBLE	203918.0
89788536.0				CUT		PASS	203918.0
89788576.0				CUT		PASS	203918.0
89788616.0				CUT		PASS	203918.0
89788656.0				CUT		PASS	203918.0
89788696.0				CUT		PASS	203918.0
89788736.0				CUT		PASS	203918.0
89788776.0				CUT		PASS	203918.0
89788816.0				CUT		PASS	203918.0
89788856.0				CUT		PASS	203918.0
89788896.0				CUT		PASS	203918.0
89788936.0				CUT		PASS	203918.0
89788976.0				CUT		PASS	203918.0
89789016.0				CUT		PASS	203918.0
89789056.0				CUT		PASS	203918.0
89789096.0				CUT		PASS	203918.0
89789136.0				CUT		PASS	203918.0
89789176.0				CUT		PASS	203918.0
89789216.0						PASS	203918.0
89789256.0						PASS	203918.0
89789296.0						PASS	203918.0
89789336.0						PASS	203526.0
89789376.0						PASS	203526.0
89789416.0						PASS	203526.0
89789456.0						PASS	203526.0
89789496.0						PASS	203526.0
89789536.0						PASS	203526.0
89789576.0						PASS	203526.0
89789616.0						PASS	203526.0
89789656.0						PASS	203526.0
89789696.0						PASS	203526.0
89789736.0						PASS	203526.0
89789776.0						HOLD	203526.0
89789816.0						HOLD	203526.0
89789856.0						HOLD	203526.0
89789896.0						HOLD	203526.0
89789936.0						HOLD	203526.0
89789976.0						HOLD	203526.0
89790016.0						HOLD	203526.0
89790056.0						MADE SHOT	203526.0
