# Supplementary material for: Modeling the formation of defensive gaps in basketball: Cutting on a teammate’s drive
Source: PLoS One. 2023 Feb 7;18(2):e0281467. doi: 10.1371/journal.pone.0281467 (PMC9904462; doi:10.1371/journal.pone.0281467)
Supplement: S1 File — Contains action/event labels for the 462 analyzed sequences used in the paper. With the help of the gameIDs and times (last 8 digits of the real time entries), it can be bound to the raw SportVU data available online: https://github.com/linouk23/NBA-Player-Movements/tree/master/data/2016.NBA.Raw.SportVU.Game.Logs. (ZIP) [file pone.0281467.s031.zip › 0021500068_90777648-90785088.csv]

Unnamed: 0	202334.0	203081.0	203459.0	203086.0	203090.0	EVENT	BALL_HANDLER
90777648.0						DRIBBLE	203081.0
90777688.0						DRIBBLE	203081.0
90777728.0						DRIBBLE	203081.0
90777768.0						DRIBBLE	203081.0
90777808.0						DRIBBLE	203081.0
90777848.0						DRIBBLE	203081.0
90777888.0						DRIBBLE	203081.0
90777928.0						DRIBBLE	203081.0
90777968.0						DRIBBLE	203081.0
90778008.0						DRIBBLE	203081.0
90778048.0						DRIBBLE	203081.0
90778088.0						DRIBBLE	203081.0
90778128.0						DRIBBLE	203081.0
90778168.0						DRIBBLE	203081.0
90778208.0						DRIBBLE	203081.0
90778248.0						DRIBBLE	203081.0
90778288.0						DRIBBLE	203081.0
90778328.0						DRIBBLE	203081.0
90778368.0						DRIBBLE	203081.0
90778408.0						DRIBBLE	203081.0
90778448.0						DRIBBLE	203081.0
90778488.0						DRIBBLE	203081.0
90778528.0						DRIBBLE	203081.0
90778568.0						DRIBBLE	203081.0
90778608.0						DRIBBLE	203081.0
90778648.0						DRIBBLE	203081.0
90778688.0						DRIBBLE	203081.0
90778728.0						DRIBBLE	203081.0
90778768.0						DRIBBLE	203081.0
90778808.0						DRIBBLE	203081.0
90778848.0						DRIBBLE	203081.0
90778888.0						DRIBBLE	203081.0
90778928.0						DRIBBLE	203081.0
90778968.0						DRIBBLE	203081.0
90779008.0						DRIBBLE	203081.0
90779048.0						DRIBBLE	203081.0
90779088.0						DRIBBLE	203081.0
90779128.0						DRIBBLE	203081.0
90779168.0						DRIBBLE	203081.0
90779208.0						DRIBBLE	203081.0
90779248.0						PASS	203081.0
90779288.0						PASS	203081.0
90779328.0						PASS	203081.0
90779368.0						PASS	203081.0
90779408.0						PASS	203081.0
90779448.0						PASS	203081.0
90779488.0						PASS	203081.0
90779528.0						PASS	203081.0
90779568.0						PASS	203081.0
90779608.0						PASS	203081.0
90779648.0						PASS	203081.0
90779688.0						PASS	203081.0
90779728.0						PASS	203081.0
90779768.0						PASS	203081.0
90779808.0						PASS	203081.0
90779848.0						PASS	203081.0
90779888.0						PASS	203081.0
90779928.0						PASS	203459.0
90779968.0						PASS	203459.0
90780008.0						PASS	203459.0
90780048.0						PASS	203459.0
90780088.0						HOLD	203459.0
90780128.0						HOLD	203459.0
90780168.0						HOLD	203459.0
90780208.0						HOLD	203459.0
90780248.0						HOLD	203459.0
90780288.0						HOLD	203459.0
90780328.0						HOLD	203459.0
90780368.0						HOLD	203459.0
90780408.0						HOLD	203459.0
90780448.0						HOLD	203459.0
90780488.0						HOLD	203459.0
90780528.0						HOLD	203459.0
90780568.0						HOLD	203459.0
90780608.0						HOLD	203459.0
90780648.0						HOLD	203459.0
90780688.0						HOLD	203459.0
90780728.0						HOLD	203459.0
90780768.0						HOLD	203459.0
90780808.0						HOLD	203459.0
90780848.0						HOLD	203459.0
90780888.0						HOLD	203459.0
90780928.0						HOLD	203459.0
90780968.0						HOLD	203459.0
90781008.0						PASS	203459.0
90781048.0						PASS	203459.0
90781088.0						PASS	203459.0
90781128.0						PASS	203459.0
90781168.0						PASS	203459.0
90781208.0						PASS	203459.0
90781248.0						PASS	203459.0
90781288.0						PASS	203459.0
90781328.0						PASS	203459.0
90781368.0						PASS	203459.0
90781408.0						PASS	203081.0
90781448.0						PASS	203081.0
90781488.0						PASS	203081.0
90781528.0						PASS	203081.0
90781568.0						PASS	203081.0
90781608.0						PASS	203081.0
90781648.0						PASS	203081.0
90781688.0						PASS	203081.0
90781728.0						PASS	203081.0
90781768.0						DRIBBLE	203081.0
90781808.0						DRIBBLE	203081.0
90781848.0						DRIBBLE	203081.0
90781888.0						DRIBBLE	203081.0
90781928.0						DRIBBLE	203081.0
90781968.0						DRIBBLE	203081.0
90782008.0						DRIBBLE	203081.0
90782048.0						DRIBBLE	203081.0
90782088.0						DRIBBLE	203081.0
90782128.0						DRIBBLE	203081.0
90782168.0						DRIBBLE	203081.0
90782208.0						DRIBBLE	203081.0
90782248.0						DRIBBLE	203081.0
90782288.0						DRIBBLE	203081.0
90782328.0						DRIBBLE	203081.0
90782368.0						DRIBBLE	203081.0
90782408.0						DRIBBLE	203081.0
90782448.0						DRIBBLE	203081.0
90782488.0						DRIBBLE	203081.0
90782528.0						DRIBBLE	203081.0
90782568.0						DRIBBLE	203081.0
90782608.0						DRIBBLE	203081.0
90782648.0						DRIBBLE	203081.0
90782688.0						DRIBBLE	203081.0
90782728.0		DRIVE				DRIBBLE	203081.0
90782768.0		DRIVE				DRIBBLE	203081.0
90782808.0		DRIVE				DRIBBLE	203081.0
90782848.0		DRIVE				DRIBBLE	203081.0
90782888.0		DRIVE				DRIBBLE	203081.0
90782928.0		DRIVE				DRIBBLE	203081.0
90782968.0		DRIVE				DRIBBLE	203081.0
90783008.0		DRIVE				DRIBBLE	203081.0
90783048.0		DRIVE				DRIBBLE	203081.0
90783088.0		DRIVE				DRIBBLE	203081.0
90783128.0		DRIVE				DRIBBLE	203081.0
90783168.0		DRIVE				DRIBBLE	203081.0
90783208.0		DRIVE				DRIBBLE	203081.0
90783248.0		DRIVE				DRIBBLE	203081.0
90783288.0		DRIVE				DRIBBLE	203081.0
90783328.0		DRIVE				DRIBBLE	203081.0
90783368.0		DRIVE				DRIBBLE	203081.0
90783408.0		DRIVE				DRIBBLE	203081.0
90783448.0		DRIVE				DRIBBLE	203081.0
90783488.0		DRIVE				DRIBBLE	203081.0
90783528.0		DRIVE				DRIBBLE	203081.0
90783568.0		DRIVE				DRIBBLE	203081.0
90783608.0		DRIVE				DRIBBLE	203081.0
90783648.0		DRIVE				DRIBBLE	203081.0
90783688.0		DRIVE				DRIBBLE	203081.0
90783728.0		DRIVE				DRIBBLE	203081.0
90783768.0		DRIVE				DRIBBLE	203081.0
90783808.0		DRIVE				DRIBBLE	203081.0
90783848.0		DRIVE				DRIBBLE	203081.0
90783888.0		DRIVE				DRIBBLE	203081.0
90783928.0		DRIVE				DRIBBLE	203081.0
90783968.0		DRIVE				DRIBBLE	203081.0
90784008.0		DRIVE				DRIBBLE	203081.0
90784048.0						PASS	203081.0
90784088.0						PASS	203081.0
90784128.0						PASS	203081.0
90784168.0						PASS	203081.0
90784208.0						PASS	203081.0
90784248.0						PASS	203081.0
90784288.0						PASS	203081.0
90784328.0						PASS	203081.0
90784368.0						PASS	203081.0
90784408.0						PASS	203081.0
90784448.0						PASS	203086.0
90784488.0						PASS	203086.0
90784528.0						PASS	203086.0
90784568.0						PASS	203086.0
90784608.0						PASS	203086.0
90784648.0						PASS	203086.0
90784688.0						PASS	203086.0
90784728.0						PASS	203086.0
90784768.0						PASS	203086.0
90784808.0						PASS	203086.0
90784848.0						HOLD	203086.0
90784888.0						HOLD	203086.0
90784928.0						HOLD	203086.0
90784968.0						HOLD	203086.0
90785008.0						HOLD	203086.0
90785048.0						HOLD	203086.0
90785088.0						MISSED SHOT	203086.0
