# Supplementary material for: Modeling the formation of defensive gaps in basketball: Cutting on a teammate’s drive
Source: PLoS One. 2023 Feb 7;18(2):e0281467. doi: 10.1371/journal.pone.0281467 (PMC9904462; doi:10.1371/journal.pone.0281467)
Supplement: S1 File — Contains action/event labels for the 462 analyzed sequences used in the paper. With the help of the gameIDs and times (last 8 digits of the real time entries), it can be bound to the raw SportVU data available online: https://github.com/linouk23/NBA-Player-Movements/tree/master/data/2016.NBA.Raw.SportVU.Game.Logs. (ZIP) [file pone.0281467.s031.zip › 0021500070_75860336-75874376.csv]

Unnamed: 0	201142.0	201566.0	201586.0	203079.0	203500.0	EVENT	BALL_HANDLER
75860336.0						DRIBBLE	201566.0
75860376.0						DRIBBLE	201566.0
75860416.0						DRIBBLE	201566.0
75860456.0						DRIBBLE	201566.0
75860496.0						DRIBBLE	201566.0
75860536.0						DRIBBLE	201566.0
75860576.0						DRIBBLE	201566.0
75860616.0						DRIBBLE	201566.0
75860656.0						DRIBBLE	201566.0
75860696.0						DRIBBLE	201566.0
75860736.0						DRIBBLE	201566.0
75860776.0						DRIBBLE	201566.0
75860816.0						DRIBBLE	201566.0
75860856.0						DRIBBLE	201566.0
75860896.0						DRIBBLE	201566.0
75860936.0						DRIBBLE	201566.0
75860976.0						DRIBBLE	201566.0
75861016.0						DRIBBLE	201566.0
75861056.0						DRIBBLE	201566.0
75861096.0						DRIBBLE	201566.0
75861136.0						DRIBBLE	201566.0
75861176.0						DRIBBLE	201566.0
75861216.0						DRIBBLE	201566.0
75861256.0						DRIBBLE	201566.0
75861296.0						DRIBBLE	201566.0
75861336.0						DRIBBLE	201566.0
75861376.0						DRIBBLE	201566.0
75861416.0						DRIBBLE	201566.0
75861456.0						DRIBBLE	201566.0
75861496.0						DRIBBLE	201566.0
75861536.0						DRIBBLE	201566.0
75861576.0						DRIBBLE	201566.0
75861616.0						DRIBBLE	201566.0
75861656.0						DRIBBLE	201566.0
75861696.0						DRIBBLE	201566.0
75861736.0						DRIBBLE	201566.0
75861776.0						DRIBBLE	201566.0
75861816.0						DRIBBLE	201566.0
75861856.0						DRIBBLE	201566.0
75861896.0						DRIBBLE	201566.0
75861936.0						DRIBBLE	201566.0
75861976.0						DRIBBLE	201566.0
75862016.0						DRIBBLE	201566.0
75862056.0						DRIBBLE	201566.0
75862096.0						DRIBBLE	201566.0
75862136.0						DRIBBLE	201566.0
75862176.0						DRIBBLE	201566.0
75862216.0						DRIBBLE	201566.0
75862256.0						DRIBBLE	201566.0
75862296.0						DRIBBLE	201566.0
75862336.0						DRIBBLE	201566.0
75862376.0						DRIBBLE	201566.0
75862416.0						DRIBBLE	201566.0
75862456.0						DRIBBLE	201566.0
75862496.0						DRIBBLE	201566.0
75862536.0						DRIBBLE	201566.0
75862576.0						DRIBBLE	201566.0
75862616.0						DRIBBLE	201566.0
75862656.0						DRIBBLE	201566.0
75862696.0						DRIBBLE	201566.0
75862736.0						DRIBBLE	201566.0
75862776.0						DRIBBLE	201566.0
75862816.0						DRIBBLE	201566.0
75862856.0						DRIBBLE	201566.0
75862896.0						DRIBBLE	201566.0
75862936.0						DRIBBLE	201566.0
75862976.0						DRIBBLE	201566.0
75863016.0						DRIBBLE	201566.0
75863056.0						DRIBBLE	201566.0
75863096.0						DRIBBLE	201566.0
75863136.0						DRIBBLE	201566.0
75863176.0						DRIBBLE	201566.0
75863216.0						DRIBBLE	201566.0
75863256.0						DRIBBLE	201566.0
75863296.0						DRIBBLE	201566.0
75863336.0						DRIBBLE	201566.0
75863376.0						DRIBBLE	201566.0
75863416.0						DRIBBLE	201566.0
75863456.0						DRIBBLE	201566.0
75863496.0						DRIBBLE	201566.0
75863536.0						DRIBBLE	201566.0
75863576.0						DRIBBLE	201566.0
75863616.0						DRIBBLE	201566.0
75863656.0						DRIBBLE	201566.0
75863696.0						DRIBBLE	201566.0
75863736.0						DRIBBLE	201566.0
75863776.0						DRIBBLE	201566.0
75863816.0						DRIBBLE	201566.0
75863856.0						DRIBBLE	201566.0
75863896.0						DRIBBLE	201566.0
75863936.0						DRIBBLE	201566.0
75863976.0						DRIBBLE	201566.0
75864016.0						DRIBBLE	201566.0
75864056.0						DRIBBLE	201566.0
75864096.0						DRIBBLE	201566.0
75864136.0						DRIBBLE	201566.0
75864176.0						DRIBBLE	201566.0
75864216.0						DRIBBLE	201566.0
75864256.0						DRIBBLE	201566.0
75864296.0						DRIBBLE	201566.0
75864336.0						DRIBBLE	201566.0
75864376.0						DRIBBLE	201566.0
75864416.0						DRIBBLE	201566.0
75864456.0						DRIBBLE	201566.0
75864496.0						DRIBBLE	201566.0
75864536.0						DRIBBLE	201566.0
75864576.0						DRIBBLE	201566.0
75864616.0						DRIBBLE	201566.0
75864656.0						DRIBBLE	201566.0
75864696.0						DRIBBLE	201566.0
75864736.0						DRIBBLE	201566.0
75864776.0						DRIBBLE	201566.0
75864816.0						DRIBBLE	201566.0
75864856.0						DRIBBLE	201566.0
75864896.0						DRIBBLE	201566.0
75864936.0						DRIBBLE	201566.0
75864976.0						DRIBBLE	201566.0
75865016.0						DRIBBLE	201566.0
75865056.0						DRIBBLE	201566.0
75865096.0						DRIBBLE	201566.0
75865136.0						DRIBBLE	201566.0
75865176.0						DRIBBLE	201566.0
75865216.0						DRIBBLE	201566.0
75865256.0						DRIBBLE	201566.0
75865296.0						DRIBBLE	201566.0
75865336.0						DRIBBLE	201566.0
75865376.0						DRIBBLE	201566.0
75865416.0						DRIBBLE	201566.0
75865456.0						DRIBBLE	201566.0
75865496.0						DRIBBLE	201566.0
75865536.0						DRIBBLE	201566.0
75865576.0						DRIBBLE	201566.0
75865616.0						DRIBBLE	201566.0
75865656.0						DRIBBLE	201566.0
75865696.0						DRIBBLE	201566.0
75865736.0						DRIBBLE	201566.0
75865776.0						DRIBBLE	201566.0
75865816.0						DRIBBLE	201566.0
75865856.0						DRIBBLE	201566.0
75865896.0						DRIBBLE	201566.0
75865936.0						DRIBBLE	201566.0
75865976.0						DRIBBLE	201566.0
75866016.0						DRIBBLE	201566.0
75866056.0						DRIBBLE	201566.0
75866096.0						DRIBBLE	201566.0
75866136.0						DRIBBLE	201566.0
75866176.0						DRIBBLE	201566.0
75866216.0						DRIBBLE	201566.0
75866256.0						DRIBBLE	201566.0
75866296.0						DRIBBLE	201566.0
75866336.0						DRIBBLE	201566.0
75866376.0						DRIBBLE	201566.0
75866416.0						DRIBBLE	201566.0
75866456.0						DRIBBLE	201566.0
75866496.0						DRIBBLE	201566.0
75866536.0						DRIBBLE	201566.0
75866576.0						DRIBBLE	201566.0
75866616.0						DRIBBLE	201566.0
75866656.0						DRIBBLE	201566.0
75866696.0						DRIBBLE	201566.0
75866736.0						DRIBBLE	201566.0
75866776.0						DRIBBLE	201566.0
75866816.0						DRIBBLE	201566.0
75866856.0						DRIBBLE	201566.0
75866896.0						DRIBBLE	201566.0
75866936.0						DRIBBLE	201566.0
75866976.0						DRIBBLE	201566.0
75867016.0						DRIBBLE	201566.0
75867056.0						DRIBBLE	201566.0
75867096.0						DRIBBLE	201566.0
75867136.0						DRIBBLE	201566.0
75867176.0						DRIBBLE	201566.0
75867216.0						DRIBBLE	201566.0
75867256.0						DRIBBLE	201566.0
75867296.0						DRIBBLE	201566.0
75867336.0						DRIBBLE	201566.0
75867376.0						DRIBBLE	201566.0
75867416.0						DRIBBLE	201566.0
75867456.0						DRIBBLE	201566.0
75867496.0						DRIBBLE	201566.0
75867536.0						DRIBBLE	201566.0
75867576.0						DRIBBLE	201566.0
75867616.0						DRIBBLE	201566.0
75867656.0						DRIBBLE	201566.0
75867696.0						DRIBBLE	201566.0
75867736.0						DRIBBLE	201566.0
75867776.0						DRIBBLE	201566.0
75867816.0						DRIBBLE	201566.0
75867856.0						DRIBBLE	201566.0
75867896.0						DRIBBLE	201566.0
75867936.0						DRIBBLE	201566.0
75867976.0						DRIBBLE	201566.0
75868016.0						DRIBBLE	201566.0
75868056.0						DRIBBLE	201566.0
75868096.0						DRIBBLE	201566.0
75868136.0						DRIBBLE	201566.0
75868176.0						DRIBBLE	201566.0
75868216.0						DRIBBLE	201566.0
75868256.0						DRIBBLE	201566.0
75868296.0						DRIBBLE	201566.0
75868336.0						DRIBBLE	201566.0
75868376.0						DRIBBLE	201566.0
75868416.0						DRIBBLE	201566.0
75868456.0						DRIBBLE	201566.0
75868496.0						DRIBBLE	201566.0
75868536.0						DRIBBLE	201566.0
75868576.0						DRIBBLE	201566.0
75868616.0						DRIBBLE	201566.0
75868656.0						DRIBBLE	201566.0
75868696.0						DRIBBLE	201566.0
75868736.0						DRIBBLE	201566.0
75868776.0						DRIBBLE	201566.0
75868816.0						DRIBBLE	201566.0
75868856.0						DRIBBLE	201566.0
75868896.0						DRIBBLE	201566.0
75868936.0						DRIBBLE	201566.0
75868976.0						DRIBBLE	201566.0
75869016.0						DRIBBLE	201566.0
75869056.0						DRIBBLE	201566.0
75869096.0						DRIBBLE	201566.0
75869136.0						DRIBBLE	201566.0
75869176.0						DRIBBLE	201566.0
75869216.0						DRIBBLE	201566.0
75869256.0						DRIBBLE	201566.0
75869296.0						DRIBBLE	201566.0
75869336.0						DRIBBLE	201566.0
75869376.0						DRIBBLE	201566.0
75869416.0						DRIBBLE	201566.0
75869456.0						DRIBBLE	201566.0
75869496.0						DRIBBLE	201566.0
75869536.0						DRIBBLE	201566.0
75869576.0						DRIBBLE	201566.0
75869616.0						DRIBBLE	201566.0
75869656.0						DRIBBLE	201566.0
75869696.0						DRIBBLE	201566.0
75869736.0						DRIBBLE	201566.0
75869776.0						DRIBBLE	201566.0
75869816.0						DRIBBLE	201566.0
75869856.0						DRIBBLE	201566.0
75869896.0						DRIBBLE	201566.0
75869936.0						DRIBBLE	201566.0
75869976.0						DRIBBLE	201566.0
75870016.0						DRIBBLE	201566.0
75870056.0						DRIBBLE	201566.0
75870096.0						DRIBBLE	201566.0
75870136.0						DRIBBLE	201566.0
75870176.0						DRIBBLE	201566.0
75870216.0						DRIBBLE	201566.0
75870256.0						DRIBBLE	201566.0
75870296.0						DRIBBLE	201566.0
75870336.0						DRIBBLE	201566.0
75870376.0						DRIBBLE	201566.0
75870416.0						DRIBBLE	201566.0
75870456.0						DRIBBLE	201566.0
75870496.0						DRIBBLE	201566.0
75870536.0						DRIBBLE	201566.0
75870576.0						DRIBBLE	201566.0
75870616.0						DRIBBLE	201566.0
75870656.0						DRIBBLE	201566.0
75870696.0						DRIBBLE	201566.0
75870736.0						DRIBBLE	201566.0
75870776.0						DRIBBLE	201566.0
75870816.0						DRIBBLE	201566.0
75870856.0						DRIBBLE	201566.0
75870896.0						DRIBBLE	201566.0
75870936.0						DRIBBLE	201566.0
75870976.0						DRIBBLE	201566.0
75871016.0						DRIBBLE	201566.0
75871056.0						DRIBBLE	201566.0
75871096.0						DRIBBLE	201566.0
75871136.0						DRIBBLE	201566.0
75871176.0						DRIBBLE	201566.0
75871216.0						DRIBBLE	201566.0
75871256.0						DRIBBLE	201566.0
75871296.0						DRIBBLE	201566.0
75871336.0						DRIBBLE	201566.0
75871376.0						DRIBBLE	201566.0
75871416.0						DRIBBLE	201566.0
75871456.0						DRIBBLE	201566.0
75871496.0						DRIBBLE	201566.0
75871536.0						DRIBBLE	201566.0
75871576.0						DRIBBLE	201566.0
75871616.0						DRIBBLE	201566.0
75871656.0		DRIVE				DRIBBLE	201566.0
75871696.0		DRIVE				DRIBBLE	201566.0
75871736.0		DRIVE				DRIBBLE	201566.0
75871776.0		DRIVE				DRIBBLE	201566.0
75871816.0		DRIVE				DRIBBLE	201566.0
75871856.0		DRIVE				DRIBBLE	201566.0
75871896.0		DRIVE				DRIBBLE	201566.0
75871936.0		DRIVE				DRIBBLE	201566.0
75871976.0		DRIVE				DRIBBLE	201566.0
75872016.0	CUT	DRIVE				DRIBBLE	201566.0
75872056.0	CUT	DRIVE				DRIBBLE	201566.0
75872096.0	CUT	DRIVE				DRIBBLE	201566.0
75872136.0	CUT	DRIVE				DRIBBLE	201566.0
75872176.0	CUT	DRIVE				DRIBBLE	201566.0
75872216.0	CUT	DRIVE				DRIBBLE	201566.0
75872256.0	CUT	DRIVE				DRIBBLE	201566.0
75872296.0	CUT	DRIVE				DRIBBLE	201566.0
75872336.0	CUT	DRIVE				DRIBBLE	201566.0
75872376.0	CUT	DRIVE				DRIBBLE	201566.0
75872416.0	CUT	DRIVE				DRIBBLE	201566.0
75872456.0	CUT	DRIVE				DRIBBLE	201566.0
75872496.0	CUT	DRIVE				DRIBBLE	201566.0
75872536.0	CUT	DRIVE				DRIBBLE	201566.0
75872576.0	CUT					PASS	201566.0
75872616.0	CUT					PASS	201566.0
75872656.0	CUT					PASS	201566.0
75872696.0	CUT					PASS	201566.0
75872736.0	CUT					PASS	201566.0
75872776.0	CUT					PASS	201566.0
75872816.0	CUT					PASS	201566.0
75872856.0	CUT					PASS	201566.0
75872896.0	CUT					PASS	201566.0
75872936.0	CUT					PASS	201566.0
75872976.0	CUT					PASS	201566.0
75873016.0	CUT					PASS	201566.0
75873056.0	CUT					PASS	201566.0
75873096.0	CUT					PASS	201142.0
75873136.0	CUT					PASS	201142.0
75873176.0	CUT					PASS	201142.0
75873216.0	CUT					PASS	201142.0
75873256.0	CUT					PASS	201142.0
75873296.0	CUT					HOLD	201142.0
75873336.0	CUT					HOLD	201142.0
75873376.0	CUT					HOLD	201142.0
75873416.0	CUT					PASS	201142.0
75873456.0	CUT					PASS	201142.0
75873496.0	CUT					PASS	201142.0
75873536.0						PASS	201142.0
75873576.0						PASS	201142.0
75873616.0						PASS	201566.0
75873656.0						PASS	201566.0
75873696.0						PASS	201566.0
75873736.0						PASS	201566.0
75873776.0						PASS	201566.0
75873816.0						PASS	201566.0
75873856.0						PASS	201566.0
75873896.0						PASS	201566.0
75873936.0						PASS	201566.0
75873976.0						PASS	201566.0
75874016.0						DRIBBLE	201566.0
75874056.0						DRIBBLE	201566.0
75874096.0						DRIBBLE	201566.0
75874136.0						DRIBBLE	201566.0
75874176.0						DRIBBLE	201566.0
75874216.0						DRIBBLE	201566.0
75874256.0						DRIBBLE	201566.0
75874296.0						DRIBBLE	201566.0
75874336.0						DRIBBLE	201566.0
75874376.0						TOPASS	201566.0
