# Supplementary material for: Modeling the formation of defensive gaps in basketball: Cutting on a teammate’s drive
Source: PLoS One. 2023 Feb 7;18(2):e0281467. doi: 10.1371/journal.pone.0281467 (PMC9904462; doi:10.1371/journal.pone.0281467)
Supplement: S1 File — Contains action/event labels for the 462 analyzed sequences used in the paper. With the help of the gameIDs and times (last 8 digits of the real time entries), it can be bound to the raw SportVU data available online: https://github.com/linouk23/NBA-Player-Movements/tree/master/data/2016.NBA.Raw.SportVU.Game.Logs. (ZIP) [file pone.0281467.s031.zip › 0021500071_73336288-73346848.csv]

Unnamed: 0	2755.0	202357.0	203476.0	203897.0	203952.0	EVENT	BALL_HANDLER
73336288.0						NO POSSESSION	203476.0
73336328.0						NO POSSESSION	203476.0
73336368.0						NO POSSESSION	203476.0
73336408.0						NO POSSESSION	203476.0
73336448.0						NO POSSESSION	203476.0
73336488.0			CUT			NO POSSESSION	203476.0
73336528.0			CUT			NO POSSESSION
73336568.0			CUT			NO POSSESSION
73336608.0			CUT			NO POSSESSION
73336648.0			CUT			NO POSSESSION
73336688.0			CUT			NO POSSESSION
73336728.0			CUT			NO POSSESSION
73336768.0			CUT			NO POSSESSION
73336808.0			CUT			NO POSSESSION
73336848.0			CUT			NO POSSESSION
73336888.0			CUT			NO POSSESSION
73336928.0			CUT			NO POSSESSION
73336968.0			CUT			NO POSSESSION
73337008.0			CUT			NO POSSESSION
73337048.0			CUT			NO POSSESSION
73337088.0			CUT			NO POSSESSION
73337128.0			CUT			NO POSSESSION
73337168.0			CUT			NO POSSESSION
73337208.0			CUT			NO POSSESSION
73337248.0			CUT			NO POSSESSION
73337288.0			CUT			NO POSSESSION
73337328.0			CUT			NO POSSESSION
73337368.0			CUT			NO POSSESSION	203952.0
73337408.0			CUT			NO POSSESSION	203952.0
73337448.0						NO POSSESSION	203952.0
73337488.0						NO POSSESSION	203952.0
73337528.0						NO POSSESSION	203952.0
73337568.0						NO POSSESSION	203952.0
73337608.0						NO POSSESSION	203952.0
73337648.0						NO POSSESSION	203952.0
73337688.0						NO POSSESSION	203952.0
73337728.0						NO POSSESSION	203952.0
73337768.0						NO POSSESSION	203952.0
73337808.0						HOLD	203952.0
73337848.0						HOLD	203952.0
73337888.0						HOLD	203952.0
73337928.0						HOLD	203952.0
73337968.0						HOLD	203952.0
73338008.0						HOLD	203952.0
73338048.0						HOLD	203952.0
73338088.0						HOLD	203952.0
73338128.0						HOLD	203952.0
73338168.0						HOLD	203952.0
73338208.0						HOLD	203952.0
73338248.0						HOLD	203952.0
73338288.0						HOLD	203952.0
73338328.0						HOLD	203952.0
73338368.0						HOLD	203952.0
73338408.0						HOLD	203952.0
73338448.0						HOLD	203952.0
73338488.0						HOLD	203952.0
73338528.0						HOLD	203952.0
73338568.0						HOLD	203952.0
73338608.0						HOLD	203952.0
73338648.0						HOLD	203952.0
73338688.0						HOLD	203952.0
73338728.0						HOLD	203952.0
73338768.0						HOLD	203952.0
73338808.0						HOLD	203952.0
73338848.0						HOLD	203952.0
73338888.0						HOLD	203952.0
73338928.0						PASS	203952.0
73338968.0						PASS	203952.0
73339008.0						PASS	203952.0
73339048.0						PASS	203952.0
73339088.0						PASS	203952.0
73339128.0						PASS	203952.0
73339168.0						PASS	203952.0
73339208.0						PASS	203952.0
73339248.0						PASS	203952.0
73339288.0						PASS	203952.0
73339328.0						PASS	203952.0
73339368.0						PASS	203952.0
73339408.0						PASS	203952.0
73339448.0						PASS	203952.0
73339488.0						PASS	203952.0
73339528.0						PASS	203952.0
73339568.0						PASS	2755.0
73339608.0						PASS	2755.0
73339648.0						PASS	2755.0
73339688.0						PASS	2755.0
73339728.0						PASS	2755.0
73339768.0						PASS	2755.0
73339808.0						PASS	2755.0
73339848.0						PASS	2755.0
73339888.0						PASS	2755.0
73339928.0						PASS	2755.0
73339968.0	DRIVE					DRIBBLE	2755.0
73340008.0	DRIVE					DRIBBLE	2755.0
73340048.0	DRIVE					DRIBBLE	2755.0
73340088.0	DRIVE					DRIBBLE	2755.0
73340128.0	DRIVE					DRIBBLE	2755.0
73340168.0	DRIVE					DRIBBLE	2755.0
73340208.0	DRIVE					DRIBBLE	2755.0
73340248.0	DRIVE					DRIBBLE	2755.0
73340288.0	DRIVE					DRIBBLE	2755.0
73340328.0	DRIVE					DRIBBLE	2755.0
73340368.0	DRIVE					DRIBBLE	2755.0
73340408.0	DRIVE					DRIBBLE	2755.0
73340448.0	DRIVE					DRIBBLE	2755.0
73340488.0	DRIVE					DRIBBLE	2755.0
73340528.0	DRIVE					DRIBBLE	2755.0
73340568.0	DRIVE					DRIBBLE	2755.0
73340608.0	DRIVE					DRIBBLE	2755.0
73340648.0	DRIVE					DRIBBLE	2755.0
73340688.0	DRIVE					DRIBBLE	2755.0
73340728.0	DRIVE					DRIBBLE	2755.0
73340768.0	DRIVE					DRIBBLE	2755.0
73340808.0	DRIVE					DRIBBLE	2755.0
73340848.0	DRIVE					DRIBBLE	2755.0
73340888.0	DRIVE					DRIBBLE	2755.0
73340928.0	DRIVE					DRIBBLE	2755.0
73340968.0	DRIVE					DRIBBLE	2755.0
73341008.0	DRIVE					DRIBBLE	2755.0
73341048.0	DRIVE					DRIBBLE	2755.0
73341088.0	DRIVE					DRIBBLE	2755.0
73341128.0	DRIVE					DRIBBLE	2755.0
73341168.0						DRIBBLE	2755.0
73341208.0						DRIBBLE	2755.0
73341248.0						DRIBBLE	2755.0
73341288.0						DRIBBLE	2755.0
73341328.0						DRIBBLE	2755.0
73341368.0						DRIBBLE	2755.0
73341408.0						DRIBBLE	2755.0
73341448.0						DRIBBLE	2755.0
73341488.0						DRIBBLE	2755.0
73341528.0						DRIBBLE	2755.0
73341568.0						DRIBBLE	2755.0
73341608.0						DRIBBLE	2755.0
73341648.0						DRIBBLE	2755.0
73341688.0						DRIBBLE	2755.0
73341728.0						DRIBBLE	2755.0
73341768.0						DRIBBLE	2755.0
73341808.0						DRIBBLE	2755.0
73341848.0						DRIBBLE	2755.0
73341888.0						DRIBBLE	2755.0
73341928.0						DRIBBLE	2755.0
73341968.0						DRIBBLE	2755.0
73342008.0						DRIBBLE	2755.0
73342048.0						DRIBBLE	2755.0
73342088.0						DRIBBLE	2755.0
73342128.0						DRIBBLE	2755.0
73342168.0						DRIBBLE	2755.0
73342208.0						DRIBBLE	2755.0
73342248.0						DRIBBLE	2755.0
73342288.0						DRIBBLE	2755.0
73342328.0						DRIBBLE	2755.0
73342368.0						DRIBBLE	2755.0
73342408.0						DRIBBLE PASS	2755.0
73342448.0						DRIBBLE PASS	2755.0
73342488.0						DRIBBLE PASS	2755.0
73342528.0						DRIBBLE PASS	2755.0
73342568.0						DRIBBLE PASS	2755.0
73342608.0						DRIBBLE PASS	2755.0
73342648.0						DRIBBLE PASS	2755.0
73342688.0						DRIBBLE PASS	2755.0
73342728.0						DRIBBLE PASS	2755.0
73342768.0						DRIBBLE PASS	2755.0
73342808.0						DRIBBLE PASS	2755.0
73342848.0						DRIBBLE PASS	2755.0
73342888.0						DRIBBLE PASS	2755.0
73342928.0						DRIBBLE PASS	2755.0
73342968.0						DRIBBLE PASS	2755.0
73343008.0						DRIBBLE PASS	2755.0
73343048.0						DRIBBLE PASS	2755.0
73343088.0						DRIBBLE PASS	2755.0
73343128.0						DRIBBLE PASS	2755.0
73343168.0						DRIBBLE PASS	2755.0
73343208.0						DRIBBLE PASS	2755.0
73343248.0						DRIBBLE PASS	2755.0
73343288.0						DRIBBLE PASS	202357.0
73343328.0						DRIBBLE PASS	202357.0
73343368.0						DRIBBLE PASS	202357.0
73343408.0						DRIBBLE PASS	202357.0
73343448.0						DRIBBLE PASS	202357.0
73343488.0						DRIBBLE PASS	202357.0
73343528.0						DRIBBLE PASS	202357.0
73343568.0						HOLD	202357.0
73343608.0						HOLD	202357.0
73343648.0						HOLD	202357.0
73343688.0						DRIBBLE PASS	202357.0
73343728.0						DRIBBLE PASS	202357.0
73343768.0						DRIBBLE PASS	202357.0
73343808.0						DRIBBLE PASS	202357.0
73343848.0						DRIBBLE PASS	202357.0
73343888.0						DRIBBLE PASS	202357.0
73343928.0						DRIBBLE PASS	202357.0
73343968.0						DRIBBLE PASS	203897.0
73344008.0						DRIBBLE PASS	203897.0
73344048.0						DRIBBLE PASS	203897.0
73344088.0						DRIBBLE PASS	203897.0
73344128.0						DRIBBLE PASS	203897.0
73344168.0						DRIBBLE PASS	203897.0
73344208.0						DRIBBLE PASS	203897.0
73344248.0						DRIBBLE PASS	203897.0
73344288.0						DRIBBLE PASS	203897.0
73344328.0						DRIBBLE PASS	203897.0
73344368.0						DRIBBLE PASS	203897.0
73344408.0						DRIBBLE PASS	203897.0
73344448.0						DRIBBLE PASS	203897.0
73344488.0				DRIVE		DRIBBLE	203897.0
73344528.0				DRIVE		DRIBBLE	203897.0
73344568.0				DRIVE		DRIBBLE	203897.0
73344608.0				DRIVE		DRIBBLE	203897.0
73344648.0				DRIVE		DRIBBLE	203897.0
73344688.0				DRIVE		DRIBBLE	203897.0
73344728.0				DRIVE		DRIBBLE	203897.0
73344768.0				DRIVE		DRIBBLE	203897.0
73344808.0				DRIVE		DRIBBLE	203897.0
73344848.0				DRIVE		DRIBBLE	203897.0
73344888.0				DRIVE		DRIBBLE	203897.0
73344928.0				DRIVE		DRIBBLE	203897.0
73344968.0				DRIVE		DRIBBLE	203897.0
73345008.0				DRIVE		DRIBBLE	203897.0
73345048.0				DRIVE		DRIBBLE	203897.0
73345088.0				DRIVE		DRIBBLE	203897.0
73345128.0				DRIVE		DRIBBLE	203897.0
73345168.0				DRIVE		DRIBBLE	203897.0
73345208.0				DRIVE		DRIBBLE	203897.0
73345248.0				DRIVE		DRIBBLE	203897.0
73345288.0				DRIVE		DRIBBLE	203897.0
73345328.0				DRIVE		DRIBBLE	203897.0
73345368.0				DRIVE		DRIBBLE	203897.0
73345408.0				DRIVE		DRIBBLE	203897.0
73345448.0				DRIVE		DRIBBLE	203897.0
73345488.0				DRIVE		DRIBBLE	203897.0
73345528.0				DRIVE		DRIBBLE	203897.0
73345568.0				DRIVE		DRIBBLE	203897.0
73345608.0				DRIVE		DRIBBLE	203897.0
73345648.0				DRIVE		DRIBBLE	203897.0
73345688.0				DRIVE		DRIBBLE	203897.0
73345728.0						PASS	203897.0
73345768.0						PASS	203897.0
73345808.0						PASS	203897.0
73345848.0						PASS	203897.0
73345888.0						PASS	203897.0
73345928.0						PASS	203897.0
73345968.0						PASS	203897.0
73346008.0						PASS	203897.0
73346048.0						PASS	203476.0
73346088.0						PASS	203476.0
73346128.0						PASS	203476.0
73346168.0						PASS	203476.0
73346208.0						PASS	203476.0
73346248.0						HOLD	203476.0
73346288.0						HOLD	203476.0
73346328.0						HOLD	203476.0
73346368.0						HOLD	203476.0
73346408.0						HOLD	203476.0
73346448.0						HOLD	203476.0
73346488.0						HOLD	203476.0
73346528.0						HOLD	203476.0
73346568.0						HOLD	203476.0
73346608.0						HOLD	203476.0
73346648.0						HOLD	203476.0
73346688.0						HOLD	203476.0
73346728.0						HOLD	203476.0
73346768.0						HOLD	203476.0
73346808.0						HOLD	203476.0
73346848.0						MISSED SHOT	203476.0
