# Supplementary material for: Modeling the formation of defensive gaps in basketball: Cutting on a teammate’s drive
Source: PLoS One. 2023 Feb 7;18(2):e0281467. doi: 10.1371/journal.pone.0281467 (PMC9904462; doi:10.1371/journal.pone.0281467)
Supplement: S1 File — Contains action/event labels for the 462 analyzed sequences used in the paper. With the help of the gameIDs and times (last 8 digits of the real time entries), it can be bound to the raw SportVU data available online: https://github.com/linouk23/NBA-Player-Movements/tree/master/data/2016.NBA.Raw.SportVU.Game.Logs. (ZIP) [file pone.0281467.s031.zip › 0021500072_75105736-75111136.csv]

Unnamed: 0	2744.0	201587.0	202689.0	203469.0	203798.0	EVENT	BALL_HANDLER
75105736.0						DRIBBLE	201587.0
75105776.0						DRIBBLE	201587.0
75105816.0						DRIBBLE	201587.0
75105856.0						DRIBBLE	201587.0
75105896.0						DRIBBLE	201587.0
75105936.0						DRIBBLE	201587.0
75105976.0						DRIBBLE	201587.0
75106016.0						DRIBBLE	201587.0
75106056.0						DRIBBLE	201587.0
75106096.0						DRIBBLE	201587.0
75106136.0						DRIBBLE	201587.0
75106176.0						DRIBBLE	201587.0
75106216.0						DRIBBLE	201587.0
75106256.0						DRIBBLE	201587.0
75106296.0						DRIBBLE	201587.0
75106336.0						DRIBBLE	201587.0
75106376.0						DRIBBLE	201587.0
75106416.0						DRIBBLE	201587.0
75106456.0						DRIBBLE	201587.0
75106496.0						DRIBBLE	201587.0
75106536.0						DRIBBLE	201587.0
75106576.0						DRIBBLE	201587.0
75106616.0						DRIBBLE	201587.0
75106656.0						DRIBBLE	201587.0
75106696.0						DRIBBLE	201587.0
75106736.0						DRIBBLE	201587.0
75106776.0						DRIBBLE	201587.0
75106816.0						PASS	201587.0
75106856.0						PASS	201587.0
75106896.0						PASS	201587.0
75106936.0						PASS	201587.0
75106976.0						PASS	201587.0
75107016.0						PASS	201587.0
75107056.0						PASS	201587.0
75107096.0						PASS	203469.0
75107136.0						PASS	203469.0
75107176.0						PASS	203469.0
75107216.0						PASS	203469.0
75107256.0						PASS	203469.0
75107296.0						PASS	203469.0
75107336.0						PASS	203469.0
75107376.0						PASS	203469.0
75107416.0						PASS	203469.0
75107456.0						DRIBBLE	203469.0
75107496.0						DRIBBLE	203469.0
75107536.0						DRIBBLE	203469.0
75107576.0						DRIBBLE	203469.0
75107616.0						DRIBBLE	203469.0
75107656.0						DRIBBLE	203469.0
75107696.0						DRIBBLE	203469.0
75107736.0						DRIBBLE	203469.0
75107776.0						DRIBBLE	203469.0
75107816.0						DRIBBLE	203469.0
75107856.0						DRIBBLE	203469.0
75107896.0						DRIBBLE	203469.0
75107936.0						DRIBBLE	203469.0
75107976.0						DRIBBLE	203469.0
75108016.0						DRIBBLE	203469.0
75108056.0						DRIBBLE	203469.0
75108096.0						DRIBBLE	203469.0
75108136.0						DRIBBLE	203469.0
75108176.0						DRIBBLE	203469.0
75108216.0						DRIBBLE	203469.0
75108256.0						DRIBBLE	203469.0
75108296.0				DRIVE		DRIBBLE	203469.0
75108336.0				DRIVE		DRIBBLE	203469.0
75108376.0				DRIVE		DRIBBLE	203469.0
75108416.0				DRIVE		DRIBBLE	203469.0
75108456.0				DRIVE		DRIBBLE	203469.0
75108496.0				DRIVE		DRIBBLE	203469.0
75108536.0				DRIVE		DRIBBLE	203469.0
75108576.0				DRIVE		DRIBBLE	203469.0
75108616.0				DRIVE		DRIBBLE	203469.0
75108656.0				DRIVE		DRIBBLE	203469.0
75108696.0				DRIVE		DRIBBLE	203469.0
75108736.0				DRIVE		DRIBBLE	203469.0
75108776.0				DRIVE		DRIBBLE	203469.0
75108816.0				DRIVE		DRIBBLE	203469.0
75108856.0				DRIVE		DRIBBLE	203469.0
75108896.0				DRIVE		DRIBBLE	203469.0
75108936.0				DRIVE		DRIBBLE	203469.0
75108976.0				DRIVE		DRIBBLE	203469.0
75109016.0				DRIVE		DRIBBLE	203469.0
75109056.0				DRIVE		DRIBBLE	203469.0
75109096.0				DRIVE		DRIBBLE	203469.0
75109136.0				DRIVE		DRIBBLE	203469.0
75109176.0				DRIVE		DRIBBLE	203469.0
75109216.0				DRIVE		DRIBBLE	203469.0
75109256.0				DRIVE		DRIBBLE	203469.0
75109296.0				DRIVE		DRIBBLE	203469.0
75109336.0				DRIVE		DRIBBLE	203469.0
75109376.0				DRIVE		DRIBBLE	203469.0
75109416.0				DRIVE		DRIBBLE	203469.0
75109456.0				DRIVE		DRIBBLE	203469.0
75109496.0				DRIVE		DRIBBLE	203469.0
75109536.0				DRIVE		DRIBBLE	203469.0
75109576.0				DRIVE		DRIBBLE	203469.0
75109616.0				DRIVE		DRIBBLE	203469.0
75109656.0				DRIVE		DRIBBLE	203469.0
75109696.0						PASS	203469.0
75109736.0						PASS	203469.0
75109776.0						PASS	203469.0
75109816.0						PASS	203469.0
75109856.0						PASS	203469.0
75109896.0						PASS	203469.0
75109936.0						PASS	203469.0
75109976.0						PASS	203469.0
75110016.0						PASS	203469.0
75110056.0						PASS	203469.0
75110096.0						PASS	203469.0
75110136.0						PASS	203469.0
75110176.0						PASS	203469.0
75110216.0						PASS	203469.0
75110256.0						PASS	203469.0
75110296.0						PASS	203469.0
75110336.0						PASS	203469.0
75110376.0						PASS	203469.0
75110416.0						PASS	203469.0
75110456.0						PASS	203469.0
75110496.0						PASS	203469.0
75110536.0						PASS	202689.0
75110576.0						PASS	202689.0
75110616.0						PASS	202689.0
75110656.0						PASS	202689.0
75110696.0						PASS	202689.0
75110736.0						PASS	202689.0
75110776.0						PASS	202689.0
75110816.0						HOLD	202689.0
75110856.0						HOLD	202689.0
75110896.0						HOLD	202689.0
75110936.0						HOLD	202689.0
75110976.0						HOLD	202689.0
75111016.0						HOLD	202689.0
75111056.0						HOLD	202689.0
75111096.0						HOLD	202689.0
75111136.0						MISSED SHOT	202689.0
