# Supplementary material for: Modeling the formation of defensive gaps in basketball: Cutting on a teammate’s drive
Source: PLoS One. 2023 Feb 7;18(2):e0281467. doi: 10.1371/journal.pone.0281467 (PMC9904462; doi:10.1371/journal.pone.0281467)
Supplement: S1 File — Contains action/event labels for the 462 analyzed sequences used in the paper. With the help of the gameIDs and times (last 8 digits of the real time entries), it can be bound to the raw SportVU data available online: https://github.com/linouk23/NBA-Player-Movements/tree/master/data/2016.NBA.Raw.SportVU.Game.Logs. (ZIP) [file pone.0281467.s031.zip › 0021500072_81351616-81355896.csv]

Unnamed: 0	2744.0	101107.0	201587.0	202689.0	203087.0	EVENT	BALL_HANDLER
81351616.0						DRIBBLE	202689.0
81351656.0						DRIBBLE	202689.0
81351696.0						DRIBBLE	202689.0
81351736.0						DRIBBLE	202689.0
81351776.0						DRIBBLE	202689.0
81351816.0						DRIBBLE	202689.0
81351856.0						DRIBBLE	202689.0
81351896.0						DRIBBLE	202689.0
81351936.0						DRIBBLE	202689.0
81351976.0						DRIBBLE	202689.0
81352016.0						DRIBBLE	202689.0
81352056.0						DRIBBLE	202689.0
81352096.0						DRIBBLE	202689.0
81352136.0						DRIBBLE	202689.0
81352176.0						DRIBBLE	202689.0
81352216.0						DRIBBLE	202689.0
81352256.0						DRIBBLE	202689.0
81352296.0						DRIBBLE	202689.0
81352336.0						DRIBBLE	202689.0
81352376.0						DRIBBLE	202689.0
81352416.0						DRIBBLE	202689.0
81352456.0						DRIBBLE	202689.0
81352496.0						DRIBBLE	202689.0
81352536.0						DRIBBLE	202689.0
81352576.0						DRIBBLE	202689.0
81352616.0						DRIBBLE	202689.0
81352656.0						DRIBBLE	202689.0
81352696.0						DRIBBLE	202689.0
81352736.0						DRIBBLE	202689.0
81352776.0						DRIBBLE	202689.0
81352816.0						DRIBBLE	202689.0
81352856.0						DRIBBLE	202689.0
81352896.0						DRIBBLE	202689.0
81352936.0						DRIBBLE	202689.0
81352976.0						DRIBBLE	202689.0
81353016.0						DRIBBLE	202689.0
81353056.0						DRIBBLE	202689.0
81353096.0						DRIBBLE	202689.0
81353136.0				DRIVE		DRIBBLE	202689.0
81353176.0				DRIVE		DRIBBLE	202689.0
81353216.0				DRIVE		DRIBBLE	202689.0
81353256.0				DRIVE		DRIBBLE	202689.0
81353296.0				DRIVE		DRIBBLE	202689.0
81353336.0				DRIVE		DRIBBLE	202689.0
81353376.0				DRIVE		DRIBBLE	202689.0
81353416.0				DRIVE		DRIBBLE	202689.0
81353456.0				DRIVE		DRIBBLE	202689.0
81353496.0				DRIVE		DRIBBLE	202689.0
81353536.0				DRIVE		DRIBBLE	202689.0
81353576.0				DRIVE		DRIBBLE	202689.0
81353616.0				DRIVE		DRIBBLE	202689.0
81353656.0				DRIVE		DRIBBLE	202689.0
81353696.0				DRIVE		DRIBBLE	202689.0
81353736.0				DRIVE		DRIBBLE	202689.0
81353776.0				DRIVE		DRIBBLE	202689.0
81353816.0				DRIVE		DRIBBLE	202689.0
81353856.0				DRIVE		DRIBBLE	202689.0
81353896.0				DRIVE		DRIBBLE	202689.0
81353936.0				DRIVE		DRIBBLE	202689.0
81353976.0				DRIVE		DRIBBLE	202689.0
81354016.0				DRIVE		DRIBBLE	202689.0
81354056.0				DRIVE		DRIBBLE	202689.0
81354096.0				DRIVE		DRIBBLE	202689.0
81354136.0				DRIVE		DRIBBLE	202689.0
81354176.0				DRIVE		DRIBBLE	202689.0
81354216.0				DRIVE		DRIBBLE	202689.0
81354256.0				DRIVE		DRIBBLE	202689.0
81354296.0				DRIVE		DRIBBLE	202689.0
81354336.0				DRIVE		DRIBBLE	202689.0
81354376.0				DRIVE		DRIBBLE	202689.0
81354416.0				DRIVE		DRIBBLE	202689.0
81354456.0				DRIVE		DRIBBLE	202689.0
81354496.0				DRIVE		DRIBBLE	202689.0
81354536.0				DRIVE		DRIBBLE	202689.0
81354576.0						DRIBBLE	202689.0
81354616.0						DRIBBLE	202689.0
81354656.0						DRIBBLE	202689.0
81354696.0						DRIBBLE	202689.0
81354736.0						DRIBBLE	202689.0
81354776.0						PASS	202689.0
81354816.0						PASS	202689.0
81354856.0						PASS	202689.0
81354896.0						PASS	202689.0
81354936.0						PASS	202689.0
81354976.0						PASS	202689.0
81355016.0						PASS	202689.0
81355056.0						PASS	202689.0
81355096.0						PASS	202689.0
81355136.0						PASS	202689.0
81355176.0						PASS	202689.0
81355216.0						PASS	202689.0
81355256.0						PASS	101107.0
81355296.0						PASS	101107.0
81355336.0						PASS	101107.0
81355376.0						PASS	101107.0
81355416.0						PASS	101107.0
81355456.0						PASS	101107.0
81355496.0						PASS	101107.0
81355536.0						PASS	101107.0
81355576.0						PASS	101107.0
81355616.0						PASS	101107.0
81355656.0						PASS	101107.0
81355696.0						HOLD	101107.0
81355736.0						HOLD	101107.0
81355776.0						HOLD	101107.0
81355816.0						HOLD	101107.0
81355856.0						HOLD	101107.0
81355896.0						MISSED SHOT	101107.0
