# Supplementary material for: Modeling the formation of defensive gaps in basketball: Cutting on a teammate’s drive
Source: PLoS One. 2023 Feb 7;18(2):e0281467. doi: 10.1371/journal.pone.0281467 (PMC9904462; doi:10.1371/journal.pone.0281467)
Supplement: S1 File — Contains action/event labels for the 462 analyzed sequences used in the paper. With the help of the gameIDs and times (last 8 digits of the real time entries), it can be bound to the raw SportVU data available online: https://github.com/linouk23/NBA-Player-Movements/tree/master/data/2016.NBA.Raw.SportVU.Game.Logs. (ZIP) [file pone.0281467.s031.zip › 0021500073_76282240-76293120.csv]

Unnamed: 0	201581.0	202702.0	201568.0	203914.0	1626144.0	EVENT	BALL_HANDLER
76282240.0						DRIBBLE	1626144.0
76282280.0						DRIBBLE	1626144.0
76282320.0						DRIBBLE	1626144.0
76282360.0						DRIBBLE	1626144.0
76282400.0						DRIBBLE	1626144.0
76282440.0						DRIBBLE	1626144.0
76282480.0						DRIBBLE	1626144.0
76282520.0						DRIBBLE	1626144.0
76282560.0						DRIBBLE	1626144.0
76282600.0						DRIBBLE	1626144.0
76282640.0						DRIBBLE	1626144.0
76282680.0						DRIBBLE	1626144.0
76282720.0						DRIBBLE	1626144.0
76282760.0						DRIBBLE	1626144.0
76282800.0						DRIBBLE	1626144.0
76282840.0						DRIBBLE	1626144.0
76282880.0						DRIBBLE	1626144.0
76282920.0						DRIBBLE	1626144.0
76282960.0						DRIBBLE	1626144.0
76283000.0						DRIBBLE	1626144.0
76283040.0						DRIBBLE	1626144.0
76283080.0						DRIBBLE	1626144.0
76283120.0						DRIBBLE	1626144.0
76283160.0						DRIBBLE	1626144.0
76283200.0						DRIBBLE	1626144.0
76283240.0						DRIBBLE	1626144.0
76283280.0						DRIBBLE	1626144.0
76283320.0						DRIBBLE	1626144.0
76283360.0						DRIBBLE	1626144.0
76283400.0						DRIBBLE	1626144.0
76283440.0						DRIBBLE	1626144.0
76283480.0						DRIBBLE	1626144.0
76283520.0						DRIBBLE	1626144.0
76283560.0						DRIBBLE	1626144.0
76283600.0						DRIBBLE	1626144.0
76283640.0						DRIBBLE	1626144.0
76283680.0						DRIBBLE	1626144.0
76283720.0						DRIBBLE	1626144.0
76283760.0						DRIBBLE	1626144.0
76283800.0						DRIBBLE	1626144.0
76283840.0						DRIBBLE	1626144.0
76283880.0						DRIBBLE	1626144.0
76283920.0						DRIBBLE	1626144.0
76283960.0						DRIBBLE	1626144.0
76284000.0						DRIBBLE	1626144.0
76284040.0						DRIBBLE	1626144.0
76284080.0						DRIBBLE	1626144.0
76284120.0						DRIBBLE	1626144.0
76284160.0						DRIBBLE	1626144.0
76284200.0						DRIBBLE	1626144.0
76284240.0						DRIBBLE	1626144.0
76284280.0						DRIBBLE	1626144.0
76284320.0						DRIBBLE	1626144.0
76284360.0						DRIBBLE	1626144.0
76284400.0						DRIBBLE	1626144.0
76284440.0						DRIBBLE	1626144.0
76284480.0						DRIBBLE	1626144.0
76284520.0						DRIBBLE	1626144.0
76284560.0						DRIBBLE	1626144.0
76284600.0						DRIBBLE	1626144.0
76284640.0						DRIBBLE	1626144.0
76284680.0						DRIBBLE	1626144.0
76284720.0						DRIBBLE	1626144.0
76284760.0						DRIBBLE	1626144.0
76284800.0						DRIBBLE	1626144.0
76284840.0						DRIBBLE	1626144.0
76284880.0						DRIBBLE	1626144.0
76284920.0						DRIBBLE	1626144.0
76284960.0						DRIBBLE	1626144.0
76285000.0						DRIBBLE	1626144.0
76285040.0						DRIBBLE	1626144.0
76285080.0					DRIVE	DRIBBLE	1626144.0
76285120.0					DRIVE	DRIBBLE	1626144.0
76285160.0					DRIVE	DRIBBLE	1626144.0
76285200.0					DRIVE	DRIBBLE	1626144.0
76285240.0					DRIVE	DRIBBLE	1626144.0
76285280.0					DRIVE	DRIBBLE	1626144.0
76285320.0					DRIVE	DRIBBLE	1626144.0
76285360.0					DRIVE	DRIBBLE	1626144.0
76285400.0					DRIVE	DRIBBLE	1626144.0
76285440.0					DRIVE	DRIBBLE	1626144.0
76285480.0					DRIVE	DRIBBLE	1626144.0
76285520.0					DRIVE	DRIBBLE	1626144.0
76285560.0					DRIVE	DRIBBLE	1626144.0
76285600.0					DRIVE	DRIBBLE	1626144.0
76285640.0					DRIVE	DRIBBLE	1626144.0
76285680.0					DRIVE	DRIBBLE	1626144.0
76285720.0					DRIVE	DRIBBLE	1626144.0
76285760.0					DRIVE	DRIBBLE	1626144.0
76285800.0					DRIVE	DRIBBLE	1626144.0
76285840.0					DRIVE	DRIBBLE	1626144.0
76285880.0					DRIVE	DRIBBLE	1626144.0
76285920.0					DRIVE	DRIBBLE	1626144.0
76285960.0					DRIVE	DRIBBLE	1626144.0
76286000.0					DRIVE	DRIBBLE	1626144.0
76286040.0					DRIVE	DRIBBLE	1626144.0
76286080.0					DRIVE	DRIBBLE	1626144.0
76286120.0					DRIVE	DRIBBLE	1626144.0
76286160.0						PASS	1626144.0
76286200.0						PASS	1626144.0
76286240.0					CUT	PASS	1626144.0
76286280.0					CUT	PASS	1626144.0
76286320.0					CUT	PASS	1626144.0
76286360.0						PASS	1626144.0
76286400.0						PASS	1626144.0
76286440.0						PASS	1626144.0
76286480.0						PASS	1626144.0
76286520.0						PASS	1626144.0
76286560.0						PASS	1626144.0
76286600.0						PASS	1626144.0
76286640.0						PASS	1626144.0
76286680.0						PASS	1626144.0
76286720.0						PASS	1626144.0
76286760.0						PASS	1626144.0
76286800.0						PASS	1626144.0
76286840.0						PASS	1626144.0
76286880.0						PASS	1626144.0
76286920.0						PASS	1626144.0
76286960.0						PASS	1626144.0
76287000.0						PASS	1626144.0
76287040.0						PASS	1626144.0
76287080.0						PASS	1626144.0
76287120.0						PASS	201568.0
76287160.0						PASS	201568.0
76287200.0						PASS	201568.0
76287240.0						PASS	201568.0
76287280.0						PASS	201568.0
76287320.0						PASS	201568.0
76287360.0						PASS	201568.0
76287400.0						PASS	201568.0
76287440.0						DRIBBLE	201568.0
76287480.0						DRIBBLE	201568.0
76287520.0						DRIBBLE	201568.0
76287560.0						DRIBBLE	201568.0
76287600.0						DRIBBLE	201568.0
76287640.0						DRIBBLE	201568.0
76287680.0						DRIBBLE	201568.0
76287720.0						DRIBBLE	201568.0
76287760.0						DRIBBLE	201568.0
76287800.0						DRIBBLE	201568.0
76287840.0						DRIBBLE	201568.0
76287880.0						DRIBBLE	201568.0
76287920.0						DRIBBLE	201568.0
76287960.0						DRIBBLE	201568.0
76288000.0						DRIBBLE	201568.0
76288040.0						DRIBBLE	201568.0
76288080.0						DRIBBLE	201568.0
76288120.0						DRIBBLE	201568.0
76288160.0						DRIBBLE	201568.0
76288200.0						DRIBBLE	201568.0
76288240.0						DRIBBLE	201568.0
76288280.0						DRIBBLE	201568.0
76288320.0						DRIBBLE	201568.0
76288360.0						DRIBBLE	201568.0
76288400.0						DRIBBLE	201568.0
76288440.0						DRIBBLE	201568.0
76288480.0						DRIBBLE	201568.0
76288520.0						DRIBBLE	201568.0
76288560.0						DRIBBLE	201568.0
76288600.0						DRIBBLE	201568.0
76288640.0						DRIBBLE	201568.0
76288680.0						DRIBBLE	201568.0
76288720.0						DRIBBLE	201568.0
76288760.0						DRIBBLE	201568.0
76288800.0						DRIBBLE	201568.0
76288840.0						DRIBBLE	201568.0
76288880.0						DRIBBLE	201568.0
76288920.0						DRIBBLE	201568.0
76288960.0						DRIBBLE	201568.0
76289000.0						DRIBBLE	201568.0
76289040.0						DRIBBLE	201568.0
76289080.0						DRIBBLE	201568.0
76289120.0						DRIBBLE	201568.0
76289160.0						DRIBBLE	201568.0
76289200.0						DRIBBLE	201568.0
76289240.0						DRIBBLE	201568.0
76289280.0						DRIBBLE	201568.0
76289320.0						DRIBBLE	201568.0
76289360.0						DRIBBLE	201568.0
76289400.0						DRIBBLE	201568.0
76289440.0						DRIBBLE	201568.0
76289480.0						DRIBBLE	201568.0
76289520.0						DRIBBLE	201568.0
76289560.0						DRIBBLE	201568.0
76289600.0			DRIVE			DRIBBLE	201568.0
76289640.0			DRIVE			DRIBBLE	201568.0
76289680.0			DRIVE			DRIBBLE	201568.0
76289720.0			DRIVE			DRIBBLE	201568.0
76289760.0			DRIVE			DRIBBLE	201568.0
76289800.0			DRIVE			DRIBBLE	201568.0
76289840.0			DRIVE			DRIBBLE	201568.0
76289880.0			DRIVE			DRIBBLE	201568.0
76289920.0			DRIVE			DRIBBLE	201568.0
76289960.0			DRIVE			DRIBBLE	201568.0
76290000.0			DRIVE			DRIBBLE	201568.0
76290040.0			DRIVE			DRIBBLE	201568.0
76290080.0			DRIVE			DRIBBLE	201568.0
76290120.0			DRIVE			DRIBBLE	201568.0
76290160.0			DRIVE			DRIBBLE	201568.0
76290200.0			DRIVE			DRIBBLE	201568.0
76290240.0			DRIVE			DRIBBLE	201568.0
76290280.0			DRIVE			DRIBBLE	201568.0
76290320.0			DRIVE			DRIBBLE	201568.0
76290360.0			DRIVE			DRIBBLE	201568.0
76290400.0			DRIVE			DRIBBLE	201568.0
76290440.0			DRIVE			DRIBBLE	201568.0
76290480.0			DRIVE			DRIBBLE	201568.0
76290520.0			DRIVE			DRIBBLE	201568.0
76290560.0			DRIVE			DRIBBLE	201568.0
76290600.0			DRIVE			DRIBBLE	201568.0
76290640.0			DRIVE			DRIBBLE	201568.0
76290680.0			DRIVE			DRIBBLE	201568.0
76290720.0						PASS	201568.0
76290760.0						PASS	201568.0
76290800.0						PASS	201568.0
76290840.0						PASS	201568.0
76290880.0						PASS	201568.0
76290920.0						PASS	201568.0
76290960.0						PASS	201568.0
76291000.0						PASS	201568.0
76291040.0						PASS	201568.0
76291080.0						PASS	201568.0
76291120.0						PASS	201568.0
76291160.0						PASS	201568.0
76291200.0						PASS	201568.0
76291240.0						PASS	201568.0
76291280.0						PASS	201568.0
76291320.0						PASS	201568.0
76291360.0						PASS	201568.0
76291400.0						PASS	201568.0
76291440.0						PASS	201568.0
76291480.0						PASS	201568.0
76291520.0						PASS	203914.0
76291560.0						PASS	203914.0
76291600.0						PASS	203914.0
76291640.0						PASS	203914.0
76291680.0						PASS	203914.0
76291720.0						PASS	203914.0
76291760.0						PASS	203914.0
76291800.0						PASS	203914.0
76291840.0						HOLD	203914.0
76291880.0						HOLD	203914.0
76291920.0						HOLD	203914.0
76291960.0						HOLD	203914.0
76292000.0						PASS	203914.0
76292040.0						PASS	203914.0
76292080.0						PASS	203914.0
76292120.0						PASS	203914.0
76292160.0						PASS	203914.0
76292200.0						PASS	203914.0
76292240.0						PASS	203914.0
76292280.0						PASS	203914.0
76292320.0						PASS	203914.0
76292360.0						PASS	203914.0
76292400.0						PASS	1626144.0
76292440.0						PASS	1626144.0
76292480.0						PASS	1626144.0
76292520.0						PASS	1626144.0
76292560.0						PASS	1626144.0
76292600.0						PASS	1626144.0
76292640.0						PASS	1626144.0
76292680.0						PASS	1626144.0
76292720.0						PASS	1626144.0
76292760.0						PASS	1626144.0
76292800.0						PASS	1626144.0
76292840.0						HOLD	1626144.0
76292880.0						HOLD	1626144.0
76292920.0						HOLD	1626144.0
76292960.0						HOLD	1626144.0
76293000.0						HOLD	1626144.0
76293040.0						HOLD	1626144.0
76293080.0						HOLD	1626144.0
76293120.0						MADE SHOT	1626144.0
