# Supplementary material for: Modeling the formation of defensive gaps in basketball: Cutting on a teammate’s drive
Source: PLoS One. 2023 Feb 7;18(2):e0281467. doi: 10.1371/journal.pone.0281467 (PMC9904462; doi:10.1371/journal.pone.0281467)
Supplement: S1 File — Contains action/event labels for the 462 analyzed sequences used in the paper. With the help of the gameIDs and times (last 8 digits of the real time entries), it can be bound to the raw SportVU data available online: https://github.com/linouk23/NBA-Player-Movements/tree/master/data/2016.NBA.Raw.SportVU.Game.Logs. (ZIP) [file pone.0281467.s031.zip › 0021500074_86832616-86846096.csv]

Unnamed: 0	202329.0	203081.0	203486.0	203468.0	203086.0	EVENT	BALL_HANDLER
86832616.0						DRIBBLE	203081.0
86832656.0						DRIBBLE	203081.0
86832696.0						DRIBBLE	203081.0
86832736.0						DRIBBLE	203081.0
86832776.0						DRIBBLE	203081.0
86832816.0						DRIBBLE	203081.0
86832856.0						DRIBBLE	203081.0
86832896.0						DRIBBLE	203081.0
86832936.0						DRIBBLE	203081.0
86832976.0						DRIBBLE	203081.0
86833016.0						DRIBBLE	203081.0
86833056.0						DRIBBLE	203081.0
86833096.0						DRIBBLE	203081.0
86833136.0						DRIBBLE	203081.0
86833176.0						DRIBBLE	203081.0
86833216.0						DRIBBLE	203081.0
86833256.0						DRIBBLE	203081.0
86833296.0						DRIBBLE	203081.0
86833336.0						DRIBBLE	203081.0
86833376.0						DRIBBLE	203081.0
86833416.0						DRIBBLE	203081.0
86833456.0						DRIBBLE	203081.0
86833496.0						DRIBBLE	203081.0
86833536.0						DRIBBLE	203081.0
86833576.0						DRIBBLE	203081.0
86833616.0						DRIBBLE	203081.0
86833656.0						DRIBBLE	203081.0
86833696.0						DRIBBLE	203081.0
86833736.0						DRIBBLE	203081.0
86833776.0						DRIBBLE	203081.0
86833816.0						DRIBBLE	203081.0
86833856.0						DRIBBLE	203081.0
86833896.0						DRIBBLE	203081.0
86833936.0						DRIBBLE	203081.0
86833976.0						DRIBBLE	203081.0
86834016.0						DRIBBLE	203081.0
86834056.0						DRIBBLE	203081.0
86834096.0						DRIBBLE	203081.0
86834136.0						DRIBBLE	203081.0
86834176.0						DRIBBLE	203081.0
86834216.0						DRIBBLE	203081.0
86834256.0						DRIBBLE	203081.0
86834296.0						DRIBBLE	203081.0
86834336.0						DRIBBLE	203081.0
86834376.0						DRIBBLE	203081.0
86834416.0						DRIBBLE	203081.0
86834456.0						DRIBBLE	203081.0
86834496.0						DRIBBLE	203081.0
86834536.0						DRIBBLE	203081.0
86834576.0						DRIBBLE	203081.0
86834616.0						DRIBBLE	203081.0
86834656.0						PASS	203081.0
86834696.0						PASS	203081.0
86834736.0						PASS	203081.0
86834776.0						PASS	203081.0
86834816.0						PASS	203081.0
86834856.0						PASS	203081.0
86834896.0						PASS	203081.0
86834936.0						PASS	203081.0
86834976.0						PASS	203081.0
86835016.0						PASS	203081.0
86835056.0						PASS	203081.0
86835096.0						PASS	203081.0
86835136.0						PASS	203081.0
86835176.0						PASS	203468.0
86835216.0						PASS	203468.0
86835256.0						PASS	203468.0
86835296.0						PASS	203468.0
86835336.0						PASS	203468.0
86835376.0						PASS	203468.0
86835416.0	CUT					PASS	203468.0
86835456.0	CUT					PASS	203468.0
86835496.0	CUT					DRIBBLE	203468.0
86835536.0	CUT					DRIBBLE	203468.0
86835576.0	CUT					DRIBBLE	203468.0
86835616.0	CUT					DRIBBLE	203468.0
86835656.0	CUT					DRIBBLE	203468.0
86835696.0	CUT					DRIBBLE	203468.0
86835736.0	CUT					DRIBBLE	203468.0
86835776.0	CUT					DRIBBLE	203468.0
86835816.0	CUT					DRIBBLE	203468.0
86835856.0	CUT					DRIBBLE	203468.0
86835896.0	CUT					DRIBBLE	203468.0
86835936.0	CUT					DRIBBLE	203468.0
86835976.0	CUT					DRIBBLE	203468.0
86836016.0	CUT					DRIBBLE	203468.0
86836056.0	CUT					DRIBBLE	203468.0
86836096.0	CUT					DRIBBLE	203468.0
86836136.0	CUT					DRIBBLE	203468.0
86836176.0	CUT					DRIBBLE	203468.0
86836216.0	CUT					DRIBBLE	203468.0
86836256.0	CUT					DRIBBLE	203468.0
86836296.0	CUT					DRIBBLE	203468.0
86836336.0	CUT					DRIBBLE	203468.0
86836376.0	CUT					DRIBBLE	203468.0
86836416.0	CUT					DRIBBLE	203468.0
86836456.0	CUT					DRIBBLE	203468.0
86836496.0	CUT					DRIBBLE	203468.0
86836536.0	CUT					DRIBBLE	203468.0
86836576.0	CUT					DRIBBLE	203468.0
86836616.0	CUT					DRIBBLE	203468.0
86836656.0	CUT					DRIBBLE	203468.0
86836696.0	CUT					DRIBBLE	203468.0
86836736.0	CUT					DRIBBLE	203468.0
86836776.0	CUT					DRIBBLE	203468.0
86836816.0	CUT					DRIBBLE	203468.0
86836856.0	CUT					DRIBBLE	203468.0
86836896.0	CUT					DRIBBLE	203468.0
86836936.0						DRIBBLE	203468.0
86836976.0						DRIBBLE	203468.0
86837016.0						DRIBBLE	203468.0
86837056.0						DRIBBLE	203468.0
86837096.0						DRIBBLE	203468.0
86837136.0						DRIBBLE	203468.0
86837176.0						DRIBBLE	203468.0
86837216.0						DRIBBLE	203468.0
86837256.0						DRIBBLE	203468.0
86837296.0						DRIBBLE	203468.0
86837336.0						DRIBBLE	203468.0
86837376.0						DRIBBLE	203468.0
86837416.0						DRIBBLE	203468.0
86837456.0						DRIBBLE	203468.0
86837496.0						DRIBBLE	203468.0
86837536.0						DRIBBLE	203468.0
86837576.0						DRIBBLE	203468.0
86837616.0						DRIBBLE	203468.0
86837656.0						DRIBBLE	203468.0
86837696.0						DRIBBLE	203468.0
86837736.0						DRIBBLE	203468.0
86837776.0						DRIBBLE	203468.0
86837816.0						DRIBBLE	203468.0
86837856.0						DRIBBLE	203468.0
86837896.0						DRIBBLE	203468.0
86837936.0						DRIBBLE	203468.0
86837976.0						DRIBBLE	203468.0
86838016.0						DRIBBLE	203468.0
86838056.0						DRIBBLE	203468.0
86838096.0						DRIBBLE	203468.0
86838136.0						DRIBBLE	203468.0
86838176.0						DRIBBLE	203468.0
86838216.0						DRIBBLE	203468.0
86838256.0						DRIBBLE	203468.0
86838296.0						DRIBBLE	203468.0
86838336.0						DRIBBLE	203468.0
86838376.0						DRIBBLE	203468.0
86838416.0						DRIBBLE	203468.0
86838456.0						DRIBBLE	203468.0
86838496.0						DRIBBLE	203468.0
86838536.0						DRIBBLE	203468.0
86838576.0						DRIBBLE	203468.0
86838616.0						DRIBBLE	203468.0
86838656.0						DRIBBLE	203468.0
86838696.0						DRIBBLE	203468.0
86838736.0						DRIBBLE	203468.0
86838776.0						DRIBBLE	203468.0
86838816.0						DRIBBLE	203468.0
86838856.0						DRIBBLE	203468.0
86838896.0						DRIBBLE	203468.0
86838936.0						DRIBBLE	203468.0
86838976.0						DRIBBLE	203468.0
86839016.0						DRIBBLE	203468.0
86839056.0						DRIBBLE	203468.0
86839096.0						DRIBBLE	203468.0
86839136.0						DRIBBLE	203468.0
86839176.0						DRIBBLE	203468.0
86839216.0						DRIBBLE	203468.0
86839256.0						DRIBBLE	203468.0
86839296.0						DRIBBLE	203468.0
86839336.0						DRIBBLE	203468.0
86839376.0						DRIBBLE	203468.0
86839416.0				DRIVE		DRIBBLE	203468.0
86839456.0				DRIVE		DRIBBLE	203468.0
86839496.0				DRIVE		DRIBBLE	203468.0
86839536.0				DRIVE		DRIBBLE	203468.0
86839576.0				DRIVE		DRIBBLE	203468.0
86839616.0				DRIVE		DRIBBLE	203468.0
86839656.0				DRIVE		DRIBBLE	203468.0
86839696.0				DRIVE		DRIBBLE	203468.0
86839736.0				DRIVE		DRIBBLE	203468.0
86839776.0				DRIVE		DRIBBLE	203468.0
86839816.0				DRIVE		DRIBBLE	203468.0
86839856.0				DRIVE		DRIBBLE	203468.0
86839896.0				DRIVE		DRIBBLE	203468.0
86839936.0				DRIVE		DRIBBLE	203468.0
86839976.0				DRIVE		DRIBBLE	203468.0
86840016.0				DRIVE		DRIBBLE	203468.0
86840056.0				DRIVE		DRIBBLE	203468.0
86840096.0				DRIVE		DRIBBLE	203468.0
86840136.0				DRIVE		DRIBBLE	203468.0
86840176.0				DRIVE		DRIBBLE	203468.0
86840216.0				DRIVE		DRIBBLE	203468.0
86840256.0				DRIVE		DRIBBLE	203468.0
86840296.0				DRIVE		DRIBBLE	203468.0
86840336.0				DRIVE		DRIBBLE	203468.0
86840376.0				DRIVE		DRIBBLE	203468.0
86840416.0				DRIVE		DRIBBLE	203468.0
86840456.0				DRIVE		DRIBBLE	203468.0
86840496.0				DRIVE		DRIBBLE	203468.0
86840536.0				DRIVE		DRIBBLE	203468.0
86840576.0				DRIVE		DRIBBLE	203468.0
86840616.0				DRIVE		DRIBBLE	203468.0
86840656.0				DRIVE		DRIBBLE	203468.0
86840696.0				DRIVE		DRIBBLE	203468.0
86840736.0				DRIVE		DRIBBLE	203468.0
86840776.0				DRIVE		DRIBBLE	203468.0
86840816.0				DRIVE		DRIBBLE	203468.0
86840856.0						DRIBBLE PASS	203468.0
86840896.0						DRIBBLE PASS	203468.0
86840936.0						DRIBBLE PASS	203468.0
86840976.0						DRIBBLE PASS	203468.0
86841016.0						DRIBBLE PASS	203468.0
86841056.0						DRIBBLE PASS	203468.0
86841096.0						DRIBBLE PASS
86841136.0						DRIBBLE PASS
86841176.0						DRIBBLE PASS
86841216.0						DRIBBLE PASS
86841256.0						DRIBBLE PASS
86841296.0						DRIBBLE PASS
86841336.0						DRIBBLE PASS
86841376.0						DRIBBLE PASS
86841416.0						DRIBBLE PASS
86841456.0						DRIBBLE PASS
86841496.0						DRIBBLE PASS
86841536.0						DRIBBLE PASS
86841576.0						DRIBBLE PASS
86841616.0						DRIBBLE PASS
86841656.0						DRIBBLE PASS
86841696.0						DRIBBLE PASS
86841736.0						DRIBBLE PASS	203086.0
86841776.0						DRIBBLE PASS	203086.0
86841816.0						DRIBBLE PASS	203086.0
86841856.0						DRIBBLE PASS	203086.0
86841896.0						DRIBBLE PASS	203086.0
86841936.0						DRIBBLE PASS	203086.0
86841976.0						DRIBBLE PASS	203086.0
86842016.0						DRIBBLE PASS	203086.0
86842056.0						DRIBBLE PASS	203086.0
86842096.0						DRIBBLE	203086.0
86842136.0						DRIBBLE	203086.0
86842176.0						DRIBBLE	203086.0
86842216.0						DRIBBLE	203086.0
86842256.0						DRIBBLE	203086.0
86842296.0						DRIBBLE	203086.0
86842336.0						DRIBBLE	203086.0
86842376.0						DRIBBLE	203086.0
86842416.0						DRIBBLE	203086.0
86842456.0						DRIBBLE	203086.0
86842496.0						DRIBBLE	203086.0
86842536.0						DRIBBLE	203086.0
86842576.0						DRIBBLE	203086.0
86842616.0						DRIBBLE	203086.0
86842656.0						DRIBBLE	203086.0
86842696.0						DRIBBLE	203086.0
86842736.0						DRIBBLE	203086.0
86842776.0						DRIBBLE	203086.0
86842816.0						DRIBBLE	203086.0
86842856.0						DRIBBLE	203086.0
86842896.0						DRIBBLE	203086.0
86842936.0						DRIBBLE	203086.0
86842976.0						DRIBBLE	203086.0
86843016.0						DRIBBLE	203086.0
86843056.0						DRIBBLE	203086.0
86843096.0						DRIBBLE	203086.0
86843136.0						DRIBBLE	203086.0
86843176.0						DRIBBLE	203086.0
86843216.0						DRIBBLE	203086.0
86843256.0						DRIBBLE	203086.0
86843296.0					DRIVE	DRIBBLE	203086.0
86843336.0					DRIVE	DRIBBLE	203086.0
86843376.0					DRIVE	DRIBBLE	203086.0
86843416.0					DRIVE	DRIBBLE	203086.0
86843456.0					DRIVE	DRIBBLE	203086.0
86843496.0					DRIVE	DRIBBLE	203086.0
86843536.0					DRIVE	DRIBBLE	203086.0
86843576.0					DRIVE	DRIBBLE	203086.0
86843616.0					DRIVE	DRIBBLE	203086.0
86843656.0					DRIVE	DRIBBLE	203086.0
86843696.0					DRIVE	DRIBBLE	203086.0
86843736.0					DRIVE	DRIBBLE	203086.0
86843776.0					DRIVE	DRIBBLE	203086.0
86843816.0					DRIVE	DRIBBLE	203086.0
86843856.0					DRIVE	DRIBBLE	203086.0
86843896.0					DRIVE	DRIBBLE	203086.0
86843936.0					DRIVE	DRIBBLE	203086.0
86843976.0					DRIVE	DRIBBLE	203086.0
86844016.0					DRIVE	DRIBBLE	203086.0
86844056.0					DRIVE	DRIBBLE	203086.0
86844096.0					DRIVE	DRIBBLE	203086.0
86844136.0					DRIVE	DRIBBLE	203086.0
86844176.0					DRIVE	DRIBBLE	203086.0
86844216.0					DRIVE	DRIBBLE	203086.0
86844256.0					DRIVE	DRIBBLE	203086.0
86844296.0					DRIVE	DRIBBLE	203086.0
86844336.0					DRIVE	DRIBBLE	203086.0
86844376.0					DRIVE	DRIBBLE	203086.0
86844416.0					DRIVE	DRIBBLE	203086.0
86844456.0					DRIVE	DRIBBLE	203086.0
86844496.0					DRIVE	DRIBBLE	203086.0
86844536.0					DRIVE	DRIBBLE	203086.0
86844576.0					DRIVE	DRIBBLE	203086.0
86844616.0					DRIVE	DRIBBLE	203086.0
86844656.0					DRIVE	DRIBBLE	203086.0
86844696.0					DRIVE	DRIBBLE	203086.0
86844736.0					DRIVE	DRIBBLE	203086.0
86844776.0						PASS	203086.0
86844816.0						PASS	203086.0
86844856.0						PASS	203086.0
86844896.0						PASS	203086.0
86844936.0						PASS	203086.0
86844976.0						PASS	203086.0
86845016.0						PASS	203086.0
86845056.0						PASS	203086.0
86845096.0						PASS	203086.0
86845136.0						PASS	203086.0
86845176.0						PASS	203086.0
86845216.0						PASS	203086.0
86845256.0						PASS	203086.0
86845296.0						PASS	203086.0
86845336.0						PASS	203086.0
86845376.0						PASS	203086.0
86845416.0						PASS	203086.0
86845456.0						PASS	203081.0
86845496.0						PASS	203081.0
86845536.0						PASS	203081.0
86845576.0						PASS	203081.0
86845616.0						PASS	203081.0
86845656.0						PASS	203081.0
86845696.0						PASS	203081.0
86845736.0						PASS	203081.0
86845776.0						PASS	203081.0
86845816.0						HOLD	203081.0
86845856.0						HOLD	203081.0
86845896.0						HOLD	203081.0
86845936.0						HOLD	203081.0
86845976.0						HOLD	203081.0
86846016.0						HOLD	203081.0
86846056.0						HOLD	203081.0
86846096.0						MADE SHOT	203081.0
