# Supplementary material for: Modeling the formation of defensive gaps in basketball: Cutting on a teammate’s drive
Source: PLoS One. 2023 Feb 7;18(2):e0281467. doi: 10.1371/journal.pone.0281467 (PMC9904462; doi:10.1371/journal.pone.0281467)
Supplement: S1 File — Contains action/event labels for the 462 analyzed sequences used in the paper. With the help of the gameIDs and times (last 8 digits of the real time entries), it can be bound to the raw SportVU data available online: https://github.com/linouk23/NBA-Player-Movements/tree/master/data/2016.NBA.Raw.SportVU.Game.Logs. (ZIP) [file pone.0281467.s031.zip › 0021500076_58080500-58083300.csv]

Unnamed: 0	2403.0	202390.0	201162.0	201196.0	203078.0	EVENT	BALL_HANDLER
58080500.0						DRIBBLE PASS	2403.0
58080540.0						DRIBBLE PASS	2403.0
58080580.0						DRIBBLE PASS	2403.0
58080620.0						DRIBBLE PASS	2403.0
58080660.0						DRIBBLE PASS	2403.0
58080696.0						DRIBBLE PASS	2403.0
58080740.0						DRIBBLE PASS	2403.0
58080780.0						DRIBBLE PASS
58080820.0						DRIBBLE PASS	201196.0
58080860.0						DRIBBLE PASS	201196.0
58080900.0				CUT		DRIBBLE PASS	201196.0
58080940.0				CUT		DRIBBLE PASS	201196.0
58080980.0				CUT		DRIBBLE PASS	201196.0
58081016.0				CUT		DRIBBLE PASS	201196.0
58081060.0				CUT		DRIBBLE PASS	201196.0
58081100.0				CUT		DRIBBLE PASS	201196.0
58081140.0				CUT		DRIBBLE PASS	201196.0
58081180.0	CUT			DRIVE		DRIBBLE	201196.0
58081220.0	CUT			DRIVE		DRIBBLE	201196.0
58081260.0	CUT			DRIVE		DRIBBLE	201196.0
58081300.0	CUT			DRIVE		DRIBBLE	201196.0
58081340.0	CUT			DRIVE		DRIBBLE	201196.0
58081380.0	CUT			DRIVE		DRIBBLE	201196.0
58081420.0	CUT			DRIVE		DRIBBLE	201196.0
58081460.0	CUT			DRIVE		DRIBBLE	201196.0
58081496.0	CUT			DRIVE		DRIBBLE	201196.0
58081540.0	CUT			DRIVE		DRIBBLE	201196.0
58081580.0	CUT		CUT	DRIVE		DRIBBLE	201196.0
58081620.0	CUT		CUT	DRIVE		DRIBBLE	201196.0
58081660.0	CUT		CUT	DRIVE		DRIBBLE	201196.0
58081696.0	CUT		CUT	DRIVE		DRIBBLE	201196.0
58081740.0	CUT		CUT	DRIVE		DRIBBLE	201196.0
58081780.0	CUT		CUT	DRIVE		DRIBBLE	201196.0
58081816.0	CUT		CUT	DRIVE		DRIBBLE	201196.0
58081860.0	CUT		CUT	DRIVE		DRIBBLE	201196.0
58081900.0	CUT		CUT	DRIVE		DRIBBLE	201196.0
58081936.0	CUT		CUT	DRIVE		DRIBBLE	201196.0
58081980.0	CUT		CUT			PASS	201196.0
58082020.0	CUT		CUT			PASS	201196.0
58082060.0	CUT		CUT			PASS	201196.0
58082100.0	CUT		CUT			PASS	201196.0
58082136.0	CUT		CUT			PASS	201196.0
58082180.0	CUT		CUT			PASS	201196.0
58082220.0	CUT		CUT			PASS	201196.0
58082256.0	CUT		CUT			PASS	201196.0
58082300.0	CUT		CUT			PASS	201196.0
58082336.0	CUT		CUT			PASS	201196.0
58082380.0	CUT		CUT			PASS	201196.0
58082420.0	CUT		CUT			PASS	201196.0
58082456.0	CUT		CUT			PASS	201196.0
58082500.0	CUT		CUT			PASS	201196.0
58082540.0	CUT		CUT			PASS	201196.0
58082576.0	CUT		CUT			PASS	201196.0
58082620.0	CUT		CUT			PASS	201196.0
58082660.0	CUT		CUT			PASS	201196.0
58082700.0	CUT		CUT			PASS	201196.0
58082740.0	CUT		CUT			PASS	2403.0
58082776.0	CUT		CUT			PASS	2403.0
58082820.0	CUT		CUT			PASS	2403.0
58082856.0	CUT		CUT			PASS	2403.0
58082900.0	CUT		CUT			PASS	2403.0
58082940.0	CUT		CUT			PASS	2403.0
58082976.0	CUT		CUT			PASS	2403.0
58083020.0			CUT			HOLD	2403.0
58083056.0			CUT			HOLD	2403.0
58083100.0			CUT			HOLD	2403.0
58083140.0			CUT			HOLD	2403.0
58083180.0						HOLD	2403.0
58083220.0						HOLD	2403.0
58083256.0						HOLD	2403.0
58083300.0						MISSED SHOT	2403.0
