# Supplementary material for: Modeling the formation of defensive gaps in basketball: Cutting on a teammate’s drive
Source: PLoS One. 2023 Feb 7;18(2):e0281467. doi: 10.1371/journal.pone.0281467 (PMC9904462; doi:10.1371/journal.pone.0281467)
Supplement: S1 File — Contains action/event labels for the 462 analyzed sequences used in the paper. With the help of the gameIDs and times (last 8 digits of the real time entries), it can be bound to the raw SportVU data available online: https://github.com/linouk23/NBA-Player-Movements/tree/master/data/2016.NBA.Raw.SportVU.Game.Logs. (ZIP) [file pone.0281467.s031.zip › 0021500076_61733024-61745784.csv]

Unnamed: 0	101161.0	202323.0	202738.0	202340.0	203482.0	EVENT	BALL_HANDLER
61733024.0						DRIBBLE	202738.0
61733064.0						DRIBBLE	202738.0
61733104.0						DRIBBLE	202738.0
61733144.0						DRIBBLE	202738.0
61733184.0						DRIBBLE	202738.0
61733224.0						DRIBBLE	202738.0
61733264.0						DRIBBLE	202738.0
61733304.0						DRIBBLE	202738.0
61733344.0						DRIBBLE	202738.0
61733384.0						DRIBBLE	202738.0
61733424.0						DRIBBLE	202738.0
61733464.0						DRIBBLE	202738.0
61733504.0						DRIBBLE	202738.0
61733544.0						DRIBBLE	202738.0
61733584.0						DRIBBLE	202738.0
61733624.0						DRIBBLE	202738.0
61733664.0						DRIBBLE	202738.0
61733704.0						DRIBBLE	202738.0
61733744.0						DRIBBLE	202738.0
61733784.0						DRIBBLE	202738.0
61733824.0						DRIBBLE	202738.0
61733864.0						DRIBBLE	202738.0
61733904.0						DRIBBLE	202738.0
61733944.0						DRIBBLE	202738.0
61733984.0						DRIBBLE	202738.0
61734024.0						DRIBBLE	202738.0
61734064.0						DRIBBLE	202738.0
61734104.0						DRIBBLE	202738.0
61734144.0						DRIBBLE	202738.0
61734184.0						DRIBBLE	202738.0
61734224.0						DRIBBLE	202738.0
61734264.0						DRIBBLE	202738.0
61734304.0						DRIBBLE	202738.0
61734344.0						DRIBBLE	202738.0
61734384.0						DRIBBLE	202738.0
61734424.0						DRIBBLE	202738.0
61734464.0						DRIBBLE	202738.0
61734504.0						DRIBBLE	202738.0
61734544.0						DRIBBLE	202738.0
61734584.0						DRIBBLE	202738.0
61734624.0						DRIBBLE	202738.0
61734664.0						DRIBBLE	202738.0
61734704.0						DRIBBLE	202738.0
61734744.0						DRIBBLE	202738.0
61734784.0						PASS	202738.0
61734824.0						PASS	202738.0
61734864.0						PASS	202738.0
61734904.0						PASS	202738.0
61734944.0						PASS	202738.0
61734984.0						PASS
61735024.0						PASS
61735064.0						PASS
61735104.0						PASS
61735144.0						PASS
61735184.0						PASS
61735224.0						PASS
61735264.0						PASS
61735304.0						PASS
61735344.0						PASS	203482.0
61735384.0						PASS	203482.0
61735424.0						PASS	203482.0
61735464.0						PASS	203482.0
61735504.0						PASS	203482.0
61735544.0						PASS	203482.0
61735584.0						PASS	203482.0
61735624.0						PASS	203482.0
61735664.0						DRIBBLE	203482.0
61735704.0						DRIBBLE	203482.0
61735744.0						DRIBBLE	203482.0
61735784.0						DRIBBLE	203482.0
61735824.0						DRIBBLE	203482.0
61735864.0						DRIBBLE	203482.0
61735904.0					DRIVE	DRIBBLE	203482.0
61735944.0					DRIVE	DRIBBLE	203482.0
61735984.0					DRIVE	DRIBBLE	203482.0
61736024.0					DRIVE	DRIBBLE	203482.0
61736064.0					DRIVE	DRIBBLE	203482.0
61736104.0					DRIVE	DRIBBLE	203482.0
61736144.0					DRIVE	DRIBBLE	203482.0
61736184.0					DRIVE	DRIBBLE	203482.0
61736224.0					DRIVE	DRIBBLE	203482.0
61736264.0					DRIVE	DRIBBLE	203482.0
61736304.0					DRIVE	DRIBBLE	203482.0
61736344.0					DRIVE	DRIBBLE	203482.0
61736384.0					DRIVE	DRIBBLE	203482.0
61736424.0					DRIVE	DRIBBLE	203482.0
61736464.0					DRIVE	DRIBBLE	203482.0
61736504.0					DRIVE	DRIBBLE	203482.0
61736544.0					DRIVE	DRIBBLE	203482.0
61736584.0					DRIVE	DRIBBLE	203482.0
61736624.0					DRIVE	DRIBBLE	203482.0
61736664.0					DRIVE	DRIBBLE	203482.0
61736704.0					DRIVE	DRIBBLE	203482.0
61736744.0					DRIVE	DRIBBLE	203482.0
61736784.0					DRIVE	DRIBBLE	203482.0
61736824.0					DRIVE	DRIBBLE	203482.0
61736864.0					DRIVE	DRIBBLE	203482.0
61736904.0					DRIVE	DRIBBLE	203482.0
61736944.0					DRIVE	DRIBBLE	203482.0
61736984.0					DRIVE	DRIBBLE	203482.0
61737024.0					DRIVE	DRIBBLE	203482.0
61737064.0					DRIVE	DRIBBLE	203482.0
61737104.0					DRIVE	DRIBBLE	203482.0
61737144.0						PASS	203482.0
61737184.0						PASS	203482.0
61737224.0						PASS	203482.0
61737264.0						PASS	203482.0
61737304.0						PASS	203482.0
61737344.0						PASS	203482.0
61737384.0						PASS	203482.0
61737424.0						PASS	203482.0
61737464.0						PASS	203482.0
61737504.0						PASS
61737544.0						PASS
61737584.0						PASS
61737624.0						PASS
61737664.0						PASS
61737704.0						PASS
61737744.0						PASS
61737784.0						PASS
61737824.0						PASS
61737864.0						PASS	202738.0
61737904.0						PASS	202738.0
61737944.0						PASS	202738.0
61737984.0						PASS	202738.0
61738024.0						PASS	202738.0
61738064.0						PASS	202738.0
61738104.0						PASS	202738.0
61738144.0						DRIBBLE	202738.0
61738184.0						DRIBBLE	202738.0
61738224.0						DRIBBLE	202738.0
61738264.0						DRIBBLE	202738.0
61738304.0						DRIBBLE	202738.0
61738344.0						DRIBBLE	202738.0
61738384.0						DRIBBLE	202738.0
61738424.0						DRIBBLE	202738.0
61738464.0						DRIBBLE	202738.0
61738504.0						DRIBBLE	202738.0
61738544.0						DRIBBLE	202738.0
61738584.0						DRIBBLE	202738.0
61738624.0						DRIBBLE	202738.0
61738664.0						DRIBBLE	202738.0
61738704.0						DRIBBLE	202738.0
61738744.0						DRIBBLE	202738.0
61738784.0						DRIBBLE	202738.0
61738824.0						DRIBBLE	202738.0
61738864.0						DRIBBLE	202738.0
61738904.0						DRIBBLE	202738.0
61738944.0						DRIBBLE	202738.0
61738984.0						DRIBBLE	202738.0
61739024.0						DRIBBLE	202738.0
61739064.0						DRIBBLE	202738.0
61739104.0						DRIBBLE	202738.0
61739144.0						DRIBBLE	202738.0
61739184.0						DRIBBLE	202738.0
61739224.0						DRIBBLE	202738.0
61739264.0						DRIBBLE	202738.0
61739304.0						DRIBBLE	202738.0
61739344.0						DRIBBLE	202738.0
61739384.0						DRIBBLE	202738.0
61739424.0						DRIBBLE	202738.0
61739464.0						DRIBBLE	202738.0
61739504.0						DRIBBLE	202738.0
61739544.0						DRIBBLE	202738.0
61739584.0						DRIBBLE	202738.0
61739624.0						DRIBBLE	202738.0
61739664.0						DRIBBLE	202738.0
61739704.0						DRIBBLE	202738.0
61739744.0						DRIBBLE	202738.0
61739784.0						DRIBBLE	202738.0
61739824.0						DRIBBLE	202738.0
61739864.0						DRIBBLE	202738.0
61739904.0						DRIBBLE	202738.0
61739944.0						DRIBBLE	202738.0
61739984.0						DRIBBLE	202738.0
61740024.0						DRIBBLE	202738.0
61740064.0						DRIBBLE	202738.0
61740104.0						DRIBBLE	202738.0
61740144.0						DRIBBLE	202738.0
61740184.0						DRIBBLE	202738.0
61740224.0						DRIBBLE	202738.0
61740264.0						DRIBBLE	202738.0
61740304.0						DRIBBLE	202738.0
61740344.0						DRIBBLE	202738.0
61740384.0						DRIBBLE	202738.0
61740424.0						DRIBBLE	202738.0
61740464.0						DRIBBLE	202738.0
61740504.0						DRIBBLE	202738.0
61740544.0						DRIBBLE	202738.0
61740584.0						DRIBBLE	202738.0
61740624.0						DRIBBLE	202738.0
61740664.0						DRIBBLE	202738.0
61740704.0						DRIBBLE	202738.0
61740744.0						DRIBBLE	202738.0
61740784.0						DRIBBLE	202738.0
61740824.0						DRIBBLE	202738.0
61740864.0						DRIBBLE	202738.0
61740904.0						DRIBBLE	202738.0
61740944.0						DRIBBLE	202738.0
61740984.0						DRIBBLE	202738.0
61741024.0						DRIBBLE	202738.0
61741064.0						DRIBBLE	202738.0
61741104.0						DRIBBLE	202738.0
61741144.0						DRIBBLE	202738.0
61741184.0						DRIBBLE	202738.0
61741224.0						DRIBBLE	202738.0
61741264.0						DRIBBLE	202738.0
61741304.0						DRIBBLE	202738.0
61741344.0						DRIBBLE	202738.0
61741384.0						DRIBBLE	202738.0
61741424.0						DRIBBLE	202738.0
61741464.0						DRIBBLE	202738.0
61741504.0						DRIBBLE	202738.0
61741544.0						DRIBBLE	202738.0
61741584.0						DRIBBLE	202738.0
61741624.0						DRIBBLE	202738.0
61741664.0			DRIVE			DRIBBLE	202738.0
61741704.0			DRIVE			DRIBBLE	202738.0
61741744.0			DRIVE			DRIBBLE	202738.0
61741784.0			DRIVE			DRIBBLE	202738.0
61741824.0			DRIVE			DRIBBLE	202738.0
61741864.0			DRIVE			DRIBBLE	202738.0
61741904.0			DRIVE			DRIBBLE	202738.0
61741944.0			DRIVE			DRIBBLE	202738.0
61741984.0			DRIVE			DRIBBLE	202738.0
61742024.0			DRIVE			DRIBBLE	202738.0
61742064.0	CUT		DRIVE			DRIBBLE	202738.0
61742104.0	CUT		DRIVE			DRIBBLE	202738.0
61742144.0	CUT		DRIVE			DRIBBLE	202738.0
61742184.0	CUT		DRIVE			DRIBBLE	202738.0
61742224.0	CUT		DRIVE			DRIBBLE	202738.0
61742264.0	CUT		DRIVE			DRIBBLE	202738.0
61742304.0	CUT		DRIVE			DRIBBLE	202738.0
61742344.0	CUT		DRIVE			DRIBBLE	202738.0
61742384.0	CUT		DRIVE			DRIBBLE	202738.0
61742424.0	CUT		DRIVE			DRIBBLE	202738.0
61742464.0	CUT		DRIVE			DRIBBLE	202738.0
61742504.0	CUT		DRIVE			DRIBBLE	202738.0
61742544.0	CUT		DRIVE			DRIBBLE	202738.0
61742584.0	CUT		DRIVE			DRIBBLE	202738.0
61742624.0	CUT		DRIVE			DRIBBLE	202738.0
61742664.0	CUT		DRIVE			DRIBBLE	202738.0
61742704.0	CUT		DRIVE			DRIBBLE	202738.0
61742744.0	CUT		DRIVE			DRIBBLE	202738.0
61742784.0	CUT		DRIVE			DRIBBLE	202738.0
61742824.0	CUT		DRIVE			DRIBBLE	202738.0
61742864.0	CUT		DRIVE			DRIBBLE	202738.0
61742904.0	CUT		DRIVE			DRIBBLE	202738.0
61742944.0	CUT		DRIVE			DRIBBLE	202738.0
61742984.0	CUT		DRIVE			DRIBBLE	202738.0
61743024.0	CUT		DRIVE			DRIBBLE	202738.0
61743064.0	CUT		DRIVE			DRIBBLE	202738.0
61743104.0	CUT		DRIVE			DRIBBLE	202738.0
61743144.0	CUT		DRIVE			DRIBBLE	202738.0
61743184.0	CUT		DRIVE			DRIBBLE	202738.0
61743224.0	CUT		DRIVE			DRIBBLE	202738.0
61743264.0	CUT		DRIVE			DRIBBLE	202738.0
61743304.0	CUT		DRIVE			DRIBBLE	202738.0
61743344.0	CUT		DRIVE			DRIBBLE	202738.0
61743384.0	CUT					DRIBBLE	202738.0
61743424.0	CUT					DRIBBLE	202738.0
61743464.0	CUT					DRIBBLE	202738.0
61743504.0	CUT					DRIBBLE	202738.0
61743544.0	CUT					DRIBBLE	202738.0
61743584.0	CUT					DRIBBLE	202738.0
61743624.0	CUT					DRIBBLE	202738.0
61743664.0	CUT					DRIBBLE	202738.0
61743704.0	CUT					DRIBBLE	202738.0
61743744.0	CUT					DRIBBLE	202738.0
61743784.0						DRIBBLE	202738.0
61743824.0						DRIBBLE	202738.0
61743864.0						DRIBBLE	202738.0
61743904.0						DRIBBLE	202738.0
61743944.0						DRIBBLE	202738.0
61743984.0						DRIBBLE	202738.0
61744024.0						DRIBBLE	202738.0
61744064.0						DRIBBLE	202738.0
61744104.0						DRIBBLE	202738.0
61744144.0						DRIBBLE	202738.0
61744184.0						DRIBBLE	202738.0
61744224.0						DRIBBLE	202738.0
61744264.0						PASS	202738.0
61744304.0						PASS	202738.0
61744344.0						PASS	202738.0
61744384.0						PASS	202738.0
61744424.0						PASS	202738.0
61744464.0						PASS	202738.0
61744504.0						PASS	202738.0
61744544.0						PASS	202738.0
61744584.0						PASS	202738.0
61744624.0						PASS	202738.0
61744664.0						PASS	202738.0
61744704.0						PASS	202738.0
61744744.0						PASS	202738.0
61744784.0						PASS	203482.0
61744824.0						PASS	203482.0
61744864.0						PASS	203482.0
61744904.0						PASS	203482.0
61744944.0						PASS	203482.0
61744984.0						PASS	203482.0
61745024.0						PASS	203482.0
61745064.0						PASS	203482.0
61745104.0						DRIBBLE	203482.0
61745144.0						DRIBBLE	203482.0
61745184.0						DRIBBLE	203482.0
61745224.0						DRIBBLE	203482.0
61745264.0						DRIBBLE	203482.0
61745304.0						DRIBBLE	203482.0
61745344.0						DRIBBLE	203482.0
61745384.0						DRIBBLE	203482.0
61745424.0						DRIBBLE	203482.0
61745464.0						DRIBBLE	203482.0
61745504.0						DRIBBLE	203482.0
61745544.0						DRIBBLE	203482.0
61745584.0						DRIBBLE	203482.0
61745624.0						DRIBBLE	203482.0
61745664.0						DRIBBLE	203482.0
61745704.0						DRIBBLE	203482.0
61745744.0						DRIBBLE	203482.0
61745784.0						MADE SHOT	203482.0
