# Supplementary material for: Modeling the formation of defensive gaps in basketball: Cutting on a teammate’s drive
Source: PLoS One. 2023 Feb 7;18(2):e0281467. doi: 10.1371/journal.pone.0281467 (PMC9904462; doi:10.1371/journal.pone.0281467)
Supplement: S1 File — Contains action/event labels for the 462 analyzed sequences used in the paper. With the help of the gameIDs and times (last 8 digits of the real time entries), it can be bound to the raw SportVU data available online: https://github.com/linouk23/NBA-Player-Movements/tree/master/data/2016.NBA.Raw.SportVU.Game.Logs. (ZIP) [file pone.0281467.s031.zip › 0021500078_57812352-57819592.csv]

Unnamed: 0	203138.0	203515.0	203960.0	1626158.0	203457.0	EVENT	BALL_HANDLER
57812352.0						DRIBBLE	203515.0
57812392.0						DRIBBLE	203515.0
57812432.0						DRIBBLE	203515.0
57812472.0						DRIBBLE	203515.0
57812512.0						DRIBBLE	203515.0
57812552.0						DRIBBLE	203515.0
57812592.0						DRIBBLE	203515.0
57812632.0						DRIBBLE	203515.0
57812672.0						DRIBBLE	203515.0
57812712.0						DRIBBLE	203515.0
57812752.0						DRIBBLE	203515.0
57812792.0						DRIBBLE	203515.0
57812832.0						DRIBBLE	203515.0
57812872.0						DRIBBLE	203515.0
57812912.0						DRIBBLE	203515.0
57812952.0						DRIBBLE	203515.0
57812992.0						DRIBBLE	203515.0
57813032.0						DRIBBLE	203515.0
57813072.0						DRIBBLE	203515.0
57813112.0						DRIBBLE	203515.0
57813152.0						DRIBBLE	203515.0
57813192.0						DRIBBLE	203515.0
57813232.0						DRIBBLE	203515.0
57813272.0						DRIBBLE	203515.0
57813312.0						DRIBBLE	203515.0
57813352.0						DRIBBLE	203515.0
57813392.0						DRIBBLE	203515.0
57813432.0						DRIBBLE	203515.0
57813472.0						DRIBBLE	203515.0
57813512.0						DRIBBLE	203515.0
57813552.0						DRIBBLE	203515.0
57813592.0						DRIBBLE	203515.0
57813632.0						DRIBBLE	203515.0
57813672.0						DRIBBLE	203515.0
57813712.0						DRIBBLE	203515.0
57813752.0						DRIBBLE	203515.0
57813792.0						DRIBBLE	203515.0
57813832.0						DRIBBLE	203515.0
57813872.0						DRIBBLE	203515.0
57813912.0						DRIBBLE	203515.0
57813952.0						DRIBBLE	203515.0
57813992.0						DRIBBLE	203515.0
57814032.0						DRIBBLE	203515.0
57814072.0						DRIBBLE	203515.0
57814112.0						DRIBBLE	203515.0
57814152.0						DRIBBLE	203515.0
57814192.0						DRIBBLE	203515.0
57814232.0						DRIBBLE	203515.0
57814272.0						DRIBBLE	203515.0
57814312.0						DRIBBLE	203515.0
57814352.0						DRIBBLE	203515.0
57814392.0						DRIBBLE	203515.0
57814432.0						DRIBBLE	203515.0
57814472.0						DRIBBLE	203515.0
57814512.0						DRIBBLE	203515.0
57814552.0						DRIBBLE	203515.0
57814592.0						DRIBBLE	203515.0
57814632.0						DRIBBLE	203515.0
57814672.0						DRIBBLE	203515.0
57814712.0						DRIBBLE	203515.0
57814752.0						DRIBBLE	203515.0
57814792.0						DRIBBLE	203515.0
57814832.0						DRIBBLE	203515.0
57814872.0						DRIBBLE	203515.0
57814912.0						DRIBBLE	203515.0
57814952.0						DRIBBLE	203515.0
57814992.0						DRIBBLE	203515.0
57815032.0						DRIBBLE	203515.0
57815072.0						DRIBBLE	203515.0
57815112.0						DRIBBLE	203515.0
57815152.0						DRIBBLE	203515.0
57815192.0						DRIBBLE	203515.0
57815232.0						DRIBBLE	203515.0
57815272.0						DRIBBLE	203515.0
57815312.0						DRIBBLE	203515.0
57815352.0						DRIBBLE	203515.0
57815392.0						DRIBBLE	203515.0
57815432.0						DRIBBLE	203515.0
57815472.0						DRIBBLE	203515.0
57815512.0						DRIBBLE	203515.0
57815552.0						DRIBBLE	203515.0
57815592.0						DRIBBLE	203515.0
57815632.0						DRIBBLE	203515.0
57815672.0						DRIBBLE	203515.0
57815712.0						DRIBBLE	203515.0
57815752.0						DRIBBLE	203515.0
57815792.0						DRIBBLE	203515.0
57815832.0						DRIBBLE	203515.0
57815872.0						DRIBBLE	203515.0
57815912.0						DRIBBLE	203515.0
57815952.0						DRIBBLE	203515.0
57815992.0						DRIBBLE	203515.0
57816032.0						DRIBBLE	203515.0
57816072.0						DRIBBLE	203515.0
57816112.0						DRIBBLE	203515.0
57816152.0						DRIBBLE	203515.0
57816192.0						DRIBBLE	203515.0
57816232.0						DRIBBLE	203515.0
57816272.0						DRIBBLE	203515.0
57816312.0						DRIBBLE	203515.0
57816352.0						DRIBBLE	203515.0
57816392.0						DRIBBLE	203515.0
57816432.0						DRIBBLE	203515.0
57816472.0						DRIBBLE	203515.0
57816512.0						DRIBBLE	203515.0
57816552.0						DRIBBLE	203515.0
57816592.0						DRIBBLE	203515.0
57816632.0						DRIBBLE	203515.0
57816672.0						DRIBBLE	203515.0
57816712.0						DRIBBLE	203515.0
57816752.0						DRIBBLE	203515.0
57816792.0						DRIBBLE	203515.0
57816832.0						DRIBBLE	203515.0
57816872.0						DRIBBLE	203515.0
57816912.0		DRIVE				DRIBBLE	203515.0
57816952.0		DRIVE				DRIBBLE	203515.0
57816992.0		DRIVE				DRIBBLE	203515.0
57817032.0		DRIVE				DRIBBLE	203515.0
57817072.0		DRIVE				DRIBBLE	203515.0
57817112.0		DRIVE				DRIBBLE	203515.0
57817152.0		DRIVE				DRIBBLE	203515.0
57817192.0		DRIVE				DRIBBLE	203515.0
57817232.0		DRIVE				DRIBBLE	203515.0
57817272.0		DRIVE				DRIBBLE	203515.0
57817312.0		DRIVE				DRIBBLE	203515.0
57817352.0		DRIVE				DRIBBLE	203515.0
57817392.0		DRIVE				DRIBBLE	203515.0
57817432.0		DRIVE				DRIBBLE	203515.0
57817472.0		DRIVE				DRIBBLE	203515.0
57817512.0		DRIVE				DRIBBLE	203515.0
57817552.0		DRIVE				DRIBBLE	203515.0
57817592.0		DRIVE				DRIBBLE	203515.0
57817632.0		DRIVE				DRIBBLE	203515.0
57817672.0		DRIVE				DRIBBLE	203515.0
57817712.0		DRIVE				DRIBBLE	203515.0
57817752.0		DRIVE				DRIBBLE	203515.0
57817792.0		DRIVE				DRIBBLE	203515.0
57817832.0		DRIVE				DRIBBLE	203515.0
57817872.0		DRIVE				DRIBBLE	203515.0
57817912.0		DRIVE				DRIBBLE	203515.0
57817952.0		DRIVE				DRIBBLE	203515.0
57817992.0						DRIBBLE	203515.0
57818032.0						DRIBBLE	203515.0
57818072.0						DRIBBLE	203515.0
57818112.0						DRIBBLE	203515.0
57818152.0						DRIBBLE	203515.0
57818192.0						DRIBBLE	203515.0
57818232.0						DRIBBLE	203515.0
57818272.0						DRIBBLE	203515.0
57818312.0						DRIBBLE	203515.0
57818352.0						DRIBBLE	203515.0
57818392.0						DRIBBLE	203515.0
57818432.0						DRIBBLE	203515.0
57818472.0						DRIBBLE	203515.0
57818512.0						DRIBBLE	203515.0
57818552.0						DRIBBLE	203515.0
57818592.0						PASS	203515.0
57818632.0						PASS	203515.0
57818672.0						PASS	203515.0
57818712.0						PASS	203515.0
57818752.0						PASS	203515.0
57818792.0						PASS	203515.0
57818832.0						PASS	203515.0
57818872.0						PASS	203515.0
57818912.0						PASS	203515.0
57818952.0						PASS	203515.0
57818992.0						PASS	203515.0
57819032.0						PASS
57819072.0						PASS	203138.0
57819112.0						PASS	203138.0
57819152.0						PASS	203138.0
57819192.0						PASS	203138.0
57819232.0						PASS	203138.0
57819272.0						PASS	203138.0
57819312.0						PASS	203138.0
57819352.0						HOLD	203138.0
57819392.0						HOLD	203138.0
57819432.0						HOLD	203138.0
57819472.0						HOLD	203138.0
57819512.0						HOLD	203138.0
57819552.0						HOLD	203138.0
57819592.0						MISSED SHOT	203138.0
