# Supplementary material for: Modeling the formation of defensive gaps in basketball: Cutting on a teammate’s drive
Source: PLoS One. 2023 Feb 7;18(2):e0281467. doi: 10.1371/journal.pone.0281467 (PMC9904462; doi:10.1371/journal.pone.0281467)
Supplement: S1 File — Contains action/event labels for the 462 analyzed sequences used in the paper. With the help of the gameIDs and times (last 8 digits of the real time entries), it can be bound to the raw SportVU data available online: https://github.com/linouk23/NBA-Player-Movements/tree/master/data/2016.NBA.Raw.SportVU.Game.Logs. (ZIP) [file pone.0281467.s031.zip › 0021500078_60023856-60025936.csv]

Unnamed: 0	204456.0	203960.0	1626158.0	203917.0	203457.0	EVENT	BALL_HANDLER
60023856.0						DRIBBLE	203457.0
60023896.0						DRIBBLE	203457.0
60023936.0			CUT		DRIVE	DRIBBLE	203457.0
60023976.0			CUT		DRIVE	DRIBBLE	203457.0
60024016.0			CUT		DRIVE	DRIBBLE	203457.0
60024056.0			CUT		DRIVE	DRIBBLE	203457.0
60024096.0			CUT		DRIVE	DRIBBLE	203457.0
60024136.0			CUT		DRIVE	DRIBBLE	203457.0
60024176.0			CUT		DRIVE	DRIBBLE	203457.0
60024216.0			CUT		DRIVE	DRIBBLE	203457.0
60024256.0			CUT		DRIVE	DRIBBLE	203457.0
60024296.0			CUT		DRIVE	DRIBBLE	203457.0
60024336.0			CUT		DRIVE	DRIBBLE	203457.0
60024376.0			CUT		DRIVE	DRIBBLE	203457.0
60024416.0			CUT		DRIVE	DRIBBLE	203457.0
60024456.0			CUT		DRIVE	DRIBBLE	203457.0
60024496.0			CUT		DRIVE	DRIBBLE	203457.0
60024536.0			CUT		DRIVE	DRIBBLE	203457.0
60024576.0			CUT		DRIVE	DRIBBLE	203457.0
60024616.0			CUT		DRIVE	DRIBBLE	203457.0
60024656.0			CUT		DRIVE	DRIBBLE	203457.0
60024696.0			CUT		DRIVE	DRIBBLE	203457.0
60024736.0			CUT		DRIVE	DRIBBLE	203457.0
60024776.0			CUT		DRIVE	DRIBBLE	203457.0
60024816.0			CUT		DRIVE	DRIBBLE	203457.0
60024856.0			CUT		DRIVE	DRIBBLE	203457.0
60024896.0			CUT			PASS	203457.0
60024936.0			CUT			PASS	203457.0
60024976.0			CUT			PASS	203457.0
60025016.0			CUT			PASS	203457.0
60025056.0			CUT			PASS	203457.0
60025096.0			CUT			PASS	203457.0
60025136.0			CUT			PASS	203457.0
60025176.0			CUT			PASS	203457.0
60025216.0			CUT			PASS
60025256.0			CUT			PASS	1626158.0
60025296.0		CUT	CUT			PASS	1626158.0
60025336.0		CUT	CUT			PASS	1626158.0
60025376.0		CUT	CUT			PASS	1626158.0
60025416.0		CUT	CUT			PASS	1626158.0
60025456.0		CUT				HOLD	1626158.0
60025496.0		CUT				HOLD	1626158.0
60025536.0		CUT				HOLD	1626158.0
60025576.0		CUT				HOLD	1626158.0
60025616.0		CUT				HOLD	1626158.0
60025656.0		CUT				HOLD	1626158.0
60025696.0		CUT				HOLD	1626158.0
60025736.0		CUT				HOLD	1626158.0
60025776.0		CUT				HOLD	1626158.0
60025816.0		CUT				HOLD	1626158.0
60025856.0		CUT				HOLD	1626158.0
60025896.0		CUT				HOLD	1626158.0
60025936.0		CUT				MADE SHOT	1626158.0
