# Supplementary material for: Modeling the formation of defensive gaps in basketball: Cutting on a teammate’s drive
Source: PLoS One. 2023 Feb 7;18(2):e0281467. doi: 10.1371/journal.pone.0281467 (PMC9904462; doi:10.1371/journal.pone.0281467)
Supplement: S1 File — Contains action/event labels for the 462 analyzed sequences used in the paper. With the help of the gameIDs and times (last 8 digits of the real time entries), it can be bound to the raw SportVU data available online: https://github.com/linouk23/NBA-Player-Movements/tree/master/data/2016.NBA.Raw.SportVU.Game.Logs. (ZIP) [file pone.0281467.s031.zip › 0021500079_59052560-59057800.csv]

Unnamed: 0	202349.0	201573.0	203101.0	203114.0	203953.0	EVENT	BALL_HANDLER
59052560.0						DRIBBLE	201573.0
59052600.0						DRIBBLE	201573.0
59052640.0						DRIBBLE	201573.0
59052680.0						DRIBBLE	201573.0
59052720.0						DRIBBLE	201573.0
59052760.0						DRIBBLE	201573.0
59052800.0						DRIBBLE	201573.0
59052840.0						DRIBBLE	201573.0
59052880.0						DRIBBLE	201573.0
59052920.0						DRIBBLE	201573.0
59052960.0						DRIBBLE	201573.0
59053000.0						DRIBBLE	201573.0
59053040.0						DRIBBLE	201573.0
59053080.0						DRIBBLE	201573.0
59053120.0						DRIBBLE	201573.0
59053160.0						DRIBBLE	201573.0
59053200.0						DRIBBLE	201573.0
59053240.0						DRIBBLE	201573.0
59053280.0						DRIBBLE	201573.0
59053320.0						DRIBBLE	201573.0
59053360.0						DRIBBLE	201573.0
59053400.0						DRIBBLE	201573.0
59053440.0						DRIBBLE	201573.0
59053480.0						DRIBBLE	201573.0
59053520.0						DRIBBLE	201573.0
59053560.0						DRIBBLE	201573.0
59053600.0						DRIBBLE	201573.0
59053640.0						DRIBBLE	201573.0
59053680.0						DRIBBLE	201573.0
59053720.0						DRIBBLE	201573.0
59053760.0						DRIBBLE	201573.0
59053800.0						DRIBBLE	201573.0
59053840.0						DRIBBLE	201573.0
59053880.0						DRIBBLE	201573.0
59053920.0						DRIBBLE	201573.0
59053960.0						DRIBBLE	201573.0
59054000.0						DRIBBLE	201573.0
59054040.0						DRIBBLE	201573.0
59054080.0		DRIVE				DRIBBLE	201573.0
59054120.0		DRIVE				DRIBBLE	201573.0
59054160.0		DRIVE				DRIBBLE	201573.0
59054200.0		DRIVE				DRIBBLE	201573.0
59054240.0		DRIVE				DRIBBLE	201573.0
59054280.0		DRIVE				DRIBBLE	201573.0
59054320.0		DRIVE				DRIBBLE	201573.0
59054360.0		DRIVE				DRIBBLE	201573.0
59054400.0		DRIVE				DRIBBLE	201573.0
59054440.0		DRIVE				DRIBBLE	201573.0
59054480.0		DRIVE				DRIBBLE	201573.0
59054520.0		DRIVE				DRIBBLE	201573.0
59054560.0		DRIVE				DRIBBLE	201573.0
59054600.0		DRIVE				DRIBBLE	201573.0
59054640.0		DRIVE				DRIBBLE	201573.0
59054680.0		DRIVE				DRIBBLE	201573.0
59054720.0		DRIVE				DRIBBLE	201573.0
59054760.0		DRIVE				DRIBBLE	201573.0
59054800.0		DRIVE				DRIBBLE	201573.0
59054840.0		DRIVE				DRIBBLE	201573.0
59054880.0		DRIVE				DRIBBLE	201573.0
59054920.0		DRIVE				DRIBBLE	201573.0
59054960.0		DRIVE				DRIBBLE	201573.0
59055000.0		DRIVE				DRIBBLE	201573.0
59055040.0		DRIVE				DRIBBLE	201573.0
59055080.0		DRIVE				DRIBBLE	201573.0
59055120.0		DRIVE				DRIBBLE	201573.0
59055160.0		DRIVE				DRIBBLE	201573.0
59055200.0		DRIVE				DRIBBLE	201573.0
59055240.0		DRIVE				DRIBBLE	201573.0
59055280.0		DRIVE				DRIBBLE	201573.0
59055320.0		DRIVE				DRIBBLE	201573.0
59055360.0		DRIVE				DRIBBLE	201573.0
59055400.0		DRIVE				DRIBBLE	201573.0
59055440.0		DRIVE				DRIBBLE	201573.0
59055480.0						DRIBBLE	201573.0
59055520.0						DRIBBLE	201573.0
59055560.0						DRIBBLE	201573.0
59055600.0						DRIBBLE	201573.0
59055640.0						DRIBBLE	201573.0
59055680.0						DRIBBLE	201573.0
59055720.0						DRIBBLE	201573.0
59055760.0						DRIBBLE	201573.0
59055800.0						DRIBBLE	201573.0
59055840.0						DRIBBLE	201573.0
59055880.0						PASS	201573.0
59055920.0						PASS	201573.0
59055960.0						PASS	201573.0
59056000.0						PASS	201573.0
59056040.0						PASS	201573.0
59056080.0						PASS	201573.0
59056120.0						PASS	201573.0
59056160.0						PASS	201573.0
59056200.0						PASS	201573.0
59056240.0						PASS	201573.0
59056280.0						PASS	201573.0
59056320.0						PASS	201573.0
59056360.0						PASS	203953.0
59056400.0						PASS	203953.0
59056440.0						PASS	203953.0
59056480.0						PASS	203953.0
59056520.0						PASS	203953.0
59056560.0						PASS	203953.0
59056600.0						PASS	203953.0
59056640.0						PASS	203953.0
59056680.0						PASS	203953.0
59056720.0						PASS	203953.0
59056760.0						PASS	203953.0
59056800.0						PASS	203953.0
59056840.0						DRIBBLE	203953.0
59056880.0						DRIBBLE	203953.0
59056920.0						DRIBBLE	203953.0
59056960.0						DRIBBLE	203953.0
59057000.0						DRIBBLE	203953.0
59057040.0						DRIBBLE	203953.0
59057080.0						DRIBBLE	203953.0
59057120.0						DRIBBLE	203953.0
59057160.0						DRIBBLE	203953.0
59057200.0						DRIBBLE	203953.0
59057240.0						DRIBBLE	203953.0
59057280.0						DRIBBLE	203953.0
59057320.0						DRIBBLE	203953.0
59057360.0						DRIBBLE	203953.0
59057400.0						DRIBBLE	203953.0
59057440.0						DRIBBLE	203953.0
59057480.0						DRIBBLE	203953.0
59057520.0						DRIBBLE	203953.0
59057560.0						DRIBBLE	203953.0
59057600.0						DRIBBLE	203953.0
59057640.0						DRIBBLE	203953.0
59057680.0						DRIBBLE	203953.0
59057720.0						DRIBBLE	203953.0
59057760.0						DRIBBLE	203953.0
59057800.0						MISSED SHOT	203953.0
