# Supplementary material for: Modeling the formation of defensive gaps in basketball: Cutting on a teammate’s drive
Source: PLoS One. 2023 Feb 7;18(2):e0281467. doi: 10.1371/journal.pone.0281467 (PMC9904462; doi:10.1371/journal.pone.0281467)
Supplement: S1 File — Contains action/event labels for the 462 analyzed sequences used in the paper. With the help of the gameIDs and times (last 8 digits of the real time entries), it can be bound to the raw SportVU data available online: https://github.com/linouk23/NBA-Player-Movements/tree/master/data/2016.NBA.Raw.SportVU.Game.Logs. (ZIP) [file pone.0281467.s031.zip › 0021500081_61693880-61706640.csv]

Unnamed: 0	200794.0	201143.0	201952.0	203145.0	203471.0	EVENT	BALL_HANDLER
61693880.0						PASS	201952.0
61693920.0						PASS	201952.0
61693960.0						PASS	201952.0
61694000.0						PASS	201952.0
61694040.0						PASS	201952.0
61694080.0						PASS	201952.0
61694120.0						PASS	201952.0
61694160.0						PASS	201952.0
61694200.0						PASS	201952.0
61694240.0						PASS	201952.0
61694280.0						PASS	201952.0
61694320.0						PASS	201952.0
61694360.0						PASS	201952.0
61694400.0						PASS	201952.0
61694440.0						PASS	201952.0
61694480.0						PASS	201952.0
61694520.0						PASS	200794.0
61694560.0						PASS	200794.0
61694600.0						PASS	200794.0
61694640.0						PASS	200794.0
61694680.0						PASS	200794.0
61694720.0						PASS	200794.0
61694760.0						PASS	200794.0
61694800.0						PASS	200794.0
61694840.0						PASS	200794.0
61694880.0						PASS	200794.0
61694920.0						DRIBBLE	200794.0
61694960.0						DRIBBLE	200794.0
61695000.0						DRIBBLE	200794.0
61695040.0						DRIBBLE	200794.0
61695080.0						DRIBBLE	200794.0
61695120.0						DRIBBLE	200794.0
61695160.0						DRIBBLE	200794.0
61695200.0						DRIBBLE	200794.0
61695240.0						DRIBBLE	200794.0
61695280.0						DRIBBLE	200794.0
61695320.0						DRIBBLE	200794.0
61695360.0						DRIBBLE	200794.0
61695400.0						DRIBBLE	200794.0
61695440.0						DRIBBLE	200794.0
61695480.0						DRIBBLE	200794.0
61695520.0						DRIBBLE	200794.0
61695560.0						DRIBBLE	200794.0
61695600.0						DRIBBLE	200794.0
61695640.0						DRIBBLE	200794.0
61695680.0						DRIBBLE	200794.0
61695720.0						DRIBBLE	200794.0
61695760.0						PASS	200794.0
61695800.0						PASS	200794.0
61695840.0						PASS	200794.0
61695880.0						PASS	200794.0
61695920.0						PASS	200794.0
61695960.0						PASS	200794.0
61696000.0						PASS	200794.0
61696040.0						PASS	200794.0
61696080.0						PASS	200794.0
61696120.0						PASS	200794.0
61696160.0						PASS	200794.0
61696200.0						PASS	200794.0
61696240.0						PASS	203471.0
61696280.0						PASS	203471.0
61696320.0						PASS	203471.0
61696360.0						PASS	203471.0
61696400.0						PASS	203471.0
61696440.0						PASS	203471.0
61696480.0						PASS	203471.0
61696520.0						PASS	203471.0
61696560.0						PASS	203471.0
61696600.0						PASS	203471.0
61696640.0						DRIBBLE	203471.0
61696680.0						DRIBBLE	203471.0
61696720.0						DRIBBLE	203471.0
61696760.0						DRIBBLE	203471.0
61696800.0						DRIBBLE	203471.0
61696840.0						DRIBBLE	203471.0
61696880.0						DRIBBLE	203471.0
61696920.0						DRIBBLE	203471.0
61696960.0						DRIBBLE	203471.0
61697000.0						DRIBBLE	203471.0
61697040.0						DRIBBLE	203471.0
61697080.0						DRIBBLE	203471.0
61697120.0						DRIBBLE	203471.0
61697160.0						DRIBBLE	203471.0
61697200.0						DRIBBLE	203471.0
61697240.0						DRIBBLE	203471.0
61697280.0						DRIBBLE	203471.0
61697320.0						DRIBBLE	203471.0
61697360.0						DRIBBLE	203471.0
61697400.0						DRIBBLE	203471.0
61697440.0						DRIBBLE	203471.0
61697480.0						DRIBBLE	203471.0
61697520.0						DRIBBLE	203471.0
61697560.0						DRIBBLE	203471.0
61697600.0						DRIBBLE	203471.0
61697640.0						DRIBBLE	203471.0
61697680.0						DRIBBLE	203471.0
61697720.0						DRIBBLE	203471.0
61697760.0						DRIBBLE	203471.0
61697800.0						DRIBBLE	203471.0
61697840.0						DRIBBLE	203471.0
61697880.0						DRIBBLE	203471.0
61697920.0						DRIBBLE	203471.0
61697960.0						DRIBBLE	203471.0
61698000.0						DRIBBLE	203471.0
61698040.0						DRIBBLE	203471.0
61698080.0						DRIBBLE	203471.0
61698120.0						DRIBBLE	203471.0
61698160.0						DRIBBLE	203471.0
61698200.0						DRIBBLE	203471.0
61698240.0						DRIBBLE	203471.0
61698280.0						DRIBBLE	203471.0
61698320.0						DRIBBLE	203471.0
61698360.0						DRIBBLE	203471.0
61698400.0						DRIBBLE	203471.0
61698440.0						DRIBBLE	203471.0
61698480.0						PASS	203471.0
61698520.0						PASS	203471.0
61698560.0						PASS	203471.0
61698600.0						PASS	203471.0
61698640.0						PASS	203471.0
61698680.0						PASS	203471.0
61698720.0						PASS	203471.0
61698760.0						PASS	203471.0
61698800.0						PASS	203471.0
61698840.0						PASS	203471.0
61698880.0						PASS	203471.0
61698920.0						PASS	200794.0
61698960.0						PASS	200794.0
61699000.0						PASS	200794.0
61699040.0						PASS	200794.0
61699080.0						PASS	200794.0
61699120.0						PASS	200794.0
61699160.0						DRIBBLE	200794.0
61699200.0						DRIBBLE	200794.0
61699240.0						DRIBBLE	200794.0
61699280.0						DRIBBLE	200794.0
61699320.0						DRIBBLE	200794.0
61699360.0						DRIBBLE	200794.0
61699400.0						DRIBBLE	200794.0
61699440.0						DRIBBLE	200794.0
61699480.0						DRIBBLE	200794.0
61699520.0						DRIBBLE	200794.0
61699560.0						DRIBBLE	200794.0
61699600.0						DRIBBLE	200794.0
61699640.0						DRIBBLE	200794.0
61699680.0						DRIBBLE	200794.0
61699720.0						DRIBBLE	200794.0
61699760.0						DRIBBLE	200794.0
61699800.0						DRIBBLE	200794.0
61699840.0						DRIBBLE	200794.0
61699880.0						DRIBBLE	200794.0
61699920.0						DRIBBLE	200794.0
61699960.0						DRIBBLE	200794.0
61700000.0						DRIBBLE	200794.0
61700040.0						DRIBBLE	200794.0
61700080.0						DRIBBLE	200794.0
61700120.0						DRIBBLE	200794.0
61700160.0						DRIBBLE	200794.0
61700200.0						DRIBBLE	200794.0
61700240.0						DRIBBLE	200794.0
61700280.0						DRIBBLE	200794.0
61700320.0						DRIBBLE	200794.0
61700360.0						DRIBBLE	200794.0
61700400.0						DRIBBLE	200794.0
61700440.0						DRIBBLE	200794.0
61700480.0						DRIBBLE	200794.0
61700520.0						DRIBBLE	200794.0
61700560.0					CUT	DRIBBLE	200794.0
61700600.0					CUT	DRIBBLE	200794.0
61700640.0					CUT	DRIBBLE	200794.0
61700680.0					CUT	DRIBBLE	200794.0
61700720.0					CUT	DRIBBLE	200794.0
61700760.0					CUT	DRIBBLE	200794.0
61700800.0					CUT	DRIBBLE	200794.0
61700840.0					CUT	DRIBBLE	200794.0
61700880.0					CUT	DRIBBLE	200794.0
61700920.0					CUT	DRIBBLE	200794.0
61700960.0					CUT	DRIBBLE	200794.0
61701000.0					CUT	DRIBBLE	200794.0
61701040.0					CUT	DRIBBLE	200794.0
61701080.0					CUT	DRIBBLE	200794.0
61701120.0					CUT	DRIBBLE	200794.0
61701160.0					CUT	DRIBBLE	200794.0
61701200.0					CUT	DRIBBLE	200794.0
61701240.0					CUT	DRIBBLE	200794.0
61701280.0					CUT	DRIBBLE	200794.0
61701320.0					CUT	DRIBBLE	200794.0
61701360.0					CUT	DRIBBLE	200794.0
61701400.0					CUT	DRIBBLE	200794.0
61701440.0					CUT	DRIBBLE	200794.0
61701480.0					CUT	DRIBBLE	200794.0
61701520.0					CUT	DRIBBLE	200794.0
61701560.0					CUT	DRIBBLE	200794.0
61701600.0					CUT	DRIBBLE	200794.0
61701640.0					CUT	DRIBBLE	200794.0
61701680.0					CUT	DRIBBLE	200794.0
61701720.0					CUT	DRIBBLE	200794.0
61701760.0						DRIBBLE	200794.0
61701800.0						DRIBBLE	200794.0
61701840.0						DRIBBLE	200794.0
61701880.0						DRIBBLE	200794.0
61701920.0						DRIBBLE	200794.0
61701960.0						DRIBBLE	200794.0
61702000.0						DRIBBLE	200794.0
61702040.0						DRIBBLE	200794.0
61702080.0						DRIBBLE	200794.0
61702120.0						DRIBBLE	200794.0
61702160.0						DRIBBLE	200794.0
61702200.0						DRIBBLE	200794.0
61702240.0						DRIBBLE	200794.0
61702280.0						DRIBBLE	200794.0
61702320.0						DRIBBLE	200794.0
61702360.0						DRIBBLE	200794.0
61702400.0						DRIBBLE	200794.0
61702440.0						DRIBBLE	200794.0
61702480.0						DRIBBLE	200794.0
61702520.0						DRIBBLE	200794.0
61702560.0						DRIBBLE	200794.0
61702600.0						DRIBBLE	200794.0
61702640.0						DRIBBLE	200794.0
61702680.0						DRIBBLE	200794.0
61702720.0						PASS	200794.0
61702760.0						PASS	200794.0
61702800.0						PASS	200794.0
61702840.0						PASS	200794.0
61702880.0						PASS	200794.0
61702920.0						PASS	200794.0
61702960.0						PASS	200794.0
61703000.0						PASS	200794.0
61703040.0						PASS	200794.0
61703080.0						PASS	200794.0
61703120.0						PASS	200794.0
61703160.0						PASS	200794.0
61703200.0						PASS	200794.0
61703240.0						PASS	201952.0
61703280.0						PASS	201952.0
61703320.0						PASS	201952.0
61703360.0						PASS	201952.0
61703400.0						PASS	201952.0
61703440.0						PASS	201952.0
61703480.0						PASS	201952.0
61703520.0						PASS	201952.0
61703560.0						PASS	201952.0
61703600.0						PASS	201952.0
61703640.0						PASS	201952.0
61703680.0						PASS	201952.0
61703720.0						PASS	201952.0
61703760.0						PASS	201952.0
61703800.0						PASS	201952.0
61703840.0						PASS	201952.0
61703880.0			CUT			PASS	201952.0
61703920.0			CUT			PASS	201952.0
61703960.0			CUT			PASS	201952.0
61704000.0			DRIVE			DRIBBLE	201952.0
61704040.0			DRIVE			DRIBBLE	201952.0
61704080.0			DRIVE			DRIBBLE	201952.0
61704120.0			DRIVE			DRIBBLE	201952.0
61704160.0			DRIVE			DRIBBLE	201952.0
61704200.0			DRIVE			DRIBBLE	201952.0
61704240.0			DRIVE			DRIBBLE	201952.0
61704280.0			DRIVE			DRIBBLE	201952.0
61704320.0			DRIVE			DRIBBLE	201952.0
61704360.0			DRIVE			DRIBBLE	201952.0
61704400.0			DRIVE			DRIBBLE	201952.0
61704440.0			DRIVE			DRIBBLE	201952.0
61704480.0			DRIVE			DRIBBLE	201952.0
61704520.0			DRIVE			DRIBBLE	201952.0
61704560.0			DRIVE			DRIBBLE	201952.0
61704600.0			DRIVE			DRIBBLE	201952.0
61704640.0			DRIVE			DRIBBLE	201952.0
61704680.0			DRIVE			DRIBBLE	201952.0
61704720.0			DRIVE			DRIBBLE	201952.0
61704760.0			DRIVE			DRIBBLE	201952.0
61704800.0			DRIVE			DRIBBLE	201952.0
61704840.0			DRIVE			DRIBBLE	201952.0
61704880.0			DRIVE			DRIBBLE	201952.0
61704920.0			DRIVE			DRIBBLE	201952.0
61704960.0			DRIVE			DRIBBLE	201952.0
61705000.0			DRIVE			DRIBBLE	201952.0
61705040.0			DRIVE			DRIBBLE	201952.0
61705080.0			DRIVE			DRIBBLE	201952.0
61705120.0						PASS	201952.0
61705160.0						PASS	201952.0
61705200.0						PASS	201952.0
61705240.0						PASS	201952.0
61705280.0						PASS	201952.0
61705320.0						PASS	201952.0
61705360.0						PASS	201952.0
61705400.0						PASS	201952.0
61705440.0						PASS	201952.0
61705480.0						PASS	201952.0
61705520.0						PASS	201952.0
61705560.0						PASS	201952.0
61705600.0						PASS	201952.0
61705640.0						PASS	201952.0
61705680.0						PASS	201952.0
61705720.0						PASS	201952.0
61705760.0						PASS	201952.0
61705800.0					CUT	PASS	201952.0
61705840.0					CUT	PASS	201952.0
61705880.0					CUT	PASS	201952.0
61705920.0					CUT	PASS	203471.0
61705960.0					CUT	PASS	203471.0
61706000.0					CUT	PASS	203471.0
61706040.0					CUT	PASS	203471.0
61706080.0					CUT	PASS	203471.0
61706120.0						HOLD	203471.0
61706160.0						HOLD	203471.0
61706200.0						HOLD	203471.0
61706240.0						HOLD	203471.0
61706280.0						HOLD	203471.0
61706320.0						HOLD	203471.0
61706360.0						HOLD	203471.0
61706400.0						HOLD	203471.0
61706440.0						HOLD	203471.0
61706480.0						HOLD	203471.0
61706520.0						HOLD	203471.0
61706560.0						NO POSSESSION	203471.0
61706600.0						NO POSSESSION	203471.0
61706640.0						MADE SHOT	203471.0
