# Supplementary material for: Modeling the formation of defensive gaps in basketball: Cutting on a teammate’s drive
Source: PLoS One. 2023 Feb 7;18(2):e0281467. doi: 10.1371/journal.pone.0281467 (PMC9904462; doi:10.1371/journal.pone.0281467)
Supplement: S1 File — Contains action/event labels for the 462 analyzed sequences used in the paper. With the help of the gameIDs and times (last 8 digits of the real time entries), it can be bound to the raw SportVU data available online: https://github.com/linouk23/NBA-Player-Movements/tree/master/data/2016.NBA.Raw.SportVU.Game.Logs. (ZIP) [file pone.0281467.s031.zip › 0021500082_65420464-65435224.csv]

Unnamed: 0	2199.0	101179.0	201603.0	203141.0	203933.0	EVENT	BALL_HANDLER
65420464.0						DRIBBLE	101179.0
65420504.0						DRIBBLE	101179.0
65420544.0						DRIBBLE	101179.0
65420584.0						DRIBBLE	101179.0
65420624.0						DRIBBLE	101179.0
65420664.0						DRIBBLE	101179.0
65420704.0						DRIBBLE	101179.0
65420744.0						DRIBBLE	101179.0
65420784.0						DRIBBLE	101179.0
65420824.0						DRIBBLE	101179.0
65420864.0						DRIBBLE	101179.0
65420904.0						DRIBBLE	101179.0
65420944.0						DRIBBLE	101179.0
65420984.0						DRIBBLE	101179.0
65421024.0						DRIBBLE	101179.0
65421064.0						DRIBBLE	101179.0
65421104.0						DRIBBLE	101179.0
65421144.0						DRIBBLE	101179.0
65421184.0						DRIBBLE	101179.0
65421224.0						DRIBBLE	101179.0
65421264.0						DRIBBLE	101179.0
65421304.0						DRIBBLE	101179.0
65421344.0						DRIBBLE	101179.0
65421384.0						DRIBBLE	101179.0
65421424.0						DRIBBLE	101179.0
65421464.0						DRIBBLE	101179.0
65421504.0						DRIBBLE	101179.0
65421544.0						DRIBBLE	101179.0
65421584.0						DRIBBLE	101179.0
65421624.0						DRIBBLE	101179.0
65421664.0						DRIBBLE	101179.0
65421704.0						DRIBBLE	101179.0
65421744.0						DRIBBLE	101179.0
65421784.0						DRIBBLE	101179.0
65421824.0						DRIBBLE	101179.0
65421864.0						DRIBBLE	101179.0
65421904.0						DRIBBLE	101179.0
65421944.0						DRIBBLE	101179.0
65421984.0						DRIBBLE	101179.0
65422024.0						DRIBBLE	101179.0
65422064.0						DRIBBLE	101179.0
65422104.0						DRIBBLE	101179.0
65422144.0						DRIBBLE	101179.0
65422184.0						DRIBBLE	101179.0
65422224.0						DRIBBLE	101179.0
65422264.0						DRIBBLE	101179.0
65422304.0						DRIBBLE	101179.0
65422344.0						DRIBBLE	101179.0
65422384.0						DRIBBLE	101179.0
65422424.0						DRIBBLE	101179.0
65422464.0						DRIBBLE	101179.0
65422504.0						DRIBBLE	101179.0
65422544.0						DRIBBLE	101179.0
65422584.0						DRIBBLE	101179.0
65422624.0						DRIBBLE	101179.0
65422664.0						DRIBBLE	101179.0
65422704.0						DRIBBLE	101179.0
65422744.0						DRIBBLE	101179.0
65422784.0						DRIBBLE	101179.0
65422824.0						DRIBBLE	101179.0
65422864.0						DRIBBLE	101179.0
65422904.0						DRIBBLE	101179.0
65422944.0						DRIBBLE	101179.0
65422984.0						DRIBBLE	101179.0
65423024.0						DRIBBLE	101179.0
65423064.0						DRIBBLE	101179.0
65423104.0						DRIBBLE	101179.0
65423144.0						DRIBBLE	101179.0
65423184.0						DRIBBLE	101179.0
65423224.0						DRIBBLE	101179.0
65423264.0						DRIBBLE	101179.0
65423304.0						DRIBBLE	101179.0
65423344.0						DRIBBLE	101179.0
65423384.0						DRIBBLE	101179.0
65423424.0						DRIBBLE	101179.0
65423464.0						DRIBBLE	101179.0
65423504.0						DRIBBLE	101179.0
65423544.0						DRIBBLE	101179.0
65423584.0						DRIBBLE	101179.0
65423624.0						DRIBBLE	101179.0
65423664.0						DRIBBLE	101179.0
65423704.0						DRIBBLE	101179.0
65423744.0						DRIBBLE	101179.0
65423784.0						DRIBBLE	101179.0
65423824.0						DRIBBLE	101179.0
65423864.0						DRIBBLE	101179.0
65423904.0						DRIBBLE	101179.0
65423944.0						DRIBBLE	101179.0
65423984.0						DRIBBLE	101179.0
65424024.0						DRIBBLE	101179.0
65424064.0						DRIBBLE	101179.0
65424104.0						DRIBBLE	101179.0
65424144.0						DRIBBLE	101179.0
65424184.0						DRIBBLE	101179.0
65424224.0						DRIBBLE	101179.0
65424264.0						DRIBBLE	101179.0
65424304.0						DRIBBLE	101179.0
65424344.0						DRIBBLE	101179.0
65424384.0						DRIBBLE	101179.0
65424424.0						DRIBBLE	101179.0
65424464.0						DRIBBLE	101179.0
65424504.0						DRIBBLE	101179.0
65424544.0						DRIBBLE	101179.0
65424584.0						DRIBBLE	101179.0
65424624.0						DRIBBLE	101179.0
65424664.0						DRIBBLE	101179.0
65424704.0						DRIBBLE	101179.0
65424744.0						DRIBBLE	101179.0
65424784.0						DRIBBLE	101179.0
65424824.0						DRIBBLE	101179.0
65424864.0						DRIBBLE	101179.0
65424904.0						DRIBBLE	101179.0
65424944.0						DRIBBLE	101179.0
65424984.0						DRIBBLE	101179.0
65425024.0						DRIBBLE	101179.0
65425064.0						DRIBBLE	101179.0
65425104.0						DRIBBLE	101179.0
65425144.0						DRIBBLE	101179.0
65425184.0						DRIBBLE	101179.0
65425224.0						DRIBBLE	101179.0
65425264.0						DRIBBLE	101179.0
65425304.0						DRIBBLE	101179.0
65425344.0						DRIBBLE	101179.0
65425384.0						DRIBBLE	101179.0
65425424.0						DRIBBLE	101179.0
65425464.0						DRIBBLE	101179.0
65425504.0						DRIBBLE	101179.0
65425544.0						DRIBBLE	101179.0
65425584.0						DRIBBLE	101179.0
65425624.0						DRIBBLE	101179.0
65425664.0						DRIBBLE	101179.0
65425704.0						DRIBBLE	101179.0
65425744.0						DRIBBLE	101179.0
65425784.0						DRIBBLE	101179.0
65425824.0						DRIBBLE	101179.0
65425864.0						DRIBBLE	101179.0
65425904.0						DRIBBLE	101179.0
65425944.0						DRIBBLE	101179.0
65425984.0						DRIBBLE	101179.0
65426024.0						DRIBBLE	101179.0
65426064.0						DRIBBLE	101179.0
65426104.0						DRIBBLE	101179.0
65426144.0						DRIBBLE	101179.0
65426184.0						DRIBBLE	101179.0
65426224.0						DRIBBLE	101179.0
65426264.0						DRIBBLE	101179.0
65426304.0						DRIBBLE	101179.0
65426344.0						DRIBBLE	101179.0
65426384.0						DRIBBLE	101179.0
65426424.0						DRIBBLE	101179.0
65426464.0						DRIBBLE	101179.0
65426504.0						DRIBBLE	101179.0
65426544.0						DRIBBLE	101179.0
65426584.0						DRIBBLE	101179.0
65426624.0						DRIBBLE	101179.0
65426664.0						DRIBBLE	101179.0
65426704.0						DRIBBLE	101179.0
65426744.0						DRIBBLE	101179.0
65426784.0						DRIBBLE	101179.0
65426824.0						DRIBBLE	101179.0
65426864.0						DRIBBLE	101179.0
65426904.0						DRIBBLE	101179.0
65426944.0						DRIBBLE	101179.0
65426984.0						DRIBBLE	101179.0
65427024.0						DRIBBLE	101179.0
65427064.0						DRIBBLE	101179.0
65427104.0						DRIBBLE	101179.0
65427144.0						DRIBBLE	101179.0
65427184.0						DRIBBLE	101179.0
65427224.0						DRIBBLE	101179.0
65427264.0						DRIBBLE	101179.0
65427304.0						DRIBBLE	101179.0
65427344.0						DRIBBLE	101179.0
65427384.0						DRIBBLE	101179.0
65427424.0						DRIBBLE	101179.0
65427464.0						DRIBBLE	101179.0
65427504.0						DRIBBLE	101179.0
65427544.0						DRIBBLE	101179.0
65427584.0						DRIBBLE	101179.0
65427624.0						DRIBBLE	101179.0
65427664.0						DRIBBLE	101179.0
65427704.0						DRIBBLE	101179.0
65427744.0						DRIBBLE	101179.0
65427784.0						DRIBBLE	101179.0
65427824.0						DRIBBLE	101179.0
65427864.0						DRIBBLE	101179.0
65427904.0						DRIBBLE	101179.0
65427944.0						DRIBBLE	101179.0
65427984.0						DRIBBLE	101179.0
65428024.0						DRIBBLE	101179.0
65428064.0						DRIBBLE	101179.0
65428104.0						DRIBBLE	101179.0
65428144.0						DRIBBLE	101179.0
65428184.0						DRIBBLE	101179.0
65428224.0						DRIBBLE	101179.0
65428264.0						DRIBBLE	101179.0
65428304.0						DRIBBLE	101179.0
65428344.0						DRIBBLE	101179.0
65428384.0						DRIBBLE	101179.0
65428424.0						DRIBBLE	101179.0
65428464.0						DRIBBLE	101179.0
65428504.0						DRIBBLE	101179.0
65428544.0						DRIBBLE	101179.0
65428584.0						DRIBBLE	101179.0
65428624.0						DRIBBLE	101179.0
65428664.0						DRIBBLE	101179.0
65428704.0						DRIBBLE	101179.0
65428744.0						DRIBBLE	101179.0
65428784.0						DRIBBLE	101179.0
65428824.0						DRIBBLE	101179.0
65428864.0						DRIBBLE	101179.0
65428904.0						DRIBBLE	101179.0
65428944.0						DRIBBLE	101179.0
65428984.0						DRIBBLE	101179.0
65429024.0						DRIBBLE	101179.0
65429064.0						DRIBBLE	101179.0
65429104.0						DRIBBLE	101179.0
65429144.0						DRIBBLE	101179.0
65429184.0						DRIBBLE	101179.0
65429224.0						DRIBBLE	101179.0
65429264.0						DRIBBLE	101179.0
65429304.0						DRIBBLE	101179.0
65429344.0						DRIBBLE	101179.0
65429384.0						DRIBBLE	101179.0
65429424.0						DRIBBLE	101179.0
65429460.0						DRIBBLE	101179.0
65429504.0						DRIBBLE	101179.0
65429544.0						DRIBBLE	101179.0
65429584.0						DRIBBLE	101179.0
65429624.0						DRIBBLE	101179.0
65429664.0						DRIBBLE	101179.0
65429700.0						DRIBBLE	101179.0
65429744.0						DRIBBLE	101179.0
65429784.0						DRIBBLE	101179.0
65429820.0						DRIBBLE	101179.0
65429864.0						DRIBBLE	101179.0
65429904.0						DRIBBLE	101179.0
65429940.0						DRIBBLE	101179.0
65429984.0						DRIBBLE	101179.0
65430024.0						DRIBBLE	101179.0
65430060.0						DRIBBLE	101179.0
65430104.0						DRIBBLE	101179.0
65430140.0						DRIBBLE	101179.0
65430180.0						DRIBBLE	101179.0
65430224.0						DRIBBLE	101179.0
65430260.0						DRIBBLE	101179.0
65430304.0						DRIBBLE	101179.0
65430344.0						DRIBBLE	101179.0
65430380.0						DRIBBLE	101179.0
65430424.0						DRIBBLE	101179.0
65430464.0						DRIBBLE	101179.0
65430500.0						DRIBBLE	101179.0
65430544.0						DRIBBLE	101179.0
65430584.0						DRIBBLE	101179.0
65430620.0						DRIBBLE	101179.0
65430660.0						DRIBBLE	101179.0
65430704.0						DRIBBLE	101179.0
65430740.0						DRIBBLE	101179.0
65430780.0						DRIBBLE	101179.0
65430824.0						DRIBBLE	101179.0
65430860.0						DRIBBLE	101179.0
65430904.0						DRIBBLE	101179.0
65430944.0						DRIBBLE	101179.0
65430980.0						DRIBBLE	101179.0
65431024.0						DRIBBLE	101179.0
65431064.0						DRIBBLE	101179.0
65431100.0						DRIBBLE	101179.0
65431144.0						DRIBBLE	101179.0
65431184.0						DRIBBLE	101179.0
65431220.0						DRIBBLE	101179.0
65431264.0						DRIBBLE	101179.0
65431304.0						DRIBBLE	101179.0
65431340.0						DRIBBLE	101179.0
65431384.0						DRIBBLE	101179.0
65431424.0						DRIBBLE	101179.0
65431460.0						DRIBBLE	101179.0
65431504.0						DRIBBLE	101179.0
65431544.0						DRIBBLE	101179.0
65431580.0						DRIBBLE	101179.0
65431624.0						DRIBBLE	101179.0
65431664.0						DRIBBLE	101179.0
65431700.0						DRIBBLE	101179.0
65431744.0						DRIBBLE	101179.0
65431784.0						DRIBBLE	101179.0
65431820.0						DRIBBLE	101179.0
65431864.0						DRIBBLE	101179.0
65431904.0						DRIBBLE	101179.0
65431940.0						DRIBBLE	101179.0
65431984.0						DRIBBLE	101179.0
65432024.0						DRIBBLE	101179.0
65432060.0						DRIBBLE	101179.0
65432104.0						DRIBBLE	101179.0
65432144.0						DRIBBLE	101179.0
65432180.0						DRIBBLE	101179.0
65432224.0						DRIBBLE	101179.0
65432264.0						DRIBBLE	101179.0
65432300.0						DRIBBLE	101179.0
65432344.0						DRIBBLE	101179.0
65432384.0		DRIVE				DRIBBLE	101179.0
65432420.0		DRIVE				DRIBBLE	101179.0
65432460.0		DRIVE				DRIBBLE	101179.0
65432504.0		DRIVE				DRIBBLE	101179.0
65432540.0		DRIVE				DRIBBLE	101179.0
65432584.0		DRIVE				DRIBBLE	101179.0
65432624.0		DRIVE				DRIBBLE	101179.0
65432660.0		DRIVE				DRIBBLE	101179.0
65432704.0		DRIVE				DRIBBLE	101179.0
65432740.0		DRIVE				DRIBBLE	101179.0
65432780.0		DRIVE				DRIBBLE	101179.0
65432824.0		DRIVE				DRIBBLE	101179.0
65432864.0		DRIVE				DRIBBLE	101179.0
65432904.0		DRIVE				DRIBBLE	101179.0
65432944.0		DRIVE				DRIBBLE	101179.0
65432984.0		DRIVE				DRIBBLE	101179.0
65433024.0		DRIVE				DRIBBLE	101179.0
65433064.0		DRIVE				DRIBBLE	101179.0
65433104.0		DRIVE				DRIBBLE	101179.0
65433144.0		DRIVE				DRIBBLE	101179.0
65433184.0		DRIVE				DRIBBLE	101179.0
65433224.0		DRIVE				DRIBBLE	101179.0
65433264.0		DRIVE				DRIBBLE	101179.0
65433304.0		DRIVE				DRIBBLE	101179.0
65433344.0		DRIVE				DRIBBLE	101179.0
65433384.0		DRIVE				DRIBBLE	101179.0
65433424.0		DRIVE				DRIBBLE	101179.0
65433464.0		DRIVE				DRIBBLE	101179.0
65433504.0		DRIVE				DRIBBLE	101179.0
65433544.0		DRIVE				DRIBBLE	101179.0
65433584.0		DRIVE				DRIBBLE	101179.0
65433624.0		DRIVE				DRIBBLE	101179.0
65433664.0		DRIVE				DRIBBLE	101179.0
65433704.0		DRIVE				DRIBBLE	101179.0
65433744.0		DRIVE				DRIBBLE	101179.0
65433784.0		DRIVE				DRIBBLE	101179.0
65433824.0		DRIVE				DRIBBLE	101179.0
65433864.0		DRIVE				DRIBBLE	101179.0
65433904.0		DRIVE				DRIBBLE	101179.0
65433944.0		DRIVE				DRIBBLE	101179.0
65433984.0						PASS	101179.0
65434024.0						PASS	101179.0
65434064.0						PASS	101179.0
65434104.0						PASS	101179.0
65434144.0						PASS	101179.0
65434184.0						PASS	101179.0
65434224.0						PASS	101179.0
65434264.0						PASS	101179.0
65434304.0						PASS	2199.0
65434344.0						PASS	2199.0
65434384.0						PASS	2199.0
65434424.0						PASS	2199.0
65434464.0						PASS	2199.0
65434504.0						PASS	2199.0
65434544.0						PASS	2199.0
65434584.0						PASS	2199.0
65434624.0						HOLD	2199.0
65434664.0						HOLD	2199.0
65434704.0						HOLD	2199.0
65434744.0						HOLD	2199.0
65434784.0						HOLD	2199.0
65434824.0						HOLD	2199.0
65434864.0						HOLD	2199.0
65434904.0						HOLD	2199.0
65434944.0						HOLD	2199.0
65434984.0						HOLD	2199.0
65435024.0						HOLD	2199.0
65435064.0						HOLD	2199.0
65435104.0						HOLD	2199.0
65435144.0						HOLD	2199.0
65435184.0						HOLD	2199.0
65435224.0						MISSED SHOT	2199.0
