# Supplementary material for: Modeling the formation of defensive gaps in basketball: Cutting on a teammate’s drive
Source: PLoS One. 2023 Feb 7;18(2):e0281467. doi: 10.1371/journal.pone.0281467 (PMC9904462; doi:10.1371/journal.pone.0281467)
Supplement: S1 File — Contains action/event labels for the 462 analyzed sequences used in the paper. With the help of the gameIDs and times (last 8 digits of the real time entries), it can be bound to the raw SportVU data available online: https://github.com/linouk23/NBA-Player-Movements/tree/master/data/2016.NBA.Raw.SportVU.Game.Logs. (ZIP) [file pone.0281467.s031.zip › 0021500083_73718672-73730112.csv]

Unnamed: 0	2749.0	200751.0	201589.0	203115.0	203999.0	EVENT	BALL_HANDLER
73718672.0						DRIBBLE	2749.0
73718712.0						DRIBBLE	2749.0
73718752.0						DRIBBLE	2749.0
73718792.0						DRIBBLE	2749.0
73718832.0						DRIBBLE	2749.0
73718872.0						DRIBBLE	2749.0
73718912.0						DRIBBLE	2749.0
73718952.0						DRIBBLE	2749.0
73718992.0						DRIBBLE	2749.0
73719032.0						DRIBBLE	2749.0
73719072.0						DRIBBLE	2749.0
73719104.0						DRIBBLE	2749.0
73719152.0						DRIBBLE	2749.0
73719192.0						DRIBBLE	2749.0
73719232.0						DRIBBLE	2749.0
73719272.0						DRIBBLE	2749.0
73719312.0						DRIBBLE	2749.0
73719344.0						DRIBBLE	2749.0
73719392.0						DRIBBLE	2749.0
73719432.0						DRIBBLE	2749.0
73719472.0						DRIBBLE	2749.0
73719512.0						DRIBBLE	2749.0
73719552.0						DRIBBLE	2749.0
73719592.0						DRIBBLE	2749.0
73719632.0						DRIBBLE	2749.0
73719672.0						DRIBBLE	2749.0
73719712.0						DRIBBLE	2749.0
73719752.0						DRIBBLE	2749.0
73719792.0						DRIBBLE	2749.0
73719832.0						PASS	2749.0
73719872.0						PASS	2749.0
73719912.0						PASS	2749.0
73719952.0						PASS	2749.0
73719992.0						PASS	2749.0
73720032.0						PASS	2749.0
73720064.0						PASS	2749.0
73720112.0						PASS	2749.0
73720144.0						PASS	2749.0
73720192.0						PASS	2749.0
73720232.0						PASS	2749.0
73720272.0						PASS	203999.0
73720312.0						PASS	203999.0
73720352.0						PASS	203999.0
73720392.0						PASS	203999.0
73720432.0						PASS	203999.0
73720472.0						PASS	203999.0
73720512.0						PASS	203999.0
73720552.0						PASS	203999.0
73720592.0						PASS	203999.0
73720632.0						PASS	203999.0
73720672.0						DRIBBLE	203999.0
73720704.0						DRIBBLE	203999.0
73720752.0						DRIBBLE	203999.0
73720784.0						DRIBBLE	203999.0
73720832.0						DRIBBLE	203999.0
73720872.0						DRIBBLE	203999.0
73720912.0						DRIBBLE	203999.0
73720952.0						DRIBBLE	203999.0
73720992.0						DRIBBLE	203999.0
73721032.0						DRIBBLE	203999.0
73721072.0						DRIBBLE	203999.0
73721112.0						DRIBBLE	203999.0
73721152.0						DRIBBLE	203999.0
73721192.0						DRIBBLE	203999.0
73721232.0						DRIBBLE	203999.0
73721264.0						DRIBBLE	203999.0
73721312.0						DRIBBLE	203999.0
73721344.0						DRIBBLE	203999.0
73721392.0						DRIBBLE	203999.0
73721432.0						DRIBBLE	203999.0
73721472.0						DRIBBLE	203999.0
73721512.0						DRIBBLE	203999.0
73721552.0						DRIBBLE	203999.0
73721592.0						DRIBBLE	203999.0
73721632.0						DRIBBLE	203999.0
73721664.0						DRIBBLE	203999.0
73721712.0						DRIBBLE	203999.0
73721744.0						DRIBBLE	203999.0
73721792.0						PASS	203999.0
73721824.0						PASS	203999.0
73721872.0						PASS	203999.0
73721912.0						PASS	203999.0
73721952.0						PASS	203999.0
73721992.0						PASS	203999.0
73722032.0						PASS	203999.0
73722072.0						PASS	203999.0
73722112.0						PASS	203999.0
73722152.0						PASS	203999.0
73722192.0						PASS	203999.0
73722224.0						PASS	203999.0
73722272.0						PASS	203999.0
73722304.0						PASS	203999.0
73722352.0						PASS	200751.0
73722384.0						PASS	200751.0
73722432.0						PASS	200751.0
73722472.0						PASS	200751.0
73722512.0						PASS	200751.0
73722552.0						DRIBBLE	200751.0
73722592.0						DRIBBLE	200751.0
73722632.0						DRIBBLE	200751.0
73722672.0						DRIBBLE	200751.0
73722712.0						DRIBBLE	200751.0
73722752.0						DRIBBLE	200751.0
73722784.0						DRIBBLE	200751.0
73722832.0						DRIBBLE	200751.0
73722864.0						DRIBBLE	200751.0
73722912.0						DRIBBLE	200751.0
73722944.0						DRIBBLE	200751.0
73722992.0						DRIBBLE	200751.0
73723024.0						DRIBBLE	200751.0
73723072.0						DRIBBLE	200751.0
73723112.0						DRIBBLE	200751.0
73723152.0						DRIBBLE	200751.0
73723192.0						DRIBBLE	200751.0
73723232.0						DRIBBLE	200751.0
73723272.0						DRIBBLE	200751.0
73723312.0						DRIBBLE	200751.0
73723352.0						DRIBBLE	200751.0
73723392.0						DRIBBLE	200751.0
73723424.0						DRIBBLE	200751.0
73723472.0						DRIBBLE	200751.0
73723512.0						DRIBBLE	200751.0
73723552.0						DRIBBLE	200751.0
73723592.0						DRIBBLE	200751.0
73723632.0						DRIBBLE	200751.0
73723672.0						DRIBBLE	200751.0
73723712.0						DRIBBLE	200751.0
73723744.0						DRIBBLE	200751.0
73723792.0						DRIBBLE	200751.0
73723824.0						DRIBBLE	200751.0
73723872.0						DRIBBLE	200751.0
73723904.0						DRIBBLE	200751.0
73723952.0						DRIBBLE	200751.0
73723992.0						DRIBBLE	200751.0
73724032.0						DRIBBLE	200751.0
73724072.0						DRIBBLE	200751.0
73724112.0						DRIBBLE	200751.0
73724152.0						DRIBBLE	200751.0
73724192.0						DRIBBLE	200751.0
73724224.0						DRIBBLE	200751.0
73724272.0						DRIBBLE	200751.0
73724304.0						DRIBBLE	200751.0
73724352.0						DRIBBLE	200751.0
73724384.0						DRIBBLE	200751.0
73724432.0						DRIBBLE	200751.0
73724464.0						DRIBBLE	200751.0
73724512.0						DRIBBLE	200751.0
73724552.0						DRIBBLE	200751.0
73724592.0						DRIBBLE	200751.0
73724632.0						DRIBBLE	200751.0
73724672.0						DRIBBLE	200751.0
73724704.0						DRIBBLE	200751.0
73724744.0						DRIBBLE	200751.0
73724784.0						DRIBBLE	200751.0
73724832.0						DRIBBLE	200751.0
73724864.0						DRIBBLE	200751.0
73724904.0						DRIBBLE	200751.0
73724944.0						DRIBBLE	200751.0
73724984.0						DRIBBLE	200751.0
73725024.0						DRIBBLE	200751.0
73725064.0						DRIBBLE	200751.0
73725104.0						DRIBBLE	200751.0
73725144.0						DRIBBLE	200751.0
73725184.0						DRIBBLE	200751.0
73725224.0						DRIBBLE	200751.0
73725264.0						DRIBBLE	200751.0
73725312.0						DRIBBLE	200751.0
73725344.0						DRIBBLE	200751.0
73725392.0						DRIBBLE	200751.0
73725424.0						DRIBBLE	200751.0
73725464.0						DRIBBLE	200751.0
73725504.0						DRIBBLE	200751.0
73725544.0						DRIBBLE	200751.0
73725584.0						DRIBBLE	200751.0
73725624.0						DRIBBLE	200751.0
73725664.0						DRIBBLE	200751.0
73725712.0						DRIBBLE	200751.0
73725744.0						DRIBBLE	200751.0
73725792.0						DRIBBLE	200751.0
73725824.0						DRIBBLE	200751.0
73725864.0						DRIBBLE	200751.0
73725904.0						DRIBBLE	200751.0
73725944.0						DRIBBLE	200751.0
73725984.0						DRIBBLE	200751.0
73726024.0						DRIBBLE	200751.0
73726064.0						DRIBBLE	200751.0
73726112.0						DRIBBLE	200751.0
73726144.0						DRIBBLE	200751.0
73726192.0						DRIBBLE	200751.0
73726224.0						DRIBBLE	200751.0
73726272.0						DRIBBLE	200751.0
73726304.0						DRIBBLE	200751.0
73726344.0						DRIBBLE	200751.0
73726384.0						DRIBBLE	200751.0
73726424.0						DRIBBLE	200751.0
73726464.0						DRIBBLE	200751.0
73726512.0						DRIBBLE	200751.0
73726544.0						DRIBBLE	200751.0
73726592.0						DRIBBLE	200751.0
73726624.0						DRIBBLE	200751.0
73726664.0						DRIBBLE	200751.0
73726704.0						DRIBBLE	200751.0
73726744.0						DRIBBLE	200751.0
73726784.0						DRIBBLE	200751.0
73726824.0						DRIBBLE	200751.0
73726864.0						DRIBBLE	200751.0
73726904.0						DRIBBLE	200751.0
73726944.0						DRIBBLE	200751.0
73726984.0						DRIBBLE	200751.0
73727024.0						DRIBBLE	200751.0
73727064.0						DRIBBLE	200751.0
73727104.0						DRIBBLE	200751.0
73727144.0						DRIBBLE	200751.0
73727184.0						DRIBBLE	200751.0
73727232.0						DRIBBLE	200751.0
73727264.0						DRIBBLE	200751.0
73727304.0		DRIVE				DRIBBLE	200751.0
73727344.0		DRIVE				DRIBBLE	200751.0
73727384.0		DRIVE				DRIBBLE	200751.0
73727424.0		DRIVE				DRIBBLE	200751.0
73727464.0		DRIVE				DRIBBLE	200751.0
73727504.0		DRIVE				DRIBBLE	200751.0
73727552.0		DRIVE				DRIBBLE	200751.0
73727584.0		DRIVE				DRIBBLE	200751.0
73727624.0		DRIVE				DRIBBLE	200751.0
73727664.0		DRIVE				DRIBBLE	200751.0
73727704.0		DRIVE				DRIBBLE	200751.0
73727744.0		DRIVE				DRIBBLE	200751.0
73727784.0		DRIVE				DRIBBLE	200751.0
73727824.0		DRIVE				DRIBBLE	200751.0
73727864.0		DRIVE				DRIBBLE	200751.0
73727904.0		DRIVE				DRIBBLE	200751.0
73727944.0		DRIVE				DRIBBLE	200751.0
73727984.0		DRIVE				DRIBBLE	200751.0
73728032.0		DRIVE				DRIBBLE	200751.0
73728064.0		DRIVE				DRIBBLE	200751.0
73728104.0		DRIVE				DRIBBLE	200751.0
73728144.0		DRIVE				DRIBBLE	200751.0
73728184.0		DRIVE				DRIBBLE	200751.0
73728224.0		DRIVE				DRIBBLE	200751.0
73728264.0		DRIVE				DRIBBLE	200751.0
73728304.0		DRIVE				DRIBBLE	200751.0
73728344.0		DRIVE	CUT			DRIBBLE	200751.0
73728384.0		DRIVE	CUT		CUT	DRIBBLE	200751.0
73728424.0		DRIVE	CUT		CUT	DRIBBLE	200751.0
73728464.0		DRIVE	CUT		CUT	DRIBBLE	200751.0
73728512.0		DRIVE	CUT		CUT	DRIBBLE	200751.0
73728544.0		DRIVE	CUT		CUT	DRIBBLE	200751.0
73728584.0		DRIVE	CUT		CUT	DRIBBLE	200751.0
73728624.0		DRIVE	CUT		CUT	DRIBBLE	200751.0
73728664.0		DRIVE	CUT		CUT	DRIBBLE	200751.0
73728704.0		DRIVE	CUT		CUT	DRIBBLE	200751.0
73728744.0		DRIVE	CUT		CUT	DRIBBLE	200751.0
73728784.0		DRIVE	CUT		CUT	DRIBBLE	200751.0
73728824.0			CUT		CUT	PASS	200751.0
73728864.0			CUT		CUT	PASS	200751.0
73728904.0			CUT		CUT	PASS	200751.0
73728944.0			CUT		CUT	PASS	200751.0
73728984.0			CUT		CUT	PASS	200751.0
73729024.0			CUT		CUT	PASS	200751.0
73729064.0			CUT		CUT	PASS	200751.0
73729104.0			CUT		CUT	PASS	200751.0
73729152.0			CUT		CUT	PASS	200751.0
73729184.0			CUT		CUT	PASS	200751.0
73729224.0			CUT		CUT	PASS	200751.0
73729264.0			CUT		CUT	PASS	203115.0
73729304.0			CUT		CUT	PASS	203115.0
73729344.0			CUT		CUT	PASS	203115.0
73729384.0			CUT		CUT	PASS	203115.0
73729424.0			CUT		CUT	PASS	203115.0
73729464.0			CUT		CUT	PASS	203115.0
73729504.0			CUT		CUT	PASS	203115.0
73729544.0			CUT		CUT	PASS	203115.0
73729584.0			CUT		CUT	PASS	203115.0
73729624.0			CUT		CUT	PASS	203115.0
73729664.0			CUT		CUT	PASS	203115.0
73729712.0			CUT		CUT	PASS	203115.0
73729744.0			CUT		CUT	HOLD	203115.0
73729792.0			CUT		CUT	HOLD	203115.0
73729824.0			CUT		CUT	HOLD	203115.0
73729872.0			CUT		CUT	HOLD	203115.0
73729904.0			CUT		CUT	HOLD	203115.0
73729952.0			CUT		CUT	HOLD	203115.0
73729984.0			CUT		CUT	HOLD	203115.0
73730032.0			CUT		CUT	HOLD	203115.0
73730064.0			CUT		CUT	HOLD	203115.0
73730112.0			CUT			MADE SHOT	203115.0
