# Supplementary material for: Modeling the formation of defensive gaps in basketball: Cutting on a teammate’s drive
Source: PLoS One. 2023 Feb 7;18(2):e0281467. doi: 10.1371/journal.pone.0281467 (PMC9904462; doi:10.1371/journal.pone.0281467)
Supplement: S1 File — Contains action/event labels for the 462 analyzed sequences used in the paper. With the help of the gameIDs and times (last 8 digits of the real time entries), it can be bound to the raw SportVU data available online: https://github.com/linouk23/NBA-Player-Movements/tree/master/data/2016.NBA.Raw.SportVU.Game.Logs. (ZIP) [file pone.0281467.s031.zip › 0021500084_75831272-75848752.csv]

Unnamed: 0	2772.0	201951.0	201935.0	201977.0	203991.0	EVENT	BALL_HANDLER
75831272.0						DRIBBLE	201935.0
75831312.0						DRIBBLE	201935.0
75831352.0						DRIBBLE	201935.0
75831392.0						DRIBBLE	201935.0
75831424.0						DRIBBLE	201935.0
75831472.0						DRIBBLE	201935.0
75831504.0						DRIBBLE	201935.0
75831552.0						DRIBBLE	201935.0
75831592.0						DRIBBLE	201935.0
75831632.0						DRIBBLE	201935.0
75831672.0						DRIBBLE	201935.0
75831712.0						DRIBBLE	201935.0
75831752.0						DRIBBLE	201935.0
75831792.0						DRIBBLE	201935.0
75831832.0						DRIBBLE	201935.0
75831872.0						DRIBBLE	201935.0
75831904.0						DRIBBLE	201935.0
75831952.0						DRIBBLE	201935.0
75831984.0						DRIBBLE	201935.0
75832032.0						DRIBBLE	201935.0
75832064.0						DRIBBLE	201935.0
75832112.0						DRIBBLE	201935.0
75832144.0						DRIBBLE	201935.0
75832192.0						DRIBBLE	201935.0
75832232.0						DRIBBLE	201935.0
75832272.0						DRIBBLE	201935.0
75832312.0						DRIBBLE	201935.0
75832352.0						DRIBBLE	201935.0
75832384.0						DRIBBLE	201935.0
75832432.0						DRIBBLE	201935.0
75832464.0						DRIBBLE	201935.0
75832512.0						DRIBBLE	201935.0
75832552.0						DRIBBLE	201935.0
75832592.0						DRIBBLE	201935.0
75832624.0						DRIBBLE	201935.0
75832672.0						DRIBBLE	201935.0
75832704.0						DRIBBLE	201935.0
75832752.0						DRIBBLE	201935.0
75832784.0						DRIBBLE	201935.0
75832832.0						DRIBBLE	201935.0
75832872.0						DRIBBLE	201935.0
75832912.0						DRIBBLE	201935.0
75832944.0						DRIBBLE	201935.0
75832992.0						DRIBBLE	201935.0
75833024.0						DRIBBLE	201935.0
75833072.0						DRIBBLE	201935.0
75833104.0						DRIBBLE	201935.0
75833152.0						DRIBBLE	201935.0
75833184.0						DRIBBLE	201935.0
75833232.0						DRIBBLE	201935.0
75833272.0						DRIBBLE	201935.0
75833312.0						DRIBBLE	201935.0
75833352.0						DRIBBLE	201935.0
75833392.0						DRIBBLE	201935.0
75833424.0						DRIBBLE	201935.0
75833472.0						DRIBBLE	201935.0
75833504.0						DRIBBLE	201935.0
75833552.0						DRIBBLE	201935.0
75833584.0						DRIBBLE	201935.0
75833632.0						DRIBBLE	201935.0
75833672.0						DRIBBLE	201935.0
75833712.0						DRIBBLE	201935.0
75833752.0						DRIBBLE	201935.0
75833792.0						DRIBBLE	201935.0
75833824.0						DRIBBLE	201935.0
75833872.0						DRIBBLE	201935.0
75833904.0						DRIBBLE	201935.0
75833952.0						DRIBBLE	201935.0
75833984.0						DRIBBLE	201935.0
75834032.0						DRIBBLE	201935.0
75834072.0						DRIBBLE	201935.0
75834112.0						DRIBBLE	201935.0
75834144.0						DRIBBLE	201935.0
75834192.0						DRIBBLE	201935.0
75834224.0						DRIBBLE	201935.0
75834272.0						DRIBBLE	201935.0
75834304.0						DRIBBLE	201935.0
75834352.0						DRIBBLE	201935.0
75834384.0						DRIBBLE	201935.0
75834432.0						DRIBBLE	201935.0
75834472.0						DRIBBLE	201935.0
75834512.0						DRIBBLE	201935.0
75834544.0						DRIBBLE	201935.0
75834592.0						DRIBBLE	201935.0
75834624.0						DRIBBLE	201935.0
75834672.0						DRIBBLE	201935.0
75834704.0						DRIBBLE	201935.0
75834752.0						DRIBBLE	201935.0
75834784.0						DRIBBLE	201935.0
75834832.0						DRIBBLE	201935.0
75834872.0						DRIBBLE	201935.0
75834912.0						DRIBBLE	201935.0
75834944.0						DRIBBLE	201935.0
75834992.0						DRIBBLE	201935.0
75835024.0						DRIBBLE	201935.0
75835072.0						DRIBBLE	201935.0
75835104.0						DRIBBLE	201935.0
75835152.0						DRIBBLE	201935.0
75835192.0						DRIBBLE	201935.0
75835232.0						DRIBBLE	201935.0
75835264.0						DRIBBLE	201935.0
75835312.0						DRIBBLE	201935.0
75835344.0						DRIBBLE	201935.0
75835392.0						DRIBBLE	201935.0
75835424.0						DRIBBLE	201935.0
75835472.0						DRIBBLE	201935.0
75835504.0						DRIBBLE	201935.0
75835552.0						DRIBBLE	201935.0
75835592.0						DRIBBLE	201935.0
75835632.0						DRIBBLE	201935.0
75835664.0						DRIBBLE	201935.0
75835712.0						DRIBBLE	201935.0
75835744.0						DRIBBLE	201935.0
75835792.0						DRIBBLE	201935.0
75835824.0						DRIBBLE	201935.0
75835872.0						DRIBBLE	201935.0
75835912.0						DRIBBLE	201935.0
75835952.0						DRIBBLE	201935.0
75835984.0						DRIBBLE	201935.0
75836032.0						DRIBBLE	201935.0
75836064.0						DRIBBLE	201935.0
75836112.0						DRIBBLE	201935.0
75836144.0						DRIBBLE	201935.0
75836192.0						DRIBBLE	201935.0
75836224.0						DRIBBLE	201935.0
75836272.0						DRIBBLE	201935.0
75836304.0						DRIBBLE	201935.0
75836352.0						DRIBBLE	201935.0
75836384.0						DRIBBLE	201935.0
75836432.0						DRIBBLE	201935.0
75836464.0					CUT	DRIBBLE	201935.0
75836512.0					CUT	DRIBBLE	201935.0
75836544.0					CUT	DRIBBLE	201935.0
75836592.0					CUT	DRIBBLE	201935.0
75836632.0					CUT	DRIBBLE	201935.0
75836672.0					CUT	DRIBBLE	201935.0
75836712.0					CUT	DRIBBLE	201935.0
75836752.0					CUT	DRIBBLE	201935.0
75836792.0					CUT	DRIBBLE	201935.0
75836832.0					CUT	DRIBBLE	201935.0
75836872.0					CUT	DRIBBLE	201935.0
75836912.0					CUT	DRIBBLE	201935.0
75836952.0					CUT	DRIBBLE	201935.0
75836992.0					CUT	DRIBBLE	201935.0
75837032.0					CUT	DRIBBLE	201935.0
75837072.0					CUT	DRIBBLE	201935.0
75837112.0					CUT	DRIBBLE	201935.0
75837152.0					CUT	DRIBBLE	201935.0
75837192.0					CUT	DRIBBLE	201935.0
75837232.0					CUT	DRIBBLE	201935.0
75837272.0					CUT	DRIBBLE	201935.0
75837312.0					CUT	DRIBBLE	201935.0
75837352.0					CUT	DRIBBLE	201935.0
75837392.0					CUT	DRIBBLE	201935.0
75837432.0					CUT	DRIBBLE	201935.0
75837472.0					CUT	DRIBBLE	201935.0
75837512.0					CUT	DRIBBLE	201935.0
75837552.0					CUT	DRIBBLE	201935.0
75837592.0					CUT	DRIBBLE	201935.0
75837632.0					CUT	DRIBBLE	201935.0
75837672.0					CUT	DRIBBLE	201935.0
75837712.0					CUT	DRIBBLE	201935.0
75837752.0					CUT	DRIBBLE	201935.0
75837792.0					CUT	DRIBBLE	201935.0
75837832.0					CUT	DRIBBLE	201935.0
75837872.0					CUT	DRIBBLE	201935.0
75837912.0					CUT	DRIBBLE	201935.0
75837952.0					CUT	DRIBBLE	201935.0
75837992.0					CUT	DRIBBLE	201935.0
75838032.0					CUT	DRIBBLE	201935.0
75838072.0					CUT	DRIBBLE	201935.0
75838112.0					CUT	DRIBBLE	201935.0
75838152.0					CUT	DRIBBLE	201935.0
75838192.0					CUT	DRIBBLE	201935.0
75838232.0						DRIBBLE	201935.0
75838272.0						DRIBBLE	201935.0
75838312.0						DRIBBLE	201935.0
75838352.0						DRIBBLE	201935.0
75838392.0						DRIBBLE	201935.0
75838432.0						DRIBBLE	201935.0
75838472.0						DRIBBLE	201935.0
75838512.0						DRIBBLE	201935.0
75838552.0						DRIBBLE	201935.0
75838592.0						DRIBBLE	201935.0
75838632.0						DRIBBLE	201935.0
75838672.0						DRIBBLE	201935.0
75838712.0						DRIBBLE	201935.0
75838752.0						DRIBBLE	201935.0
75838784.0						DRIBBLE	201935.0
75838832.0						DRIBBLE	201935.0
75838864.0						DRIBBLE	201935.0
75838912.0						DRIBBLE	201935.0
75838952.0						DRIBBLE	201935.0
75838992.0						DRIBBLE	201935.0
75839032.0						DRIBBLE	201935.0
75839072.0						DRIBBLE	201935.0
75839112.0						DRIBBLE	201935.0
75839152.0						DRIBBLE	201935.0
75839192.0						DRIBBLE	201935.0
75839232.0						DRIBBLE	201935.0
75839272.0						DRIBBLE	201935.0
75839312.0						DRIBBLE	201935.0
75839344.0						DRIBBLE	201935.0
75839392.0						DRIBBLE	201935.0
75839432.0						DRIBBLE	201935.0
75839472.0						DRIBBLE	201935.0
75839512.0						DRIBBLE	201935.0
75839552.0						DRIBBLE	201935.0
75839592.0						DRIBBLE	201935.0
75839632.0						DRIBBLE	201935.0
75839672.0						DRIBBLE	201935.0
75839712.0						DRIBBLE	201935.0
75839752.0						DRIBBLE	201935.0
75839792.0						DRIBBLE	201935.0
75839832.0						DRIBBLE	201935.0
75839872.0						DRIBBLE	201935.0
75839904.0						DRIBBLE	201935.0
75839952.0						DRIBBLE	201935.0
75839992.0						DRIBBLE	201935.0
75840032.0						DRIBBLE	201935.0
75840072.0						DRIBBLE	201935.0
75840112.0						DRIBBLE	201935.0
75840152.0						DRIBBLE	201935.0
75840192.0						DRIBBLE	201935.0
75840224.0						DRIBBLE	201935.0
75840272.0						DRIBBLE	201935.0
75840304.0						DRIBBLE	201935.0
75840352.0						DRIBBLE	201935.0
75840392.0						DRIBBLE	201935.0
75840432.0						DRIBBLE	201935.0
75840472.0						DRIBBLE	201935.0
75840512.0						DRIBBLE	201935.0
75840552.0						DRIBBLE	201935.0
75840592.0						DRIBBLE	201935.0
75840632.0						DRIBBLE	201935.0
75840672.0						DRIBBLE	201935.0
75840704.0						DRIBBLE	201935.0
75840752.0						DRIBBLE	201935.0
75840784.0						DRIBBLE	201935.0
75840832.0						DRIBBLE	201935.0
75840872.0						DRIBBLE	201935.0
75840912.0						DRIBBLE	201935.0
75840952.0						DRIBBLE	201935.0
75840992.0						DRIBBLE	201935.0
75841032.0						DRIBBLE	201935.0
75841072.0						DRIBBLE	201935.0
75841112.0						DRIBBLE	201935.0
75841152.0						DRIBBLE	201935.0
75841192.0						DRIBBLE	201935.0
75841232.0						DRIBBLE	201935.0
75841264.0						DRIBBLE	201935.0
75841312.0						DRIBBLE	201935.0
75841352.0						DRIBBLE	201935.0
75841392.0						DRIBBLE	201935.0
75841432.0						DRIBBLE	201935.0
75841472.0						DRIBBLE	201935.0
75841512.0						DRIBBLE	201935.0
75841552.0						DRIBBLE	201935.0
75841584.0						DRIBBLE	201935.0
75841632.0						DRIBBLE	201935.0
75841672.0						DRIBBLE	201935.0
75841712.0						DRIBBLE	201935.0
75841752.0						DRIBBLE	201935.0
75841792.0						DRIBBLE	201935.0
75841832.0						DRIBBLE	201935.0
75841872.0						DRIBBLE	201935.0
75841904.0						DRIBBLE	201935.0
75841952.0						DRIBBLE	201935.0
75841984.0						DRIBBLE	201935.0
75842032.0						DRIBBLE	201935.0
75842072.0						DRIBBLE	201935.0
75842112.0						DRIBBLE	201935.0
75842152.0						DRIBBLE	201935.0
75842192.0						DRIBBLE	201935.0
75842224.0						DRIBBLE	201935.0
75842272.0						DRIBBLE	201935.0
75842304.0						DRIBBLE	201935.0
75842352.0						DRIBBLE	201935.0
75842392.0						DRIBBLE	201935.0
75842432.0						DRIBBLE	201935.0
75842472.0						DRIBBLE	201935.0
75842512.0						DRIBBLE	201935.0
75842552.0						DRIBBLE	201935.0
75842592.0						DRIBBLE	201935.0
75842632.0						DRIBBLE	201935.0
75842672.0						DRIBBLE	201935.0
75842704.0						DRIBBLE	201935.0
75842752.0						DRIBBLE	201935.0
75842784.0						DRIBBLE	201935.0
75842832.0						DRIBBLE	201935.0
75842872.0						DRIBBLE	201935.0
75842912.0						DRIBBLE	201935.0
75842952.0						DRIBBLE	201935.0
75842992.0						DRIBBLE	201935.0
75843032.0						DRIBBLE	201935.0
75843072.0						DRIBBLE	201935.0
75843112.0						DRIBBLE	201935.0
75843152.0						DRIBBLE	201935.0
75843192.0						DRIBBLE	201935.0
75843232.0						DRIBBLE	201935.0
75843264.0						DRIBBLE	201935.0
75843312.0						DRIBBLE	201935.0
75843344.0						DRIBBLE	201935.0
75843392.0						DRIBBLE	201935.0
75843432.0						DRIBBLE	201935.0
75843472.0						DRIBBLE	201935.0
75843512.0						DRIBBLE	201935.0
75843552.0						DRIBBLE	201935.0
75843592.0						DRIBBLE	201935.0
75843632.0						DRIBBLE	201935.0
75843664.0						DRIBBLE	201935.0
75843712.0						DRIBBLE	201935.0
75843744.0						DRIBBLE	201935.0
75843792.0						DRIBBLE	201935.0
75843824.0						DRIBBLE	201935.0
75843872.0						DRIBBLE	201935.0
75843904.0						DRIBBLE	201935.0
75843952.0						DRIBBLE	201935.0
75843992.0						DRIBBLE	201935.0
75844032.0						DRIBBLE	201935.0
75844072.0						DRIBBLE	201935.0
75844112.0						DRIBBLE	201935.0
75844152.0						DRIBBLE	201935.0
75844192.0						DRIBBLE	201935.0
75844224.0						DRIBBLE	201935.0
75844272.0						DRIBBLE	201935.0
75844304.0						DRIBBLE	201935.0
75844352.0						DRIBBLE	201935.0
75844384.0						DRIBBLE	201935.0
75844432.0						DRIBBLE	201935.0
75844464.0						DRIBBLE PASS	201935.0
75844512.0						DRIBBLE PASS	201935.0
75844544.0						DRIBBLE PASS	201935.0
75844592.0						DRIBBLE PASS	201935.0
75844632.0						DRIBBLE PASS	201935.0
75844672.0						DRIBBLE PASS	201935.0
75844704.0						DRIBBLE PASS
75844752.0						DRIBBLE PASS
75844784.0						DRIBBLE PASS
75844832.0						DRIBBLE PASS
75844864.0						DRIBBLE PASS
75844912.0						DRIBBLE PASS
75844944.0						DRIBBLE PASS
75844992.0						DRIBBLE PASS
75845032.0						DRIBBLE PASS
75845072.0						DRIBBLE PASS
75845112.0						DRIBBLE PASS
75845152.0						DRIBBLE PASS
75845184.0						DRIBBLE PASS
75845232.0						DRIBBLE PASS	2772.0
75845264.0						DRIBBLE PASS	2772.0
75845312.0						DRIBBLE PASS	2772.0
75845344.0						DRIBBLE PASS	2772.0
75845392.0						DRIBBLE PASS	2772.0
75845432.0						DRIBBLE PASS	2772.0
75845472.0						DRIBBLE PASS	2772.0
75845512.0						DRIBBLE PASS	2772.0
75845552.0						DRIBBLE PASS	2772.0
75845584.0						DRIBBLE PASS	2772.0
75845632.0						DRIBBLE	2772.0
75845664.0						DRIBBLE	2772.0
75845712.0						DRIBBLE	2772.0
75845744.0						DRIBBLE	2772.0
75845792.0						DRIBBLE	2772.0
75845832.0						DRIBBLE	2772.0
75845872.0	DRIVE					DRIBBLE	2772.0
75845904.0	DRIVE					DRIBBLE	2772.0
75845952.0	DRIVE					DRIBBLE	2772.0
75845984.0	DRIVE					DRIBBLE	2772.0
75846032.0	DRIVE					DRIBBLE	2772.0
75846064.0	DRIVE					DRIBBLE	2772.0
75846112.0	DRIVE					DRIBBLE	2772.0
75846144.0	DRIVE					DRIBBLE	2772.0
75846192.0	DRIVE					DRIBBLE	2772.0
75846224.0	DRIVE					DRIBBLE	2772.0
75846272.0	DRIVE					DRIBBLE	2772.0
75846312.0	DRIVE					DRIBBLE	2772.0
75846352.0	DRIVE					DRIBBLE	2772.0
75846384.0	DRIVE					DRIBBLE	2772.0
75846432.0	DRIVE					DRIBBLE	2772.0
75846464.0	DRIVE					DRIBBLE	2772.0
75846512.0	DRIVE					DRIBBLE	2772.0
75846544.0	DRIVE					DRIBBLE	2772.0
75846592.0	DRIVE					DRIBBLE	2772.0
75846632.0	DRIVE					DRIBBLE	2772.0
75846672.0	DRIVE					DRIBBLE	2772.0
75846704.0	DRIVE					DRIBBLE	2772.0
75846752.0	DRIVE					DRIBBLE	2772.0
75846784.0	DRIVE					DRIBBLE	2772.0
75846832.0	DRIVE					DRIBBLE	2772.0
75846864.0	DRIVE					DRIBBLE	2772.0
75846912.0	DRIVE					DRIBBLE	2772.0
75846944.0	DRIVE					PASS	2772.0
75846992.0						PASS	2772.0
75847032.0						PASS	2772.0
75847072.0						PASS	2772.0
75847104.0						PASS	2772.0
75847152.0						PASS	2772.0
75847184.0						PASS	2772.0
75847232.0						PASS	2772.0
75847264.0						PASS	2772.0
75847312.0						PASS	2772.0
75847352.0						PASS	2772.0
75847392.0						PASS	201951.0
75847424.0						PASS	201951.0
75847472.0						PASS	201951.0
75847504.0						PASS	201951.0
75847552.0						PASS	201951.0
75847584.0						PASS	201951.0
75847632.0						PASS	201951.0
75847664.0						PASS	201951.0
75847712.0						PASS	201951.0
75847744.0						PASS	201951.0
75847792.0						PASS	201951.0
75847824.0						PASS	201951.0
75847872.0						PASS	201951.0
75847904.0						PASS	201951.0
75847952.0						PASS	201951.0
75847984.0						PASS	201951.0
75848032.0						PASS	201951.0
75848064.0						PASS	201951.0
75848112.0						PASS	201951.0
75848144.0						PASS	201951.0
75848192.0						HOLD	201951.0
75848224.0						HOLD	201951.0
75848272.0						HOLD	201951.0
75848304.0						HOLD	201951.0
75848352.0						HOLD	201951.0
75848384.0						HOLD	201951.0
75848432.0						HOLD	201951.0
75848472.0						HOLD	201951.0
75848512.0						HOLD	201951.0
75848544.0						HOLD	201951.0
75848592.0						HOLD	201951.0
75848624.0						HOLD	201951.0
75848672.0						HOLD	201951.0
75848704.0						HOLD	201951.0
75848752.0						MISSED SHOT	201951.0
