# Supplementary material for: Modeling the formation of defensive gaps in basketball: Cutting on a teammate’s drive
Source: PLoS One. 2023 Feb 7;18(2):e0281467. doi: 10.1371/journal.pone.0281467 (PMC9904462; doi:10.1371/journal.pone.0281467)
Supplement: S1 File — Contains action/event labels for the 462 analyzed sequences used in the paper. With the help of the gameIDs and times (last 8 digits of the real time entries), it can be bound to the raw SportVU data available online: https://github.com/linouk23/NBA-Player-Movements/tree/master/data/2016.NBA.Raw.SportVU.Game.Logs. (ZIP) [file pone.0281467.s031.zip › 0021500085_40015872-40022272.csv]

Unnamed: 0	201937.0	202357.0	203940.0	203897.0	203952.0	EVENT	BALL_HANDLER
40015872.0						DRIBBLE	201937.0
40015912.0						DRIBBLE	201937.0
40015952.0						DRIBBLE	201937.0
40015992.0						DRIBBLE	201937.0
40016032.0						DRIBBLE	201937.0
40016072.0						DRIBBLE	201937.0
40016112.0						DRIBBLE	201937.0
40016156.0						DRIBBLE	201937.0
40016192.0						DRIBBLE	201937.0
40016232.0						DRIBBLE	201937.0
40016272.0						DRIBBLE	201937.0
40016312.0						DRIBBLE	201937.0
40016352.0						DRIBBLE	201937.0
40016392.0						DRIBBLE	201937.0
40016432.0						DRIBBLE	201937.0
40016472.0						DRIBBLE	201937.0
40016512.0						DRIBBLE	201937.0
40016552.0						DRIBBLE	201937.0
40016596.0						DRIBBLE	201937.0
40016632.0						DRIBBLE	201937.0
40016672.0						DRIBBLE	201937.0
40016712.0						DRIBBLE	201937.0
40016752.0						DRIBBLE	201937.0
40016792.0						DRIBBLE	201937.0
40016832.0						DRIBBLE	201937.0
40016872.0						DRIBBLE PASS	201937.0
40016912.0						DRIBBLE PASS	201937.0
40016952.0						DRIBBLE PASS	201937.0
40016992.0						DRIBBLE PASS	201937.0
40017032.0						DRIBBLE PASS	201937.0
40017072.0						DRIBBLE PASS	201937.0
40017112.0						DRIBBLE PASS	201937.0
40017152.0						DRIBBLE PASS	201937.0
40017192.0						DRIBBLE PASS	201937.0
40017232.0						DRIBBLE PASS	201937.0
40017272.0						DRIBBLE PASS	201937.0
40017312.0						DRIBBLE PASS	201937.0
40017352.0						DRIBBLE PASS	201937.0
40017392.0						DRIBBLE PASS	203897.0
40017432.0						DRIBBLE PASS	203897.0
40017472.0						DRIBBLE PASS	203897.0
40017512.0						DRIBBLE PASS	203897.0
40017552.0						DRIBBLE PASS	203897.0
40017592.0						DRIBBLE PASS	203897.0
40017632.0						DRIBBLE PASS	203897.0
40017672.0						DRIBBLE PASS	203897.0
40017712.0						DRIBBLE PASS	203897.0
40017752.0						DRIBBLE PASS	203897.0
40017792.0						DRIBBLE	203897.0
40017832.0						DRIBBLE	203897.0
40017872.0						DRIBBLE	203897.0
40017912.0						DRIBBLE	203897.0
40017952.0						DRIBBLE	203897.0
40017992.0						DRIBBLE	203897.0
40018032.0						DRIBBLE	203897.0
40018072.0						DRIBBLE	203897.0
40018112.0						DRIBBLE	203897.0
40018152.0						DRIBBLE	203897.0
40018192.0						DRIBBLE	203897.0
40018232.0						DRIBBLE	203897.0
40018272.0						DRIBBLE	203897.0
40018312.0						DRIBBLE	203897.0
40018352.0						DRIBBLE	203897.0
40018392.0						DRIBBLE	203897.0
40018432.0						DRIBBLE	203897.0
40018472.0						DRIBBLE	203897.0
40018512.0						DRIBBLE	203897.0
40018552.0						DRIBBLE	203897.0
40018592.0						DRIBBLE	203897.0
40018632.0						DRIBBLE	203897.0
40018672.0						DRIBBLE	203897.0
40018712.0						DRIBBLE	203897.0
40018752.0						DRIBBLE	203897.0
40018792.0						DRIBBLE	203897.0
40018832.0						DRIBBLE	203897.0
40018872.0						DRIBBLE	203897.0
40018912.0						DRIBBLE	203897.0
40018952.0						DRIBBLE	203897.0
40018992.0						DRIBBLE	203897.0
40019032.0						DRIBBLE	203897.0
40019072.0						DRIBBLE	203897.0
40019112.0						DRIBBLE	203897.0
40019152.0						DRIBBLE	203897.0
40019192.0						DRIBBLE	203897.0
40019232.0						DRIBBLE	203897.0
40019272.0						DRIBBLE	203897.0
40019312.0						DRIBBLE	203897.0
40019352.0						DRIBBLE	203897.0
40019392.0				DRIVE		DRIBBLE	203897.0
40019432.0				DRIVE		DRIBBLE	203897.0
40019472.0				DRIVE		DRIBBLE	203897.0
40019512.0				DRIVE		DRIBBLE	203897.0
40019552.0				DRIVE		DRIBBLE	203897.0
40019592.0				DRIVE		DRIBBLE	203897.0
40019632.0				DRIVE		DRIBBLE	203897.0
40019672.0				DRIVE		DRIBBLE	203897.0
40019712.0				DRIVE		DRIBBLE	203897.0
40019752.0				DRIVE		DRIBBLE	203897.0
40019792.0				DRIVE		DRIBBLE	203897.0
40019832.0				DRIVE		DRIBBLE	203897.0
40019872.0				DRIVE		DRIBBLE	203897.0
40019912.0				DRIVE		DRIBBLE	203897.0
40019952.0				DRIVE		DRIBBLE	203897.0
40019992.0				DRIVE		DRIBBLE	203897.0
40020032.0				DRIVE		DRIBBLE	203897.0
40020072.0				DRIVE		DRIBBLE	203897.0
40020112.0				DRIVE		DRIBBLE	203897.0
40020152.0				DRIVE		DRIBBLE	203897.0
40020192.0				DRIVE		DRIBBLE	203897.0
40020232.0				DRIVE		DRIBBLE	203897.0
40020272.0				DRIVE		DRIBBLE	203897.0
40020312.0				DRIVE		DRIBBLE	203897.0
40020352.0				DRIVE		DRIBBLE	203897.0
40020392.0				DRIVE		DRIBBLE	203897.0
40020432.0				DRIVE		DRIBBLE	203897.0
40020472.0				DRIVE		DRIBBLE	203897.0
40020512.0				DRIVE		DRIBBLE	203897.0
40020552.0				DRIVE		DRIBBLE	203897.0
40020592.0				DRIVE		DRIBBLE	203897.0
40020632.0				DRIVE		DRIBBLE	203897.0
40020672.0				DRIVE		DRIBBLE	203897.0
40020712.0				DRIVE		DRIBBLE	203897.0
40020752.0				DRIVE		DRIBBLE	203897.0
40020792.0				DRIVE		DRIBBLE	203897.0
40020832.0				DRIVE		DRIBBLE	203897.0
40020872.0				DRIVE		DRIBBLE	203897.0
40020912.0				DRIVE		DRIBBLE	203897.0
40020952.0				DRIVE		DRIBBLE	203897.0
40020992.0				DRIVE		DRIBBLE	203897.0
40021032.0				DRIVE		DRIBBLE	203897.0
40021072.0				DRIVE		DRIBBLE	203897.0
40021112.0				DRIVE		DRIBBLE	203897.0
40021152.0						DRIBBLE	203897.0
40021192.0						DRIBBLE	203897.0
40021232.0						DRIBBLE	203897.0
40021272.0						PASS	203897.0
40021312.0						PASS	203897.0
40021352.0						PASS	203897.0
40021392.0						PASS	203897.0
40021432.0						PASS	203897.0
40021472.0						PASS	203897.0
40021512.0						PASS	203897.0
40021552.0						PASS	203897.0
40021592.0						PASS	203897.0
40021632.0						PASS	203897.0
40021672.0						PASS	203897.0
40021712.0						PASS	203897.0
40021752.0						PASS	203897.0
40021792.0						PASS	203952.0
40021832.0						PASS	203952.0
40021872.0						PASS	203952.0
40021912.0						PASS	203952.0
40021952.0						PASS	203952.0
40021992.0						PASS	203952.0
40022032.0						PASS	203952.0
40022072.0						PASS	203952.0
40022112.0						HOLD	203952.0
40022152.0						HOLD	203952.0
40022192.0						HOLD	203952.0
40022232.0						HOLD	203952.0
40022272.0						MADE SHOT	203952.0
