# Supplementary material for: Modeling the formation of defensive gaps in basketball: Cutting on a teammate’s drive
Source: PLoS One. 2023 Feb 7;18(2):e0281467. doi: 10.1371/journal.pone.0281467 (PMC9904462; doi:10.1371/journal.pone.0281467)
Supplement: S1 File — Contains action/event labels for the 462 analyzed sequences used in the paper. With the help of the gameIDs and times (last 8 digits of the real time entries), it can be bound to the raw SportVU data available online: https://github.com/linouk23/NBA-Player-Movements/tree/master/data/2016.NBA.Raw.SportVU.Game.Logs. (ZIP) [file pone.0281467.s031.zip › 0021500086_46051736-46059176.csv]

Unnamed: 0	200794.0	201143.0	200757.0	203145.0	203471.0	EVENT	BALL_HANDLER
46051736.0						DRIBBLE	203471.0
46051776.0						DRIBBLE	203471.0
46051816.0						DRIBBLE	203471.0
46051856.0						DRIBBLE	203471.0
46051896.0						DRIBBLE	203471.0
46051936.0						DRIBBLE	203471.0
46051976.0						DRIBBLE	203471.0
46052016.0						DRIBBLE	203471.0
46052056.0						DRIBBLE	203471.0
46052096.0						DRIBBLE	203471.0
46052136.0						DRIBBLE	203471.0
46052176.0						DRIBBLE	203471.0
46052216.0						DRIBBLE	203471.0
46052256.0						DRIBBLE	203471.0
46052296.0						DRIBBLE	203471.0
46052336.0						DRIBBLE	203471.0
46052376.0						DRIBBLE	203471.0
46052416.0						DRIBBLE	203471.0
46052456.0						DRIBBLE	203471.0
46052496.0						DRIBBLE	203471.0
46052536.0						DRIBBLE	203471.0
46052576.0						DRIBBLE	203471.0
46052616.0						DRIBBLE	203471.0
46052656.0						DRIBBLE	203471.0
46052696.0						DRIBBLE	203471.0
46052736.0						DRIBBLE	203471.0
46052776.0						DRIBBLE	203471.0
46052816.0						DRIBBLE	203471.0
46052856.0						DRIBBLE	203471.0
46052896.0						DRIBBLE	203471.0
46052936.0						DRIBBLE	203471.0
46052976.0						DRIBBLE	203471.0
46053016.0						DRIBBLE	203471.0
46053056.0						DRIBBLE	203471.0
46053096.0						DRIBBLE	203471.0
46053136.0						DRIBBLE	203471.0
46053176.0						DRIBBLE	203471.0
46053216.0						DRIBBLE	203471.0
46053256.0						DRIBBLE	203471.0
46053296.0						DRIBBLE	203471.0
46053336.0						DRIBBLE	203471.0
46053376.0						DRIBBLE	203471.0
46053416.0						DRIBBLE	203471.0
46053456.0						DRIBBLE	203471.0
46053496.0						DRIBBLE	203471.0
46053536.0						DRIBBLE	203471.0
46053576.0						DRIBBLE	203471.0
46053616.0						DRIBBLE	203471.0
46053656.0						DRIBBLE	203471.0
46053696.0						DRIBBLE	203471.0
46053736.0						DRIBBLE	203471.0
46053776.0						DRIBBLE	203471.0
46053816.0						DRIBBLE	203471.0
46053856.0						DRIBBLE	203471.0
46053896.0						DRIBBLE	203471.0
46053936.0						DRIBBLE	203471.0
46053976.0						DRIBBLE	203471.0
46054016.0						DRIBBLE	203471.0
46054056.0						DRIBBLE	203471.0
46054096.0						DRIBBLE	203471.0
46054136.0						DRIBBLE	203471.0
46054176.0						DRIBBLE	203471.0
46054216.0						DRIBBLE	203471.0
46054256.0						DRIBBLE	203471.0
46054296.0						DRIBBLE	203471.0
46054336.0						DRIBBLE	203471.0
46054376.0						DRIBBLE	203471.0
46054416.0						DRIBBLE	203471.0
46054456.0						DRIBBLE	203471.0
46054496.0						DRIBBLE	203471.0
46054536.0						DRIBBLE	203471.0
46054576.0						DRIBBLE	203471.0
46054616.0						DRIBBLE	203471.0
46054656.0						DRIBBLE	203471.0
46054696.0						DRIBBLE	203471.0
46054736.0						DRIBBLE	203471.0
46054776.0					DRIVE	DRIBBLE	203471.0
46054816.0					DRIVE	DRIBBLE	203471.0
46054856.0					DRIVE	DRIBBLE	203471.0
46054896.0					DRIVE	DRIBBLE	203471.0
46054936.0					DRIVE	DRIBBLE	203471.0
46054976.0					DRIVE	DRIBBLE	203471.0
46055016.0					DRIVE	DRIBBLE	203471.0
46055056.0					DRIVE	DRIBBLE	203471.0
46055096.0					DRIVE	DRIBBLE	203471.0
46055136.0					DRIVE	DRIBBLE	203471.0
46055176.0					DRIVE	DRIBBLE	203471.0
46055216.0					DRIVE	DRIBBLE	203471.0
46055256.0					DRIVE	DRIBBLE	203471.0
46055296.0					DRIVE	DRIBBLE	203471.0
46055336.0					DRIVE	DRIBBLE	203471.0
46055376.0					DRIVE	DRIBBLE	203471.0
46055416.0					DRIVE	DRIBBLE	203471.0
46055456.0					DRIVE	DRIBBLE	203471.0
46055496.0					DRIVE	DRIBBLE	203471.0
46055536.0					DRIVE	DRIBBLE	203471.0
46055576.0					DRIVE	DRIBBLE	203471.0
46055616.0					DRIVE	DRIBBLE	203471.0
46055656.0					DRIVE	DRIBBLE	203471.0
46055696.0					DRIVE	DRIBBLE	203471.0
46055736.0						PASS	203471.0
46055776.0						PASS	203471.0
46055816.0						PASS	203471.0
46055856.0						PASS	203471.0
46055896.0						PASS	203471.0
46055936.0						PASS	203471.0
46055976.0						PASS	203471.0
46056016.0						PASS	203471.0
46056056.0						PASS	200794.0
46056096.0						PASS	200794.0
46056136.0						PASS	200794.0
46056176.0						PASS	200794.0
46056216.0						PASS	200794.0
46056256.0						PASS	200794.0
46056296.0						PASS	200794.0
46056336.0						PASS	200794.0
46056376.0						PASS	200794.0
46056416.0						PASS	200794.0
46056456.0						PASS	200794.0
46056496.0						PASS	200794.0
46056536.0						PASS	200794.0
46056576.0						PASS	200794.0
46056616.0						PASS	200794.0
46056656.0						PASS	200794.0
46056696.0						PASS	200794.0
46056736.0						PASS	200794.0
46056776.0						PASS	200794.0
46056816.0						DRIBBLE	200794.0
46056856.0						DRIBBLE	200794.0
46056896.0						DRIBBLE	200794.0
46056936.0						DRIBBLE	200794.0
46056976.0						DRIBBLE	200794.0
46057016.0						DRIBBLE	200794.0
46057056.0						DRIBBLE	200794.0
46057096.0						DRIBBLE	200794.0
46057136.0						DRIBBLE	200794.0
46057176.0						DRIBBLE	200794.0
46057216.0						DRIBBLE	200794.0
46057256.0						DRIBBLE	200794.0
46057296.0	DRIVE					DRIBBLE	200794.0
46057336.0	DRIVE					DRIBBLE	200794.0
46057376.0	DRIVE					DRIBBLE	200794.0
46057416.0	DRIVE					DRIBBLE	200794.0
46057456.0	DRIVE					DRIBBLE	200794.0
46057496.0	DRIVE					DRIBBLE	200794.0
46057536.0	DRIVE					DRIBBLE	200794.0
46057576.0	DRIVE					DRIBBLE	200794.0
46057616.0	DRIVE					DRIBBLE	200794.0
46057656.0	DRIVE					DRIBBLE	200794.0
46057696.0	DRIVE					DRIBBLE	200794.0
46057736.0	DRIVE					DRIBBLE	200794.0
46057776.0	DRIVE					DRIBBLE	200794.0
46057816.0	DRIVE					DRIBBLE	200794.0
46057856.0	DRIVE					DRIBBLE	200794.0
46057896.0	DRIVE					DRIBBLE	200794.0
46057936.0	DRIVE					DRIBBLE	200794.0
46057976.0	DRIVE					DRIBBLE	200794.0
46058016.0						PASS	200794.0
46058056.0						PASS	200794.0
46058096.0						PASS	200794.0
46058136.0						PASS	200794.0
46058176.0						PASS	200794.0
46058216.0						PASS	200794.0
46058256.0						PASS	200794.0
46058296.0						PASS	200794.0
46058336.0						PASS	200794.0
46058376.0						PASS	200794.0
46058416.0						PASS	200794.0
46058456.0						PASS	203145.0
46058496.0						PASS	203145.0
46058536.0						PASS	203145.0
46058576.0						PASS	203145.0
46058616.0						PASS	203145.0
46058656.0						PASS	203145.0
46058696.0						PASS	203145.0
46058736.0						HOLD	203145.0
46058776.0						HOLD	203145.0
46058816.0						HOLD	203145.0
46058856.0						HOLD	203145.0
46058896.0						HOLD	203145.0
46058936.0						HOLD	203145.0
46058976.0						HOLD	203145.0
46059016.0						HOLD	203145.0
46059056.0						HOLD	203145.0
46059096.0						HOLD	203145.0
46059136.0						HOLD	203145.0
46059176.0						MADE SHOT	203145.0
