# Supplementary material for: Modeling the formation of defensive gaps in basketball: Cutting on a teammate’s drive
Source: PLoS One. 2023 Feb 7;18(2):e0281467. doi: 10.1371/journal.pone.0281467 (PMC9904462; doi:10.1371/journal.pone.0281467)
Supplement: S1 File — Contains action/event labels for the 462 analyzed sequences used in the paper. With the help of the gameIDs and times (last 8 digits of the real time entries), it can be bound to the raw SportVU data available online: https://github.com/linouk23/NBA-Player-Movements/tree/master/data/2016.NBA.Raw.SportVU.Game.Logs. (ZIP) [file pone.0281467.s031.zip › 0021500086_48172176-48176056.csv]

Unnamed: 0	2403.0	202390.0	201162.0	202322.0	203490.0	EVENT	BALL_HANDLER
48172176.0						DRIBBLE	203490.0
48172216.0						DRIBBLE	203490.0
48172256.0						DRIBBLE	203490.0
48172296.0						DRIBBLE	203490.0
48172336.0						DRIBBLE	203490.0
48172376.0						DRIBBLE	203490.0
48172416.0						DRIBBLE	203490.0
48172456.0		CUT				DRIBBLE	203490.0
48172496.0		CUT				DRIBBLE	203490.0
48172536.0		CUT				DRIBBLE	203490.0
48172576.0		CUT				DRIBBLE	203490.0
48172616.0		CUT				DRIBBLE	203490.0
48172656.0		CUT				DRIBBLE	203490.0
48172696.0		CUT				DRIBBLE	203490.0
48172736.0		CUT				DRIBBLE	203490.0
48172776.0	CUT	CUT				DRIBBLE	203490.0
48172816.0	CUT	CUT				DRIBBLE	203490.0
48172856.0	CUT	CUT				DRIBBLE	203490.0
48172896.0	CUT	CUT				DRIBBLE	203490.0
48172936.0	CUT	CUT				DRIBBLE	203490.0
48172976.0	CUT	CUT				DRIBBLE	203490.0
48173016.0	CUT	CUT				DRIBBLE	203490.0
48173056.0	CUT	CUT				DRIBBLE	203490.0
48173096.0	CUT	CUT				DRIBBLE	203490.0
48173136.0	CUT	CUT				DRIBBLE	203490.0
48173176.0	CUT	CUT				DRIBBLE	203490.0
48173216.0	CUT	CUT			DRIVE	DRIBBLE	203490.0
48173256.0	CUT	CUT			DRIVE	DRIBBLE	203490.0
48173296.0	CUT	CUT			DRIVE	DRIBBLE	203490.0
48173336.0	CUT	CUT			DRIVE	DRIBBLE	203490.0
48173376.0	CUT	CUT			DRIVE	DRIBBLE	203490.0
48173416.0	CUT	CUT			DRIVE	DRIBBLE	203490.0
48173456.0	CUT	CUT			DRIVE	DRIBBLE	203490.0
48173496.0	CUT	CUT			DRIVE	DRIBBLE	203490.0
48173536.0	CUT	CUT			DRIVE	DRIBBLE	203490.0
48173576.0	CUT	CUT			DRIVE	DRIBBLE	203490.0
48173616.0	CUT	CUT			DRIVE	DRIBBLE	203490.0
48173656.0	CUT	CUT			DRIVE	DRIBBLE	203490.0
48173696.0	CUT	CUT			DRIVE	DRIBBLE	203490.0
48173736.0	CUT	CUT			DRIVE	DRIBBLE	203490.0
48173776.0	CUT	CUT				PASS	203490.0
48173816.0	CUT	CUT				PASS	203490.0
48173856.0	CUT	CUT				PASS	203490.0
48173896.0	CUT	CUT				PASS	203490.0
48173936.0	CUT	CUT				PASS	203490.0
48173976.0	CUT	CUT				PASS	203490.0
48174016.0	CUT	CUT				PASS	203490.0
48174056.0	CUT	CUT				PASS	203490.0
48174096.0	CUT	CUT				PASS	203490.0
48174136.0	CUT					PASS	203490.0
48174176.0	CUT					PASS	202322.0
48174216.0	CUT					PASS	202322.0
48174256.0	CUT					PASS	202322.0
48174296.0	CUT					PASS	202322.0
48174336.0	CUT					PASS	202322.0
48174376.0	CUT					PASS	202322.0
48174416.0	CUT					PASS	202322.0
48174456.0	CUT					PASS	202322.0
48174496.0	CUT					PASS	202322.0
48174536.0	CUT					PASS	202322.0
48174576.0	CUT					PASS	202322.0
48174616.0	CUT					PASS	202322.0
48174656.0	CUT					PASS	202322.0
48174696.0	CUT-SCR					PASS	202322.0
48174736.0	CUT-SCR					PASS	202322.0
48174776.0	CUT-SCR					PASS	202322.0
48174816.0	CUT-SCR					DRIBBLE	202322.0
48174856.0	CUT					DRIBBLE	202322.0
48174896.0						DRIBBLE	202322.0
48174936.0						DRIBBLE	202322.0
48174976.0						DRIBBLE	202322.0
48175016.0						DRIBBLE	202322.0
48175056.0						DRIBBLE	202322.0
48175096.0						DRIBBLE	202322.0
48175136.0						DRIBBLE	202322.0
48175176.0						DRIBBLE	202322.0
48175216.0						DRIBBLE	202322.0
48175256.0						DRIBBLE	202322.0
48175296.0						DRIBBLE	202322.0
48175336.0						DRIBBLE	202322.0
48175376.0						DRIBBLE	202322.0
48175416.0						DRIBBLE	202322.0
48175456.0						DRIBBLE	202322.0
48175496.0						DRIBBLE	202322.0
48175536.0						DRIBBLE	202322.0
48175576.0						DRIBBLE	202322.0
48175616.0						DRIBBLE	202322.0
48175656.0						DRIBBLE	202322.0
48175696.0						DRIBBLE	202322.0
48175736.0						DRIBBLE	202322.0
48175776.0						DRIBBLE	202322.0
48175816.0						DRIBBLE	202322.0
48175856.0						DRIBBLE	202322.0
48175896.0						DRIBBLE	202322.0
48175936.0						DRIBBLE	202322.0
48175976.0						DRIBBLE	202322.0
48176016.0						DRIBBLE	202322.0
48176056.0						MADE SHOT	202322.0
