# Supplementary material for: Modeling the formation of defensive gaps in basketball: Cutting on a teammate’s drive
Source: PLoS One. 2023 Feb 7;18(2):e0281467. doi: 10.1371/journal.pone.0281467 (PMC9904462; doi:10.1371/journal.pone.0281467)
Supplement: S1 File — Contains action/event labels for the 462 analyzed sequences used in the paper. With the help of the gameIDs and times (last 8 digits of the real time entries), it can be bound to the raw SportVU data available online: https://github.com/linouk23/NBA-Player-Movements/tree/master/data/2016.NBA.Raw.SportVU.Game.Logs. (ZIP) [file pone.0281467.s031.zip › 0021500088_47568424-47572868.csv]

Unnamed: 0	101114.0	101109.0	2585.0	202718.0	203939.0	EVENT	BALL_HANDLER
47568424.0						DRIBBLE	202718.0
47568464.0						DRIBBLE	202718.0
47568504.0						DRIBBLE	202718.0
47568544.0						DRIBBLE	202718.0
47568584.0						DRIBBLE	202718.0
47568624.0						DRIBBLE	202718.0
47568664.0						DRIBBLE	202718.0
47568704.0						DRIBBLE	202718.0
47568744.0						DRIBBLE	202718.0
47568784.0						DRIBBLE	202718.0
47568824.0						DRIBBLE	202718.0
47568864.0						DRIBBLE	202718.0
47568904.0						DRIBBLE	202718.0
47568944.0						DRIBBLE	202718.0
47568984.0						DRIBBLE	202718.0
47569024.0						DRIBBLE	202718.0
47569064.0						DRIBBLE	202718.0
47569104.0						DRIBBLE	202718.0
47569144.0						DRIBBLE	202718.0
47569184.0						DRIBBLE	202718.0
47569224.0						DRIBBLE	202718.0
47569264.0						DRIBBLE	202718.0
47569304.0						DRIBBLE	202718.0
47569344.0						DRIBBLE	202718.0
47569384.0						DRIBBLE	202718.0
47569424.0						DRIBBLE	202718.0
47569464.0						DRIBBLE	202718.0
47569504.0						DRIBBLE	202718.0
47569544.0						DRIBBLE	202718.0
47569588.0						DRIBBLE	202718.0
47569628.0						DRIBBLE	202718.0
47569668.0						DRIBBLE	202718.0
47569704.0						DRIBBLE	202718.0
47569748.0						DRIBBLE	202718.0
47569788.0						DRIBBLE	202718.0
47569828.0						DRIBBLE	202718.0
47569868.0						DRIBBLE	202718.0
47569908.0						DRIBBLE	202718.0
47569944.0						DRIBBLE	202718.0
47569988.0						DRIBBLE	202718.0
47570028.0						DRIBBLE	202718.0
47570064.0			CUT			DRIBBLE	202718.0
47570108.0			CUT			DRIBBLE	202718.0
47570148.0			CUT			DRIBBLE	202718.0
47570184.0			CUT			DRIBBLE	202718.0
47570228.0			CUT			DRIBBLE	202718.0
47570268.0			CUT			DRIBBLE	202718.0
47570304.0			CUT			DRIBBLE	202718.0
47570348.0			CUT	DRIVE		DRIBBLE	202718.0
47570388.0			CUT	DRIVE		DRIBBLE	202718.0
47570424.0			CUT	DRIVE		DRIBBLE	202718.0
47570464.0			CUT	DRIVE		DRIBBLE	202718.0
47570508.0			CUT	DRIVE		DRIBBLE	202718.0
47570548.0			CUT	DRIVE		DRIBBLE	202718.0
47570584.0			CUT	DRIVE		DRIBBLE	202718.0
47570624.0			CUT	DRIVE		DRIBBLE	202718.0
47570664.0			CUT	DRIVE		DRIBBLE	202718.0
47570708.0			CUT	DRIVE		DRIBBLE	202718.0
47570748.0			CUT	DRIVE		DRIBBLE	202718.0
47570784.0			CUT	DRIVE		DRIBBLE	202718.0
47570828.0			CUT	DRIVE		DRIBBLE	202718.0
47570868.0			CUT	DRIVE		DRIBBLE	202718.0
47570904.0			CUT	DRIVE		DRIBBLE	202718.0
47570944.0			CUT	DRIVE		DRIBBLE	202718.0
47570988.0			CUT	DRIVE		DRIBBLE	202718.0
47571028.0			CUT	DRIVE		DRIBBLE	202718.0
47571064.0			CUT	DRIVE		DRIBBLE	202718.0
47571108.0			CUT	DRIVE		DRIBBLE	202718.0
47571144.0			CUT	DRIVE		DRIBBLE	202718.0
47571184.0			CUT	DRIVE		DRIBBLE	202718.0
47571228.0			CUT	DRIVE		DRIBBLE	202718.0
47571264.0			CUT	DRIVE		DRIBBLE	202718.0
47571304.0			CUT	DRIVE		DRIBBLE	202718.0
47571344.0			CUT	DRIVE		DRIBBLE	202718.0
47571384.0			CUT	DRIVE		DRIBBLE	202718.0
47571428.0			CUT	DRIVE		DRIBBLE	202718.0
47571468.0			CUT	DRIVE		DRIBBLE	202718.0
47571504.0			CUT	DRIVE		DRIBBLE	202718.0
47571544.0			CUT	DRIVE		DRIBBLE	202718.0
47571588.0			CUT	DRIVE		DRIBBLE	202718.0
47571628.0			CUT	DRIVE		DRIBBLE	202718.0
47571664.0			CUT	DRIVE		DRIBBLE	202718.0
47571708.0			CUT	DRIVE		DRIBBLE	202718.0
47571744.0			CUT	DRIVE		DRIBBLE	202718.0
47571788.0			CUT	DRIVE		DRIBBLE	202718.0
47571828.0			CUT	DRIVE		DRIBBLE	202718.0
47571864.0			CUT	DRIVE		DRIBBLE	202718.0
47571908.0			CUT			PASS	202718.0
47571948.0			CUT			PASS	202718.0
47571984.0			CUT			PASS	202718.0
47572024.0			CUT			PASS	202718.0
47572068.0			CUT			PASS	202718.0
47572104.0			CUT			PASS	202718.0
47572148.0			CUT			PASS	202718.0
47572188.0			CUT			PASS	202718.0
47572224.0			CUT			PASS	202718.0
47572268.0			CUT			PASS	202718.0
47572308.0			CUT			PASS	202718.0
47572344.0			CUT			PASS	202718.0
47572388.0			CUT			PASS	202718.0
47572428.0			CUT			PASS	202718.0
47572464.0			CUT			PASS	2585.0
47572504.0			CUT			PASS	2585.0
47572544.0			CUT			PASS	2585.0
47572588.0			CUT			PASS	2585.0
47572628.0						HOLD	2585.0
47572664.0						HOLD	2585.0
47572708.0						HOLD	2585.0
47572748.0						HOLD	2585.0
47572784.0						HOLD	2585.0
47572824.0						HOLD	2585.0
47572868.0						MISSED SHOT	2585.0
