# Supplementary material for: Modeling the formation of defensive gaps in basketball: Cutting on a teammate’s drive
Source: PLoS One. 2023 Feb 7;18(2):e0281467. doi: 10.1371/journal.pone.0281467 (PMC9904462; doi:10.1371/journal.pone.0281467)
Supplement: S1 File — Contains action/event labels for the 462 analyzed sequences used in the paper. With the help of the gameIDs and times (last 8 digits of the real time entries), it can be bound to the raw SportVU data available online: https://github.com/linouk23/NBA-Player-Movements/tree/master/data/2016.NBA.Raw.SportVU.Game.Logs. (ZIP) [file pone.0281467.s031.zip › 0021500088_52396760-52407960.csv]

Unnamed: 0	2734.0	101114.0	101109.0	2585.0	203939.0	EVENT	BALL_HANDLER
52396760.0						DRIBBLE	101114.0
52396800.0						DRIBBLE	101114.0
52396840.0						DRIBBLE	101114.0
52396880.0						DRIBBLE	101114.0
52396920.0						DRIBBLE	101114.0
52396960.0						DRIBBLE	101114.0
52397000.0						DRIBBLE	101114.0
52397040.0						DRIBBLE	101114.0
52397080.0						DRIBBLE	101114.0
52397120.0						DRIBBLE	101114.0
52397160.0						DRIBBLE	101114.0
52397200.0						DRIBBLE	101114.0
52397240.0						DRIBBLE	101114.0
52397280.0						DRIBBLE	101114.0
52397320.0						DRIBBLE	101114.0
52397360.0						DRIBBLE	101114.0
52397400.0						DRIBBLE	101114.0
52397440.0						DRIBBLE	101114.0
52397480.0						DRIBBLE	101114.0
52397520.0						DRIBBLE	101114.0
52397560.0						DRIBBLE	101114.0
52397600.0						DRIBBLE	101114.0
52397640.0						DRIBBLE	101114.0
52397680.0						DRIBBLE	101114.0
52397720.0						DRIBBLE	101114.0
52397760.0						DRIBBLE	101114.0
52397800.0						DRIBBLE	101114.0
52397840.0						DRIBBLE	101114.0
52397880.0						DRIBBLE	101114.0
52397920.0						DRIBBLE	101114.0
52397960.0						DRIBBLE	101114.0
52398000.0						DRIBBLE	101114.0
52398040.0						DRIBBLE	101114.0
52398080.0						DRIBBLE	101114.0
52398120.0						DRIBBLE	101114.0
52398160.0						DRIBBLE	101114.0
52398200.0						DRIBBLE	101114.0
52398240.0						DRIBBLE	101114.0
52398280.0						DRIBBLE	101114.0
52398320.0						DRIBBLE	101114.0
52398360.0						DRIBBLE	101114.0
52398400.0						DRIBBLE	101114.0
52398440.0						DRIBBLE	101114.0
52398480.0						DRIBBLE	101114.0
52398520.0						DRIBBLE	101114.0
52398560.0						PASS	101114.0
52398600.0						PASS	101114.0
52398640.0						PASS	101114.0
52398680.0						PASS	101114.0
52398720.0						PASS	101114.0
52398760.0	CUT					PASS	101114.0
52398800.0	CUT					PASS	101114.0
52398840.0	CUT					PASS	101114.0
52398880.0	CUT					PASS	101114.0
52398920.0	CUT					PASS	101114.0
52398960.0	CUT					PASS	101114.0
52399000.0	CUT					PASS	101109.0
52399040.0	CUT					PASS	101109.0
52399080.0	CUT					PASS	101109.0
52399120.0	CUT					PASS	101109.0
52399160.0	CUT					PASS	101109.0
52399200.0	CUT					PASS	101109.0
52399240.0	CUT					DRIBBLE	101109.0
52399280.0	CUT					DRIBBLE	101109.0
52399320.0	CUT					DRIBBLE	101109.0
52399360.0	CUT					DRIBBLE	101109.0
52399400.0	CUT					DRIBBLE	101109.0
52399440.0	CUT					DRIBBLE	101109.0
52399480.0	CUT					DRIBBLE	101109.0
52399520.0	CUT					DRIBBLE	101109.0
52399560.0	CUT					DRIBBLE	101109.0
52399600.0	CUT					DRIBBLE	101109.0
52399640.0	CUT					DRIBBLE	101109.0
52399680.0	CUT					DRIBBLE	101109.0
52399720.0	CUT					DRIBBLE	101109.0
52399760.0	CUT					DRIBBLE	101109.0
52399800.0	CUT					DRIBBLE	101109.0
52399840.0	CUT					DRIBBLE	101109.0
52399880.0	CUT					DRIBBLE	101109.0
52399920.0	CUT					DRIBBLE	101109.0
52399960.0	CUT					DRIBBLE	101109.0
52400000.0	CUT					DRIBBLE	101109.0
52400040.0	CUT					DRIBBLE	101109.0
52400080.0	CUT					DRIBBLE	101109.0
52400120.0	CUT					DRIBBLE	101109.0
52400160.0						DRIBBLE	101109.0
52400200.0						DRIBBLE	101109.0
52400240.0						DRIBBLE	101109.0
52400280.0						DRIBBLE	101109.0
52400320.0						DRIBBLE	101109.0
52400360.0						DRIBBLE	101109.0
52400400.0						DRIBBLE	101109.0
52400440.0						DRIBBLE	101109.0
52400480.0						DRIBBLE	101109.0
52400520.0						DRIBBLE	101109.0
52400560.0						DRIBBLE	101109.0
52400600.0						DRIBBLE	101109.0
52400640.0						DRIBBLE	101109.0
52400680.0						DRIBBLE	101109.0
52400720.0						DRIBBLE	101109.0
52400760.0						DRIBBLE	101109.0
52400800.0						DRIBBLE	101109.0
52400840.0						DRIBBLE	101109.0
52400880.0						DRIBBLE	101109.0
52400920.0						DRIBBLE	101109.0
52400960.0						DRIBBLE	101109.0
52401000.0						DRIBBLE	101109.0
52401040.0						DRIBBLE	101109.0
52401080.0						DRIBBLE	101109.0
52401120.0						DRIBBLE	101109.0
52401160.0						DRIBBLE	101109.0
52401200.0						DRIBBLE	101109.0
52401240.0						DRIBBLE	101109.0
52401280.0						DRIBBLE	101109.0
52401320.0						DRIBBLE	101109.0
52401360.0						DRIBBLE	101109.0
52401400.0						DRIBBLE	101109.0
52401440.0						DRIBBLE	101109.0
52401480.0						PASS	101109.0
52401520.0						PASS	101109.0
52401560.0						PASS	101109.0
52401600.0						PASS	101109.0
52401640.0						PASS	101109.0
52401680.0						PASS	101109.0
52401720.0						PASS	101109.0
52401760.0						PASS	101109.0
52401800.0						PASS	101114.0
52401840.0						PASS	101114.0
52401880.0						PASS	101114.0
52401920.0						PASS	101114.0
52401960.0						PASS	101114.0
52402000.0						PASS	101114.0
52402040.0						PASS	101114.0
52402080.0						PASS	101114.0
52402120.0						PASS	101114.0
52402160.0						PASS	101114.0
52402200.0						PASS	101114.0
52402240.0						DRIBBLE	101114.0
52402280.0						DRIBBLE	101114.0
52402320.0						DRIBBLE	101114.0
52402360.0						DRIBBLE	101114.0
52402400.0						DRIBBLE	101114.0
52402440.0						DRIBBLE	101114.0
52402480.0						DRIBBLE	101114.0
52402520.0						DRIBBLE	101114.0
52402560.0						DRIBBLE	101114.0
52402600.0						DRIBBLE	101114.0
52402640.0						DRIBBLE	101114.0
52402680.0						DRIBBLE	101114.0
52402720.0						DRIBBLE	101114.0
52402760.0						DRIBBLE	101114.0
52402800.0						DRIBBLE	101114.0
52402840.0						DRIBBLE	101114.0
52402880.0						DRIBBLE	101114.0
52402920.0						DRIBBLE	101114.0
52402960.0						DRIBBLE	101114.0
52403000.0						DRIBBLE	101114.0
52403040.0						DRIBBLE	101114.0
52403080.0						DRIBBLE	101114.0
52403120.0						DRIBBLE	101114.0
52403160.0						DRIBBLE	101114.0
52403200.0						DRIBBLE	101114.0
52403240.0						DRIBBLE	101114.0
52403280.0						DRIBBLE	101114.0
52403320.0						DRIBBLE	101114.0
52403360.0						DRIBBLE	101114.0
52403400.0						DRIBBLE	101114.0
52403440.0						PASS	101114.0
52403480.0						PASS	101114.0
52403520.0						PASS	101114.0
52403560.0						PASS	101114.0
52403600.0						PASS	101114.0
52403640.0						PASS	101114.0
52403680.0						PASS	101114.0
52403720.0						PASS	101114.0
52403760.0						PASS	101114.0
52403800.0						PASS	101114.0
52403840.0						PASS	101114.0
52403880.0						PASS	101114.0
52403920.0						PASS	101114.0
52403960.0						PASS	101114.0
52404000.0						PASS	101114.0
52404040.0						PASS	101114.0
52404080.0						PASS	101114.0
52404120.0						PASS	101114.0
52404160.0						PASS	101114.0
52404200.0						PASS	101114.0
52404240.0						PASS	101114.0
52404280.0						PASS	101114.0
52404320.0						PASS	101114.0
52404360.0						PASS	101114.0
52404400.0						PASS	101114.0
52404440.0						PASS	101109.0
52404480.0						PASS	101109.0
52404520.0						PASS	101109.0
52404560.0						PASS	101109.0
52404600.0						PASS	101109.0
52404640.0						PASS	101109.0
52404680.0						PASS	101109.0
52404720.0						DRIBBLE	101109.0
52404760.0						DRIBBLE	101109.0
52404800.0						DRIBBLE	101109.0
52404840.0						DRIBBLE	101109.0
52404880.0						DRIBBLE	101109.0
52404920.0						DRIBBLE	101109.0
52404960.0						DRIBBLE	101109.0
52405000.0						DRIBBLE	101109.0
52405040.0						DRIBBLE	101109.0
52405080.0						DRIBBLE	101109.0
52405120.0						DRIBBLE	101109.0
52405160.0						DRIBBLE	101109.0
52405200.0						DRIBBLE	101109.0
52405240.0						DRIBBLE	101109.0
52405280.0						DRIBBLE	101109.0
52405320.0						DRIBBLE	101109.0
52405360.0						DRIBBLE	101109.0
52405400.0						DRIBBLE	101109.0
52405440.0						DRIBBLE	101109.0
52405480.0						DRIBBLE	101109.0
52405520.0						DRIBBLE	101109.0
52405560.0						DRIBBLE	101109.0
52405600.0						DRIBBLE	101109.0
52405640.0						DRIBBLE	101109.0
52405680.0			DRIVE			DRIBBLE	101109.0
52405720.0			DRIVE			DRIBBLE	101109.0
52405760.0			DRIVE			DRIBBLE	101109.0
52405800.0			DRIVE			DRIBBLE	101109.0
52405840.0			DRIVE			DRIBBLE	101109.0
52405880.0			DRIVE			DRIBBLE	101109.0
52405920.0			DRIVE			DRIBBLE	101109.0
52405960.0			DRIVE			DRIBBLE	101109.0
52406000.0			DRIVE			DRIBBLE	101109.0
52406040.0			DRIVE			DRIBBLE	101109.0
52406080.0			DRIVE			DRIBBLE	101109.0
52406120.0			DRIVE			DRIBBLE	101109.0
52406160.0			DRIVE			DRIBBLE	101109.0
52406200.0			DRIVE			DRIBBLE	101109.0
52406240.0			DRIVE			DRIBBLE	101109.0
52406280.0			DRIVE			DRIBBLE	101109.0
52406320.0			DRIVE			DRIBBLE	101109.0
52406360.0			DRIVE			DRIBBLE	101109.0
52406400.0			DRIVE			DRIBBLE	101109.0
52406440.0			DRIVE			DRIBBLE	101109.0
52406480.0			DRIVE		CUT	DRIBBLE	101109.0
52406520.0			DRIVE		CUT	DRIBBLE	101109.0
52406560.0			DRIVE		CUT	DRIBBLE	101109.0
52406600.0			DRIVE		CUT	DRIBBLE	101109.0
52406640.0			DRIVE		CUT	DRIBBLE	101109.0
52406680.0					CUT	DRIBBLE PASS	101109.0
52406720.0					CUT	DRIBBLE PASS	101109.0
52406760.0					CUT	DRIBBLE PASS	101109.0
52406800.0					CUT	DRIBBLE PASS	101109.0
52406840.0					CUT	DRIBBLE PASS	101109.0
52406880.0				CUT	CUT	DRIBBLE PASS	101109.0
52406920.0				CUT	CUT	DRIBBLE PASS	101109.0
52406960.0				CUT	CUT	DRIBBLE PASS	101109.0
52407000.0				CUT	CUT	DRIBBLE PASS	101109.0
52407040.0				CUT	CUT	DRIBBLE PASS	101109.0
52407080.0				CUT	CUT	DRIBBLE PASS	101109.0
52407120.0				CUT	CUT	DRIBBLE PASS	101109.0
52407160.0				CUT	CUT	DRIBBLE PASS	101109.0
52407200.0				CUT	CUT	DRIBBLE PASS	203939.0
52407240.0				CUT	CUT	DRIBBLE PASS	203939.0
52407280.0				CUT	CUT	DRIBBLE PASS	203939.0
52407320.0				CUT	CUT	DRIBBLE PASS	203939.0
52407360.0				CUT	CUT	DRIBBLE PASS	203939.0
52407400.0				CUT	CUT	DRIBBLE PASS	203939.0
52407440.0				CUT	CUT	DRIBBLE PASS	203939.0
52407480.0				CUT		DRIBBLE	203939.0
52407520.0				CUT		DRIBBLE	203939.0
52407560.0				CUT		DRIBBLE	203939.0
52407600.0				CUT		DRIBBLE	203939.0
52407640.0				CUT		DRIBBLE	203939.0
52407680.0				CUT		DRIBBLE	203939.0
52407720.0				CUT		DRIBBLE	203939.0
52407760.0				CUT		DRIBBLE	203939.0
52407800.0				CUT		DRIBBLE	203939.0
52407840.0				CUT		DRIBBLE	203939.0
52407880.0				CUT		DRIBBLE	203939.0
52407920.0				CUT		DRIBBLE	203939.0
52407960.0				CUT		MADE SHOT	203939.0
