# Supplementary material for: Modeling the formation of defensive gaps in basketball: Cutting on a teammate’s drive
Source: PLoS One. 2023 Feb 7;18(2):e0281467. doi: 10.1371/journal.pone.0281467 (PMC9904462; doi:10.1371/journal.pone.0281467)
Supplement: S1 File — Contains action/event labels for the 462 analyzed sequences used in the paper. With the help of the gameIDs and times (last 8 digits of the real time entries), it can be bound to the raw SportVU data available online: https://github.com/linouk23/NBA-Player-Movements/tree/master/data/2016.NBA.Raw.SportVU.Game.Logs. (ZIP) [file pone.0281467.s031.zip › 0021500088_53082796-53092676.csv]

Unnamed: 0	201962.0	201967.0	201583.0	202397.0	203076.0	EVENT	BALL_HANDLER
53082796.0						DRIBBLE	201962.0
53082836.0						DRIBBLE	201962.0
53082876.0						DRIBBLE	201962.0
53082916.0						DRIBBLE	201962.0
53082956.0						DRIBBLE	201962.0
53082996.0						DRIBBLE	201962.0
53083036.0						DRIBBLE	201962.0
53083076.0						DRIBBLE	201962.0
53083116.0						DRIBBLE	201962.0
53083156.0						DRIBBLE	201962.0
53083196.0						DRIBBLE	201962.0
53083236.0						DRIBBLE	201962.0
53083276.0						DRIBBLE	201962.0
53083316.0						DRIBBLE	201962.0
53083356.0						DRIBBLE	201962.0
53083396.0						DRIBBLE	201962.0
53083436.0						PASS	201962.0
53083476.0						PASS	201962.0
53083516.0						PASS	201962.0
53083556.0						PASS	201962.0
53083596.0						PASS	201962.0
53083636.0						PASS	201962.0
53083676.0						PASS	201962.0
53083716.0						PASS	201962.0
53083756.0						PASS	201962.0
53083796.0						PASS	201962.0
53083836.0						PASS	201962.0
53083876.0						PASS	201962.0
53083916.0						PASS	201962.0
53083956.0						PASS	201962.0
53083996.0						PASS	202397.0
53084036.0						PASS	202397.0
53084076.0						PASS	202397.0
53084116.0						PASS	202397.0
53084156.0						PASS	202397.0
53084196.0						PASS	202397.0
53084236.0						PASS	202397.0
53084276.0						PASS	202397.0
53084316.0						PASS	202397.0
53084356.0						HOLD	202397.0
53084396.0						HOLD	202397.0
53084436.0						PASS	202397.0
53084476.0						PASS	202397.0
53084516.0						PASS	202397.0
53084556.0						PASS	202397.0
53084596.0						PASS	202397.0
53084636.0						PASS	202397.0
53084676.0						PASS	202397.0
53084716.0						PASS	202397.0
53084756.0						PASS	202397.0
53084796.0						PASS	202397.0
53084836.0						PASS	202397.0
53084876.0						PASS	202397.0
53084916.0						PASS	201583.0
53084956.0						PASS	201583.0
53084996.0						PASS	201583.0
53085036.0						PASS	201583.0
53085076.0						PASS	201583.0
53085116.0						PASS	201583.0
53085156.0						PASS	201583.0
53085196.0						HOLD	201583.0
53085236.0						HOLD	201583.0
53085276.0						HOLD	201583.0
53085316.0						HOLD	201583.0
53085356.0						HOLD	201583.0
53085396.0						HOLD	201583.0
53085436.0						HOLD	201583.0
53085476.0						HOLD	201583.0
53085516.0						HOLD	201583.0
53085556.0						HOLD	201583.0
53085596.0						HOLD	201583.0
53085636.0						HOLD	201583.0
53085676.0						HOLD	201583.0
53085716.0						HOLD	201583.0
53085756.0						HOLD	201583.0
53085796.0						HOLD	201583.0
53085836.0						HOLD	201583.0
53085876.0						HOLD	201583.0
53085916.0						HOLD	201583.0
53085956.0						HOLD	201583.0
53085996.0						HOLD	201583.0
53086036.0						HOLD	201583.0
53086076.0						HOLD	201583.0
53086116.0						HOLD	201583.0
53086156.0						HOLD	201583.0
53086196.0						HOLD	201583.0
53086236.0						HOLD	201583.0
53086276.0						HOLD	201583.0
53086316.0						HOLD	201583.0
53086356.0						HOLD	201583.0
53086396.0						HOLD	201583.0
53086436.0						HOLD	201583.0
53086476.0						HOLD	201583.0
53086516.0						HOLD	201583.0
53086556.0						HOLD	201583.0
53086596.0						HOLD	201583.0
53086636.0						HOLD	201583.0
53086676.0						HOLD	201583.0
53086716.0						HOLD	201583.0
53086756.0						HOLD	201583.0
53086796.0						HOLD	201583.0
53086836.0						HOLD	201583.0
53086876.0						HOLD	201583.0
53086916.0						HOLD	201583.0
53086956.0						HOLD	201583.0
53086996.0						HOLD	201583.0
53087036.0						HOLD	201583.0
53087076.0						HOLD	201583.0
53087116.0						HOLD	201583.0
53087156.0						HOLD	201583.0
53087196.0						HOLD	201583.0
53087236.0						HOLD	201583.0
53087276.0						HOLD	201583.0
53087316.0						HOLD	201583.0
53087356.0						HOLD	201583.0
53087396.0						HOLD	201583.0
53087436.0						HOLD	201583.0
53087476.0						HOLD	201583.0
53087516.0						HOLD	201583.0
53087556.0						HOLD	201583.0
53087596.0						HOLD	201583.0
53087636.0						HOLD	201583.0
53087676.0						HOLD	201583.0
53087716.0						HOLD	201583.0
53087756.0						HOLD	201583.0
53087796.0						HOLD	201583.0
53087836.0						HOLD	201583.0
53087876.0						HOLD	201583.0
53087916.0						HOLD	201583.0
53087956.0						PASS	201583.0
53087996.0						PASS	201583.0
53088036.0						PASS	201583.0
53088076.0						PASS	201583.0
53088116.0						PASS	201583.0
53088156.0						PASS	201583.0
53088196.0						PASS	201583.0
53088236.0						PASS	201583.0
53088276.0						PASS	201583.0
53088316.0						PASS	201583.0
53088356.0						PASS	201583.0
53088396.0						PASS	201583.0
53088436.0						PASS	201583.0
53088476.0						PASS	201583.0
53088516.0						PASS	201583.0
53088556.0						PASS	202397.0
53088596.0						PASS	202397.0
53088636.0						PASS	202397.0
53088676.0						PASS	202397.0
53088716.0						PASS	202397.0
53088756.0						PASS	202397.0
53088796.0						PASS	202397.0
53088836.0						PASS	202397.0
53088876.0						PASS	202397.0
53088916.0						DRIBBLE	202397.0
53088956.0						DRIBBLE	202397.0
53088996.0						DRIBBLE	202397.0
53089036.0						DRIBBLE	202397.0
53089076.0						DRIBBLE	202397.0
53089116.0						DRIBBLE	202397.0
53089156.0						DRIBBLE	202397.0
53089196.0						DRIBBLE	202397.0
53089236.0						DRIBBLE	202397.0
53089276.0						DRIBBLE	202397.0
53089316.0						DRIBBLE	202397.0
53089356.0						DRIBBLE	202397.0
53089396.0						DRIBBLE	202397.0
53089436.0						DRIBBLE	202397.0
53089476.0						DRIBBLE	202397.0
53089516.0						DRIBBLE	202397.0
53089556.0						DRIBBLE	202397.0
53089596.0						DRIBBLE	202397.0
53089636.0						DRIBBLE	202397.0
53089676.0				DRIVE		DRIBBLE	202397.0
53089716.0				DRIVE		DRIBBLE	202397.0
53089756.0				DRIVE		DRIBBLE	202397.0
53089796.0				DRIVE		DRIBBLE	202397.0
53089836.0				DRIVE		DRIBBLE	202397.0
53089876.0				DRIVE		DRIBBLE	202397.0
53089916.0				DRIVE		DRIBBLE	202397.0
53089956.0				DRIVE		DRIBBLE	202397.0
53089996.0				DRIVE		DRIBBLE	202397.0
53090036.0				DRIVE		DRIBBLE	202397.0
53090076.0				DRIVE		DRIBBLE	202397.0
53090116.0				DRIVE		DRIBBLE	202397.0
53090156.0				DRIVE		DRIBBLE	202397.0
53090196.0				DRIVE		DRIBBLE	202397.0
53090236.0				DRIVE		DRIBBLE	202397.0
53090276.0				DRIVE		DRIBBLE	202397.0
53090316.0				DRIVE		DRIBBLE	202397.0
53090356.0				DRIVE		DRIBBLE	202397.0
53090396.0				DRIVE		DRIBBLE	202397.0
53090436.0				DRIVE	CUT	DRIBBLE	202397.0
53090476.0				DRIVE	CUT	DRIBBLE	202397.0
53090516.0				DRIVE	CUT	DRIBBLE	202397.0
53090556.0				DRIVE	CUT	DRIBBLE	202397.0
53090596.0				DRIVE	CUT	DRIBBLE	202397.0
53090636.0				DRIVE	CUT	DRIBBLE	202397.0
53090676.0				DRIVE	CUT	DRIBBLE	202397.0
53090716.0				DRIVE	CUT	DRIBBLE	202397.0
53090756.0				DRIVE	CUT	DRIBBLE	202397.0
53090796.0				DRIVE	CUT	DRIBBLE	202397.0
53090836.0				DRIVE	CUT	DRIBBLE	202397.0
53090876.0				DRIVE	CUT	DRIBBLE	202397.0
53090916.0				DRIVE	CUT	DRIBBLE	202397.0
53090956.0				DRIVE	CUT	DRIBBLE	202397.0
53090996.0				DRIVE	CUT	DRIBBLE	202397.0
53091036.0				DRIVE	CUT	DRIBBLE	202397.0
53091076.0				DRIVE	CUT	DRIBBLE	202397.0
53091116.0			CUT	DRIVE	CUT	DRIBBLE	202397.0
53091156.0			CUT	DRIVE	CUT	DRIBBLE	202397.0
53091196.0			CUT	DRIVE	CUT	DRIBBLE	202397.0
53091236.0			CUT	DRIVE	CUT	DRIBBLE	202397.0
53091276.0			CUT	DRIVE	CUT	DRIBBLE	202397.0
53091316.0			CUT	DRIVE	CUT	DRIBBLE	202397.0
53091356.0			CUT	DRIVE	CUT	DRIBBLE	202397.0
53091396.0			CUT	DRIVE	CUT	DRIBBLE	202397.0
53091436.0			CUT	DRIVE	CUT	DRIBBLE	202397.0
53091476.0			CUT	DRIVE	CUT	DRIBBLE	202397.0
53091516.0			CUT		CUT	PASS	202397.0
53091556.0			CUT		CUT	PASS	202397.0
53091596.0			CUT		CUT	PASS	202397.0
53091636.0			CUT			PASS	202397.0
53091676.0			CUT			PASS	202397.0
53091716.0			CUT			PASS	202397.0
53091756.0			CUT			PASS	202397.0
53091796.0			CUT			PASS	202397.0
53091836.0			CUT			PASS	202397.0
53091876.0			CUT			PASS	202397.0
53091916.0			CUT			PASS	202397.0
53091956.0			CUT			PASS	202397.0
53091996.0			CUT			PASS	202397.0
53092036.0			CUT			PASS	202397.0
53092076.0			CUT			PASS	201967.0
53092116.0			CUT			PASS	201967.0
53092156.0			CUT			PASS	201967.0
53092196.0			CUT			PASS	201967.0
53092236.0			CUT			PASS	201967.0
53092276.0			CUT			PASS	201967.0
53092316.0			CUT			PASS	201967.0
53092356.0			CUT			PASS	201967.0
53092396.0			CUT			PASS	201967.0
53092436.0			CUT			HOLD	201967.0
53092476.0			CUT			HOLD	201967.0
53092516.0						HOLD	201967.0
53092556.0						HOLD	201967.0
53092596.0						HOLD	201967.0
53092636.0						HOLD	201967.0
53092676.0						MISSED SHOT	201967.0
