# Supplementary material for: Modeling the formation of defensive gaps in basketball: Cutting on a teammate’s drive
Source: PLoS One. 2023 Feb 7;18(2):e0281467. doi: 10.1371/journal.pone.0281467 (PMC9904462; doi:10.1371/journal.pone.0281467)
Supplement: S1 File — Contains action/event labels for the 462 analyzed sequences used in the paper. With the help of the gameIDs and times (last 8 digits of the real time entries), it can be bound to the raw SportVU data available online: https://github.com/linouk23/NBA-Player-Movements/tree/master/data/2016.NBA.Raw.SportVU.Game.Logs. (ZIP) [file pone.0281467.s031.zip › 0021500092_54591184-54603904.csv]

Unnamed: 0	2571.0	201578.0	201939.0	202691.0	203110.0	EVENT	BALL_HANDLER
54591184.0						HOLD	203110.0
54591224.0						HOLD	203110.0
54591264.0						HOLD	203110.0
54591304.0						HOLD	203110.0
54591344.0						HOLD	203110.0
54591384.0						HOLD	203110.0
54591424.0						HOLD	203110.0
54591464.0						HOLD	203110.0
54591504.0						HOLD	203110.0
54591544.0						HOLD	203110.0
54591584.0						HOLD	203110.0
54591624.0						HOLD	203110.0
54591664.0						HOLD	203110.0
54591704.0						HOLD	203110.0
54591744.0						HOLD	203110.0
54591784.0						HOLD	203110.0
54591824.0						HOLD	203110.0
54591864.0						HOLD	203110.0
54591904.0						HOLD	203110.0
54591944.0						HOLD	203110.0
54591984.0						HOLD	203110.0
54592024.0						HOLD	203110.0
54592064.0						HOLD	203110.0
54592104.0						HOLD	203110.0
54592144.0						HOLD	203110.0
54592184.0						HOLD	203110.0
54592224.0						HOLD	203110.0
54592264.0						HOLD	203110.0
54592304.0						HOLD	203110.0
54592344.0						HOLD	203110.0
54592384.0						HOLD	203110.0
54592424.0						HOLD	203110.0
54592464.0						HOLD	203110.0
54592504.0						HOLD	203110.0
54592544.0						HOLD	203110.0
54592584.0						HOLD	203110.0
54592624.0						HOLD	203110.0
54592664.0						HOLD	203110.0
54592704.0						HOLD	203110.0
54592744.0						HOLD	203110.0
54592784.0						HOLD	203110.0
54592824.0						HOLD	203110.0
54592864.0						HOLD	203110.0
54592904.0						HOLD	203110.0
54592944.0						HOLD	203110.0
54592984.0						HOLD	203110.0
54593024.0						HOLD	203110.0
54593064.0						HOLD	203110.0
54593104.0						HOLD	203110.0
54593144.0						HOLD	203110.0
54593184.0						HOLD	203110.0
54593224.0						HOLD	203110.0
54593264.0						HOLD	203110.0
54593304.0						HOLD	203110.0
54593344.0						HOLD	203110.0
54593384.0						HOLD	203110.0
54593424.0						HOLD	203110.0
54593464.0						HOLD	203110.0
54593504.0						HOLD	203110.0
54593544.0						HOLD	203110.0
54593584.0						HOLD	203110.0
54593624.0						HOLD	203110.0
54593664.0						HOLD	203110.0
54593704.0						HOLD	203110.0
54593744.0						HOLD	203110.0
54593784.0						HOLD	203110.0
54593824.0						HOLD	203110.0
54593864.0						HOLD	203110.0
54593904.0						HOLD	203110.0
54593944.0						HOLD	203110.0
54593984.0						HOLD	203110.0
54594024.0						HOLD	203110.0
54594064.0						HOLD	203110.0
54594104.0						HOLD	203110.0
54594144.0						HOLD	203110.0
54594184.0						HOLD	203110.0
54594224.0						HOLD	203110.0
54594264.0						HOLD	203110.0
54594304.0						HOLD	203110.0
54594344.0						HOLD	203110.0
54594384.0						HOLD	203110.0
54594424.0						HOLD	203110.0
54594464.0						HOLD	203110.0
54594504.0						PASS	203110.0
54594544.0						PASS	203110.0
54594584.0						PASS	203110.0
54594624.0						PASS	203110.0
54594664.0						PASS	203110.0
54594704.0						PASS	203110.0
54594744.0						PASS	203110.0
54594784.0						PASS	203110.0
54594824.0						PASS	203110.0
54594864.0						PASS	203110.0
54594904.0						PASS	203110.0
54594944.0						PASS	203110.0
54594984.0						PASS	203110.0
54595024.0						PASS	203110.0
54595064.0						PASS	203110.0
54595104.0						PASS	203110.0
54595144.0						PASS	203110.0
54595184.0						PASS	201578.0
54595224.0						PASS	201578.0
54595264.0						PASS	201578.0
54595304.0						PASS	201578.0
54595344.0						PASS	201578.0
54595384.0						PASS	201578.0
54595424.0						PASS	201578.0
54595464.0						PASS	201578.0
54595504.0	CUT					PASS	201578.0
54595544.0	CUT					PASS	201578.0
54595584.0	CUT					PASS	201578.0
54595624.0	CUT					HOLD	201578.0
54595664.0	CUT					HOLD	201578.0
54595704.0	CUT					HOLD	201578.0
54595744.0	CUT					HOLD	201578.0
54595784.0	CUT					HOLD	201578.0
54595824.0	CUT					HOLD	201578.0
54595864.0	CUT					HOLD	201578.0
54595904.0	CUT					HOLD	201578.0
54595944.0	CUT					HOLD	201578.0
54595984.0	CUT					HOLD	201578.0
54596024.0	CUT					HOLD	201578.0
54596064.0	CUT					HOLD	201578.0
54596104.0	CUT					HOLD	201578.0
54596144.0	CUT					HOLD	201578.0
54596184.0	CUT					HOLD	201578.0
54596224.0	CUT					PASS	201578.0
54596264.0	CUT					PASS	201578.0
54596304.0	CUT					PASS	201578.0
54596344.0	CUT					PASS	201578.0
54596384.0	CUT					PASS	201578.0
54596424.0	CUT					PASS	201578.0
54596464.0	CUT					PASS	201578.0
54596504.0	CUT					PASS	201578.0
54596544.0	CUT					PASS	201578.0
54596584.0	CUT					PASS	201578.0
54596624.0	CUT					PASS	201578.0
54596664.0	CUT					PASS	201578.0
54596704.0	CUT					PASS	201578.0
54596744.0	CUT					PASS	201939.0
54596784.0	CUT					PASS	201939.0
54596824.0						PASS	201939.0
54596864.0						PASS	201939.0
54596904.0						PASS	201939.0
54596944.0						PASS	201939.0
54596984.0						PASS	201939.0
54597024.0						PASS	201939.0
54597064.0						PASS	201939.0
54597104.0						DRIBBLE	201939.0
54597144.0						DRIBBLE	201939.0
54597184.0						DRIBBLE	201939.0
54597224.0						DRIBBLE	201939.0
54597264.0						DRIBBLE	201939.0
54597304.0						DRIBBLE	201939.0
54597344.0						DRIBBLE	201939.0
54597384.0						DRIBBLE	201939.0
54597424.0						DRIBBLE	201939.0
54597464.0						DRIBBLE	201939.0
54597504.0						DRIBBLE	201939.0
54597544.0						DRIBBLE	201939.0
54597584.0						DRIBBLE	201939.0
54597624.0						DRIBBLE	201939.0
54597664.0						DRIBBLE	201939.0
54597704.0						DRIBBLE	201939.0
54597744.0						DRIBBLE	201939.0
54597784.0						DRIBBLE	201939.0
54597824.0						DRIBBLE	201939.0
54597864.0						DRIBBLE PASS	201939.0
54597904.0						DRIBBLE PASS	201939.0
54597944.0						DRIBBLE PASS	201939.0
54597984.0						DRIBBLE PASS	201939.0
54598024.0						DRIBBLE PASS	201939.0
54598064.0						DRIBBLE PASS	201939.0
54598104.0						DRIBBLE PASS	201939.0
54598144.0						DRIBBLE PASS	201939.0
54598184.0						DRIBBLE PASS	201939.0
54598224.0						DRIBBLE PASS	201939.0
54598264.0						DRIBBLE PASS	201939.0
54598304.0						DRIBBLE PASS	201939.0
54598344.0						DRIBBLE PASS	201939.0
54598384.0						DRIBBLE PASS	201939.0
54598424.0						DRIBBLE PASS	201939.0
54598464.0						DRIBBLE PASS	201939.0
54598504.0						DRIBBLE PASS	201939.0
54598544.0						DRIBBLE PASS	201939.0
54598584.0						DRIBBLE PASS	201939.0
54598624.0						DRIBBLE PASS	201939.0
54598664.0						DRIBBLE PASS	201939.0
54598704.0						DRIBBLE PASS	201939.0
54598744.0						DRIBBLE PASS	201939.0
54598784.0						DRIBBLE PASS	201939.0
54598824.0						DRIBBLE PASS
54598864.0						DRIBBLE PASS
54598904.0						DRIBBLE PASS
54598944.0						DRIBBLE PASS
54598984.0						DRIBBLE PASS
54599024.0						DRIBBLE PASS
54599064.0						DRIBBLE PASS
54599104.0						DRIBBLE PASS
54599144.0						DRIBBLE PASS
54599184.0						DRIBBLE PASS
54599224.0						DRIBBLE PASS
54599264.0						DRIBBLE PASS
54599304.0						DRIBBLE PASS
54599344.0						DRIBBLE PASS
54599384.0						DRIBBLE PASS
54599424.0						DRIBBLE PASS
54599464.0						DRIBBLE PASS	202691.0
54599504.0						DRIBBLE PASS	202691.0
54599544.0						DRIBBLE PASS	202691.0
54599584.0						DRIBBLE PASS	202691.0
54599624.0						DRIBBLE PASS	202691.0
54599664.0						DRIBBLE PASS	202691.0
54599704.0						DRIBBLE PASS	202691.0
54599744.0						DRIBBLE PASS	202691.0
54599784.0						DRIBBLE PASS	202691.0
54599824.0						DRIBBLE PASS	202691.0
54599864.0						DRIBBLE PASS	202691.0
54599904.0						DRIBBLE	202691.0
54599944.0						DRIBBLE	202691.0
54599984.0						DRIBBLE	202691.0
54600024.0						DRIBBLE	202691.0
54600064.0						DRIBBLE	202691.0
54600104.0						DRIBBLE	202691.0
54600144.0						DRIBBLE	202691.0
54600184.0						DRIBBLE	202691.0
54600224.0						DRIBBLE	202691.0
54600264.0						DRIBBLE	202691.0
54600304.0						DRIBBLE	202691.0
54600344.0						DRIBBLE	202691.0
54600384.0						DRIBBLE	202691.0
54600424.0						DRIBBLE	202691.0
54600464.0						DRIBBLE	202691.0
54600504.0						DRIBBLE	202691.0
54600544.0						DRIBBLE	202691.0
54600584.0						DRIBBLE	202691.0
54600624.0						DRIBBLE	202691.0
54600664.0						DRIBBLE	202691.0
54600704.0						DRIBBLE	202691.0
54600744.0						DRIBBLE	202691.0
54600784.0						DRIBBLE	202691.0
54600824.0						DRIBBLE	202691.0
54600864.0						DRIBBLE	202691.0
54600904.0						DRIBBLE	202691.0
54600944.0						DRIBBLE	202691.0
54600984.0						DRIBBLE	202691.0
54601024.0						DRIBBLE	202691.0
54601064.0						DRIBBLE	202691.0
54601104.0						DRIBBLE	202691.0
54601144.0						DRIBBLE	202691.0
54601184.0						DRIBBLE	202691.0
54601224.0						DRIBBLE	202691.0
54601264.0						DRIBBLE	202691.0
54601304.0						DRIBBLE	202691.0
54601344.0						DRIBBLE	202691.0
54601384.0						DRIBBLE	202691.0
54601424.0						DRIBBLE	202691.0
54601464.0						DRIBBLE	202691.0
54601504.0						DRIBBLE	202691.0
54601544.0						DRIBBLE	202691.0
54601584.0						DRIBBLE	202691.0
54601624.0						DRIBBLE	202691.0
54601664.0						DRIBBLE	202691.0
54601704.0						DRIBBLE	202691.0
54601744.0				DRIVE		DRIBBLE	202691.0
54601784.0				DRIVE		DRIBBLE	202691.0
54601824.0				DRIVE		DRIBBLE	202691.0
54601864.0				DRIVE		DRIBBLE	202691.0
54601904.0				DRIVE		DRIBBLE	202691.0
54601944.0				DRIVE		DRIBBLE	202691.0
54601984.0				DRIVE		DRIBBLE	202691.0
54602024.0				DRIVE		DRIBBLE	202691.0
54602064.0				DRIVE		DRIBBLE	202691.0
54602104.0				DRIVE		DRIBBLE	202691.0
54602144.0				DRIVE		DRIBBLE	202691.0
54602184.0				DRIVE		DRIBBLE	202691.0
54602224.0				DRIVE		DRIBBLE	202691.0
54602264.0				DRIVE		DRIBBLE	202691.0
54602304.0				DRIVE		DRIBBLE	202691.0
54602344.0				DRIVE		DRIBBLE	202691.0
54602384.0				DRIVE		DRIBBLE	202691.0
54602424.0				DRIVE		DRIBBLE	202691.0
54602464.0				DRIVE		DRIBBLE	202691.0
54602504.0				DRIVE		DRIBBLE	202691.0
54602544.0				DRIVE		DRIBBLE	202691.0
54602584.0				DRIVE		DRIBBLE	202691.0
54602624.0				DRIVE		DRIBBLE	202691.0
54602664.0				DRIVE		DRIBBLE	202691.0
54602704.0				DRIVE		DRIBBLE	202691.0
54602744.0				DRIVE		DRIBBLE	202691.0
54602784.0				DRIVE		DRIBBLE	202691.0
54602824.0				DRIVE		DRIBBLE	202691.0
54602864.0				DRIVE		DRIBBLE	202691.0
54602904.0				DRIVE		DRIBBLE	202691.0
54602944.0				DRIVE		DRIBBLE	202691.0
54602984.0						PASS	202691.0
54603024.0						PASS	202691.0
54603064.0						PASS	202691.0
54603104.0						PASS	202691.0
54603144.0						PASS	202691.0
54603184.0						PASS	202691.0
54603224.0						PASS	202691.0
54603264.0						PASS	202691.0
54603304.0						PASS	201578.0
54603344.0						PASS	201578.0
54603384.0						PASS	201578.0
54603424.0						PASS	201578.0
54603464.0						PASS	201578.0
54603504.0						PASS	201578.0
54603544.0						PASS	201578.0
54603584.0						PASS	201578.0
54603624.0						PASS	201578.0
54603664.0						HOLD	201578.0
54603704.0						HOLD	201578.0
54603744.0						HOLD	201578.0
54603784.0						HOLD	201578.0
54603824.0						HOLD	201578.0
54603864.0						HOLD	201578.0
54603904.0						MADE SHOT	201578.0
