# Supplementary material for: Modeling the formation of defensive gaps in basketball: Cutting on a teammate’s drive
Source: PLoS One. 2023 Feb 7;18(2):e0281467. doi: 10.1371/journal.pone.0281467 (PMC9904462; doi:10.1371/journal.pone.0281467)
Supplement: S1 File — Contains action/event labels for the 462 analyzed sequences used in the paper. With the help of the gameIDs and times (last 8 digits of the real time entries), it can be bound to the raw SportVU data available online: https://github.com/linouk23/NBA-Player-Movements/tree/master/data/2016.NBA.Raw.SportVU.Game.Logs. (ZIP) [file pone.0281467.s031.zip › 0021500092_55102812-55106252.csv]

Unnamed: 0	2738.0	201939.0	203105.0	202691.0	203110.0	EVENT	BALL_HANDLER
55102812.0						DRIBBLE	203110.0
55102852.0						DRIBBLE	203110.0
55102892.0						DRIBBLE	203110.0
55102932.0						DRIBBLE	203110.0
55102972.0						DRIBBLE	203110.0
55103012.0						DRIBBLE	203110.0
55103052.0						DRIBBLE	203110.0
55103092.0						DRIBBLE	203110.0
55103132.0						DRIBBLE	203110.0
55103172.0						DRIBBLE	203110.0
55103212.0						DRIBBLE	203110.0
55103252.0						DRIBBLE	203110.0
55103292.0						DRIBBLE	203110.0
55103332.0						DRIBBLE	203110.0
55103372.0						DRIBBLE	203110.0
55103412.0						DRIBBLE	203110.0
55103452.0						DRIBBLE	203110.0
55103492.0						DRIBBLE	203110.0
55103532.0						DRIBBLE	203110.0
55103572.0						DRIBBLE	203110.0
55103612.0						DRIBBLE	203110.0
55103652.0						DRIBBLE	203110.0
55103692.0						DRIBBLE	203110.0
55103732.0				CUT		DRIBBLE	203110.0
55103772.0				CUT		DRIBBLE	203110.0
55103812.0				CUT		DRIBBLE	203110.0
55103852.0				CUT		DRIBBLE	203110.0
55103892.0				CUT		DRIBBLE	203110.0
55103932.0				CUT		DRIBBLE	203110.0
55103972.0				CUT		DRIBBLE	203110.0
55104012.0				CUT	DRIVE	DRIBBLE	203110.0
55104052.0				CUT	DRIVE	DRIBBLE	203110.0
55104092.0				CUT	DRIVE	DRIBBLE	203110.0
55104132.0				CUT	DRIVE	DRIBBLE	203110.0
55104172.0				CUT	DRIVE	DRIBBLE	203110.0
55104212.0				CUT	DRIVE	DRIBBLE	203110.0
55104252.0				CUT	DRIVE	DRIBBLE	203110.0
55104292.0				CUT	DRIVE	DRIBBLE	203110.0
55104332.0				CUT	DRIVE	DRIBBLE	203110.0
55104372.0				CUT	DRIVE	DRIBBLE	203110.0
55104412.0				CUT	DRIVE	DRIBBLE	203110.0
55104452.0				CUT	DRIVE	DRIBBLE	203110.0
55104492.0				CUT	DRIVE	DRIBBLE	203110.0
55104532.0				CUT	DRIVE	DRIBBLE	203110.0
55104572.0				CUT	DRIVE	DRIBBLE	203110.0
55104612.0				CUT	DRIVE	DRIBBLE	203110.0
55104652.0				CUT	DRIVE	DRIBBLE	203110.0
55104692.0				CUT	DRIVE	DRIBBLE	203110.0
55104732.0				CUT	DRIVE	DRIBBLE	203110.0
55104772.0				CUT	DRIVE	DRIBBLE	203110.0
55104812.0				CUT	DRIVE	DRIBBLE	203110.0
55104852.0				CUT	DRIVE	DRIBBLE	203110.0
55104892.0				CUT	DRIVE	DRIBBLE	203110.0
55104932.0				CUT	DRIVE	DRIBBLE	203110.0
55104972.0				CUT	DRIVE	DRIBBLE	203110.0
55105012.0				CUT	DRIVE	DRIBBLE	203110.0
55105052.0						PASS	203110.0
55105092.0						PASS	203110.0
55105132.0						PASS	203110.0
55105172.0						PASS	203110.0
55105212.0						PASS	203110.0
55105252.0						PASS	203110.0
55105292.0						PASS	203110.0
55105332.0						PASS	203110.0
55105372.0						PASS	203110.0
55105412.0						PASS	203110.0
55105452.0						PASS	203110.0
55105492.0						PASS	203110.0
55105532.0						PASS	202691.0
55105572.0						PASS	202691.0
55105612.0						PASS	202691.0
55105652.0						PASS	202691.0
55105692.0						PASS	202691.0
55105732.0						PASS	202691.0
55105772.0						PASS	202691.0
55105812.0						PASS	202691.0
55105852.0						PASS	202691.0
55105892.0						PASS	202691.0
55105932.0						PASS	202691.0
55105972.0						PASS	202691.0
55106012.0						PASS	202691.0
55106052.0						PASS	202691.0
55106092.0						HOLD	202691.0
55106132.0						HOLD	202691.0
55106172.0						HOLD	202691.0
55106212.0						HOLD	202691.0
55106252.0						MADE SHOT	202691.0
