# Supplementary material for: Modeling the formation of defensive gaps in basketball: Cutting on a teammate’s drive
Source: PLoS One. 2023 Feb 7;18(2):e0281467. doi: 10.1371/journal.pone.0281467 (PMC9904462; doi:10.1371/journal.pone.0281467)
Supplement: S1 File — Contains action/event labels for the 462 analyzed sequences used in the paper. With the help of the gameIDs and times (last 8 digits of the real time entries), it can be bound to the raw SportVU data available online: https://github.com/linouk23/NBA-Player-Movements/tree/master/data/2016.NBA.Raw.SportVU.Game.Logs. (ZIP) [file pone.0281467.s031.zip › 0021500094_17171704-17177784.csv]

Unnamed: 0	2544.0	203099.0	203521.0	202389.0	202684.0	EVENT	BALL_HANDLER
17171704.0						DRIBBLE	203099.0
17171744.0						DRIBBLE	203099.0
17171784.0						DRIBBLE	203099.0
17171824.0		DRIVE				DRIBBLE	203099.0
17171864.0		DRIVE				DRIBBLE	203099.0
17171904.0		DRIVE				DRIBBLE	203099.0
17171944.0		DRIVE				DRIBBLE	203099.0
17171984.0		DRIVE				DRIBBLE	203099.0
17172024.0		DRIVE				DRIBBLE	203099.0
17172064.0		DRIVE				DRIBBLE	203099.0
17172104.0		DRIVE				DRIBBLE	203099.0
17172144.0		DRIVE				DRIBBLE	203099.0
17172184.0		DRIVE				DRIBBLE	203099.0
17172224.0		DRIVE				DRIBBLE	203099.0
17172264.0		DRIVE				DRIBBLE	203099.0
17172304.0		DRIVE				DRIBBLE	203099.0
17172344.0		DRIVE				DRIBBLE	203099.0
17172384.0		DRIVE				DRIBBLE	203099.0
17172424.0		DRIVE				DRIBBLE	203099.0
17172464.0		DRIVE				DRIBBLE	203099.0
17172504.0		DRIVE				DRIBBLE	203099.0
17172544.0		DRIVE				DRIBBLE	203099.0
17172584.0		DRIVE				DRIBBLE	203099.0
17172624.0		DRIVE				DRIBBLE	203099.0
17172664.0		DRIVE				DRIBBLE	203099.0
17172704.0		DRIVE				DRIBBLE	203099.0
17172744.0		DRIVE				DRIBBLE	203099.0
17172784.0		DRIVE				DRIBBLE	203099.0
17172824.0		DRIVE				DRIBBLE	203099.0
17172864.0		DRIVE				DRIBBLE	203099.0
17172904.0		DRIVE				DRIBBLE	203099.0
17172944.0		DRIVE				DRIBBLE	203099.0
17172984.0		DRIVE				DRIBBLE	203099.0
17173024.0		DRIVE				DRIBBLE	203099.0
17173064.0		DRIVE				DRIBBLE	203099.0
17173104.0						DRIBBLE	203099.0
17173144.0						DRIBBLE	203099.0
17173184.0						DRIBBLE	203099.0
17173224.0						DRIBBLE	203099.0
17173264.0						DRIBBLE	203099.0
17173304.0						DRIBBLE	203099.0
17173344.0						DRIBBLE	203099.0
17173384.0						DRIBBLE	203099.0
17173424.0						DRIBBLE	203099.0
17173464.0						DRIBBLE	203099.0
17173504.0						DRIBBLE	203099.0
17173544.0						DRIBBLE	203099.0
17173584.0						DRIBBLE	203099.0
17173624.0						DRIBBLE	203099.0
17173664.0						DRIBBLE	203099.0
17173704.0						DRIBBLE	203099.0
17173744.0						DRIBBLE	203099.0
17173784.0						DRIBBLE	203099.0
17173824.0						DRIBBLE	203099.0
17173864.0						DRIBBLE	203099.0
17173904.0						DRIBBLE	203099.0
17173944.0						DRIBBLE	203099.0
17173984.0						DRIBBLE	203099.0
17174024.0						DRIBBLE	203099.0
17174064.0						DRIBBLE	203099.0
17174104.0						DRIBBLE	203099.0
17174144.0						DRIBBLE	203099.0
17174184.0						DRIBBLE	203099.0
17174224.0						DRIBBLE	203099.0
17174264.0						DRIBBLE	203099.0
17174304.0						DRIBBLE	203099.0
17174344.0						DRIBBLE	203099.0
17174384.0						DRIBBLE	203099.0
17174424.0						DRIBBLE	203099.0
17174464.0						DRIBBLE	203099.0
17174504.0						DRIBBLE	203099.0
17174544.0						DRIBBLE	203099.0
17174584.0						DRIBBLE	203099.0
17174624.0						DRIBBLE	203099.0
17174664.0						DRIBBLE	203099.0
17174704.0						DRIBBLE	203099.0
17174744.0						DRIBBLE	203099.0
17174784.0						DRIBBLE	203099.0
17174824.0						DRIBBLE	203099.0
17174864.0						DRIBBLE	203099.0
17174904.0						DRIBBLE	203099.0
17174944.0						DRIBBLE	203099.0
17174984.0						DRIBBLE PASS	203099.0
17175024.0						DRIBBLE PASS	203099.0
17175064.0						DRIBBLE PASS	203099.0
17175104.0						DRIBBLE PASS	203099.0
17175144.0						DRIBBLE PASS	203099.0
17175184.0						DRIBBLE PASS
17175224.0						DRIBBLE PASS
17175264.0						DRIBBLE PASS
17175304.0						DRIBBLE PASS
17175344.0						DRIBBLE PASS
17175384.0						DRIBBLE PASS
17175424.0						DRIBBLE PASS
17175464.0						DRIBBLE PASS
17175504.0						DRIBBLE PASS
17175544.0						DRIBBLE PASS
17175584.0						DRIBBLE PASS
17175624.0			CUT			DRIBBLE PASS	203521.0
17175664.0			CUT			DRIBBLE PASS	203521.0
17175704.0			CUT			DRIBBLE PASS	203521.0
17175744.0						DRIBBLE PASS	203521.0
17175784.0						DRIBBLE PASS	203521.0
17175824.0						DRIBBLE PASS	203521.0
17175864.0						DRIBBLE PASS	203521.0
17175904.0						DRIBBLE PASS	203521.0
17175944.0			DRIVE			DRIBBLE	203521.0
17175984.0			DRIVE			DRIBBLE	203521.0
17176024.0			DRIVE			DRIBBLE	203521.0
17176064.0			DRIVE			DRIBBLE	203521.0
17176104.0			DRIVE			DRIBBLE	203521.0
17176144.0			DRIVE			DRIBBLE	203521.0
17176184.0			DRIVE			DRIBBLE	203521.0
17176224.0			DRIVE			DRIBBLE	203521.0
17176264.0			DRIVE			DRIBBLE	203521.0
17176304.0			DRIVE			DRIBBLE	203521.0
17176344.0			DRIVE	CUT		DRIBBLE	203521.0
17176384.0			DRIVE	CUT		DRIBBLE	203521.0
17176424.0			DRIVE	CUT		DRIBBLE	203521.0
17176464.0			DRIVE	CUT		DRIBBLE	203521.0
17176504.0			DRIVE	CUT		DRIBBLE	203521.0
17176544.0			DRIVE	CUT		DRIBBLE	203521.0
17176584.0			DRIVE	CUT		DRIBBLE	203521.0
17176624.0			DRIVE	CUT		DRIBBLE	203521.0
17176664.0			DRIVE	CUT		DRIBBLE	203521.0
17176704.0			DRIVE	CUT		DRIBBLE	203521.0
17176744.0			DRIVE	CUT		DRIBBLE	203521.0
17176784.0			DRIVE	CUT		DRIBBLE	203521.0
17176824.0			DRIVE	CUT		DRIBBLE	203521.0
17176864.0			DRIVE	CUT		DRIBBLE	203521.0
17176904.0				CUT		PASS	203521.0
17176944.0				CUT		PASS	203521.0
17176984.0				CUT		PASS	203521.0
17177024.0				CUT		PASS	203521.0
17177064.0				CUT		PASS	203521.0
17177104.0				CUT		PASS	203521.0
17177144.0				CUT		PASS	203521.0
17177184.0				CUT		PASS	203521.0
17177224.0				CUT		PASS	203521.0
17177264.0				CUT		PASS	203521.0
17177304.0				CUT		PASS
17177344.0				CUT		PASS	202389.0
17177384.0				CUT		PASS	202389.0
17177424.0				CUT		PASS	202389.0
17177464.0				CUT		PASS	202389.0
17177504.0				CUT		PASS	202389.0
17177544.0				CUT		PASS	202389.0
17177584.0				CUT		PASS	202389.0
17177624.0				CUT		PASS	202389.0
17177664.0				CUT		PASS	202389.0
17177704.0						HOLD	202389.0
17177744.0						HOLD	202389.0
17177784.0						MISSED SHOT	202389.0
