# Supplementary material for: Modeling the formation of defensive gaps in basketball: Cutting on a teammate’s drive
Source: PLoS One. 2023 Feb 7;18(2):e0281467. doi: 10.1371/journal.pone.0281467 (PMC9904462; doi:10.1371/journal.pone.0281467)
Supplement: S1 File — Contains action/event labels for the 462 analyzed sequences used in the paper. With the help of the gameIDs and times (last 8 digits of the real time entries), it can be bound to the raw SportVU data available online: https://github.com/linouk23/NBA-Player-Movements/tree/master/data/2016.NBA.Raw.SportVU.Game.Logs. (ZIP) [file pone.0281467.s031.zip › 0021500095_17242380-17247460.csv]

Unnamed: 0	977.0	201156.0	101150.0	204028.0	1626204.0	EVENT	BALL_HANDLER
17242380.0						DRIBBLE	101150.0
17242420.0						DRIBBLE	101150.0
17242460.0						DRIBBLE	101150.0
17242500.0						DRIBBLE	101150.0
17242540.0						DRIBBLE	101150.0
17242580.0						DRIBBLE	101150.0
17242620.0						DRIBBLE	101150.0
17242660.0						DRIBBLE	101150.0
17242700.0						DRIBBLE	101150.0
17242740.0						DRIBBLE	101150.0
17242780.0						DRIBBLE	101150.0
17242820.0						DRIBBLE	101150.0
17242860.0						DRIBBLE	101150.0
17242900.0						DRIBBLE	101150.0
17242940.0						DRIBBLE	101150.0
17242980.0						DRIBBLE	101150.0
17243020.0						DRIBBLE	101150.0
17243060.0						DRIBBLE	101150.0
17243100.0						DRIBBLE	101150.0
17243140.0						DRIBBLE	101150.0
17243180.0						PASS	101150.0
17243220.0						PASS	101150.0
17243260.0						PASS	101150.0
17243300.0						PASS	101150.0
17243340.0						PASS	101150.0
17243380.0						PASS	101150.0
17243420.0						PASS	101150.0
17243460.0						PASS	101150.0
17243500.0						PASS	101150.0
17243540.0						PASS	101150.0
17243580.0						PASS	101150.0
17243620.0						PASS	101150.0
17243660.0						PASS	101150.0
17243700.0						PASS	101150.0
17243740.0						PASS	977.0
17243780.0						PASS	977.0
17243820.0						PASS	977.0
17243860.0						PASS	977.0
17243900.0						PASS	977.0
17243940.0						PASS	977.0
17243980.0						PASS	977.0
17244020.0						PASS	977.0
17244060.0						PASS	977.0
17244100.0						PASS	977.0
17244140.0						PASS	977.0
17244180.0						PASS	977.0
17244220.0						DRIBBLE	977.0
17244260.0						DRIBBLE	977.0
17244300.0						DRIBBLE	977.0
17244340.0						DRIBBLE	977.0
17244380.0						DRIBBLE	977.0
17244420.0	DRIVE					DRIBBLE	977.0
17244460.0	DRIVE					DRIBBLE	977.0
17244500.0	DRIVE					DRIBBLE	977.0
17244540.0	DRIVE					DRIBBLE	977.0
17244580.0	DRIVE					DRIBBLE	977.0
17244620.0	DRIVE					DRIBBLE	977.0
17244660.0	DRIVE					DRIBBLE	977.0
17244700.0	DRIVE					DRIBBLE	977.0
17244740.0	DRIVE					DRIBBLE	977.0
17244780.0	DRIVE					DRIBBLE	977.0
17244820.0	DRIVE					DRIBBLE	977.0
17244860.0	DRIVE					DRIBBLE	977.0
17244900.0	DRIVE					DRIBBLE	977.0
17244940.0	DRIVE					DRIBBLE	977.0
17244980.0	DRIVE					DRIBBLE	977.0
17245020.0	DRIVE					DRIBBLE	977.0
17245060.0	DRIVE					DRIBBLE	977.0
17245100.0	DRIVE					DRIBBLE	977.0
17245140.0	DRIVE					DRIBBLE	977.0
17245180.0	DRIVE					DRIBBLE	977.0
17245220.0	DRIVE					DRIBBLE	977.0
17245260.0	DRIVE					DRIBBLE	977.0
17245300.0	DRIVE					DRIBBLE	977.0
17245340.0	DRIVE					DRIBBLE	977.0
17245380.0	DRIVE					DRIBBLE	977.0
17245420.0	DRIVE					DRIBBLE	977.0
17245460.0	DRIVE					DRIBBLE	977.0
17245500.0	DRIVE					DRIBBLE	977.0
17245540.0	DRIVE					DRIBBLE	977.0
17245580.0	DRIVE					DRIBBLE	977.0
17245620.0	DRIVE					DRIBBLE	977.0
17245660.0	DRIVE					DRIBBLE	977.0
17245700.0	DRIVE					DRIBBLE	977.0
17245740.0	DRIVE					DRIBBLE	977.0
17245780.0	DRIVE					DRIBBLE	977.0
17245820.0	DRIVE					DRIBBLE	977.0
17245860.0	DRIVE					DRIBBLE	977.0
17245900.0	DRIVE					DRIBBLE	977.0
17245940.0	DRIVE					DRIBBLE	977.0
17245980.0	DRIVE					DRIBBLE	977.0
17246020.0	DRIVE					DRIBBLE	977.0
17246060.0	DRIVE					DRIBBLE	977.0
17246100.0	DRIVE					DRIBBLE	977.0
17246140.0	DRIVE					DRIBBLE	977.0
17246180.0	DRIVE					DRIBBLE	977.0
17246220.0	DRIVE					DRIBBLE	977.0
17246260.0	DRIVE					DRIBBLE	977.0
17246300.0	DRIVE					DRIBBLE	977.0
17246340.0	DRIVE					DRIBBLE	977.0
17246380.0	DRIVE					DRIBBLE	977.0
17246420.0						PASS	977.0
17246460.0						PASS	977.0
17246500.0						PASS	977.0
17246540.0						PASS	977.0
17246580.0						PASS	977.0
17246620.0						PASS	977.0
17246660.0						PASS	977.0
17246700.0						PASS	977.0
17246740.0						PASS	977.0
17246780.0						PASS	977.0
17246820.0						PASS	977.0
17246860.0						PASS	204028.0
17246900.0						PASS	204028.0
17246940.0						PASS	204028.0
17246980.0						PASS	204028.0
17247020.0						PASS	204028.0
17247060.0						PASS	204028.0
17247100.0						PASS	204028.0
17247140.0						PASS	204028.0
17247180.0						PASS	204028.0
17247220.0						PASS	204028.0
17247260.0						DRIBBLE	204028.0
17247300.0						DRIBBLE	204028.0
17247340.0						DRIBBLE	204028.0
17247380.0						DRIBBLE	204028.0
17247420.0						DRIBBLE	204028.0
17247460.0						MADE SHOT	204028.0
