# Supplementary material for: Modeling the formation of defensive gaps in basketball: Cutting on a teammate’s drive
Source: PLoS One. 2023 Feb 7;18(2):e0281467. doi: 10.1371/journal.pone.0281467 (PMC9904462; doi:10.1371/journal.pone.0281467)
Supplement: S1 File — Contains action/event labels for the 462 analyzed sequences used in the paper. With the help of the gameIDs and times (last 8 digits of the real time entries), it can be bound to the raw SportVU data available online: https://github.com/linouk23/NBA-Player-Movements/tree/master/data/2016.NBA.Raw.SportVU.Game.Logs. (ZIP) [file pone.0281467.s031.zip › 0021500096_31023868-31032188.csv]

Unnamed: 0	2547.0	201177.0	201596.0	204020.0	1626159.0	EVENT	BALL_HANDLER
31023868.0						DRIBBLE	204020.0
31023908.0						DRIBBLE	204020.0
31023948.0						DRIBBLE	204020.0
31023988.0						DRIBBLE	204020.0
31024028.0						DRIBBLE	204020.0
31024068.0						DRIBBLE	204020.0
31024108.0						DRIBBLE	204020.0
31024148.0						DRIBBLE	204020.0
31024188.0						DRIBBLE	204020.0
31024228.0						DRIBBLE	204020.0
31024268.0						DRIBBLE	204020.0
31024308.0						DRIBBLE	204020.0
31024348.0						DRIBBLE	204020.0
31024388.0						DRIBBLE	204020.0
31024428.0						DRIBBLE	204020.0
31024468.0						DRIBBLE	204020.0
31024508.0						DRIBBLE	204020.0
31024548.0						DRIBBLE	204020.0
31024588.0						DRIBBLE	204020.0
31024628.0						DRIBBLE	204020.0
31024668.0						DRIBBLE	204020.0
31024708.0						DRIBBLE	204020.0
31024748.0						DRIBBLE	204020.0
31024788.0						DRIBBLE	204020.0
31024828.0						DRIBBLE	204020.0
31024868.0						DRIBBLE	204020.0
31024908.0						DRIBBLE	204020.0
31024948.0						DRIBBLE	204020.0
31024988.0						DRIBBLE	204020.0
31025028.0						DRIBBLE	204020.0
31025068.0						DRIBBLE	204020.0
31025108.0						DRIBBLE	204020.0
31025148.0						DRIBBLE	204020.0
31025188.0						DRIBBLE	204020.0
31025228.0						DRIBBLE	204020.0
31025268.0						DRIBBLE	204020.0
31025308.0						DRIBBLE	204020.0
31025348.0						DRIBBLE	204020.0
31025388.0						DRIBBLE	204020.0
31025428.0						DRIBBLE	204020.0
31025468.0						DRIBBLE	204020.0
31025508.0						DRIBBLE	204020.0
31025548.0						DRIBBLE	204020.0
31025588.0						DRIBBLE	204020.0
31025628.0						DRIBBLE	204020.0
31025668.0						DRIBBLE	204020.0
31025708.0						DRIBBLE	204020.0
31025748.0						DRIBBLE	204020.0
31025788.0						DRIBBLE	204020.0
31025828.0						DRIBBLE PASS	204020.0
31025868.0						DRIBBLE PASS	204020.0
31025908.0						DRIBBLE PASS	204020.0
31025948.0						DRIBBLE PASS	204020.0
31025988.0						DRIBBLE PASS	204020.0
31026028.0						DRIBBLE PASS	204020.0
31026068.0						DRIBBLE PASS	204020.0
31026108.0						DRIBBLE PASS	204020.0
31026148.0						DRIBBLE PASS	201596.0
31026188.0						DRIBBLE PASS	201596.0
31026228.0						DRIBBLE PASS	201596.0
31026268.0						DRIBBLE PASS	201596.0
31026308.0						DRIBBLE PASS	201596.0
31026348.0						DRIBBLE PASS	201596.0
31026388.0						DRIBBLE PASS	201596.0
31026428.0						DRIBBLE PASS	201596.0
31026468.0						DRIBBLE PASS	201596.0
31026508.0	CUT					DRIBBLE PASS	201596.0
31026548.0	CUT					DRIBBLE PASS	201596.0
31026588.0	CUT					HOLD	201596.0
31026628.0	CUT					HOLD	201596.0
31026668.0	CUT					HOLD	201596.0
31026708.0	CUT					DRIBBLE PASS	201596.0
31026748.0	CUT					DRIBBLE PASS	201596.0
31026788.0	CUT					DRIBBLE PASS	201596.0
31026828.0	CUT					DRIBBLE PASS	201596.0
31026868.0	CUT					DRIBBLE PASS	201596.0
31026908.0	CUT					DRIBBLE PASS	201596.0
31026948.0	CUT					DRIBBLE PASS	201596.0
31026988.0	CUT					DRIBBLE PASS	201596.0
31027028.0	CUT					DRIBBLE PASS	201596.0
31027068.0	CUT					DRIBBLE PASS	201596.0
31027108.0	CUT					DRIBBLE PASS	201596.0
31027148.0	CUT					DRIBBLE PASS	1626159.0
31027188.0	CUT					DRIBBLE PASS	1626159.0
31027228.0	CUT					DRIBBLE PASS	1626159.0
31027268.0	CUT					DRIBBLE PASS	1626159.0
31027308.0	CUT					DRIBBLE PASS	1626159.0
31027348.0	CUT					DRIBBLE PASS	1626159.0
31027388.0	CUT					DRIBBLE PASS	1626159.0
31027428.0	CUT					DRIBBLE PASS	1626159.0
31027468.0	CUT					DRIBBLE PASS	1626159.0
31027508.0	CUT					DRIBBLE PASS	1626159.0
31027548.0	CUT					DRIBBLE PASS	1626159.0
31027588.0	CUT					DRIBBLE PASS	1626159.0
31027628.0	CUT					DRIBBLE PASS	1626159.0
31027668.0	CUT					DRIBBLE PASS	1626159.0
31027708.0	CUT					DRIBBLE PASS	1626159.0
31027748.0	CUT					DRIBBLE PASS	1626159.0
31027788.0	CUT					DRIBBLE PASS	1626159.0
31027828.0	CUT					DRIBBLE PASS	1626159.0
31027868.0	CUT					DRIBBLE PASS	1626159.0
31027908.0	CUT					DRIBBLE	1626159.0
31027948.0	CUT					DRIBBLE	1626159.0
31027988.0	CUT					DRIBBLE	1626159.0
31028028.0	CUT					DRIBBLE	1626159.0
31028068.0	CUT					DRIBBLE	1626159.0
31028108.0	CUT					DRIBBLE	1626159.0
31028148.0	CUT					DRIBBLE	1626159.0
31028188.0	CUT					DRIBBLE	1626159.0
31028228.0	CUT					DRIBBLE	1626159.0
31028268.0	CUT					DRIBBLE	1626159.0
31028308.0	CUT					DRIBBLE	1626159.0
31028348.0	CUT					DRIBBLE	1626159.0
31028388.0	CUT					DRIBBLE	1626159.0
31028428.0						DRIBBLE	1626159.0
31028468.0						DRIBBLE	1626159.0
31028508.0						DRIBBLE	1626159.0
31028548.0						DRIBBLE	1626159.0
31028588.0						DRIBBLE	1626159.0
31028628.0						DRIBBLE	1626159.0
31028668.0						DRIBBLE	1626159.0
31028708.0						DRIBBLE	1626159.0
31028748.0						DRIBBLE	1626159.0
31028788.0						DRIBBLE	1626159.0
31028828.0						DRIBBLE	1626159.0
31028868.0						DRIBBLE	1626159.0
31028908.0						DRIBBLE	1626159.0
31028948.0						DRIBBLE	1626159.0
31028988.0						DRIBBLE	1626159.0
31029028.0						DRIBBLE	1626159.0
31029068.0					DRIVE	DRIBBLE	1626159.0
31029108.0					DRIVE	DRIBBLE	1626159.0
31029148.0					DRIVE	DRIBBLE	1626159.0
31029188.0					DRIVE	DRIBBLE	1626159.0
31029228.0					DRIVE	DRIBBLE	1626159.0
31029268.0					DRIVE	DRIBBLE	1626159.0
31029308.0					DRIVE	DRIBBLE	1626159.0
31029348.0					DRIVE	DRIBBLE	1626159.0
31029388.0					DRIVE	DRIBBLE	1626159.0
31029428.0					DRIVE	DRIBBLE	1626159.0
31029468.0					DRIVE	DRIBBLE	1626159.0
31029508.0					DRIVE	DRIBBLE	1626159.0
31029548.0					DRIVE	DRIBBLE	1626159.0
31029588.0					DRIVE	DRIBBLE	1626159.0
31029628.0					DRIVE	DRIBBLE	1626159.0
31029668.0					DRIVE	DRIBBLE	1626159.0
31029708.0					DRIVE	DRIBBLE	1626159.0
31029748.0					DRIVE	DRIBBLE	1626159.0
31029788.0					DRIVE	DRIBBLE	1626159.0
31029828.0					DRIVE	DRIBBLE	1626159.0
31029868.0					DRIVE	DRIBBLE	1626159.0
31029908.0					DRIVE	DRIBBLE	1626159.0
31029948.0					DRIVE	DRIBBLE	1626159.0
31029988.0					DRIVE	DRIBBLE	1626159.0
31030028.0					DRIVE	DRIBBLE	1626159.0
31030068.0					DRIVE	DRIBBLE	1626159.0
31030108.0					DRIVE	DRIBBLE	1626159.0
31030148.0					DRIVE	DRIBBLE	1626159.0
31030188.0					DRIVE	DRIBBLE	1626159.0
31030228.0					DRIVE	DRIBBLE	1626159.0
31030268.0					DRIVE	DRIBBLE	1626159.0
31030308.0					DRIVE	DRIBBLE	1626159.0
31030348.0					DRIVE	DRIBBLE	1626159.0
31030388.0					DRIVE	DRIBBLE	1626159.0
31030428.0					DRIVE	DRIBBLE	1626159.0
31030468.0					DRIVE	DRIBBLE	1626159.0
31030508.0					DRIVE	DRIBBLE	1626159.0
31030548.0					DRIVE	DRIBBLE	1626159.0
31030588.0					DRIVE	DRIBBLE	1626159.0
31030628.0					DRIVE	DRIBBLE	1626159.0
31030668.0					DRIVE	DRIBBLE	1626159.0
31030708.0					DRIVE	DRIBBLE	1626159.0
31030748.0						PASS	1626159.0
31030788.0						PASS	1626159.0
31030828.0						PASS	1626159.0
31030868.0						PASS	1626159.0
31030908.0						PASS	1626159.0
31030948.0						PASS	1626159.0
31030988.0						PASS	1626159.0
31031028.0						PASS	1626159.0
31031068.0						PASS	1626159.0
31031108.0						PASS	1626159.0
31031148.0						PASS	1626159.0
31031188.0						PASS	1626159.0
31031228.0						PASS	1626159.0
31031268.0						PASS	1626159.0
31031308.0						PASS	1626159.0
31031348.0						PASS	1626159.0
31031388.0						PASS	201177.0
31031428.0						PASS	201177.0
31031468.0						PASS	201177.0
31031508.0						PASS	201177.0
31031548.0						PASS	201177.0
31031588.0						PASS	201177.0
31031628.0						PASS	201177.0
31031668.0						PASS	201177.0
31031708.0						PASS	201177.0
31031748.0						PASS	201177.0
31031788.0						HOLD	201177.0
31031828.0						HOLD	201177.0
31031868.0						HOLD	201177.0
31031908.0						HOLD	201177.0
31031948.0						HOLD	201177.0
31031988.0						HOLD	201177.0
31032028.0						HOLD	201177.0
31032068.0						HOLD	201177.0
31032108.0						HOLD	201177.0
31032148.0						HOLD	201177.0
31032188.0						MISSED SHOT	201177.0
