# Supplementary material for: Modeling the formation of defensive gaps in basketball: Cutting on a teammate’s drive
Source: PLoS One. 2023 Feb 7;18(2):e0281467. doi: 10.1371/journal.pone.0281467 (PMC9904462; doi:10.1371/journal.pone.0281467)
Supplement: S1 File — Contains action/event labels for the 462 analyzed sequences used in the paper. With the help of the gameIDs and times (last 8 digits of the real time entries), it can be bound to the raw SportVU data available online: https://github.com/linouk23/NBA-Player-Movements/tree/master/data/2016.NBA.Raw.SportVU.Game.Logs. (ZIP) [file pone.0281467.s031.zip › 0021500099_20526694-20535134.csv]

Unnamed: 0	101145.0	201978.0	201941.0	203922.0	1626167.0	EVENT	BALL_HANDLER
20526694.0						DRIBBLE	101145.0
20526734.0						DRIBBLE	101145.0
20526774.0						DRIBBLE	101145.0
20526814.0						DRIBBLE	101145.0
20526854.0						DRIBBLE	101145.0
20526894.0						DRIBBLE	101145.0
20526936.0						DRIBBLE	101145.0
20526976.0						DRIBBLE	101145.0
20527014.0						DRIBBLE	101145.0
20527054.0						DRIBBLE	101145.0
20527096.0						DRIBBLE	101145.0
20527134.0						DRIBBLE	101145.0
20527174.0						DRIBBLE	101145.0
20527214.0						DRIBBLE	101145.0
20527254.0						DRIBBLE	101145.0
20527296.0						DRIBBLE	101145.0
20527336.0						DRIBBLE	101145.0
20527374.0						DRIBBLE	101145.0
20527414.0						DRIBBLE	101145.0
20527454.0						DRIBBLE	101145.0
20527496.0						DRIBBLE	101145.0
20527536.0						DRIBBLE	101145.0
20527574.0						DRIBBLE	101145.0
20527614.0						DRIBBLE	101145.0
20527654.0						DRIBBLE	101145.0
20527694.0						DRIBBLE	101145.0
20527734.0						DRIBBLE	101145.0
20527774.0						DRIBBLE	101145.0
20527814.0						DRIBBLE	101145.0
20527854.0						DRIBBLE	101145.0
20527894.0						DRIBBLE	101145.0
20527934.0						DRIBBLE	101145.0
20527974.0						DRIBBLE	101145.0
20528014.0						DRIBBLE	101145.0
20528054.0						DRIBBLE	101145.0
20528094.0						DRIBBLE	101145.0
20528134.0						DRIBBLE	101145.0
20528174.0						DRIBBLE	101145.0
20528214.0						DRIBBLE	101145.0
20528254.0						DRIBBLE	101145.0
20528294.0						DRIBBLE	101145.0
20528334.0						DRIBBLE	101145.0
20528374.0						DRIBBLE	101145.0
20528414.0						DRIBBLE	101145.0
20528454.0						DRIBBLE	101145.0
20528494.0						DRIBBLE	101145.0
20528534.0						DRIBBLE	101145.0
20528574.0						DRIBBLE	101145.0
20528614.0						DRIBBLE	101145.0
20528654.0						DRIBBLE	101145.0
20528694.0						DRIBBLE	101145.0
20528734.0						DRIBBLE	101145.0
20528774.0						DRIBBLE	101145.0
20528814.0						DRIBBLE	101145.0
20528854.0						DRIBBLE	101145.0
20528894.0						DRIBBLE	101145.0
20528934.0						DRIBBLE	101145.0
20528974.0						DRIBBLE	101145.0
20529014.0						DRIBBLE	101145.0
20529054.0						DRIBBLE	101145.0
20529094.0						DRIBBLE	101145.0
20529134.0						DRIBBLE	101145.0
20529174.0						DRIBBLE	101145.0
20529214.0						DRIBBLE	101145.0
20529254.0						DRIBBLE	101145.0
20529294.0						DRIBBLE	101145.0
20529334.0						DRIBBLE	101145.0
20529374.0						DRIBBLE	101145.0
20529414.0						DRIBBLE	101145.0
20529454.0						DRIBBLE	101145.0
20529494.0						DRIBBLE	101145.0
20529534.0						DRIBBLE	101145.0
20529574.0						DRIBBLE	101145.0
20529616.0						DRIBBLE	101145.0
20529656.0		CUT				DRIBBLE	101145.0
20529694.0		CUT				DRIBBLE	101145.0
20529734.0		CUT				DRIBBLE	101145.0
20529776.0		CUT				DRIBBLE	101145.0
20529814.0		CUT				DRIBBLE	101145.0
20529854.0		CUT				DRIBBLE	101145.0
20529894.0		CUT				DRIBBLE	101145.0
20529936.0		CUT				DRIBBLE	101145.0
20529974.0		CUT				DRIBBLE	101145.0
20530014.0		CUT				DRIBBLE	101145.0
20530054.0		CUT				DRIBBLE	101145.0
20530094.0		CUT				DRIBBLE	101145.0
20530134.0		CUT				DRIBBLE	101145.0
20530174.0		CUT				DRIBBLE	101145.0
20530214.0		CUT				DRIBBLE	101145.0
20530254.0		CUT				DRIBBLE	101145.0
20530294.0		CUT				DRIBBLE	101145.0
20530334.0		CUT				DRIBBLE	101145.0
20530374.0		CUT-SCR				DRIBBLE	101145.0
20530414.0		CUT				DRIBBLE	101145.0
20530454.0		CUT				DRIBBLE	101145.0
20530494.0		CUT				DRIBBLE	101145.0
20530534.0		CUT				DRIBBLE	101145.0
20530574.0		CUT				DRIBBLE	101145.0
20530614.0		CUT				DRIBBLE	101145.0
20530654.0		CUT				DRIBBLE	101145.0
20530694.0		CUT				DRIBBLE	101145.0
20530734.0		CUT				DRIBBLE	101145.0
20530774.0		CUT				DRIBBLE	101145.0
20530814.0		CUT				DRIBBLE	101145.0
20530854.0		CUT				DRIBBLE	101145.0
20530894.0		CUT				DRIBBLE	101145.0
20530934.0		CUT				DRIBBLE	101145.0
20530974.0		CUT				DRIBBLE	101145.0
20531014.0		CUT				DRIBBLE	101145.0
20531054.0		CUT				DRIBBLE	101145.0
20531094.0		CUT				DRIBBLE	101145.0
20531134.0		CUT				DRIBBLE	101145.0
20531174.0		CUT				DRIBBLE	101145.0
20531214.0		CUT				DRIBBLE	101145.0
20531254.0		CUT				DRIBBLE	101145.0
20531294.0		CUT				DRIBBLE	101145.0
20531334.0		CUT				DRIBBLE	101145.0
20531374.0		CUT				PASS	101145.0
20531414.0		CUT				PASS	101145.0
20531456.0		CUT				PASS	101145.0
20531494.0		CUT				PASS	101145.0
20531534.0		CUT				PASS	101145.0
20531574.0						PASS	101145.0
20531614.0						PASS	101145.0
20531654.0						PASS	101145.0
20531694.0						PASS	101145.0
20531734.0						PASS	101145.0
20531774.0						PASS	101145.0
20531814.0						PASS
20531854.0						PASS	1626167.0
20531894.0						PASS	1626167.0
20531934.0						PASS	1626167.0
20531974.0						PASS	1626167.0
20532014.0						PASS	1626167.0
20532054.0						PASS	1626167.0
20532094.0						PASS	1626167.0
20532134.0						PASS	1626167.0
20532174.0						PASS	1626167.0
20532216.0						PASS	1626167.0
20532254.0						PASS	1626167.0
20532294.0						PASS	1626167.0
20532334.0						DRIBBLE	1626167.0
20532374.0						DRIBBLE	1626167.0
20532414.0						DRIBBLE	1626167.0
20532454.0			CUT			DRIBBLE	1626167.0
20532494.0			CUT			DRIBBLE	1626167.0
20532534.0			CUT			DRIBBLE	1626167.0
20532574.0			CUT			DRIBBLE	1626167.0
20532614.0			CUT			DRIBBLE	1626167.0
20532654.0			CUT			DRIBBLE	1626167.0
20532694.0			CUT			DRIBBLE	1626167.0
20532734.0			CUT			DRIBBLE	1626167.0
20532774.0			CUT			DRIBBLE	1626167.0
20532814.0			CUT			DRIBBLE	1626167.0
20532854.0			CUT			DRIBBLE	1626167.0
20532894.0			CUT			DRIBBLE	1626167.0
20532934.0			CUT			DRIBBLE	1626167.0
20532974.0			CUT			DRIBBLE	1626167.0
20533014.0			CUT		DRIVE	DRIBBLE	1626167.0
20533054.0			CUT		DRIVE	DRIBBLE	1626167.0
20533094.0			CUT		DRIVE	DRIBBLE	1626167.0
20533134.0			CUT		DRIVE	DRIBBLE	1626167.0
20533174.0			CUT		DRIVE	DRIBBLE	1626167.0
20533214.0			CUT		DRIVE	DRIBBLE	1626167.0
20533254.0			CUT		DRIVE	DRIBBLE	1626167.0
20533294.0			CUT		DRIVE	DRIBBLE	1626167.0
20533334.0			CUT		DRIVE	DRIBBLE	1626167.0
20533374.0			CUT		DRIVE	DRIBBLE	1626167.0
20533414.0			CUT		DRIVE	DRIBBLE	1626167.0
20533454.0			CUT		DRIVE	DRIBBLE	1626167.0
20533494.0			CUT		DRIVE	DRIBBLE	1626167.0
20533534.0			CUT		DRIVE	DRIBBLE	1626167.0
20533574.0			CUT		DRIVE	DRIBBLE	1626167.0
20533614.0			CUT		DRIVE	DRIBBLE	1626167.0
20533656.0			CUT		DRIVE	DRIBBLE	1626167.0
20533694.0			CUT		DRIVE	DRIBBLE	1626167.0
20533734.0			CUT		DRIVE	DRIBBLE	1626167.0
20533774.0			CUT		DRIVE	DRIBBLE	1626167.0
20533814.0			CUT		DRIVE	DRIBBLE	1626167.0
20533854.0			CUT		DRIVE	DRIBBLE	1626167.0
20533894.0			CUT		DRIVE	DRIBBLE	1626167.0
20533934.0			CUT		DRIVE	DRIBBLE	1626167.0
20533974.0			CUT			PASS	1626167.0
20534014.0			CUT			PASS	1626167.0
20534054.0			CUT			PASS	1626167.0
20534094.0			CUT			PASS	1626167.0
20534134.0			CUT			PASS	1626167.0
20534174.0			CUT			PASS	1626167.0
20534214.0						PASS	1626167.0
20534254.0						PASS	1626167.0
20534294.0						PASS	201941.0
20534334.0						PASS	201941.0
20534374.0						PASS	201941.0
20534414.0						PASS	201941.0
20534454.0						PASS	201941.0
20534494.0						PASS	201941.0
20534534.0						PASS	201941.0
20534574.0						PASS	201941.0
20534614.0						PASS	201941.0
20534654.0						PASS	201941.0
20534694.0						PASS	201941.0
20534734.0						PASS	201941.0
20534774.0						PASS	201941.0
20534814.0						PASS	201941.0
20534854.0						PASS	201941.0
20534894.0						PASS	201941.0
20534934.0						PASS	201941.0
20534974.0						PASS	201941.0
20535014.0						PASS	201941.0
20535054.0						PASS	201941.0
20535094.0						PASS	201941.0
20535134.0						TOPASS	201941.0
