# Supplementary material for: Modeling the formation of defensive gaps in basketball: Cutting on a teammate’s drive
Source: PLoS One. 2023 Feb 7;18(2):e0281467. doi: 10.1371/journal.pone.0281467 (PMC9904462; doi:10.1371/journal.pone.0281467)
Supplement: S1 File — Contains action/event labels for the 462 analyzed sequences used in the paper. With the help of the gameIDs and times (last 8 digits of the real time entries), it can be bound to the raw SportVU data available online: https://github.com/linouk23/NBA-Player-Movements/tree/master/data/2016.NBA.Raw.SportVU.Game.Logs. (ZIP) [file pone.0281467.s031.zip › 0021500101_24535080-24547760.csv]

Unnamed: 0	2419.0	201937.0	202357.0	203952.0	1626157.0	EVENT	BALL_HANDLER
24535080.0						DRIBBLE	201937.0
24535120.0						DRIBBLE	201937.0
24535158.0						DRIBBLE	201937.0
24535200.0						DRIBBLE	201937.0
24535238.0						DRIBBLE	201937.0
24535280.0						DRIBBLE	201937.0
24535320.0						DRIBBLE	201937.0
24535358.0						DRIBBLE	201937.0
24535398.0						DRIBBLE	201937.0
24535440.0						DRIBBLE	201937.0
24535480.0						DRIBBLE	201937.0
24535518.0						DRIBBLE	201937.0
24535560.0						DRIBBLE	201937.0
24535598.0						DRIBBLE	201937.0
24535640.0						DRIBBLE	201937.0
24535680.0						DRIBBLE	201937.0
24535720.0						DRIBBLE	201937.0
24535760.0						DRIBBLE	201937.0
24535798.0						DRIBBLE	201937.0
24535840.0						DRIBBLE	201937.0
24535878.0						DRIBBLE	201937.0
24535920.0						DRIBBLE	201937.0
24535958.0						DRIBBLE	201937.0
24536000.0						DRIBBLE	201937.0
24536040.0						DRIBBLE	201937.0
24536080.0						DRIBBLE	201937.0
24536120.0						DRIBBLE	201937.0
24536158.0						DRIBBLE	201937.0
24536200.0						DRIBBLE	201937.0
24536238.0				CUT		DRIBBLE	201937.0
24536280.0				CUT		DRIBBLE	201937.0
24536318.0				CUT		DRIBBLE	201937.0
24536360.0				CUT		DRIBBLE	201937.0
24536400.0				CUT		DRIBBLE	201937.0
24536438.0				CUT		DRIBBLE	201937.0
24536480.0				CUT		DRIBBLE	201937.0
24536520.0				CUT		DRIBBLE	201937.0
24536560.0				CUT		DRIBBLE	201937.0
24536600.0				CUT		DRIBBLE	201937.0
24536638.0				CUT		DRIBBLE	201937.0
24536680.0				CUT		DRIBBLE	201937.0
24536718.0				CUT		DRIBBLE	201937.0
24536760.0				CUT		DRIBBLE	201937.0
24536798.0				CUT		DRIBBLE	201937.0
24536838.0				CUT		DRIBBLE	201937.0
24536880.0				CUT		DRIBBLE	201937.0
24536918.0				CUT		DRIBBLE	201937.0
24536960.0				CUT		DRIBBLE	201937.0
24536998.0				CUT		DRIBBLE	201937.0
24537038.0				CUT		DRIBBLE	201937.0
24537080.0				CUT		DRIBBLE	201937.0
24537118.0			CUT	CUT		DRIBBLE	201937.0
24537158.0			CUT	CUT		DRIBBLE	201937.0
24537200.0			CUT	CUT		DRIBBLE	201937.0
24537238.0			CUT	CUT		DRIBBLE	201937.0
24537280.0			CUT	CUT		DRIBBLE	201937.0
24537318.0			CUT	CUT		DRIBBLE	201937.0
24537360.0			CUT	CUT		DRIBBLE	201937.0
24537398.0			CUT	CUT		DRIBBLE	201937.0
24537440.0			CUT	CUT		DRIBBLE	201937.0
24537480.0			CUT	CUT		DRIBBLE	201937.0
24537518.0			CUT	CUT		DRIBBLE	201937.0
24537560.0			CUT	CUT		DRIBBLE	201937.0
24537598.0			CUT	CUT		DRIBBLE	201937.0
24537640.0			CUT	CUT		DRIBBLE	201937.0
24537678.0			CUT	CUT		DRIBBLE	201937.0
24537718.0			CUT			DRIBBLE	201937.0
24537760.0			CUT			DRIBBLE	201937.0
24537798.0			CUT			DRIBBLE	201937.0
24537840.0			CUT			DRIBBLE	201937.0
24537878.0			CUT			DRIBBLE	201937.0
24537918.0			CUT			DRIBBLE	201937.0
24537960.0			CUT			DRIBBLE	201937.0
24537998.0			CUT			DRIBBLE	201937.0
24538040.0			CUT			DRIBBLE	201937.0
24538078.0			CUT			DRIBBLE	201937.0
24538120.0			CUT			DRIBBLE	201937.0
24538158.0			CUT			DRIBBLE	201937.0
24538198.0			CUT			DRIBBLE	201937.0
24538240.0			CUT			DRIBBLE	201937.0
24538278.0			CUT			DRIBBLE	201937.0
24538318.0			CUT			DRIBBLE	201937.0
24538358.0			CUT			DRIBBLE	201937.0
24538398.0			CUT			DRIBBLE	201937.0
24538440.0			CUT			DRIBBLE	201937.0
24538478.0			CUT			DRIBBLE	201937.0
24538520.0			CUT			DRIBBLE	201937.0
24538558.0			CUT			DRIBBLE	201937.0
24538598.0			CUT			DRIBBLE	201937.0
24538640.0			CUT			DRIBBLE	201937.0
24538678.0			CUT			DRIBBLE	201937.0
24538720.0			CUT			DRIBBLE	201937.0
24538758.0			CUT			DRIBBLE	201937.0
24538798.0			CUT			DRIBBLE	201937.0
24538840.0			CUT			DRIBBLE	201937.0
24538878.0			CUT			DRIBBLE	201937.0
24538918.0			CUT			DRIBBLE	201937.0
24538960.0			CUT			DRIBBLE	201937.0
24538998.0						DRIBBLE	201937.0
24539040.0						DRIBBLE	201937.0
24539078.0						DRIBBLE	201937.0
24539120.0						DRIBBLE	201937.0
24539158.0						DRIBBLE	201937.0
24539198.0						DRIBBLE	201937.0
24539240.0						DRIBBLE	201937.0
24539278.0						DRIBBLE	201937.0
24539318.0						DRIBBLE	201937.0
24539358.0						DRIBBLE	201937.0
24539398.0						DRIBBLE	201937.0
24539440.0						DRIBBLE	201937.0
24539478.0						DRIBBLE	201937.0
24539520.0						DRIBBLE	201937.0
24539558.0						DRIBBLE	201937.0
24539600.0						DRIBBLE	201937.0
24539638.0						DRIBBLE	201937.0
24539678.0						DRIBBLE	201937.0
24539720.0						DRIBBLE	201937.0
24539758.0						DRIBBLE	201937.0
24539798.0						DRIBBLE	201937.0
24539840.0						DRIBBLE	201937.0
24539878.0						DRIBBLE	201937.0
24539920.0						DRIBBLE	201937.0
24539958.0						DRIBBLE	201937.0
24539998.0						DRIBBLE	201937.0
24540040.0						DRIBBLE	201937.0
24540078.0						DRIBBLE	201937.0
24540118.0						DRIBBLE	201937.0
24540158.0						DRIBBLE	201937.0
24540198.0						DRIBBLE	201937.0
24540238.0						DRIBBLE	201937.0
24540280.0						DRIBBLE	201937.0
24540318.0						DRIBBLE	201937.0
24540358.0						DRIBBLE	201937.0
24540398.0						DRIBBLE	201937.0
24540438.0						DRIBBLE	201937.0
24540478.0						DRIBBLE	201937.0
24540518.0						DRIBBLE	201937.0
24540558.0						DRIBBLE	201937.0
24540598.0						DRIBBLE	201937.0
24540638.0						DRIBBLE	201937.0
24540678.0						DRIBBLE	201937.0
24540718.0						DRIBBLE	201937.0
24540758.0						DRIBBLE	201937.0
24540798.0						DRIBBLE	201937.0
24540838.0						DRIBBLE	201937.0
24540878.0						DRIBBLE	201937.0
24540918.0						DRIBBLE	201937.0
24540958.0						DRIBBLE	201937.0
24540998.0						DRIBBLE	201937.0
24541038.0						DRIBBLE	201937.0
24541078.0						DRIBBLE	201937.0
24541118.0						DRIBBLE	201937.0
24541158.0						DRIBBLE	201937.0
24541198.0						DRIBBLE	201937.0
24541240.0						DRIBBLE	201937.0
24541278.0						DRIBBLE	201937.0
24541318.0						DRIBBLE	201937.0
24541358.0						DRIBBLE	201937.0
24541398.0						DRIBBLE	201937.0
24541438.0						DRIBBLE	201937.0
24541478.0						DRIBBLE	201937.0
24541518.0						DRIBBLE	201937.0
24541558.0						DRIBBLE	201937.0
24541598.0						DRIBBLE	201937.0
24541638.0						DRIBBLE	201937.0
24541678.0						DRIBBLE	201937.0
24541718.0						DRIBBLE	201937.0
24541758.0						DRIBBLE	201937.0
24541798.0						DRIBBLE	201937.0
24541838.0						DRIBBLE	201937.0
24541878.0						DRIBBLE	201937.0
24541918.0						DRIBBLE	201937.0
24541958.0						DRIBBLE	201937.0
24541998.0						DRIBBLE	201937.0
24542038.0						DRIBBLE	201937.0
24542078.0						DRIBBLE	201937.0
24542118.0						DRIBBLE	201937.0
24542158.0						DRIBBLE	201937.0
24542198.0						DRIBBLE	201937.0
24542238.0						DRIBBLE	201937.0
24542278.0						DRIBBLE	201937.0
24542318.0						DRIBBLE	201937.0
24542358.0						DRIBBLE	201937.0
24542398.0						DRIBBLE	201937.0
24542438.0						DRIBBLE	201937.0
24542478.0						DRIBBLE	201937.0
24542518.0						DRIBBLE	201937.0
24542558.0						DRIBBLE	201937.0
24542598.0						DRIBBLE	201937.0
24542638.0						DRIBBLE	201937.0
24542678.0						DRIBBLE	201937.0
24542718.0						DRIBBLE	201937.0
24542758.0						DRIBBLE	201937.0
24542798.0						DRIBBLE	201937.0
24542838.0						DRIBBLE	201937.0
24542878.0						DRIBBLE	201937.0
24542918.0						DRIBBLE	201937.0
24542958.0						DRIBBLE	201937.0
24542998.0						PASS	201937.0
24543038.0						PASS	201937.0
24543078.0						PASS	201937.0
24543118.0						PASS	201937.0
24543158.0						PASS	201937.0
24543198.0						PASS	201937.0
24543238.0						PASS	201937.0
24543278.0						PASS	201937.0
24543318.0						PASS	201937.0
24543358.0						PASS	201937.0
24543398.0						PASS	201937.0
24543438.0						PASS	201937.0
24543478.0						PASS	1626157.0
24543518.0						PASS	1626157.0
24543558.0						PASS	1626157.0
24543598.0						PASS	1626157.0
24543638.0						PASS	1626157.0
24543678.0						PASS	1626157.0
24543718.0						PASS	1626157.0
24543758.0						PASS	1626157.0
24543798.0						PASS	1626157.0
24543838.0						PASS	1626157.0
24543878.0						PASS	1626157.0
24543918.0						DRIBBLE	1626157.0
24543958.0						DRIBBLE	1626157.0
24543998.0						DRIBBLE	1626157.0
24544038.0						DRIBBLE	1626157.0
24544076.0						DRIBBLE	1626157.0
24544118.0						DRIBBLE	1626157.0
24544158.0						DRIBBLE	1626157.0
24544200.0						DRIBBLE	1626157.0
24544240.0						DRIBBLE	1626157.0
24544280.0						DRIBBLE	1626157.0
24544320.0						DRIBBLE	1626157.0
24544360.0						DRIBBLE	1626157.0
24544400.0						DRIBBLE	1626157.0
24544438.0						DRIBBLE	1626157.0
24544480.0						DRIBBLE	1626157.0
24544520.0						DRIBBLE	1626157.0
24544560.0						DRIBBLE	1626157.0
24544600.0						DRIBBLE	1626157.0
24544640.0						DRIBBLE	1626157.0
24544680.0						DRIBBLE	1626157.0
24544720.0						DRIBBLE	1626157.0
24544760.0						DRIBBLE	1626157.0
24544800.0						DRIBBLE	1626157.0
24544838.0						DRIBBLE	1626157.0
24544880.0						DRIBBLE	1626157.0
24544920.0						DRIBBLE	1626157.0
24544960.0						DRIBBLE	1626157.0
24545000.0						DRIBBLE	1626157.0
24545040.0						DRIBBLE	1626157.0
24545080.0						DRIBBLE	1626157.0
24545118.0						DRIBBLE	1626157.0
24545160.0						DRIBBLE	1626157.0
24545200.0						DRIBBLE	1626157.0
24545240.0						DRIBBLE	1626157.0
24545280.0						DRIBBLE	1626157.0
24545318.0						DRIBBLE	1626157.0
24545360.0						DRIBBLE	1626157.0
24545398.0						DRIBBLE	1626157.0
24545440.0						DRIBBLE	1626157.0
24545480.0						DRIBBLE	1626157.0
24545520.0						DRIBBLE	1626157.0
24545560.0						DRIBBLE	1626157.0
24545598.0						DRIBBLE	1626157.0
24545640.0					DRIVE	DRIBBLE	1626157.0
24545680.0					DRIVE	DRIBBLE	1626157.0
24545718.0					DRIVE	DRIBBLE	1626157.0
24545760.0					DRIVE	DRIBBLE	1626157.0
24545800.0					DRIVE	DRIBBLE	1626157.0
24545838.0					DRIVE	DRIBBLE	1626157.0
24545880.0					DRIVE	DRIBBLE	1626157.0
24545920.0					DRIVE	DRIBBLE	1626157.0
24545960.0					DRIVE	DRIBBLE	1626157.0
24546000.0					DRIVE	DRIBBLE	1626157.0
24546038.0					DRIVE	DRIBBLE	1626157.0
24546080.0					DRIVE	DRIBBLE	1626157.0
24546120.0					DRIVE	DRIBBLE	1626157.0
24546158.0					DRIVE	DRIBBLE	1626157.0
24546200.0					DRIVE	DRIBBLE	1626157.0
24546238.0					DRIVE	DRIBBLE	1626157.0
24546280.0					DRIVE	DRIBBLE	1626157.0
24546318.0					DRIVE	DRIBBLE	1626157.0
24546360.0					DRIVE	DRIBBLE	1626157.0
24546400.0						PASS	1626157.0
24546440.0						PASS	1626157.0
24546480.0						PASS	1626157.0
24546520.0						PASS	1626157.0
24546560.0						PASS	1626157.0
24546598.0						PASS	1626157.0
24546638.0						PASS	1626157.0
24546680.0						PASS	1626157.0
24546718.0						PASS	1626157.0
24546758.0						PASS	1626157.0
24546800.0						PASS	1626157.0
24546838.0						PASS	1626157.0
24546880.0						PASS	201937.0
24546918.0						PASS	201937.0
24546960.0						PASS	201937.0
24547000.0						PASS	201937.0
24547038.0						PASS	201937.0
24547080.0						PASS	201937.0
24547118.0						PASS	201937.0
24547160.0						PASS	201937.0
24547198.0						PASS	201937.0
24547238.0						PASS	201937.0
24547280.0						PASS	201937.0
24547320.0						PASS	201937.0
24547360.0						PASS	201937.0
24547400.0						HOLD	201937.0
24547438.0						HOLD	201937.0
24547480.0						HOLD	201937.0
24547520.0						HOLD	201937.0
24547558.0						HOLD	201937.0
24547600.0						HOLD	201937.0
24547638.0						HOLD	201937.0
24547680.0						HOLD	201937.0
24547718.0						HOLD	201937.0
24547760.0						MISSED SHOT	201937.0
