# Supplementary material for: Modeling the formation of defensive gaps in basketball: Cutting on a teammate’s drive
Source: PLoS One. 2023 Feb 7;18(2):e0281467. doi: 10.1371/journal.pone.0281467 (PMC9904462; doi:10.1371/journal.pone.0281467)
Supplement: S1 File — Contains action/event labels for the 462 analyzed sequences used in the paper. With the help of the gameIDs and times (last 8 digits of the real time entries), it can be bound to the raw SportVU data available online: https://github.com/linouk23/NBA-Player-Movements/tree/master/data/2016.NBA.Raw.SportVU.Game.Logs. (ZIP) [file pone.0281467.s031.zip › 0021500103_25880970-25884290.csv]

Unnamed: 0	1938.0	2564.0	200746.0	201988.0	202695.0	EVENT	BALL_HANDLER
25880970.0						DRIBBLE	1938.0
25881008.0						DRIBBLE	1938.0
25881050.0						DRIBBLE	1938.0
25881090.0						DRIBBLE	1938.0
25881130.0						DRIBBLE	1938.0
25881170.0						DRIBBLE	1938.0
25881208.0						DRIBBLE	1938.0
25881250.0						DRIBBLE	1938.0
25881290.0						DRIBBLE	1938.0
25881330.0						DRIBBLE	1938.0
25881370.0						DRIBBLE	1938.0
25881408.0	DRIVE					DRIBBLE	1938.0
25881450.0	DRIVE					DRIBBLE	1938.0
25881490.0	DRIVE					DRIBBLE	1938.0
25881530.0	DRIVE					DRIBBLE	1938.0
25881570.0	DRIVE					DRIBBLE	1938.0
25881608.0	DRIVE		CUT			DRIBBLE	1938.0
25881650.0	DRIVE		CUT			DRIBBLE	1938.0
25881690.0	DRIVE		CUT			DRIBBLE	1938.0
25881730.0	DRIVE		CUT			DRIBBLE	1938.0
25881770.0	DRIVE		CUT			DRIBBLE	1938.0
25881810.0	DRIVE		CUT			DRIBBLE	1938.0
25881850.0	DRIVE		CUT			DRIBBLE	1938.0
25881888.0	DRIVE		CUT			DRIBBLE	1938.0
25881930.0	DRIVE		CUT			DRIBBLE	1938.0
25881968.0	DRIVE		CUT			DRIBBLE	1938.0
25882010.0	DRIVE		CUT			DRIBBLE	1938.0
25882050.0	DRIVE		CUT			DRIBBLE	1938.0
25882090.0	DRIVE		CUT			DRIBBLE	1938.0
25882130.0	DRIVE		CUT			DRIBBLE	1938.0
25882168.0	DRIVE		CUT			DRIBBLE	1938.0
25882210.0	DRIVE		CUT			DRIBBLE	1938.0
25882250.0	DRIVE		CUT			DRIBBLE	1938.0
25882290.0	DRIVE		CUT			DRIBBLE	1938.0
25882330.0	DRIVE		CUT			DRIBBLE	1938.0
25882370.0	DRIVE		CUT			DRIBBLE	1938.0
25882410.0	DRIVE		CUT			DRIBBLE	1938.0
25882448.0	DRIVE		CUT			DRIBBLE	1938.0
25882490.0	DRIVE		CUT			DRIBBLE	1938.0
25882528.0	DRIVE		CUT			DRIBBLE	1938.0
25882570.0	DRIVE		CUT			DRIBBLE	1938.0
25882610.0	DRIVE		CUT			DRIBBLE	1938.0
25882648.0	DRIVE		CUT			DRIBBLE	1938.0
25882690.0	DRIVE		CUT			DRIBBLE	1938.0
25882728.0	DRIVE		CUT			DRIBBLE	1938.0
25882770.0	DRIVE		CUT			DRIBBLE	1938.0
25882808.0	DRIVE		CUT			DRIBBLE	1938.0
25882848.0	DRIVE		CUT			DRIBBLE	1938.0
25882890.0	DRIVE		CUT			DRIBBLE	1938.0
25882928.0	DRIVE		CUT			DRIBBLE	1938.0
25882970.0	DRIVE		CUT			DRIBBLE	1938.0
25883010.0	DRIVE		CUT			DRIBBLE	1938.0
25883050.0	DRIVE		CUT			DRIBBLE	1938.0
25883090.0	DRIVE		CUT			DRIBBLE	1938.0
25883128.0	DRIVE		CUT			DRIBBLE	1938.0
25883170.0	DRIVE		CUT			DRIBBLE	1938.0
25883208.0			CUT			PASS	1938.0
25883250.0			CUT			PASS	1938.0
25883290.0			CUT			PASS	1938.0
25883328.0			CUT			PASS	1938.0
25883370.0			CUT			PASS	1938.0
25883410.0			CUT			PASS	1938.0
25883448.0			CUT			PASS	1938.0
25883490.0			CUT			PASS	1938.0
25883528.0			CUT			PASS	1938.0
25883570.0			CUT			PASS	200746.0
25883608.0			CUT			PASS	200746.0
25883650.0			CUT			PASS	200746.0
25883690.0			CUT			PASS	200746.0
25883728.0			CUT			PASS	200746.0
25883770.0			CUT			PASS	200746.0
25883808.0			CUT			PASS	200746.0
25883850.0			CUT			PASS	200746.0
25883890.0			CUT			PASS	200746.0
25883928.0			CUT			PASS	200746.0
25883970.0			CUT			PASS	200746.0
25884008.0			CUT			PASS	200746.0
25884050.0			CUT			PASS	200746.0
25884090.0			CUT			PASS	200746.0
25884128.0			CUT			PASS	200746.0
25884170.0			CUT			PASS	200746.0
25884210.0			CUT			PASS	200746.0
25884248.0			CUT			PASS	200746.0
25884290.0						MADE SHOT	200746.0
