# Supplementary material for: Modeling the formation of defensive gaps in basketball: Cutting on a teammate’s drive
Source: PLoS One. 2023 Feb 7;18(2):e0281467. doi: 10.1371/journal.pone.0281467 (PMC9904462; doi:10.1371/journal.pone.0281467)
Supplement: S1 File — Contains action/event labels for the 462 analyzed sequences used in the paper. With the help of the gameIDs and times (last 8 digits of the real time entries), it can be bound to the raw SportVU data available online: https://github.com/linouk23/NBA-Player-Movements/tree/master/data/2016.NBA.Raw.SportVU.Game.Logs. (ZIP) [file pone.0281467.s031.zip › 0021500103_32211480-32218162.csv]

Unnamed: 0	2561.0	2446.0	1626246.0	203492.0	203937.0	EVENT	BALL_HANDLER
32211480.0						PASS	203937.0
32211520.0						PASS	203937.0
32211560.0						PASS	203937.0
32211600.0						PASS	203937.0
32211640.0						PASS	203937.0
32211680.0						PASS	203937.0
32211720.0						PASS	203937.0
32211760.0						PASS	203937.0
32211800.0						PASS	203937.0
32211840.0						PASS	203937.0
32211880.0						PASS	203937.0
32211920.0						PASS	2446.0
32211960.0						PASS	2446.0
32212000.0						PASS	2446.0
32212040.0						PASS	2446.0
32212080.0						PASS	2446.0
32212120.0						PASS	2446.0
32212160.0						PASS	2446.0
32212200.0						PASS	2446.0
32212240.0						PASS	2446.0
32212280.0						PASS	2446.0
32212320.0						HOLD	2446.0
32212360.0						HOLD	2446.0
32212400.0						HOLD	2446.0
32212440.0						PASS	2446.0
32212480.0						PASS	2446.0
32212520.0						PASS	2446.0
32212560.0						PASS	2446.0
32212600.0						PASS	2446.0
32212640.0						PASS	2446.0
32212680.0						PASS	2446.0
32212720.0						PASS	2446.0
32212760.0						PASS	2446.0
32212800.0						PASS	203492.0
32212840.0						PASS	203492.0
32212880.0						PASS	203492.0
32212920.0						PASS	203492.0
32212960.0						PASS	203492.0
32213000.0						PASS	203492.0
32213040.0						PASS	203492.0
32213080.0						PASS	203492.0
32213120.0						PASS	203492.0
32213160.0						DRIBBLE	203492.0
32213200.0						DRIBBLE	203492.0
32213240.0						DRIBBLE	203492.0
32213280.0						DRIBBLE	203492.0
32213320.0						DRIBBLE	203492.0
32213360.0						DRIBBLE	203492.0
32213400.0						DRIBBLE	203492.0
32213440.0						DRIBBLE	203492.0
32213480.0						DRIBBLE	203492.0
32213520.0						DRIBBLE	203492.0
32213560.0						DRIBBLE	203492.0
32213600.0						DRIBBLE	203492.0
32213640.0						DRIBBLE	203492.0
32213680.0						DRIBBLE	203492.0
32213720.0						DRIBBLE	203492.0
32213760.0						DRIBBLE	203492.0
32213800.0						DRIBBLE	203492.0
32213840.0						DRIBBLE	203492.0
32213880.0						DRIBBLE	203492.0
32213920.0						DRIBBLE	203492.0
32213960.0						DRIBBLE	203492.0
32214000.0						DRIBBLE	203492.0
32214040.0						DRIBBLE	203492.0
32214080.0						DRIBBLE	203492.0
32214120.0						DRIBBLE	203492.0
32214160.0						DRIBBLE	203492.0
32214200.0						DRIBBLE	203492.0
32214240.0						DRIBBLE	203492.0
32214280.0						DRIBBLE	203492.0
32214320.0						DRIBBLE	203492.0
32214360.0						DRIBBLE	203492.0
32214400.0						DRIBBLE	203492.0
32214440.0						DRIBBLE	203492.0
32214480.0						DRIBBLE	203492.0
32214520.0						DRIBBLE	203492.0
32214560.0						DRIBBLE	203492.0
32214600.0						DRIBBLE	203492.0
32214640.0						DRIBBLE	203492.0
32214680.0						DRIBBLE	203492.0
32214720.0						DRIBBLE	203492.0
32214760.0						DRIBBLE	203492.0
32214800.0						DRIBBLE	203492.0
32214840.0						DRIBBLE	203492.0
32214880.0						DRIBBLE	203492.0
32214920.0						DRIBBLE	203492.0
32214960.0						DRIBBLE	203492.0
32215000.0						DRIBBLE	203492.0
32215040.0						DRIBBLE	203492.0
32215080.0						DRIBBLE	203492.0
32215120.0						DRIBBLE	203492.0
32215160.0						DRIBBLE	203492.0
32215200.0						DRIBBLE	203492.0
32215240.0						DRIBBLE	203492.0
32215280.0						DRIBBLE	203492.0
32215320.0						DRIBBLE	203492.0
32215360.0						DRIBBLE	203492.0
32215400.0						DRIBBLE	203492.0
32215440.0						DRIBBLE	203492.0
32215480.0						DRIBBLE	203492.0
32215520.0						DRIBBLE	203492.0
32215560.0						DRIBBLE	203492.0
32215600.0						DRIBBLE	203492.0
32215640.0						DRIBBLE	203492.0
32215680.0						DRIBBLE	203492.0
32215720.0						DRIBBLE	203492.0
32215760.0						DRIBBLE	203492.0
32215800.0						DRIBBLE	203492.0
32215840.0						DRIBBLE	203492.0
32215880.0						DRIBBLE	203492.0
32215920.0						DRIBBLE	203492.0
32215960.0						DRIBBLE	203492.0
32216000.0						DRIBBLE	203492.0
32216040.0						DRIBBLE	203492.0
32216080.0				DRIVE		DRIBBLE	203492.0
32216120.0				DRIVE		DRIBBLE	203492.0
32216160.0				DRIVE		DRIBBLE	203492.0
32216200.0				DRIVE		DRIBBLE	203492.0
32216240.0				DRIVE		DRIBBLE	203492.0
32216280.0				DRIVE		DRIBBLE	203492.0
32216320.0				DRIVE		DRIBBLE	203492.0
32216360.0				DRIVE		DRIBBLE	203492.0
32216400.0				DRIVE		DRIBBLE	203492.0
32216440.0				DRIVE		DRIBBLE	203492.0
32216480.0				DRIVE		DRIBBLE	203492.0
32216520.0				DRIVE		DRIBBLE	203492.0
32216560.0				DRIVE		DRIBBLE	203492.0
32216600.0				DRIVE		DRIBBLE	203492.0
32216640.0				DRIVE		DRIBBLE	203492.0
32216680.0				DRIVE		DRIBBLE	203492.0
32216720.0				DRIVE		DRIBBLE	203492.0
32216760.0				DRIVE		DRIBBLE	203492.0
32216800.0				DRIVE		DRIBBLE	203492.0
32216840.0			CUT	DRIVE		DRIBBLE	203492.0
32216880.0			CUT	DRIVE		DRIBBLE	203492.0
32216920.0			CUT	DRIVE		DRIBBLE	203492.0
32216960.0			CUT	DRIVE		DRIBBLE	203492.0
32217000.0			CUT	DRIVE		DRIBBLE	203492.0
32217040.0			CUT			PASS	203492.0
32217080.0			CUT			PASS	203492.0
32217120.0			CUT			PASS	203492.0
32217160.0			CUT			PASS	203492.0
32217200.0			CUT			PASS	203492.0
32217240.0			CUT			PASS	203492.0
32217280.0			CUT			PASS	203492.0
32217320.0			CUT			PASS	203492.0
32217362.0			CUT			PASS	203492.0
32217400.0			CUT			PASS	2561.0
32217442.0			CUT			PASS	2561.0
32217480.0			CUT			PASS	2561.0
32217520.0			CUT			PASS	2561.0
32217560.0			CUT			PASS	2561.0
32217600.0			CUT			PASS	2561.0
32217642.0			CUT			PASS	2561.0
32217680.0			CUT			PASS	2561.0
32217720.0			CUT			PASS	2561.0
32217762.0			CUT			HOLD	2561.0
32217800.0			CUT			HOLD	2561.0
32217840.0			CUT			HOLD	2561.0
32217880.0			CUT			HOLD	2561.0
32217920.0			CUT			HOLD	2561.0
32217962.0			CUT			HOLD	2561.0
32218000.0			CUT			HOLD	2561.0
32218040.0			CUT			HOLD	2561.0
32218080.0			CUT			HOLD	2561.0
32218120.0			CUT			HOLD	2561.0
32218162.0			CUT			MADE SHOT	2561.0
