# Supplementary material for: Modeling the formation of defensive gaps in basketball: Cutting on a teammate’s drive
Source: PLoS One. 2023 Feb 7;18(2):e0281467. doi: 10.1371/journal.pone.0281467 (PMC9904462; doi:10.1371/journal.pone.0281467)
Supplement: S1 File — Contains action/event labels for the 462 analyzed sequences used in the paper. With the help of the gameIDs and times (last 8 digits of the real time entries), it can be bound to the raw SportVU data available online: https://github.com/linouk23/NBA-Player-Movements/tree/master/data/2016.NBA.Raw.SportVU.Game.Logs. (ZIP) [file pone.0281467.s031.zip › 0021500106_6584946-6593345.csv]

Unnamed: 0	2210.0	2592.0	2747.0	203521.0	202684.0	EVENT	BALL_HANDLER
6584946.0						DRIBBLE	2747.0
6584986.0						DRIBBLE	2747.0
6585026.0						DRIBBLE	2747.0
6585066.0						DRIBBLE	2747.0
6585106.0						DRIBBLE	2747.0
6585146.0						DRIBBLE	2747.0
6585186.0						DRIBBLE	2747.0
6585226.0						DRIBBLE	2747.0
6585266.0						DRIBBLE	2747.0
6585306.0						DRIBBLE	2747.0
6585346.0						DRIBBLE	2747.0
6585386.0						DRIBBLE	2747.0
6585426.0						DRIBBLE	2747.0
6585466.0						DRIBBLE	2747.0
6585506.0						DRIBBLE	2747.0
6585546.0						DRIBBLE	2747.0
6585586.0						DRIBBLE	2747.0
6585626.0						DRIBBLE	2747.0
6585665.0						DRIBBLE	2747.0
6585705.0						DRIBBLE	2747.0
6585746.0						DRIBBLE	2747.0
6585786.0						DRIBBLE	2747.0
6585826.0						DRIBBLE	2747.0
6585866.0						DRIBBLE	2747.0
6585906.0						DRIBBLE	2747.0
6585946.0						DRIBBLE	2747.0
6585986.0						DRIBBLE	2747.0
6586025.0						DRIBBLE	2747.0
6586066.0						DRIBBLE	2747.0
6586106.0						DRIBBLE	2747.0
6586145.0						DRIBBLE	2747.0
6586186.0						DRIBBLE	2747.0
6586225.0						DRIBBLE	2747.0
6586265.0						DRIBBLE	2747.0
6586305.0						DRIBBLE	2747.0
6586346.0						DRIBBLE	2747.0
6586385.0						DRIBBLE	2747.0
6586426.0						DRIBBLE	2747.0
6586465.0						DRIBBLE	2747.0
6586506.0						DRIBBLE	2747.0
6586545.0						DRIBBLE	2747.0
6586585.0						DRIBBLE	2747.0
6586625.0						DRIBBLE	2747.0
6586665.0						DRIBBLE	2747.0
6586706.0						DRIBBLE	2747.0
6586746.0						DRIBBLE	2747.0
6586786.0						DRIBBLE	2747.0
6586826.0						DRIBBLE	2747.0
6586865.0						PASS	2747.0
6586906.0						PASS	2747.0
6586946.0						PASS	2747.0
6586985.0						PASS	2747.0
6587025.0						PASS	2747.0
6587066.0						PASS	2747.0
6587105.0						PASS
6587145.0						PASS
6587186.0						PASS
6587225.0						PASS
6587265.0						PASS
6587305.0						PASS
6587345.0						PASS
6587385.0						PASS	203521.0
6587425.0						PASS	203521.0
6587466.0						PASS	203521.0
6587506.0						PASS	203521.0
6587545.0						PASS	203521.0
6587585.0						PASS	203521.0
6587626.0						PASS	203521.0
6587666.0						PASS	203521.0
6587705.0						PASS	203521.0
6587745.0						PASS	203521.0
6587785.0						DRIBBLE	203521.0
6587825.0						DRIBBLE	203521.0
6587866.0						DRIBBLE	203521.0
6587905.0						DRIBBLE	203521.0
6587946.0						DRIBBLE	203521.0
6587986.0						DRIBBLE	203521.0
6588026.0						DRIBBLE	203521.0
6588065.0						DRIBBLE	203521.0
6588105.0						DRIBBLE	203521.0
6588145.0						DRIBBLE	203521.0
6588186.0						DRIBBLE	203521.0
6588225.0						DRIBBLE	203521.0
6588265.0						DRIBBLE	203521.0
6588305.0						DRIBBLE	203521.0
6588345.0						DRIBBLE	203521.0
6588385.0						DRIBBLE	203521.0
6588425.0						DRIBBLE	203521.0
6588465.0						DRIBBLE	203521.0
6588505.0						DRIBBLE	203521.0
6588545.0						DRIBBLE	203521.0
6588586.0						DRIBBLE	203521.0
6588625.0						DRIBBLE	203521.0
6588665.0						DRIBBLE	203521.0
6588705.0						DRIBBLE	203521.0
6588745.0						DRIBBLE	203521.0
6588785.0						DRIBBLE	203521.0
6588825.0						DRIBBLE	203521.0
6588865.0						DRIBBLE	203521.0
6588905.0						DRIBBLE	203521.0
6588945.0						DRIBBLE	203521.0
6588985.0						DRIBBLE	203521.0
6589025.0						DRIBBLE	203521.0
6589065.0						DRIBBLE	203521.0
6589105.0						DRIBBLE	203521.0
6589145.0						DRIBBLE	203521.0
6589185.0						DRIBBLE	203521.0
6589225.0						DRIBBLE	203521.0
6589265.0						DRIBBLE	203521.0
6589305.0						DRIBBLE	203521.0
6589345.0						DRIBBLE	203521.0
6589385.0						DRIBBLE	203521.0
6589425.0				DRIVE		DRIBBLE	203521.0
6589465.0				DRIVE		DRIBBLE	203521.0
6589505.0				DRIVE		DRIBBLE	203521.0
6589545.0				DRIVE		DRIBBLE	203521.0
6589585.0				DRIVE		DRIBBLE	203521.0
6589625.0				DRIVE		DRIBBLE	203521.0
6589665.0				DRIVE		DRIBBLE	203521.0
6589705.0				DRIVE		DRIBBLE	203521.0
6589745.0				DRIVE		DRIBBLE	203521.0
6589785.0				DRIVE		DRIBBLE	203521.0
6589825.0				DRIVE		DRIBBLE	203521.0
6589865.0				DRIVE		DRIBBLE	203521.0
6589905.0				DRIVE		DRIBBLE	203521.0
6589945.0				DRIVE		DRIBBLE	203521.0
6589985.0				DRIVE	CUT	DRIBBLE	203521.0
6590025.0				DRIVE	CUT	DRIBBLE	203521.0
6590065.0				DRIVE	CUT	DRIBBLE	203521.0
6590105.0				DRIVE	CUT	DRIBBLE	203521.0
6590145.0				DRIVE	CUT	DRIBBLE	203521.0
6590185.0				DRIVE	CUT	DRIBBLE	203521.0
6590225.0				DRIVE	CUT	DRIBBLE	203521.0
6590265.0				DRIVE	CUT	DRIBBLE	203521.0
6590305.0				DRIVE	CUT	DRIBBLE	203521.0
6590345.0				DRIVE	CUT	DRIBBLE	203521.0
6590385.0				DRIVE	CUT	DRIBBLE	203521.0
6590425.0				DRIVE	CUT	DRIBBLE	203521.0
6590465.0				DRIVE	CUT	DRIBBLE	203521.0
6590505.0				DRIVE	CUT	DRIBBLE	203521.0
6590545.0				DRIVE	CUT	DRIBBLE	203521.0
6590585.0				DRIVE	CUT	DRIBBLE	203521.0
6590625.0				DRIVE	CUT	DRIBBLE	203521.0
6590665.0				DRIVE	CUT	DRIBBLE	203521.0
6590705.0				DRIVE	CUT	DRIBBLE	203521.0
6590745.0				DRIVE	CUT	DRIBBLE	203521.0
6590785.0				DRIVE	CUT	DRIBBLE	203521.0
6590825.0				DRIVE	CUT	DRIBBLE	203521.0
6590865.0				DRIVE	CUT	DRIBBLE	203521.0
6590905.0				DRIVE	CUT	DRIBBLE	203521.0
6590945.0				DRIVE	CUT	DRIBBLE	203521.0
6590985.0				DRIVE	CUT	DRIBBLE	203521.0
6591025.0				DRIVE	CUT	DRIBBLE	203521.0
6591065.0				DRIVE	CUT	DRIBBLE	203521.0
6591105.0				DRIVE	CUT	DRIBBLE	203521.0
6591145.0				DRIVE	CUT	DRIBBLE	203521.0
6591185.0				DRIVE	CUT	DRIBBLE	203521.0
6591225.0					CUT	PASS	203521.0
6591265.0					CUT	PASS	203521.0
6591305.0					CUT	PASS	203521.0
6591345.0					CUT	PASS	203521.0
6591385.0					CUT	PASS	203521.0
6591425.0					CUT	PASS	203521.0
6591465.0					CUT	PASS	203521.0
6591505.0					CUT	PASS	203521.0
6591545.0					CUT	PASS	203521.0
6591585.0					CUT	PASS	203521.0
6591625.0						PASS	203521.0
6591665.0						PASS
6591705.0						PASS
6591745.0						PASS
6591785.0						PASS
6591825.0						PASS
6591865.0						PASS
6591905.0						PASS
6591945.0						PASS
6591985.0						PASS	2592.0
6592025.0						PASS	2592.0
6592065.0						PASS	2592.0
6592105.0						PASS	2592.0
6592145.0						PASS	2592.0
6592185.0						HOLD	2592.0
6592225.0						HOLD	2592.0
6592265.0						HOLD	2592.0
6592305.0						PASS	2592.0
6592345.0						PASS	2592.0
6592385.0						PASS	2592.0
6592425.0						PASS	2592.0
6592465.0						PASS	2592.0
6592505.0						PASS
6592545.0						PASS
6592585.0						PASS
6592625.0						PASS
6592665.0						PASS
6592705.0						PASS	2210.0
6592745.0						PASS	2210.0
6592785.0						PASS	2210.0
6592825.0						PASS	2210.0
6592865.0						PASS	2210.0
6592905.0						PASS	2210.0
6592945.0						PASS	2210.0
6592985.0						PASS	2210.0
6593025.0						PASS	2210.0
6593065.0						PASS	2210.0
6593105.0						PASS	2210.0
6593145.0						PASS	2210.0
6593185.0						HOLD	2210.0
6593225.0						HOLD	2210.0
6593265.0						HOLD	2210.0
6593305.0						HOLD	2210.0
6593345.0						MISSED SHOT	2210.0
