# Supplementary material for: Modeling the formation of defensive gaps in basketball: Cutting on a teammate’s drive
Source: PLoS One. 2023 Feb 7;18(2):e0281467. doi: 10.1371/journal.pone.0281467 (PMC9904462; doi:10.1371/journal.pone.0281467)
Supplement: S1 File — Contains action/event labels for the 462 analyzed sequences used in the paper. With the help of the gameIDs and times (last 8 digits of the real time entries), it can be bound to the raw SportVU data available online: https://github.com/linouk23/NBA-Player-Movements/tree/master/data/2016.NBA.Raw.SportVU.Game.Logs. (ZIP) [file pone.0281467.s031.zip › 0021500107_859974-866774.csv]

Unnamed: 0	201142.0	201566.0	201586.0	203460.0	203500.0	EVENT	BALL_HANDLER
859974.0						DRIBBLE	201566.0
860014.0						DRIBBLE	201566.0
860054.0						DRIBBLE	201566.0
860094.0						DRIBBLE	201566.0
860134.0						DRIBBLE	201566.0
860174.0						DRIBBLE	201566.0
860214.0						DRIBBLE	201566.0
860254.0						DRIBBLE	201566.0
860294.0						DRIBBLE	201566.0
860334.0						DRIBBLE	201566.0
860374.0						DRIBBLE	201566.0
860414.0						DRIBBLE	201566.0
860454.0						DRIBBLE	201566.0
860494.0						DRIBBLE	201566.0
860534.0						DRIBBLE	201566.0
860574.0						DRIBBLE	201566.0
860614.0						DRIBBLE	201566.0
860654.0						DRIBBLE	201566.0
860694.0						DRIBBLE	201566.0
860734.0						DRIBBLE	201566.0
860774.0						DRIBBLE	201566.0
860814.0						DRIBBLE	201566.0
860854.0						DRIBBLE	201566.0
860894.0						DRIBBLE	201566.0
860934.0						DRIBBLE	201566.0
860974.0						DRIBBLE	201566.0
861014.0						DRIBBLE	201566.0
861053.0						DRIBBLE	201566.0
861093.0						DRIBBLE	201566.0
861133.0						DRIBBLE	201566.0
861174.0						DRIBBLE	201566.0
861214.0						DRIBBLE	201566.0
861253.0						DRIBBLE	201566.0
861294.0						DRIBBLE	201566.0
861334.0						DRIBBLE	201566.0
861374.0						DRIBBLE	201566.0
861414.0						DRIBBLE	201566.0
861454.0						DRIBBLE	201566.0
861493.0						DRIBBLE	201566.0
861533.0						DRIBBLE	201566.0
861574.0						DRIBBLE	201566.0
861614.0						DRIBBLE	201566.0
861653.0						DRIBBLE	201566.0
861694.0						DRIBBLE	201566.0
861734.0						DRIBBLE	201566.0
861774.0						DRIBBLE	201566.0
861814.0						DRIBBLE	201566.0
861854.0						DRIBBLE	201566.0
861893.0						DRIBBLE	201566.0
861934.0						DRIBBLE	201566.0
861974.0						DRIBBLE	201566.0
862013.0						DRIBBLE	201566.0
862053.0						DRIBBLE	201566.0
862093.0						DRIBBLE	201566.0
862134.0						DRIBBLE	201566.0
862174.0						DRIBBLE	201566.0
862214.0						DRIBBLE	201566.0
862253.0						DRIBBLE	201566.0
862293.0						DRIBBLE	201566.0
862333.0						DRIBBLE	201566.0
862374.0						DRIBBLE	201566.0
862414.0						DRIBBLE	201566.0
862453.0						DRIBBLE	201566.0
862495.0						DRIBBLE	201566.0
862535.0						DRIBBLE	201566.0
862574.0						DRIBBLE	201566.0
862615.0						DRIBBLE	201566.0
862655.0						DRIBBLE	201566.0
862694.0						DRIBBLE	201566.0
862735.0						DRIBBLE	201566.0
862775.0						DRIBBLE	201566.0
862814.0						DRIBBLE	201566.0
862855.0						DRIBBLE	201566.0
862894.0						DRIBBLE	201566.0
862934.0						DRIBBLE	201566.0
862974.0						DRIBBLE	201566.0
863014.0						DRIBBLE	201566.0
863054.0						DRIBBLE	201566.0
863095.0						DRIBBLE	201566.0
863135.0	CUT					DRIBBLE	201566.0
863174.0	CUT					DRIBBLE	201566.0
863215.0	CUT					DRIBBLE	201566.0
863255.0	CUT					DRIBBLE	201566.0
863294.0	CUT					DRIBBLE	201566.0
863335.0	CUT					DRIBBLE	201566.0
863375.0	CUT					DRIBBLE	201566.0
863414.0	CUT					DRIBBLE	201566.0
863454.0	CUT					DRIBBLE	201566.0
863495.0	CUT					DRIBBLE	201566.0
863535.0	CUT					DRIBBLE	201566.0
863574.0	CUT					DRIBBLE	201566.0
863614.0	CUT					DRIBBLE	201566.0
863654.0	CUT					DRIBBLE	201566.0
863695.0	CUT					DRIBBLE	201566.0
863735.0	CUT					DRIBBLE	201566.0
863774.0	CUT					DRIBBLE	201566.0
863814.0	CUT					DRIBBLE	201566.0
863855.0	CUT					DRIBBLE	201566.0
863895.0	CUT					DRIBBLE	201566.0
863934.0	CUT					DRIBBLE	201566.0
863975.0	CUT					DRIBBLE	201566.0
864015.0	CUT					DRIBBLE	201566.0
864054.0	CUT					DRIBBLE	201566.0
864094.0	CUT					DRIBBLE	201566.0
864134.0	CUT					DRIBBLE	201566.0
864174.0	CUT					DRIBBLE	201566.0
864215.0	CUT					DRIBBLE	201566.0
864255.0	CUT					DRIBBLE	201566.0
864294.0	CUT	DRIVE				DRIBBLE	201566.0
864335.0	CUT	DRIVE				DRIBBLE	201566.0
864375.0	CUT	DRIVE				DRIBBLE	201566.0
864414.0	CUT	DRIVE				DRIBBLE	201566.0
864454.0	CUT	DRIVE				DRIBBLE	201566.0
864495.0	CUT	DRIVE				DRIBBLE	201566.0
864536.0	CUT	DRIVE				DRIBBLE	201566.0
864575.0	CUT	DRIVE				DRIBBLE	201566.0
864615.0	CUT	DRIVE				DRIBBLE	201566.0
864654.0	CUT	DRIVE				DRIBBLE	201566.0
864695.0	CUT	DRIVE				DRIBBLE	201566.0
864735.0	CUT	DRIVE				DRIBBLE	201566.0
864774.0	CUT	DRIVE				DRIBBLE	201566.0
864815.0	CUT	DRIVE				DRIBBLE	201566.0
864855.0	CUT	DRIVE				DRIBBLE	201566.0
864894.0		DRIVE				DRIBBLE	201566.0
864934.0		DRIVE				DRIBBLE	201566.0
864974.0		DRIVE			CUT	DRIBBLE	201566.0
865014.0		DRIVE			CUT	DRIBBLE	201566.0
865054.0		DRIVE			CUT	DRIBBLE	201566.0
865095.0		DRIVE			CUT	DRIBBLE	201566.0
865135.0		DRIVE			CUT	DRIBBLE	201566.0
865174.0		DRIVE			CUT	DRIBBLE	201566.0
865215.0		DRIVE			CUT	DRIBBLE	201566.0
865255.0		DRIVE			CUT	DRIBBLE	201566.0
865294.0		DRIVE			CUT	DRIBBLE	201566.0
865335.0		DRIVE			CUT	DRIBBLE	201566.0
865374.0		DRIVE			CUT	DRIBBLE	201566.0
865415.0		DRIVE			CUT	DRIBBLE	201566.0
865455.0		DRIVE			CUT	DRIBBLE	201566.0
865494.0		DRIVE			CUT	DRIBBLE	201566.0
865535.0					CUT	PASS	201566.0
865574.0					CUT	PASS	201566.0
865614.0					CUT	PASS	201566.0
865655.0					CUT	PASS	201566.0
865694.0					CUT	PASS	201566.0
865734.0					CUT	PASS	201566.0
865775.0					CUT	PASS	201566.0
865814.0					CUT	PASS	201566.0
865854.0					CUT	PASS	201566.0
865895.0					CUT	PASS	201566.0
865934.0					CUT	PASS	201566.0
865974.0					CUT	PASS	201566.0
866015.0					CUT	PASS	201566.0
866054.0					CUT	PASS	201566.0
866094.0					CUT	PASS	201566.0
866135.0					CUT	PASS	201566.0
866174.0					CUT	PASS	201566.0
866214.0					CUT	PASS	201586.0
866255.0					CUT	PASS	201586.0
866294.0					CUT	PASS	201586.0
866334.0					CUT	PASS	201586.0
866374.0					CUT	PASS	201586.0
866414.0					CUT	PASS	201586.0
866455.0					CUT	PASS	201586.0
866495.0					CUT	PASS	201586.0
866534.0					CUT	PASS	201586.0
866574.0					CUT	PASS	201586.0
866615.0					CUT	PASS	201586.0
866654.0					CUT	HOLD	201586.0
866694.0					CUT	HOLD	201586.0
866735.0						HOLD	201586.0
866774.0						MADE SHOT	201586.0
