# Supplementary material for: Modeling the formation of defensive gaps in basketball: Cutting on a teammate’s drive
Source: PLoS One. 2023 Feb 7;18(2):e0281467. doi: 10.1371/journal.pone.0281467 (PMC9904462; doi:10.1371/journal.pone.0281467)
Supplement: S1 File — Contains action/event labels for the 462 analyzed sequences used in the paper. With the help of the gameIDs and times (last 8 digits of the real time entries), it can be bound to the raw SportVU data available online: https://github.com/linouk23/NBA-Player-Movements/tree/master/data/2016.NBA.Raw.SportVU.Game.Logs. (ZIP) [file pone.0281467.s031.zip › 0021500108_8866261-8876622.csv]

Unnamed: 0	101138.0	201156.0	101150.0	1626273.0	1626204.0	EVENT	BALL_HANDLER
8866261.0						DRIBBLE	1626273.0
8866302.0						DRIBBLE	1626273.0
8866342.0						DRIBBLE	1626273.0
8866382.0						DRIBBLE	1626273.0
8866422.0						DRIBBLE	1626273.0
8866461.0						DRIBBLE	1626273.0
8866502.0						DRIBBLE	1626273.0
8866542.0						DRIBBLE	1626273.0
8866581.0						DRIBBLE	1626273.0
8866622.0						DRIBBLE	1626273.0
8866662.0						DRIBBLE	1626273.0
8866702.0						DRIBBLE	1626273.0
8866742.0						DRIBBLE	1626273.0
8866781.0						DRIBBLE	1626273.0
8866822.0						DRIBBLE	1626273.0
8866862.0						DRIBBLE	1626273.0
8866901.0						DRIBBLE	1626273.0
8866941.0						DRIBBLE	1626273.0
8866982.0						DRIBBLE	1626273.0
8867021.0						DRIBBLE	1626273.0
8867062.0						DRIBBLE	1626273.0
8867101.0						DRIBBLE	1626273.0
8867141.0						DRIBBLE	1626273.0
8867182.0						DRIBBLE	1626273.0
8867221.0						DRIBBLE	1626273.0
8867261.0						PASS	1626273.0
8867302.0						PASS	1626273.0
8867342.0						PASS	1626273.0
8867381.0						PASS	1626273.0
8867422.0						PASS	1626273.0
8867462.0						PASS	1626273.0
8867501.0						PASS	1626273.0
8867542.0						PASS	1626273.0
8867581.0						PASS	1626273.0
8867622.0						PASS	1626273.0
8867662.0						PASS	1626273.0
8867701.0						PASS	101150.0
8867742.0						PASS	101150.0
8867782.0						PASS	101150.0
8867821.0						PASS	101150.0
8867862.0						PASS	101150.0
8867902.0						PASS	101150.0
8867941.0						PASS	101150.0
8867982.0						PASS	101150.0
8868022.0						PASS	101150.0
8868061.0						PASS	101150.0
8868101.0						PASS	101150.0
8868142.0						PASS	101150.0
8868182.0						DRIBBLE	101150.0
8868222.0						DRIBBLE	101150.0
8868262.0						DRIBBLE	101150.0
8868301.0						DRIBBLE	101150.0
8868342.0						DRIBBLE	101150.0
8868382.0						DRIBBLE	101150.0
8868421.0						DRIBBLE	101150.0
8868462.0						DRIBBLE	101150.0
8868501.0						DRIBBLE	101150.0
8868541.0						DRIBBLE	101150.0
8868582.0						DRIBBLE	101150.0
8868621.0						DRIBBLE	101150.0
8868661.0						DRIBBLE	101150.0
8868702.0						DRIBBLE	101150.0
8868741.0						DRIBBLE	101150.0
8868782.0						DRIBBLE	101150.0
8868822.0						DRIBBLE	101150.0
8868861.0						DRIBBLE	101150.0
8868902.0						DRIBBLE	101150.0
8868941.0						DRIBBLE	101150.0
8868981.0						DRIBBLE	101150.0
8869021.0						DRIBBLE	101150.0
8869061.0						DRIBBLE	101150.0
8869102.0						DRIBBLE	101150.0
8869141.0						DRIBBLE	101150.0
8869181.0						DRIBBLE	101150.0
8869222.0	CUT					DRIBBLE	101150.0
8869261.0	CUT					DRIBBLE	101150.0
8869301.0	CUT					DRIBBLE	101150.0
8869342.0	CUT					DRIBBLE	101150.0
8869381.0	CUT					DRIBBLE	101150.0
8869421.0	CUT					DRIBBLE	101150.0
8869462.0	CUT					DRIBBLE	101150.0
8869501.0	CUT					DRIBBLE	101150.0
8869542.0	CUT					DRIBBLE	101150.0
8869582.0	CUT					DRIBBLE	101150.0
8869621.0	CUT					DRIBBLE	101150.0
8869661.0	CUT					DRIBBLE	101150.0
8869702.0	CUT					DRIBBLE	101150.0
8869741.0	CUT					DRIBBLE	101150.0
8869781.0	CUT					DRIBBLE	101150.0
8869822.0	CUT					DRIBBLE	101150.0
8869861.0	CUT					DRIBBLE	101150.0
8869901.0	CUT					DRIBBLE	101150.0
8869942.0	CUT					DRIBBLE	101150.0
8869981.0	CUT					DRIBBLE	101150.0
8870021.0	CUT					DRIBBLE	101150.0
8870061.0	CUT					DRIBBLE	101150.0
8870101.0	CUT					DRIBBLE	101150.0
8870142.0	CUT					DRIBBLE	101150.0
8870181.0	CUT					DRIBBLE	101150.0
8870221.0	CUT					DRIBBLE	101150.0
8870262.0	CUT					DRIBBLE	101150.0
8870301.0	CUT					DRIBBLE	101150.0
8870341.0	CUT					DRIBBLE	101150.0
8870382.0	CUT					DRIBBLE	101150.0
8870421.0	CUT					DRIBBLE	101150.0
8870461.0	CUT					DRIBBLE	101150.0
8870502.0	CUT					DRIBBLE	101150.0
8870541.0	CUT					DRIBBLE	101150.0
8870581.0	CUT					DRIBBLE	101150.0
8870622.0	CUT					DRIBBLE	101150.0
8870661.0	CUT					DRIBBLE	101150.0
8870701.0	CUT					DRIBBLE	101150.0
8870741.0	CUT					DRIBBLE	101150.0
8870782.0	CUT					DRIBBLE	101150.0
8870821.0	CUT					DRIBBLE	101150.0
8870862.0	CUT					DRIBBLE	101150.0
8870901.0						DRIBBLE	101150.0
8870941.0						DRIBBLE	101150.0
8870982.0						DRIBBLE	101150.0
8871021.0						DRIBBLE	101150.0
8871061.0						DRIBBLE	101150.0
8871102.0						DRIBBLE	101150.0
8871141.0						DRIBBLE	101150.0
8871181.0						DRIBBLE	101150.0
8871221.0						DRIBBLE	101150.0
8871262.0						DRIBBLE	101150.0
8871301.0						DRIBBLE	101150.0
8871342.0						DRIBBLE	101150.0
8871381.0						DRIBBLE	101150.0
8871421.0						DRIBBLE	101150.0
8871462.0						DRIBBLE	101150.0
8871501.0						DRIBBLE	101150.0
8871541.0						DRIBBLE PASS	101150.0
8871582.0						DRIBBLE PASS	101150.0
8871621.0						DRIBBLE PASS	101150.0
8871661.0						DRIBBLE PASS	101150.0
8871702.0						DRIBBLE PASS	101150.0
8871741.0						DRIBBLE PASS	101150.0
8871782.0						DRIBBLE PASS	101150.0
8871821.0						DRIBBLE PASS	101150.0
8871861.0						DRIBBLE PASS	101150.0
8871901.0						DRIBBLE PASS
8871941.0						DRIBBLE PASS
8871982.0						DRIBBLE PASS
8872021.0						DRIBBLE PASS
8872061.0						DRIBBLE PASS
8872101.0						DRIBBLE PASS
8872141.0						DRIBBLE PASS
8872181.0						DRIBBLE PASS
8872221.0						DRIBBLE PASS
8872261.0						DRIBBLE PASS	1626204.0
8872301.0						DRIBBLE PASS	1626204.0
8872341.0						DRIBBLE PASS	1626204.0
8872381.0						DRIBBLE PASS	1626204.0
8872421.0						DRIBBLE PASS	1626204.0
8872462.0						DRIBBLE PASS	1626204.0
8872501.0						DRIBBLE PASS	1626204.0
8872541.0						DRIBBLE PASS	1626204.0
8872582.0						DRIBBLE PASS	1626204.0
8872621.0						DRIBBLE PASS	1626204.0
8872662.0						DRIBBLE PASS	1626204.0
8872701.0						DRIBBLE PASS	1626204.0
8872741.0						DRIBBLE PASS	1626204.0
8872781.0						DRIBBLE PASS	1626204.0
8872821.0						DRIBBLE PASS	1626204.0
8872861.0						DRIBBLE	1626204.0
8872902.0						DRIBBLE	1626204.0
8872941.0						DRIBBLE	1626204.0
8872981.0						DRIBBLE	1626204.0
8873021.0						DRIBBLE	1626204.0
8873061.0						DRIBBLE	1626204.0
8873101.0					DRIVE	DRIBBLE	1626204.0
8873142.0					DRIVE	DRIBBLE	1626204.0
8873181.0					DRIVE	DRIBBLE	1626204.0
8873221.0					DRIVE	DRIBBLE	1626204.0
8873261.0					DRIVE	DRIBBLE	1626204.0
8873301.0					DRIVE	DRIBBLE	1626204.0
8873341.0					DRIVE	DRIBBLE	1626204.0
8873382.0					DRIVE	DRIBBLE	1626204.0
8873421.0					DRIVE	DRIBBLE	1626204.0
8873461.0					DRIVE	DRIBBLE	1626204.0
8873501.0					DRIVE	DRIBBLE	1626204.0
8873541.0					DRIVE	DRIBBLE	1626204.0
8873581.0					DRIVE	DRIBBLE	1626204.0
8873622.0					DRIVE	DRIBBLE	1626204.0
8873661.0					DRIVE	DRIBBLE	1626204.0
8873701.0					DRIVE	DRIBBLE	1626204.0
8873742.0					DRIVE	DRIBBLE	1626204.0
8873781.0					DRIVE	DRIBBLE	1626204.0
8873821.0					DRIVE	DRIBBLE	1626204.0
8873861.0					DRIVE	DRIBBLE	1626204.0
8873901.0						DRIBBLE PASS	1626204.0
8873942.0						DRIBBLE PASS	1626204.0
8873981.0						DRIBBLE PASS	1626204.0
8874022.0						DRIBBLE PASS	1626204.0
8874062.0						DRIBBLE PASS	1626204.0
8874102.0						DRIBBLE PASS	1626204.0
8874142.0						DRIBBLE PASS	1626204.0
8874182.0						DRIBBLE PASS
8874222.0						DRIBBLE PASS
8874263.0						DRIBBLE PASS
8874302.0						DRIBBLE PASS
8874342.0						DRIBBLE PASS
8874382.0						DRIBBLE PASS
8874422.0						DRIBBLE PASS	1626273.0
8874462.0						DRIBBLE PASS	1626273.0
8874502.0						DRIBBLE PASS	1626273.0
8874542.0						DRIBBLE PASS	1626273.0
8874582.0						DRIBBLE PASS	1626273.0
8874622.0						DRIBBLE PASS	1626273.0
8874662.0						DRIBBLE PASS	1626273.0
8874703.0						DRIBBLE PASS	1626273.0
8874742.0						DRIBBLE PASS	1626273.0
8874782.0						DRIBBLE PASS	1626273.0
8874823.0						DRIBBLE PASS	1626273.0
8874862.0						DRIBBLE PASS	1626273.0
8874902.0						DRIBBLE	1626273.0
8874942.0						DRIBBLE	1626273.0
8874982.0						DRIBBLE	1626273.0
8875022.0						DRIBBLE	1626273.0
8875062.0						DRIBBLE	1626273.0
8875102.0						DRIBBLE	1626273.0
8875142.0						DRIBBLE	1626273.0
8875182.0						DRIBBLE	1626273.0
8875222.0						DRIBBLE	1626273.0
8875262.0						DRIBBLE	1626273.0
8875302.0						DRIBBLE	1626273.0
8875342.0						DRIBBLE	1626273.0
8875382.0						DRIBBLE	1626273.0
8875422.0						DRIBBLE	1626273.0
8875462.0						DRIBBLE	1626273.0
8875502.0						DRIBBLE	1626273.0
8875542.0						DRIBBLE	1626273.0
8875582.0						DRIBBLE	1626273.0
8875622.0						DRIBBLE	1626273.0
8875662.0						DRIBBLE	1626273.0
8875702.0						DRIBBLE	1626273.0
8875742.0						DRIBBLE	1626273.0
8875782.0						DRIBBLE	1626273.0
8875822.0						DRIBBLE	1626273.0
8875862.0						DRIBBLE	1626273.0
8875902.0						DRIBBLE	1626273.0
8875942.0						DRIBBLE	1626273.0
8875982.0						DRIBBLE	1626273.0
8876022.0						DRIBBLE	1626273.0
8876062.0						DRIBBLE	1626273.0
8876102.0						DRIBBLE	1626273.0
8876142.0						DRIBBLE	1626273.0
8876182.0						DRIBBLE	1626273.0
8876222.0						DRIBBLE	1626273.0
8876262.0						DRIBBLE	1626273.0
8876302.0						DRIBBLE	1626273.0
8876342.0						DRIBBLE	1626273.0
8876382.0						DRIBBLE	1626273.0
8876422.0						DRIBBLE	1626273.0
8876462.0						DRIBBLE	1626273.0
8876502.0						DRIBBLE	1626273.0
8876542.0						DRIBBLE	1626273.0
8876582.0						DRIBBLE	1626273.0
8876622.0						MADE SHOT	1626273.0
