# Supplementary material for: Modeling the formation of defensive gaps in basketball: Cutting on a teammate’s drive
Source: PLoS One. 2023 Feb 7;18(2):e0281467. doi: 10.1371/journal.pone.0281467 (PMC9904462; doi:10.1371/journal.pone.0281467)
Supplement: S1 File — Contains action/event labels for the 462 analyzed sequences used in the paper. With the help of the gameIDs and times (last 8 digits of the real time entries), it can be bound to the raw SportVU data available online: https://github.com/linouk23/NBA-Player-Movements/tree/master/data/2016.NBA.Raw.SportVU.Game.Logs. (ZIP) [file pone.0281467.s031.zip › 0021500110_5039764-5049843.csv]

Unnamed: 0	202323.0	202340.0	203482.0	203109.0	203096.0	EVENT	BALL_HANDLER
5039764.0						DRIBBLE	202323.0
5039805.0						DRIBBLE	202323.0
5039844.0						DRIBBLE	202323.0
5039885.0						DRIBBLE	202323.0
5039924.0						DRIBBLE	202323.0
5039965.0						DRIBBLE	202323.0
5040004.0						DRIBBLE	202323.0
5040044.0						DRIBBLE	202323.0
5040084.0						DRIBBLE	202323.0
5040124.0						DRIBBLE	202323.0
5040165.0						DRIBBLE	202323.0
5040204.0						DRIBBLE	202323.0
5040245.0						DRIBBLE	202323.0
5040284.0						DRIBBLE	202323.0
5040324.0						DRIBBLE	202323.0
5040365.0						DRIBBLE	202323.0
5040404.0						DRIBBLE	202323.0
5040445.0						DRIBBLE	202323.0
5040484.0						DRIBBLE	202323.0
5040525.0						DRIBBLE	202323.0
5040564.0						DRIBBLE	202323.0
5040605.0						DRIBBLE	202323.0
5040644.0						DRIBBLE	202323.0
5040684.0						DRIBBLE	202323.0
5040724.0						DRIBBLE	202323.0
5040764.0						DRIBBLE	202323.0
5040805.0						DRIBBLE	202323.0
5040844.0						DRIBBLE	202323.0
5040885.0						DRIBBLE	202323.0
5040924.0						DRIBBLE	202323.0
5040965.0						DRIBBLE	202323.0
5041004.0						DRIBBLE	202323.0
5041044.0						DRIBBLE	202323.0
5041085.0						DRIBBLE	202323.0
5041124.0						DRIBBLE	202323.0
5041165.0						DRIBBLE	202323.0
5041204.0						DRIBBLE	202323.0
5041245.0						DRIBBLE	202323.0
5041284.0						DRIBBLE	202323.0
5041325.0						DRIBBLE	202323.0
5041364.0						DRIBBLE	202323.0
5041404.0						DRIBBLE	202323.0
5041445.0						DRIBBLE	202323.0
5041484.0						DRIBBLE	202323.0
5041525.0						DRIBBLE	202323.0
5041564.0						DRIBBLE	202323.0
5041605.0						DRIBBLE	202323.0
5041644.0						DRIBBLE	202323.0
5041685.0						DRIBBLE	202323.0
5041724.0						DRIBBLE	202323.0
5041764.0						DRIBBLE	202323.0
5041805.0						DRIBBLE	202323.0
5041844.0						DRIBBLE	202323.0
5041885.0						DRIBBLE	202323.0
5041924.0						DRIBBLE	202323.0
5041965.0						DRIBBLE	202323.0
5042004.0						DRIBBLE	202323.0
5042044.0						DRIBBLE	202323.0
5042085.0						DRIBBLE	202323.0
5042124.0						DRIBBLE	202323.0
5042165.0						DRIBBLE	202323.0
5042204.0						DRIBBLE	202323.0
5042244.0						DRIBBLE	202323.0
5042285.0						DRIBBLE	202323.0
5042324.0						DRIBBLE	202323.0
5042364.0						DRIBBLE	202323.0
5042404.0						DRIBBLE	202323.0
5042444.0						DRIBBLE	202323.0
5042484.0						DRIBBLE	202323.0
5042524.0						DRIBBLE	202323.0
5042565.0						DRIBBLE	202323.0
5042604.0						DRIBBLE	202323.0
5042645.0						DRIBBLE	202323.0
5042684.0						DRIBBLE	202323.0
5042724.0						DRIBBLE	202323.0
5042764.0						DRIBBLE	202323.0
5042804.0						DRIBBLE	202323.0
5042845.0						DRIBBLE	202323.0
5042884.0						DRIBBLE	202323.0
5042925.0						DRIBBLE	202323.0
5042964.0						DRIBBLE	202323.0
5043005.0						DRIBBLE	202323.0
5043044.0						DRIBBLE	202323.0
5043084.0						DRIBBLE	202323.0
5043124.0						DRIBBLE	202323.0
5043164.0						DRIBBLE	202323.0
5043204.0						DRIBBLE	202323.0
5043244.0						DRIBBLE	202323.0
5043285.0						DRIBBLE	202323.0
5043324.0						DRIBBLE	202323.0
5043365.0						DRIBBLE	202323.0
5043404.0						DRIBBLE	202323.0
5043444.0						DRIBBLE	202323.0
5043484.0						DRIBBLE	202323.0
5043524.0						DRIBBLE	202323.0
5043565.0						DRIBBLE	202323.0
5043603.0						DRIBBLE	202323.0
5043644.0						DRIBBLE	202323.0
5043683.0						DRIBBLE	202323.0
5043723.0						DRIBBLE	202323.0
5043763.0						DRIBBLE	202323.0
5043803.0						DRIBBLE	202323.0
5043843.0						DRIBBLE	202323.0
5043883.0						DRIBBLE	202323.0
5043924.0						DRIBBLE	202323.0
5043963.0						DRIBBLE	202323.0
5044003.0						DRIBBLE	202323.0
5044043.0						DRIBBLE	202323.0
5044083.0						DRIBBLE	202323.0
5044123.0						DRIBBLE	202323.0
5044163.0						DRIBBLE	202323.0
5044204.0						DRIBBLE	202323.0
5044243.0						DRIBBLE	202323.0
5044284.0						DRIBBLE	202323.0
5044323.0						DRIBBLE	202323.0
5044363.0						DRIBBLE	202323.0
5044403.0						DRIBBLE	202323.0
5044443.0						DRIBBLE	202323.0
5044483.0						DRIBBLE	202323.0
5044523.0						DRIBBLE	202323.0
5044564.0						DRIBBLE	202323.0
5044603.0						DRIBBLE	202323.0
5044644.0						DRIBBLE	202323.0
5044683.0						DRIBBLE	202323.0
5044723.0						DRIBBLE	202323.0
5044763.0						DRIBBLE	202323.0
5044803.0						DRIBBLE	202323.0
5044843.0						DRIBBLE	202323.0
5044883.0						DRIBBLE	202323.0
5044924.0						DRIBBLE	202323.0
5044963.0						DRIBBLE	202323.0
5045004.0						DRIBBLE PASS	202323.0
5045043.0						DRIBBLE PASS	202323.0
5045083.0						DRIBBLE PASS	202323.0
5045123.0						DRIBBLE PASS	202323.0
5045163.0						DRIBBLE PASS	202323.0
5045203.0						DRIBBLE PASS	202323.0
5045243.0						DRIBBLE PASS	202323.0
5045283.0						DRIBBLE PASS	202323.0
5045323.0						DRIBBLE PASS	202323.0
5045363.0						DRIBBLE PASS	203482.0
5045404.0						DRIBBLE PASS	203482.0
5045443.0						DRIBBLE PASS	203482.0
5045484.0						DRIBBLE PASS	203482.0
5045523.0						DRIBBLE PASS	203482.0
5045563.0						DRIBBLE PASS	203482.0
5045603.0						DRIBBLE PASS	203482.0
5045643.0						DRIBBLE PASS	203482.0
5045683.0						DRIBBLE PASS	203482.0
5045723.0						DRIBBLE PASS	203482.0
5045763.0						DRIBBLE PASS	203482.0
5045803.0						DRIBBLE PASS	203482.0
5045843.0						DRIBBLE PASS	203482.0
5045883.0						DRIBBLE PASS	203482.0
5045923.0						HOLD	203482.0
5045963.0						HOLD	203482.0
5046003.0						HOLD	203482.0
5046043.0						DRIBBLE PASS	203482.0
5046083.0						DRIBBLE PASS	203482.0
5046123.0						DRIBBLE PASS	203482.0
5046163.0						DRIBBLE PASS	203482.0
5046203.0						DRIBBLE PASS	203482.0
5046243.0						DRIBBLE PASS	203482.0
5046283.0						DRIBBLE PASS	203482.0
5046323.0						DRIBBLE PASS	203482.0
5046364.0						DRIBBLE PASS	203482.0
5046403.0						DRIBBLE PASS	203482.0
5046444.0						DRIBBLE PASS	203482.0
5046483.0						DRIBBLE PASS	203482.0
5046523.0						DRIBBLE PASS	203482.0
5046563.0						DRIBBLE PASS	203482.0
5046603.0						DRIBBLE PASS	202323.0
5046643.0						DRIBBLE PASS	202323.0
5046683.0						DRIBBLE PASS	202323.0
5046723.0						DRIBBLE PASS	202323.0
5046763.0						DRIBBLE PASS	202323.0
5046804.0						DRIBBLE	202323.0
5046843.0						DRIBBLE	202323.0
5046883.0						DRIBBLE	202323.0
5046923.0						DRIBBLE	202323.0
5046963.0						DRIBBLE	202323.0
5047003.0						DRIBBLE	202323.0
5047043.0						DRIBBLE	202323.0
5047084.0						DRIBBLE	202323.0
5047123.0						DRIBBLE	202323.0
5047163.0						DRIBBLE	202323.0
5047203.0						DRIBBLE	202323.0
5047243.0						DRIBBLE	202323.0
5047284.0						DRIBBLE	202323.0
5047323.0						DRIBBLE	202323.0
5047363.0						DRIBBLE	202323.0
5047403.0	DRIVE					DRIBBLE	202323.0
5047443.0	DRIVE					DRIBBLE	202323.0
5047483.0	DRIVE					DRIBBLE	202323.0
5047523.0	DRIVE					DRIBBLE	202323.0
5047563.0	DRIVE					DRIBBLE	202323.0
5047603.0	DRIVE					DRIBBLE	202323.0
5047643.0	DRIVE					DRIBBLE	202323.0
5047683.0	DRIVE					DRIBBLE	202323.0
5047723.0	DRIVE					DRIBBLE	202323.0
5047764.0	DRIVE					DRIBBLE	202323.0
5047803.0	DRIVE					DRIBBLE	202323.0
5047843.0	DRIVE					DRIBBLE	202323.0
5047883.0	DRIVE			CUT		DRIBBLE	202323.0
5047923.0	DRIVE			CUT		DRIBBLE	202323.0
5047963.0	DRIVE			CUT		DRIBBLE	202323.0
5048003.0	DRIVE			CUT		DRIBBLE	202323.0
5048043.0	DRIVE			CUT		DRIBBLE	202323.0
5048083.0	DRIVE			CUT		DRIBBLE	202323.0
5048123.0	DRIVE			CUT		DRIBBLE	202323.0
5048163.0				CUT		DRIBBLE PASS	202323.0
5048203.0				CUT		DRIBBLE PASS	202323.0
5048243.0				CUT		DRIBBLE PASS	202323.0
5048283.0				CUT		DRIBBLE PASS	202323.0
5048323.0				CUT		DRIBBLE PASS	202323.0
5048363.0				CUT		DRIBBLE PASS	202323.0
5048403.0				CUT		DRIBBLE PASS	202323.0
5048443.0				CUT		DRIBBLE PASS	202323.0
5048484.0				CUT		DRIBBLE PASS	202323.0
5048523.0				CUT		DRIBBLE PASS	202323.0
5048563.0				CUT		DRIBBLE PASS	202323.0
5048603.0				CUT		DRIBBLE PASS	203109.0
5048643.0				CUT		DRIBBLE PASS	203109.0
5048683.0				CUT		DRIBBLE PASS	203109.0
5048723.0				CUT		DRIBBLE PASS	203109.0
5048763.0				CUT		DRIBBLE PASS	203109.0
5048803.0				CUT		DRIBBLE PASS	203109.0
5048843.0				CUT		DRIBBLE PASS	203109.0
5048883.0				CUT		DRIBBLE PASS	203109.0
5048923.0				CUT		DRIBBLE PASS	203109.0
5048963.0				CUT		DRIBBLE PASS	203109.0
5049003.0				CUT		DRIBBLE PASS	203109.0
5049043.0						HOLD	203109.0
5049083.0						HOLD	203109.0
5049123.0						HOLD	203109.0
5049163.0						HOLD	203109.0
5049203.0						HOLD	203109.0
5049243.0						HOLD	203109.0
5049283.0						HOLD	203109.0
5049323.0						HOLD	203109.0
5049363.0						HOLD	203109.0
5049403.0						HOLD	203109.0
5049443.0						HOLD	203109.0
5049483.0						HOLD	203109.0
5049523.0						HOLD	203109.0
5049563.0						HOLD	203109.0
5049603.0						HOLD	203109.0
5049643.0						HOLD	203109.0
5049683.0						HOLD	203109.0
5049723.0						HOLD	203109.0
5049763.0						HOLD	203109.0
5049803.0						HOLD	203109.0
5049843.0						MISSED SHOT	203109.0
