# Supplementary material for: Modeling the formation of defensive gaps in basketball: Cutting on a teammate’s drive
Source: PLoS One. 2023 Feb 7;18(2):e0281467. doi: 10.1371/journal.pone.0281467 (PMC9904462; doi:10.1371/journal.pone.0281467)
Supplement: S1 File — Contains action/event labels for the 462 analyzed sequences used in the paper. With the help of the gameIDs and times (last 8 digits of the real time entries), it can be bound to the raw SportVU data available online: https://github.com/linouk23/NBA-Player-Movements/tree/master/data/2016.NBA.Raw.SportVU.Game.Logs. (ZIP) [file pone.0281467.s031.zip › 0021500112_5142933-5147214.csv]

Unnamed: 0	101114.0	101109.0	2585.0	101111.0	202718.0	EVENT	BALL_HANDLER
5142933.0						DRIBBLE	202718.0
5142974.0						DRIBBLE	202718.0
5143014.0						DRIBBLE	202718.0
5143053.0						DRIBBLE	202718.0
5143094.0						DRIBBLE	202718.0
5143133.0						DRIBBLE	202718.0
5143173.0						DRIBBLE	202718.0
5143214.0						DRIBBLE	202718.0
5143253.0						DRIBBLE	202718.0
5143294.0						DRIBBLE	202718.0
5143334.0						DRIBBLE	202718.0
5143373.0						DRIBBLE	202718.0
5143413.0						DRIBBLE	202718.0
5143454.0						DRIBBLE	202718.0
5143494.0						DRIBBLE	202718.0
5143533.0						DRIBBLE	202718.0
5143574.0						DRIBBLE	202718.0
5143613.0						DRIBBLE	202718.0
5143654.0						DRIBBLE	202718.0
5143693.0						DRIBBLE	202718.0
5143733.0						DRIBBLE	202718.0
5143774.0						DRIBBLE	202718.0
5143813.0						DRIBBLE	202718.0
5143853.0						DRIBBLE	202718.0
5143894.0						DRIBBLE	202718.0
5143933.0						DRIBBLE	202718.0
5143974.0						DRIBBLE	202718.0
5144013.0						DRIBBLE	202718.0
5144054.0						DRIBBLE	202718.0
5144093.0					DRIVE	DRIBBLE	202718.0
5144133.0					DRIVE	DRIBBLE	202718.0
5144174.0					DRIVE	DRIBBLE	202718.0
5144213.0					DRIVE	DRIBBLE	202718.0
5144254.0					DRIVE	DRIBBLE	202718.0
5144293.0					DRIVE	DRIBBLE	202718.0
5144333.0					DRIVE	DRIBBLE	202718.0
5144373.0					DRIVE	DRIBBLE	202718.0
5144414.0					DRIVE	DRIBBLE	202718.0
5144453.0					DRIVE	DRIBBLE	202718.0
5144493.0		CUT			DRIVE	DRIBBLE	202718.0
5144534.0		CUT			DRIVE	DRIBBLE	202718.0
5144573.0		CUT			DRIVE	DRIBBLE	202718.0
5144614.0		CUT			DRIVE	DRIBBLE	202718.0
5144653.0		CUT			DRIVE	DRIBBLE	202718.0
5144694.0		CUT			DRIVE	DRIBBLE	202718.0
5144734.0		CUT			DRIVE	DRIBBLE	202718.0
5144773.0		CUT			DRIVE	DRIBBLE	202718.0
5144813.0		CUT			DRIVE	DRIBBLE	202718.0
5144853.0		CUT			DRIVE	DRIBBLE	202718.0
5144894.0		CUT			DRIVE	DRIBBLE	202718.0
5144933.0		CUT			DRIVE	DRIBBLE	202718.0
5144974.0		CUT			DRIVE	DRIBBLE	202718.0
5145013.0		CUT			DRIVE	DRIBBLE	202718.0
5145053.0		CUT			DRIVE	DRIBBLE	202718.0
5145093.0		CUT			DRIVE	DRIBBLE	202718.0
5145134.0		CUT			DRIVE	DRIBBLE	202718.0
5145173.0		CUT			DRIVE	DRIBBLE	202718.0
5145214.0		CUT			DRIVE	DRIBBLE	202718.0
5145253.0		CUT			DRIVE	DRIBBLE	202718.0
5145293.0		CUT			DRIVE	DRIBBLE	202718.0
5145334.0		CUT			DRIVE	DRIBBLE	202718.0
5145373.0		CUT			DRIVE	DRIBBLE	202718.0
5145413.0		CUT			DRIVE	DRIBBLE	202718.0
5145453.0		CUT			DRIVE	DRIBBLE	202718.0
5145493.0		CUT			DRIVE	DRIBBLE	202718.0
5145533.0		CUT			DRIVE	DRIBBLE	202718.0
5145573.0		CUT			DRIVE	DRIBBLE	202718.0
5145614.0		CUT			DRIVE	DRIBBLE	202718.0
5145653.0		CUT				DRIBBLE	202718.0
5145693.0		CUT				DRIBBLE	202718.0
5145733.0		CUT				DRIBBLE	202718.0
5145773.0		CUT				DRIBBLE	202718.0
5145814.0		CUT				DRIBBLE	202718.0
5145853.0		CUT				PASS	202718.0
5145893.0		CUT				PASS	202718.0
5145933.0		CUT				PASS	202718.0
5145974.0		CUT				PASS	202718.0
5146013.0		CUT				PASS	202718.0
5146053.0		CUT				PASS	202718.0
5146094.0		CUT				PASS	202718.0
5146133.0		CUT				PASS	202718.0
5146173.0		CUT				PASS	202718.0
5146213.0		CUT				PASS	202718.0
5146254.0		CUT				PASS	202718.0
5146293.0		CUT				PASS	202718.0
5146333.0		CUT				PASS	202718.0
5146373.0		CUT				PASS	202718.0
5146413.0		CUT				PASS	101111.0
5146453.0		CUT				PASS	101111.0
5146493.0		CUT				PASS	101111.0
5146534.0		CUT				PASS	101111.0
5146573.0		CUT				PASS	101111.0
5146613.0		CUT				PASS	101111.0
5146654.0						PASS	101111.0
5146693.0						PASS	101111.0
5146733.0						PASS	101111.0
5146774.0						HOLD	101111.0
5146813.0						HOLD	101111.0
5146853.0						HOLD	101111.0
5146893.0						HOLD	101111.0
5146933.0						HOLD	101111.0
5146973.0						HOLD	101111.0
5147014.0						HOLD	101111.0
5147053.0						HOLD	101111.0
5147093.0						HOLD	101111.0
5147133.0						HOLD	101111.0
5147173.0						HOLD	101111.0
5147214.0						MISSED SHOT	101111.0
