# Supplementary material for: Modeling the formation of defensive gaps in basketball: Cutting on a teammate’s drive
Source: PLoS One. 2023 Feb 7;18(2):e0281467. doi: 10.1371/journal.pone.0281467 (PMC9904462; doi:10.1371/journal.pone.0281467)
Supplement: S1 File — Contains action/event labels for the 462 analyzed sequences used in the paper. With the help of the gameIDs and times (last 8 digits of the real time entries), it can be bound to the raw SportVU data available online: https://github.com/linouk23/NBA-Player-Movements/tree/master/data/2016.NBA.Raw.SportVU.Game.Logs. (ZIP) [file pone.0281467.s031.zip › 0021500114_89473752-89479472.csv]

Unnamed: 0	101112.0	202699.0	203901.0	203095.0	1626209.0	EVENT	BALL_HANDLER
89473752.0						DRIBBLE	203901.0
89473792.0						DRIBBLE	203901.0
89473832.0						DRIBBLE	203901.0
89473872.0						DRIBBLE	203901.0
89473912.0						DRIBBLE	203901.0
89473952.0						DRIBBLE	203901.0
89473992.0						DRIBBLE	203901.0
89474032.0						DRIBBLE	203901.0
89474072.0						DRIBBLE	203901.0
89474112.0						DRIBBLE	203901.0
89474152.0						DRIBBLE	203901.0
89474192.0						DRIBBLE	203901.0
89474232.0						DRIBBLE	203901.0
89474272.0						DRIBBLE	203901.0
89474312.0						DRIBBLE	203901.0
89474352.0						DRIBBLE	203901.0
89474392.0						DRIBBLE	203901.0
89474432.0						DRIBBLE	203901.0
89474472.0						DRIBBLE	203901.0
89474512.0						DRIBBLE	203901.0
89474552.0						DRIBBLE	203901.0
89474592.0						DRIBBLE	203901.0
89474632.0						DRIBBLE	203901.0
89474672.0						DRIBBLE	203901.0
89474712.0						DRIBBLE	203901.0
89474752.0						DRIBBLE	203901.0
89474792.0						DRIBBLE	203901.0
89474832.0						DRIBBLE	203901.0
89474872.0						DRIBBLE	203901.0
89474912.0						DRIBBLE	203901.0
89474952.0						DRIBBLE	203901.0
89474992.0						DRIBBLE	203901.0
89475032.0						DRIBBLE	203901.0
89475072.0						DRIBBLE	203901.0
89475112.0						DRIBBLE	203901.0
89475152.0						DRIBBLE	203901.0
89475192.0						DRIBBLE	203901.0
89475232.0						DRIBBLE	203901.0
89475272.0						DRIBBLE	203901.0
89475312.0						DRIBBLE	203901.0
89475352.0						DRIBBLE	203901.0
89475392.0						DRIBBLE	203901.0
89475432.0						DRIBBLE	203901.0
89475472.0						DRIBBLE	203901.0
89475512.0						DRIBBLE	203901.0
89475552.0						DRIBBLE	203901.0
89475592.0						DRIBBLE	203901.0
89475632.0						DRIBBLE	203901.0
89475672.0						DRIBBLE	203901.0
89475712.0						DRIBBLE	203901.0
89475752.0						DRIBBLE	203901.0
89475792.0						DRIBBLE	203901.0
89475832.0						DRIBBLE	203901.0
89475872.0						DRIBBLE	203901.0
89475912.0						DRIBBLE	203901.0
89475952.0						DRIBBLE	203901.0
89475992.0						DRIBBLE	203901.0
89476032.0						DRIBBLE	203901.0
89476072.0						DRIBBLE	203901.0
89476112.0						DRIBBLE	203901.0
89476152.0						DRIBBLE	203901.0
89476192.0						DRIBBLE	203901.0
89476232.0						DRIBBLE	203901.0
89476272.0						DRIBBLE	203901.0
89476312.0						DRIBBLE	203901.0
89476352.0						DRIBBLE	203901.0
89476392.0						DRIBBLE	203901.0
89476432.0						DRIBBLE	203901.0
89476472.0						DRIBBLE	203901.0
89476512.0						DRIBBLE	203901.0
89476552.0						DRIBBLE	203901.0
89476592.0						DRIBBLE	203901.0
89476632.0						DRIBBLE	203901.0
89476672.0			DRIVE			DRIBBLE	203901.0
89476712.0			DRIVE			DRIBBLE	203901.0
89476752.0			DRIVE			DRIBBLE	203901.0
89476792.0			DRIVE			DRIBBLE	203901.0
89476832.0			DRIVE			DRIBBLE	203901.0
89476872.0			DRIVE			DRIBBLE	203901.0
89476912.0			DRIVE			DRIBBLE	203901.0
89476952.0			DRIVE			DRIBBLE	203901.0
89476992.0			DRIVE			DRIBBLE	203901.0
89477032.0			DRIVE			DRIBBLE	203901.0
89477072.0			DRIVE			DRIBBLE	203901.0
89477112.0			DRIVE			DRIBBLE	203901.0
89477152.0			DRIVE			DRIBBLE	203901.0
89477192.0			DRIVE			DRIBBLE	203901.0
89477232.0			DRIVE			DRIBBLE	203901.0
89477272.0			DRIVE			DRIBBLE	203901.0
89477312.0			DRIVE			DRIBBLE	203901.0
89477352.0			DRIVE			DRIBBLE	203901.0
89477392.0			DRIVE			DRIBBLE	203901.0
89477432.0			DRIVE			DRIBBLE	203901.0
89477472.0			DRIVE			DRIBBLE	203901.0
89477512.0			DRIVE			DRIBBLE	203901.0
89477552.0			DRIVE			DRIBBLE	203901.0
89477592.0			DRIVE			DRIBBLE	203901.0
89477632.0			DRIVE			DRIBBLE	203901.0
89477672.0			DRIVE			DRIBBLE	203901.0
89477712.0			DRIVE			DRIBBLE	203901.0
89477752.0			DRIVE			DRIBBLE	203901.0
89477792.0			DRIVE			DRIBBLE	203901.0
89477832.0			DRIVE			DRIBBLE	203901.0
89477872.0			DRIVE			DRIBBLE	203901.0
89477912.0			DRIVE			DRIBBLE	203901.0
89477952.0			DRIVE			DRIBBLE	203901.0
89477992.0						PASS	203901.0
89478032.0						PASS	203901.0
89478072.0						PASS	203901.0
89478112.0						PASS	203901.0
89478152.0						PASS	203901.0
89478192.0						PASS	203901.0
89478232.0						PASS
89478272.0						PASS
89478312.0						PASS
89478352.0						PASS
89478392.0						PASS
89478432.0						PASS
89478472.0						PASS
89478512.0						PASS
89478552.0						PASS
89478592.0						PASS
89478632.0						PASS	203095.0
89478672.0						PASS	203095.0
89478712.0						PASS	203095.0
89478752.0						PASS	203095.0
89478792.0						DRIBBLE	203095.0
89478832.0						DRIBBLE	203095.0
89478872.0						DRIBBLE	203095.0
89478912.0						DRIBBLE	203095.0
89478952.0						DRIBBLE	203095.0
89478992.0						DRIBBLE	203095.0
89479032.0						DRIBBLE	203095.0
89479072.0						DRIBBLE	203095.0
89479112.0						DRIBBLE	203095.0
89479152.0						DRIBBLE	203095.0
89479192.0						DRIBBLE	203095.0
89479232.0	CUT					DRIBBLE	203095.0
89479272.0	CUT					DRIBBLE	203095.0
89479312.0	CUT					DRIBBLE	203095.0
89479352.0	CUT					DRIBBLE	203095.0
89479392.0	CUT					DRIBBLE	203095.0
89479432.0	CUT					DRIBBLE	203095.0
89479472.0	CUT					MISSED SHOT	203095.0
