# Supplementary material for: Modeling the formation of defensive gaps in basketball: Cutting on a teammate’s drive
Source: PLoS One. 2023 Feb 7;18(2):e0281467. doi: 10.1371/journal.pone.0281467 (PMC9904462; doi:10.1371/journal.pone.0281467)
Supplement: S1 File — Contains action/event labels for the 462 analyzed sequences used in the paper. With the help of the gameIDs and times (last 8 digits of the real time entries), it can be bound to the raw SportVU data available online: https://github.com/linouk23/NBA-Player-Movements/tree/master/data/2016.NBA.Raw.SportVU.Game.Logs. (ZIP) [file pone.0281467.s031.zip › 0021500115_88929288-88932488.csv]

Unnamed: 0	2449.0	201949.0	202335.0	202709.0	1626181.0	EVENT	BALL_HANDLER
88929288.0						DRIBBLE	202709.0
88929328.0						DRIBBLE	202709.0
88929368.0						DRIBBLE	202709.0
88929408.0						DRIBBLE	202709.0
88929448.0						DRIBBLE	202709.0
88929488.0						DRIBBLE	202709.0
88929528.0						DRIBBLE	202709.0
88929568.0						DRIBBLE	202709.0
88929608.0						DRIBBLE	202709.0
88929648.0						DRIBBLE	202709.0
88929688.0						DRIBBLE	202709.0
88929728.0						DRIBBLE	202709.0
88929768.0						DRIBBLE	202709.0
88929808.0						DRIBBLE	202709.0
88929848.0						DRIBBLE	202709.0
88929888.0						DRIBBLE	202709.0
88929928.0						DRIBBLE	202709.0
88929968.0						DRIBBLE	202709.0
88930008.0						DRIBBLE	202709.0
88930048.0						DRIBBLE	202709.0
88930088.0						DRIBBLE	202709.0
88930128.0				DRIVE		DRIBBLE	202709.0
88930168.0				DRIVE		DRIBBLE	202709.0
88930208.0				DRIVE		DRIBBLE	202709.0
88930248.0				DRIVE		DRIBBLE	202709.0
88930288.0				DRIVE		DRIBBLE	202709.0
88930328.0				DRIVE		DRIBBLE	202709.0
88930368.0				DRIVE		DRIBBLE	202709.0
88930408.0				DRIVE		DRIBBLE	202709.0
88930448.0				DRIVE		DRIBBLE	202709.0
88930488.0				DRIVE		DRIBBLE	202709.0
88930528.0				DRIVE		DRIBBLE	202709.0
88930568.0				DRIVE		DRIBBLE	202709.0
88930608.0				DRIVE		DRIBBLE	202709.0
88930648.0				DRIVE		DRIBBLE	202709.0
88930688.0				DRIVE		DRIBBLE	202709.0
88930728.0				DRIVE		DRIBBLE	202709.0
88930768.0				DRIVE		DRIBBLE	202709.0
88930808.0				DRIVE		DRIBBLE	202709.0
88930848.0				DRIVE		DRIBBLE	202709.0
88930888.0				DRIVE		DRIBBLE	202709.0
88930928.0				DRIVE		DRIBBLE	202709.0
88930968.0				DRIVE		DRIBBLE	202709.0
88931008.0				DRIVE		DRIBBLE	202709.0
88931048.0				DRIVE		DRIBBLE	202709.0
88931088.0				DRIVE		DRIBBLE	202709.0
88931128.0				DRIVE		DRIBBLE	202709.0
88931168.0						PASS	202709.0
88931208.0						PASS	202709.0
88931248.0						PASS	202709.0
88931288.0						PASS	202709.0
88931328.0						PASS	202709.0
88931368.0						PASS	202709.0
88931408.0						PASS	202709.0
88931448.0						PASS	202335.0
88931488.0						PASS	202335.0
88931528.0						PASS	202335.0
88931568.0						PASS	202335.0
88931608.0						PASS	202335.0
88931648.0						PASS	202335.0
88931688.0						PASS	202335.0
88931728.0						PASS	202335.0
88931768.0						PASS	202335.0
88931808.0						PASS	202335.0
88931848.0						PASS	202335.0
88931888.0						PASS	202335.0
88931928.0						DRIBBLE	202335.0
88931968.0						DRIBBLE	202335.0
88932008.0						DRIBBLE	202335.0
88932048.0						DRIBBLE	202335.0
88932088.0						DRIBBLE	202335.0
88932128.0						DRIBBLE	202335.0
88932168.0						DRIBBLE	202335.0
88932208.0					CUT	DRIBBLE	202335.0
88932248.0					CUT	DRIBBLE	202335.0
88932288.0					CUT	DRIBBLE	202335.0
88932328.0					CUT	DRIBBLE	202335.0
88932368.0					CUT	DRIBBLE	202335.0
88932408.0					CUT	DRIBBLE	202335.0
88932448.0					CUT	DRIBBLE	202335.0
88932488.0			CUT		CUT	TRAVEL VIOLATION	202335.0
