# Supplementary material for: Modeling the formation of defensive gaps in basketball: Cutting on a teammate’s drive
Source: PLoS One. 2023 Feb 7;18(2):e0281467. doi: 10.1371/journal.pone.0281467 (PMC9904462; doi:10.1371/journal.pone.0281467)
Supplement: S1 File — Contains action/event labels for the 462 analyzed sequences used in the paper. With the help of the gameIDs and times (last 8 digits of the real time entries), it can be bound to the raw SportVU data available online: https://github.com/linouk23/NBA-Player-Movements/tree/master/data/2016.NBA.Raw.SportVU.Game.Logs. (ZIP) [file pone.0281467.s031.zip › 0021500116_89271216-89277736.csv]

Unnamed: 0	101161.0	202323.0	202738.0	203109.0	203096.0	EVENT	BALL_HANDLER
89271216.0						DRIBBLE	202323.0
89271256.0						DRIBBLE	202323.0
89271296.0						DRIBBLE	202323.0
89271336.0						DRIBBLE	202323.0
89271376.0						DRIBBLE	202323.0
89271416.0						DRIBBLE	202323.0
89271456.0						PASS	202323.0
89271504.0						PASS	202323.0
89271536.0						PASS	202323.0
89271576.0						PASS	202323.0
89271616.0						PASS	202323.0
89271656.0						PASS	202323.0
89271696.0						PASS	202323.0
89271736.0						PASS	202323.0
89271776.0						PASS	202323.0
89271824.0						PASS	202323.0
89271856.0						PASS	202323.0
89271896.0						PASS	101161.0
89271936.0						PASS	101161.0
89271984.0						PASS	101161.0
89272016.0						PASS	101161.0
89272056.0						PASS	101161.0
89272096.0						PASS	101161.0
89272136.0						PASS	101161.0
89272176.0						PASS	101161.0
89272216.0						PASS	101161.0
89272256.0						PASS	101161.0
89272304.0						PASS	101161.0
89272336.0						DRIBBLE	101161.0
89272376.0						DRIBBLE	101161.0
89272416.0						DRIBBLE	101161.0
89272456.0						DRIBBLE	101161.0
89272496.0						DRIBBLE	101161.0
89272544.0						DRIBBLE	101161.0
89272576.0						DRIBBLE	101161.0
89272624.0						DRIBBLE	101161.0
89272656.0						DRIBBLE	101161.0
89272696.0						DRIBBLE	101161.0
89272736.0						DRIBBLE	101161.0
89272776.0						DRIBBLE	101161.0
89272816.0						DRIBBLE	101161.0
89272856.0						DRIBBLE	101161.0
89272896.0						DRIBBLE	101161.0
89272944.0						DRIBBLE	101161.0
89272976.0						DRIBBLE	101161.0
89273016.0						DRIBBLE	101161.0
89273056.0						DRIBBLE	101161.0
89273096.0						DRIBBLE	101161.0
89273136.0						PASS	101161.0
89273176.0						PASS	101161.0
89273216.0						PASS	101161.0
89273264.0						PASS	101161.0
89273296.0						PASS	101161.0
89273344.0						PASS	101161.0
89273376.0						PASS	101161.0
89273416.0						PASS	101161.0
89273456.0						PASS	101161.0
89273496.0						PASS	101161.0
89273536.0						PASS	101161.0
89273576.0						PASS	202738.0
89273616.0						PASS	202738.0
89273656.0						PASS	202738.0
89273696.0						PASS	202738.0
89273736.0						PASS	202738.0
89273776.0						DRIBBLE	202738.0
89273816.0						DRIBBLE	202738.0
89273856.0						DRIBBLE	202738.0
89273896.0						DRIBBLE	202738.0
89273936.0						DRIBBLE	202738.0
89273976.0						DRIBBLE	202738.0
89274016.0						DRIBBLE	202738.0
89274056.0						DRIBBLE	202738.0
89274096.0						DRIBBLE	202738.0
89274136.0						DRIBBLE	202738.0
89274176.0						DRIBBLE	202738.0
89274216.0						DRIBBLE	202738.0
89274256.0						DRIBBLE	202738.0
89274296.0						DRIBBLE	202738.0
89274336.0						DRIBBLE	202738.0
89274376.0						DRIBBLE	202738.0
89274416.0						DRIBBLE	202738.0
89274456.0						DRIBBLE	202738.0
89274496.0						DRIBBLE	202738.0
89274536.0						DRIBBLE	202738.0
89274576.0						DRIBBLE	202738.0
89274616.0						DRIBBLE	202738.0
89274656.0						DRIBBLE	202738.0
89274696.0						DRIBBLE	202738.0
89274736.0						DRIBBLE	202738.0
89274776.0						DRIBBLE	202738.0
89274816.0						DRIBBLE	202738.0
89274856.0						DRIBBLE	202738.0
89274896.0			DRIVE			DRIBBLE	202738.0
89274936.0			DRIVE			DRIBBLE	202738.0
89274976.0			DRIVE			DRIBBLE	202738.0
89275016.0			DRIVE			DRIBBLE	202738.0
89275056.0			DRIVE			DRIBBLE	202738.0
89275096.0			DRIVE			DRIBBLE	202738.0
89275136.0	CUT		DRIVE			DRIBBLE	202738.0
89275176.0	CUT		DRIVE			DRIBBLE	202738.0
89275216.0	CUT		DRIVE			DRIBBLE	202738.0
89275256.0	CUT		DRIVE			DRIBBLE	202738.0
89275296.0	CUT		DRIVE			DRIBBLE	202738.0
89275336.0	CUT		DRIVE			DRIBBLE	202738.0
89275376.0	CUT		DRIVE			DRIBBLE	202738.0
89275416.0	CUT		DRIVE			DRIBBLE	202738.0
89275456.0	CUT		DRIVE			DRIBBLE	202738.0
89275496.0	CUT		DRIVE	CUT		DRIBBLE	202738.0
89275536.0	CUT		DRIVE	CUT		DRIBBLE	202738.0
89275576.0	CUT		DRIVE	CUT		DRIBBLE	202738.0
89275616.0	CUT		DRIVE	CUT		DRIBBLE	202738.0
89275656.0	CUT		DRIVE	CUT		DRIBBLE	202738.0
89275696.0	CUT		DRIVE	CUT		DRIBBLE	202738.0
89275736.0	CUT		DRIVE	CUT		DRIBBLE	202738.0
89275776.0	CUT		DRIVE	CUT		DRIBBLE	202738.0
89275816.0	CUT		DRIVE	CUT		DRIBBLE	202738.0
89275856.0	CUT		DRIVE	CUT		DRIBBLE	202738.0
89275896.0	CUT		DRIVE	CUT		DRIBBLE	202738.0
89275936.0	CUT		DRIVE	CUT		DRIBBLE	202738.0
89275976.0	CUT		DRIVE	CUT		DRIBBLE	202738.0
89276016.0	CUT		DRIVE	CUT		PASS	202738.0
89276056.0	CUT			CUT		PASS	202738.0
89276096.0	CUT			CUT		PASS	202738.0
89276136.0	CUT			CUT		PASS	202738.0
89276176.0	CUT			CUT		PASS	202738.0
89276216.0	CUT			CUT		PASS	202738.0
89276256.0	CUT			CUT		PASS	202738.0
89276296.0	CUT			CUT		PASS	202738.0
89276336.0	CUT			CUT		PASS	202738.0
89276376.0	CUT			CUT		PASS	202738.0
89276416.0	CUT			CUT		PASS	202738.0
89276456.0	CUT			CUT		PASS
89276496.0	CUT			CUT		PASS	203109.0
89276536.0	CUT			CUT		PASS	203109.0
89276576.0	CUT			CUT		PASS	203109.0
89276616.0	CUT			CUT		PASS	203109.0
89276656.0	CUT			CUT		PASS	203109.0
89276696.0	CUT			CUT		PASS	203109.0
89276736.0	CUT			CUT		PASS	203109.0
89276776.0	CUT			CUT		PASS	203109.0
89276816.0				CUT		PASS	203109.0
89276856.0						HOLD	203109.0
89276896.0						HOLD	203109.0
89276936.0						HOLD	203109.0
89276976.0						HOLD	203109.0
89277016.0						HOLD	203109.0
89277056.0						HOLD	203109.0
89277096.0						HOLD	203109.0
89277136.0						HOLD	203109.0
89277176.0						HOLD	203109.0
89277216.0						HOLD	203109.0
89277256.0						HOLD	203109.0
89277296.0						HOLD	203109.0
89277336.0						HOLD	203109.0
89277376.0						HOLD	203109.0
89277416.0						HOLD	203109.0
89277456.0						HOLD	203109.0
89277496.0						HOLD	203109.0
89277536.0						HOLD	203109.0
89277576.0						HOLD	203109.0
89277616.0						HOLD	203109.0
89277656.0						HOLD	203109.0
89277696.0						HOLD	203109.0
89277736.0						SHOOTING FOUL	203109.0
