# Supplementary material for: Modeling the formation of defensive gaps in basketball: Cutting on a teammate’s drive
Source: PLoS One. 2023 Feb 7;18(2):e0281467. doi: 10.1371/journal.pone.0281467 (PMC9904462; doi:10.1371/journal.pone.0281467)
Supplement: S1 File — Contains action/event labels for the 462 analyzed sequences used in the paper. With the help of the gameIDs and times (last 8 digits of the real time entries), it can be bound to the raw SportVU data available online: https://github.com/linouk23/NBA-Player-Movements/tree/master/data/2016.NBA.Raw.SportVU.Game.Logs. (ZIP) [file pone.0281467.s031.zip › 0021500117_91996360-92013840.csv]

Unnamed: 0	201962.0	201967.0	202087.0	202397.0	201582.0	EVENT	BALL_HANDLER
91996360.0						DRIBBLE	202397.0
91996400.0						DRIBBLE	202397.0
91996440.0						DRIBBLE	202397.0
91996480.0						DRIBBLE	202397.0
91996520.0						DRIBBLE	202397.0
91996560.0						DRIBBLE	202397.0
91996600.0						DRIBBLE	202397.0
91996640.0						DRIBBLE	202397.0
91996680.0						DRIBBLE	202397.0
91996720.0						DRIBBLE	202397.0
91996760.0						DRIBBLE	202397.0
91996800.0						DRIBBLE	202397.0
91996840.0						DRIBBLE	202397.0
91996880.0						DRIBBLE	202397.0
91996920.0						DRIBBLE	202397.0
91996960.0						DRIBBLE	202397.0
91997000.0						DRIBBLE	202397.0
91997040.0						DRIBBLE	202397.0
91997080.0						DRIBBLE	202397.0
91997120.0						DRIBBLE	202397.0
91997160.0						DRIBBLE	202397.0
91997200.0						DRIBBLE	202397.0
91997240.0						DRIBBLE	202397.0
91997280.0						DRIBBLE	202397.0
91997320.0						DRIBBLE	202397.0
91997360.0						DRIBBLE	202397.0
91997400.0						DRIBBLE	202397.0
91997440.0						DRIBBLE	202397.0
91997480.0						DRIBBLE	202397.0
91997520.0						DRIBBLE	202397.0
91997560.0						DRIBBLE	202397.0
91997600.0						DRIBBLE	202397.0
91997640.0						DRIBBLE	202397.0
91997680.0						DRIBBLE	202397.0
91997720.0						DRIBBLE	202397.0
91997760.0						DRIBBLE	202397.0
91997800.0						DRIBBLE	202397.0
91997840.0						DRIBBLE	202397.0
91997880.0						DRIBBLE	202397.0
91997920.0						DRIBBLE	202397.0
91997960.0						DRIBBLE	202397.0
91998000.0						DRIBBLE	202397.0
91998040.0						DRIBBLE	202397.0
91998080.0						DRIBBLE	202397.0
91998120.0						DRIBBLE	202397.0
91998160.0						DRIBBLE	202397.0
91998200.0						DRIBBLE	202397.0
91998240.0						DRIBBLE	202397.0
91998280.0						DRIBBLE	202397.0
91998320.0						DRIBBLE	202397.0
91998360.0						DRIBBLE	202397.0
91998400.0						DRIBBLE	202397.0
91998440.0						DRIBBLE	202397.0
91998480.0						DRIBBLE	202397.0
91998520.0						DRIBBLE	202397.0
91998560.0						DRIBBLE	202397.0
91998600.0						DRIBBLE	202397.0
91998640.0						DRIBBLE	202397.0
91998680.0						DRIBBLE	202397.0
91998720.0						DRIBBLE	202397.0
91998760.0						DRIBBLE	202397.0
91998800.0						DRIBBLE	202397.0
91998840.0						DRIBBLE	202397.0
91998880.0						DRIBBLE	202397.0
91998920.0						DRIBBLE	202397.0
91998960.0						DRIBBLE	202397.0
91999000.0						DRIBBLE	202397.0
91999040.0						DRIBBLE	202397.0
91999080.0						DRIBBLE	202397.0
91999120.0						DRIBBLE	202397.0
91999160.0						DRIBBLE	202397.0
91999200.0						DRIBBLE	202397.0
91999240.0						DRIBBLE	202397.0
91999280.0						DRIBBLE	202397.0
91999320.0						DRIBBLE	202397.0
91999360.0						DRIBBLE	202397.0
91999400.0						DRIBBLE	202397.0
91999440.0						DRIBBLE	202397.0
91999480.0						DRIBBLE	202397.0
91999520.0						DRIBBLE	202397.0
91999560.0						DRIBBLE	202397.0
91999600.0						DRIBBLE	202397.0
91999640.0						DRIBBLE	202397.0
91999680.0						DRIBBLE	202397.0
91999720.0						DRIBBLE	202397.0
91999760.0						DRIBBLE	202397.0
91999800.0						DRIBBLE	202397.0
91999840.0						DRIBBLE	202397.0
91999880.0						DRIBBLE	202397.0
91999920.0						DRIBBLE	202397.0
91999960.0						DRIBBLE	202397.0
92000000.0						DRIBBLE	202397.0
92000040.0						DRIBBLE	202397.0
92000080.0						DRIBBLE	202397.0
92000120.0						DRIBBLE	202397.0
92000160.0						DRIBBLE	202397.0
92000200.0						DRIBBLE	202397.0
92000240.0						DRIBBLE	202397.0
92000280.0						DRIBBLE	202397.0
92000320.0						DRIBBLE	202397.0
92000360.0						DRIBBLE	202397.0
92000400.0						DRIBBLE	202397.0
92000440.0						DRIBBLE	202397.0
92000480.0						DRIBBLE	202397.0
92000520.0						DRIBBLE	202397.0
92000560.0						DRIBBLE	202397.0
92000600.0						DRIBBLE	202397.0
92000640.0						DRIBBLE	202397.0
92000680.0						DRIBBLE	202397.0
92000720.0						DRIBBLE	202397.0
92000760.0						DRIBBLE	202397.0
92000800.0						DRIBBLE	202397.0
92000840.0						DRIBBLE	202397.0
92000880.0						DRIBBLE	202397.0
92000920.0						DRIBBLE	202397.0
92000960.0						DRIBBLE	202397.0
92001000.0						DRIBBLE	202397.0
92001040.0						DRIBBLE	202397.0
92001080.0						DRIBBLE	202397.0
92001120.0						PASS	202397.0
92001160.0						PASS	202397.0
92001200.0						PASS	202397.0
92001240.0						PASS	202397.0
92001280.0						PASS	202397.0
92001320.0						PASS	202397.0
92001360.0						PASS	202397.0
92001400.0						PASS	202397.0
92001440.0						PASS	202397.0
92001480.0						PASS	202397.0
92001520.0						PASS	202397.0
92001560.0						PASS	201967.0
92001600.0						PASS	201967.0
92001640.0						PASS	201967.0
92001680.0						PASS	201967.0
92001720.0						PASS	201967.0
92001760.0						PASS	201967.0
92001800.0						PASS	201967.0
92001840.0						PASS	201967.0
92001880.0						HOLD	201967.0
92001920.0						HOLD	201967.0
92001960.0						HOLD	201967.0
92002000.0						PASS	201967.0
92002040.0						PASS	201967.0
92002080.0						PASS	201967.0
92002120.0						PASS	201967.0
92002160.0						PASS	201967.0
92002200.0						PASS	201967.0
92002240.0						PASS	201967.0
92002280.0						PASS	202397.0
92002320.0						PASS	202397.0
92002360.0						PASS	202397.0
92002400.0						PASS	202397.0
92002440.0						PASS	202397.0
92002480.0						PASS	202397.0
92002520.0						PASS	202397.0
92002560.0						PASS	202397.0
92002600.0						PASS	202397.0
92002640.0						PASS	202397.0
92002680.0						PASS	202397.0
92002720.0						DRIBBLE	202397.0
92002760.0						DRIBBLE	202397.0
92002800.0						DRIBBLE	202397.0
92002840.0						DRIBBLE	202397.0
92002880.0						DRIBBLE	202397.0
92002920.0						DRIBBLE	202397.0
92002960.0						DRIBBLE	202397.0
92003000.0						DRIBBLE	202397.0
92003040.0						DRIBBLE	202397.0
92003080.0						DRIBBLE	202397.0
92003120.0						DRIBBLE	202397.0
92003160.0						DRIBBLE	202397.0
92003200.0						DRIBBLE	202397.0
92003240.0						DRIBBLE	202397.0
92003280.0						DRIBBLE	202397.0
92003320.0						DRIBBLE	202397.0
92003360.0						DRIBBLE	202397.0
92003400.0						DRIBBLE	202397.0
92003440.0						DRIBBLE	202397.0
92003480.0						DRIBBLE	202397.0
92003520.0						DRIBBLE	202397.0
92003560.0						DRIBBLE	202397.0
92003600.0						DRIBBLE	202397.0
92003640.0						DRIBBLE	202397.0
92003680.0						DRIBBLE	202397.0
92003720.0						DRIBBLE	202397.0
92003760.0						DRIBBLE	202397.0
92003800.0						DRIBBLE	202397.0
92003840.0						DRIBBLE	202397.0
92003880.0						DRIBBLE	202397.0
92003920.0						DRIBBLE	202397.0
92003960.0						DRIBBLE	202397.0
92004000.0						DRIBBLE	202397.0
92004040.0						DRIBBLE	202397.0
92004080.0						DRIBBLE	202397.0
92004120.0						DRIBBLE	202397.0
92004160.0						DRIBBLE	202397.0
92004200.0						DRIBBLE	202397.0
92004240.0						DRIBBLE	202397.0
92004280.0						DRIBBLE	202397.0
92004320.0						DRIBBLE	202397.0
92004360.0						DRIBBLE	202397.0
92004400.0						DRIBBLE	202397.0
92004440.0						DRIBBLE	202397.0
92004480.0						DRIBBLE	202397.0
92004520.0						DRIBBLE	202397.0
92004560.0						DRIBBLE	202397.0
92004600.0						DRIBBLE	202397.0
92004640.0						DRIBBLE	202397.0
92004680.0						DRIBBLE	202397.0
92004720.0						DRIBBLE	202397.0
92004760.0						DRIBBLE	202397.0
92004800.0						DRIBBLE	202397.0
92004840.0						DRIBBLE	202397.0
92004880.0						DRIBBLE	202397.0
92004920.0						DRIBBLE	202397.0
92004960.0						DRIBBLE	202397.0
92005000.0						DRIBBLE	202397.0
92005040.0						DRIBBLE	202397.0
92005080.0						DRIBBLE	202397.0
92005120.0						DRIBBLE	202397.0
92005160.0						DRIBBLE	202397.0
92005200.0						DRIBBLE	202397.0
92005240.0						DRIBBLE	202397.0
92005280.0						DRIBBLE	202397.0
92005320.0						DRIBBLE	202397.0
92005360.0						DRIBBLE	202397.0
92005400.0						DRIBBLE	202397.0
92005440.0						DRIBBLE	202397.0
92005480.0						DRIBBLE	202397.0
92005520.0						DRIBBLE	202397.0
92005560.0						DRIBBLE	202397.0
92005600.0						DRIBBLE	202397.0
92005640.0						DRIBBLE	202397.0
92005680.0						DRIBBLE	202397.0
92005720.0						DRIBBLE	202397.0
92005760.0						DRIBBLE	202397.0
92005800.0						DRIBBLE	202397.0
92005840.0						DRIBBLE	202397.0
92005880.0						DRIBBLE	202397.0
92005920.0						DRIBBLE	202397.0
92005960.0						DRIBBLE	202397.0
92006000.0						DRIBBLE	202397.0
92006040.0						DRIBBLE	202397.0
92006080.0						DRIBBLE	202397.0
92006120.0						DRIBBLE	202397.0
92006160.0						DRIBBLE	202397.0
92006200.0						DRIBBLE	202397.0
92006240.0						DRIBBLE	202397.0
92006280.0						DRIBBLE	202397.0
92006320.0						DRIBBLE	202397.0
92006360.0						DRIBBLE	202397.0
92006400.0						DRIBBLE	202397.0
92006440.0						DRIBBLE	202397.0
92006480.0					CUT	DRIBBLE	202397.0
92006520.0					CUT	DRIBBLE	202397.0
92006560.0					CUT	DRIBBLE	202397.0
92006600.0					CUT	DRIBBLE	202397.0
92006640.0					CUT	DRIBBLE	202397.0
92006680.0					CUT	DRIBBLE	202397.0
92006720.0					CUT	DRIBBLE	202397.0
92006760.0					CUT	DRIBBLE	202397.0
92006800.0					CUT	DRIBBLE	202397.0
92006840.0					CUT	DRIBBLE	202397.0
92006880.0					CUT	DRIBBLE	202397.0
92006920.0					CUT	DRIBBLE	202397.0
92006960.0					CUT	DRIBBLE	202397.0
92007000.0					CUT	DRIBBLE	202397.0
92007040.0					CUT	PASS	202397.0
92007080.0					CUT	PASS	202397.0
92007120.0					CUT	PASS	202397.0
92007160.0					CUT	PASS	202397.0
92007200.0					CUT	PASS	202397.0
92007240.0					CUT	PASS	202397.0
92007280.0					CUT	PASS	202397.0
92007320.0					CUT	PASS	202397.0
92007360.0					CUT	PASS	202397.0
92007400.0					CUT	PASS	202397.0
92007440.0					CUT	PASS	202397.0
92007480.0					CUT	PASS	202397.0
92007520.0					CUT	PASS	201582.0
92007560.0					CUT	PASS	201582.0
92007600.0					CUT	PASS	201582.0
92007640.0					CUT	PASS	201582.0
92007680.0					CUT	PASS	201582.0
92007720.0					CUT	PASS	201582.0
92007760.0					CUT	PASS	201582.0
92007800.0					CUT	PASS	201582.0
92007840.0					CUT	PASS	201582.0
92007880.0					CUT	PASS	201582.0
92007920.0					CUT	PASS	201582.0
92007960.0					CUT	HOLD	201582.0
92008000.0					CUT	HOLD	201582.0
92008040.0					CUT	HOLD	201582.0
92008080.0					CUT	PASS	201582.0
92008120.0					CUT	PASS	201582.0
92008160.0						PASS	201582.0
92008200.0						PASS	201582.0
92008240.0						PASS	201582.0
92008280.0						PASS	201582.0
92008320.0						PASS	201582.0
92008360.0						PASS	201582.0
92008400.0						PASS	201582.0
92008440.0						PASS	201582.0
92008480.0						PASS	201582.0
92008520.0						PASS
92008560.0						PASS
92008600.0						PASS
92008640.0						PASS
92008680.0						PASS
92008720.0						PASS
92008760.0						PASS
92008800.0						PASS
92008840.0						PASS
92008880.0						PASS
92008920.0						PASS
92008960.0						PASS	202087.0
92009000.0						PASS	202087.0
92009040.0						PASS	202087.0
92009080.0						PASS	202087.0
92009120.0						PASS	202087.0
92009160.0						PASS	202087.0
92009200.0						PASS	202087.0
92009240.0						PASS	202087.0
92009280.0						PASS	202087.0
92009320.0						HOLD	202087.0
92009360.0						HOLD	202087.0
92009400.0						HOLD	202087.0
92009440.0						PASS	202087.0
92009480.0						PASS	202087.0
92009520.0						PASS	202087.0
92009560.0						PASS	202087.0
92009600.0						PASS	202087.0
92009640.0						PASS	202087.0
92009680.0						PASS	202087.0
92009720.0						PASS	202087.0
92009760.0						PASS
92009800.0						PASS
92009840.0						PASS
92009880.0						PASS
92009920.0						PASS
92009960.0						PASS
92010000.0						PASS
92010040.0						PASS
92010080.0						PASS
92010120.0						PASS
92010160.0						PASS
92010200.0						PASS	201962.0
92010240.0						PASS	201962.0
92010280.0						PASS	201962.0
92010320.0						PASS	201962.0
92010360.0						PASS	201962.0
92010400.0						PASS	201962.0
92010440.0						PASS	201962.0
92010480.0						PASS	201962.0
92010520.0						PASS	201962.0
92010560.0						PASS	201962.0
92010600.0						DRIBBLE	201962.0
92010640.0						DRIBBLE	201962.0
92010680.0						DRIBBLE	201962.0
92010720.0						DRIBBLE	201962.0
92010760.0	DRIVE					DRIBBLE	201962.0
92010800.0	DRIVE					DRIBBLE	201962.0
92010840.0	DRIVE					DRIBBLE	201962.0
92010880.0	DRIVE					DRIBBLE	201962.0
92010920.0	DRIVE					DRIBBLE	201962.0
92010960.0	DRIVE					DRIBBLE	201962.0
92011000.0	DRIVE					DRIBBLE	201962.0
92011040.0	DRIVE					DRIBBLE	201962.0
92011080.0	DRIVE					DRIBBLE	201962.0
92011120.0	DRIVE					DRIBBLE	201962.0
92011160.0	DRIVE					DRIBBLE	201962.0
92011200.0	DRIVE					DRIBBLE	201962.0
92011240.0	DRIVE					DRIBBLE	201962.0
92011280.0	DRIVE					DRIBBLE	201962.0
92011320.0	DRIVE					DRIBBLE	201962.0
92011360.0	DRIVE					DRIBBLE	201962.0
92011400.0	DRIVE					DRIBBLE	201962.0
92011440.0	DRIVE					DRIBBLE	201962.0
92011480.0	DRIVE					DRIBBLE	201962.0
92011520.0	DRIVE					DRIBBLE	201962.0
92011560.0	DRIVE					DRIBBLE	201962.0
92011600.0	DRIVE					DRIBBLE	201962.0
92011640.0	DRIVE					DRIBBLE	201962.0
92011680.0	DRIVE					DRIBBLE	201962.0
92011720.0	DRIVE					DRIBBLE	201962.0
92011760.0	DRIVE					DRIBBLE	201962.0
92011800.0	DRIVE					DRIBBLE	201962.0
92011840.0	DRIVE					DRIBBLE	201962.0
92011880.0						DRIBBLE	201962.0
92011920.0						DRIBBLE	201962.0
92011960.0						PASS	201962.0
92012000.0						PASS	201962.0
92012040.0						PASS	201962.0
92012080.0						PASS	201962.0
92012120.0						PASS	201962.0
92012160.0						PASS	201962.0
92012200.0						PASS	201962.0
92012240.0						PASS	201962.0
92012280.0						PASS	201962.0
92012320.0						PASS	201962.0
92012360.0						PASS	201962.0
92012400.0						PASS	201962.0
92012440.0						PASS	201962.0
92012480.0						PASS	201962.0
92012520.0						PASS	201962.0
92012560.0						PASS	201962.0
92012600.0						PASS	201962.0
92012640.0						PASS	201962.0
92012680.0						PASS	202397.0
92012720.0						PASS	202397.0
92012760.0						PASS	202397.0
92012800.0						PASS	202397.0
92012840.0						PASS	202397.0
92012880.0						PASS	202397.0
92012920.0						PASS	202397.0
92012960.0						PASS	202397.0
92013000.0						PASS	202397.0
92013040.0						PASS	202397.0
92013080.0						PASS	202397.0
92013120.0						HOLD	202397.0
92013160.0						HOLD	202397.0
92013200.0						HOLD	202397.0
92013240.0						HOLD	202397.0
92013280.0						HOLD	202397.0
92013320.0						HOLD	202397.0
92013360.0						HOLD	202397.0
92013400.0						HOLD	202397.0
92013440.0						HOLD	202397.0
92013480.0						HOLD	202397.0
92013520.0						HOLD	202397.0
92013560.0						HOLD	202397.0
92013600.0						HOLD	202397.0
92013640.0						HOLD	202397.0
92013680.0						HOLD	202397.0
92013720.0						HOLD	202397.0
92013760.0						HOLD	202397.0
92013800.0						HOLD	202397.0
92013840.0						MISSED SHOT	202397.0
