# Supplementary material for: Modeling the formation of defensive gaps in basketball: Cutting on a teammate’s drive
Source: PLoS One. 2023 Feb 7;18(2):e0281467. doi: 10.1371/journal.pone.0281467 (PMC9904462; doi:10.1371/journal.pone.0281467)
Supplement: S1 File — Contains action/event labels for the 462 analyzed sequences used in the paper. With the help of the gameIDs and times (last 8 digits of the real time entries), it can be bound to the raw SportVU data available online: https://github.com/linouk23/NBA-Player-Movements/tree/master/data/2016.NBA.Raw.SportVU.Game.Logs. (ZIP) [file pone.0281467.s031.zip › 0021500119_97042024-97054184.csv]

Unnamed: 0	2207.0	200745.0	201961.0	201572.0	203499.0	EVENT	BALL_HANDLER
97042024.0						DRIBBLE	2207.0
97042064.0						DRIBBLE	2207.0
97042104.0						DRIBBLE	2207.0
97042144.0						DRIBBLE	2207.0
97042184.0						DRIBBLE	2207.0
97042224.0						DRIBBLE	2207.0
97042264.0						DRIBBLE	2207.0
97042304.0						DRIBBLE	2207.0
97042344.0						DRIBBLE	2207.0
97042384.0						DRIBBLE	2207.0
97042424.0						DRIBBLE	2207.0
97042464.0						DRIBBLE	2207.0
97042504.0				CUT		DRIBBLE	2207.0
97042544.0				CUT		DRIBBLE	2207.0
97042584.0				CUT		DRIBBLE	2207.0
97042624.0				CUT		DRIBBLE	2207.0
97042664.0				CUT		DRIBBLE	2207.0
97042704.0				CUT		DRIBBLE	2207.0
97042744.0				CUT		DRIBBLE	2207.0
97042784.0				CUT		DRIBBLE	2207.0
97042824.0				CUT		DRIBBLE	2207.0
97042864.0				CUT		DRIBBLE	2207.0
97042904.0				CUT		DRIBBLE	2207.0
97042944.0				CUT		DRIBBLE	2207.0
97042984.0				CUT		DRIBBLE	2207.0
97043024.0				CUT		DRIBBLE	2207.0
97043064.0				CUT		DRIBBLE	2207.0
97043104.0				CUT		DRIBBLE	2207.0
97043144.0				CUT		DRIBBLE	2207.0
97043184.0				CUT		DRIBBLE	2207.0
97043224.0				CUT		DRIBBLE	2207.0
97043264.0				CUT		DRIBBLE	2207.0
97043304.0				CUT		DRIBBLE	2207.0
97043344.0				CUT		DRIBBLE	2207.0
97043384.0				CUT		DRIBBLE	2207.0
97043424.0				CUT		DRIBBLE	2207.0
97043464.0				CUT		DRIBBLE	2207.0
97043504.0				CUT		DRIBBLE	2207.0
97043544.0				CUT		DRIBBLE	2207.0
97043584.0				CUT		DRIBBLE	2207.0
97043624.0				CUT		DRIBBLE	2207.0
97043664.0				CUT		DRIBBLE	2207.0
97043704.0				CUT		DRIBBLE	2207.0
97043744.0				CUT		DRIBBLE	2207.0
97043784.0				CUT		DRIBBLE	2207.0
97043824.0				CUT		DRIBBLE	2207.0
97043864.0				CUT		DRIBBLE	2207.0
97043904.0				CUT		DRIBBLE	2207.0
97043944.0				CUT		DRIBBLE	2207.0
97043984.0				CUT		DRIBBLE	2207.0
97044024.0				CUT		PASS	2207.0
97044064.0				CUT		PASS	2207.0
97044104.0				CUT		PASS	2207.0
97044144.0				CUT		PASS	2207.0
97044184.0				CUT		PASS	2207.0
97044224.0				CUT		PASS	2207.0
97044264.0						PASS	2207.0
97044304.0						PASS
97044344.0						PASS
97044384.0						PASS
97044424.0						PASS
97044464.0						PASS
97044504.0						PASS	203499.0
97044544.0						PASS	203499.0
97044584.0						PASS	203499.0
97044624.0						PASS	203499.0
97044664.0						PASS	203499.0
97044704.0						PASS	203499.0
97044744.0						PASS	203499.0
97044784.0						PASS	203499.0
97044824.0						HOLD	203499.0
97044864.0						HOLD	203499.0
97044904.0						HOLD	203499.0
97044944.0						HOLD	203499.0
97044984.0						HOLD	203499.0
97045024.0						HOLD	203499.0
97045064.0						PASS	203499.0
97045104.0						PASS	203499.0
97045144.0						PASS	203499.0
97045184.0						PASS	203499.0
97045224.0						PASS	203499.0
97045264.0						PASS	203499.0
97045304.0						PASS	203499.0
97045344.0						PASS
97045384.0						PASS
97045424.0						PASS
97045464.0						PASS
97045504.0						PASS
97045544.0						PASS
97045584.0						PASS	2207.0
97045624.0						PASS	2207.0
97045664.0						PASS	2207.0
97045704.0						PASS	2207.0
97045744.0						PASS	2207.0
97045784.0						PASS	2207.0
97045824.0						PASS	2207.0
97045864.0						PASS	2207.0
97045904.0						PASS	2207.0
97045944.0						PASS	2207.0
97045984.0						PASS	2207.0
97046024.0						PASS	2207.0
97046064.0						PASS	2207.0
97046104.0						DRIBBLE	2207.0
97046144.0						DRIBBLE	2207.0
97046184.0						DRIBBLE	2207.0
97046224.0						DRIBBLE	2207.0
97046264.0						DRIBBLE	2207.0
97046304.0						DRIBBLE	2207.0
97046344.0						DRIBBLE	2207.0
97046384.0						DRIBBLE	2207.0
97046424.0						DRIBBLE	2207.0
97046464.0						DRIBBLE	2207.0
97046504.0						DRIBBLE	2207.0
97046544.0						DRIBBLE	2207.0
97046584.0						DRIBBLE	2207.0
97046624.0						DRIBBLE	2207.0
97046664.0						DRIBBLE	2207.0
97046704.0						DRIBBLE	2207.0
97046744.0						DRIBBLE	2207.0
97046784.0						DRIBBLE	2207.0
97046824.0						DRIBBLE	2207.0
97046864.0						DRIBBLE	2207.0
97046904.0						DRIBBLE	2207.0
97046944.0						DRIBBLE	2207.0
97046984.0						DRIBBLE	2207.0
97047024.0						DRIBBLE	2207.0
97047064.0						DRIBBLE	2207.0
97047104.0						DRIBBLE	2207.0
97047144.0						DRIBBLE	2207.0
97047184.0						DRIBBLE	2207.0
97047224.0						DRIBBLE	2207.0
97047264.0						DRIBBLE	2207.0
97047304.0						DRIBBLE	2207.0
97047344.0						DRIBBLE	2207.0
97047384.0						DRIBBLE	2207.0
97047424.0						DRIBBLE	2207.0
97047464.0						DRIBBLE	2207.0
97047504.0						DRIBBLE	2207.0
97047544.0						DRIBBLE	2207.0
97047584.0						DRIBBLE	2207.0
97047624.0						DRIBBLE	2207.0
97047664.0						DRIBBLE	2207.0
97047704.0						DRIBBLE	2207.0
97047744.0						DRIBBLE	2207.0
97047784.0						DRIBBLE	2207.0
97047824.0						DRIBBLE	2207.0
97047864.0						DRIBBLE	2207.0
97047904.0						DRIBBLE	2207.0
97047944.0						DRIBBLE	2207.0
97047984.0						DRIBBLE	2207.0
97048024.0						DRIBBLE	2207.0
97048064.0						DRIBBLE	2207.0
97048104.0						DRIBBLE	2207.0
97048144.0						DRIBBLE	2207.0
97048184.0						DRIBBLE	2207.0
97048224.0						DRIBBLE	2207.0
97048264.0						DRIBBLE	2207.0
97048304.0						DRIBBLE	2207.0
97048344.0						DRIBBLE	2207.0
97048384.0						DRIBBLE	2207.0
97048424.0						DRIBBLE	2207.0
97048464.0						DRIBBLE	2207.0
97048504.0						DRIBBLE	2207.0
97048544.0						DRIBBLE	2207.0
97048584.0						DRIBBLE	2207.0
97048624.0						DRIBBLE	2207.0
97048664.0						DRIBBLE	2207.0
97048704.0						DRIBBLE	2207.0
97048744.0						DRIBBLE	2207.0
97048784.0						DRIBBLE	2207.0
97048824.0						DRIBBLE	2207.0
97048864.0						DRIBBLE	2207.0
97048904.0						DRIBBLE	2207.0
97048944.0						DRIBBLE	2207.0
97048984.0						DRIBBLE	2207.0
97049024.0						DRIBBLE	2207.0
97049064.0						DRIBBLE	2207.0
97049104.0						DRIBBLE	2207.0
97049144.0						DRIBBLE	2207.0
97049184.0						DRIBBLE	2207.0
97049224.0						DRIBBLE	2207.0
97049264.0						DRIBBLE	2207.0
97049304.0						DRIBBLE	2207.0
97049344.0						DRIBBLE	2207.0
97049384.0						DRIBBLE	2207.0
97049424.0						DRIBBLE	2207.0
97049464.0						DRIBBLE	2207.0
97049504.0						DRIBBLE	2207.0
97049544.0						DRIBBLE	2207.0
97049584.0						DRIBBLE	2207.0
97049624.0						DRIBBLE	2207.0
97049664.0						DRIBBLE	2207.0
97049704.0						DRIBBLE	2207.0
97049744.0						DRIBBLE	2207.0
97049784.0						DRIBBLE	2207.0
97049824.0						DRIBBLE	2207.0
97049864.0						DRIBBLE	2207.0
97049904.0						DRIBBLE	2207.0
97049944.0						DRIBBLE	2207.0
97049984.0						DRIBBLE	2207.0
97050024.0						DRIBBLE	2207.0
97050064.0						DRIBBLE	2207.0
97050104.0						DRIBBLE	2207.0
97050144.0	DRIVE					DRIBBLE	2207.0
97050184.0	DRIVE					DRIBBLE	2207.0
97050224.0	DRIVE					DRIBBLE	2207.0
97050264.0	DRIVE					DRIBBLE	2207.0
97050304.0	DRIVE					DRIBBLE	2207.0
97050344.0	DRIVE					DRIBBLE	2207.0
97050384.0	DRIVE					DRIBBLE	2207.0
97050424.0	DRIVE					DRIBBLE	2207.0
97050464.0	DRIVE					DRIBBLE	2207.0
97050504.0	DRIVE					DRIBBLE	2207.0
97050544.0	DRIVE					DRIBBLE	2207.0
97050584.0	DRIVE					DRIBBLE	2207.0
97050624.0	DRIVE					DRIBBLE	2207.0
97050664.0	DRIVE					DRIBBLE	2207.0
97050704.0	DRIVE					DRIBBLE	2207.0
97050744.0	DRIVE					DRIBBLE	2207.0
97050784.0	DRIVE					DRIBBLE	2207.0
97050824.0	DRIVE					DRIBBLE	2207.0
97050864.0	DRIVE					DRIBBLE	2207.0
97050904.0	DRIVE					DRIBBLE	2207.0
97050944.0	DRIVE					DRIBBLE	2207.0
97050984.0	DRIVE					DRIBBLE	2207.0
97051024.0	DRIVE					DRIBBLE	2207.0
97051064.0	DRIVE					DRIBBLE	2207.0
97051104.0	DRIVE					DRIBBLE	2207.0
97051144.0	DRIVE					DRIBBLE	2207.0
97051184.0	DRIVE					DRIBBLE	2207.0
97051224.0	DRIVE					DRIBBLE	2207.0
97051264.0	DRIVE					DRIBBLE	2207.0
97051304.0	DRIVE					DRIBBLE	2207.0
97051344.0						DRIBBLE	2207.0
97051384.0						DRIBBLE	2207.0
97051424.0						DRIBBLE	2207.0
97051464.0						DRIBBLE	2207.0
97051504.0						DRIBBLE	2207.0
97051544.0						DRIBBLE	2207.0
97051584.0						DRIBBLE	2207.0
97051624.0						DRIBBLE	2207.0
97051664.0						DRIBBLE	2207.0
97051704.0						DRIBBLE	2207.0
97051744.0						DRIBBLE	2207.0
97051784.0						DRIBBLE	2207.0
97051824.0						DRIBBLE	2207.0
97051864.0						DRIBBLE	2207.0
97051904.0						DRIBBLE	2207.0
97051944.0						DRIBBLE	2207.0
97051984.0						DRIBBLE	2207.0
97052024.0						DRIBBLE	2207.0
97052064.0						DRIBBLE	2207.0
97052104.0						DRIBBLE	2207.0
97052144.0						DRIBBLE	2207.0
97052184.0						DRIBBLE	2207.0
97052224.0						DRIBBLE	2207.0
97052264.0						DRIBBLE	2207.0
97052304.0						DRIBBLE	2207.0
97052344.0						DRIBBLE	2207.0
97052384.0						DRIBBLE	2207.0
97052424.0						DRIBBLE	2207.0
97052464.0						DRIBBLE	2207.0
97052504.0						DRIBBLE	2207.0
97052544.0						DRIBBLE	2207.0
97052584.0						DRIBBLE	2207.0
97052624.0						DRIBBLE	2207.0
97052664.0						DRIBBLE	2207.0
97052704.0						DRIBBLE	2207.0
97052744.0						DRIBBLE	2207.0
97052784.0						DRIBBLE	2207.0
97052824.0						DRIBBLE	2207.0
97052864.0						DRIBBLE	2207.0
97052904.0						DRIBBLE	2207.0
97052944.0						DRIBBLE	2207.0
97052984.0						DRIBBLE	2207.0
97053024.0						DRIBBLE	2207.0
97053064.0						DRIBBLE	2207.0
97053104.0						DRIBBLE PASS	2207.0
97053144.0						DRIBBLE PASS	2207.0
97053184.0						DRIBBLE PASS	2207.0
97053224.0						DRIBBLE PASS	2207.0
97053264.0						DRIBBLE PASS	2207.0
97053304.0						DRIBBLE PASS	2207.0
97053344.0						DRIBBLE PASS	2207.0
97053384.0						DRIBBLE PASS	2207.0
97053424.0						DRIBBLE PASS	2207.0
97053464.0						DRIBBLE PASS	2207.0
97053504.0						DRIBBLE PASS	2207.0
97053544.0						DRIBBLE PASS	2207.0
97053584.0						DRIBBLE PASS	2207.0
97053624.0						DRIBBLE PASS
97053664.0						DRIBBLE PASS
97053704.0						DRIBBLE PASS
97053744.0						DRIBBLE PASS	200745.0
97053784.0						DRIBBLE PASS	200745.0
97053824.0						DRIBBLE PASS	200745.0
97053864.0						DRIBBLE PASS	200745.0
97053904.0						DRIBBLE PASS	200745.0
97053944.0						DRIBBLE PASS	200745.0
97053984.0						DRIBBLE PASS	200745.0
97054024.0						DRIBBLE PASS	200745.0
97054064.0						DRIBBLE PASS	200745.0
97054104.0						HOLD	200745.0
97054144.0						HOLD	200745.0
97054184.0						MADE SHOT	200745.0
