# Supplementary material for: Modeling the formation of defensive gaps in basketball: Cutting on a teammate’s drive
Source: PLoS One. 2023 Feb 7;18(2):e0281467. doi: 10.1371/journal.pone.0281467 (PMC9904462; doi:10.1371/journal.pone.0281467)
Supplement: S1 File — Contains action/event labels for the 462 analyzed sequences used in the paper. With the help of the gameIDs and times (last 8 digits of the real time entries), it can be bound to the raw SportVU data available online: https://github.com/linouk23/NBA-Player-Movements/tree/master/data/2016.NBA.Raw.SportVU.Game.Logs. (ZIP) [file pone.0281467.s031.zip › 0021500125_77638824-77644504.csv]

Unnamed: 0	708.0	2419.0	203897.0	203952.0	1626157.0	EVENT	BALL_HANDLER
77638824.0						PASS	203897.0
77638864.0						PASS	203897.0
77638904.0						PASS	203897.0
77638944.0						PASS	203897.0
77638984.0						PASS	203897.0
77639024.0						PASS	203897.0
77639064.0						PASS	203897.0
77639104.0						PASS	203897.0
77639144.0						PASS	203897.0
77639184.0						PASS	203897.0
77639224.0						PASS	203952.0
77639264.0						PASS	203952.0
77639304.0						PASS	203952.0
77639344.0						PASS	203952.0
77639384.0						PASS	203952.0
77639424.0						PASS	203952.0
77639464.0						PASS	203952.0
77639504.0						PASS	203952.0
77639544.0						PASS	203952.0
77639584.0						PASS	203952.0
77639624.0						PASS	203952.0
77639664.0						PASS	203952.0
77639704.0						PASS	203952.0
77639744.0						PASS	203952.0
77639784.0						PASS	203952.0
77639824.0						PASS	203952.0
77639864.0						PASS	203952.0
77639904.0						DRIBBLE	203952.0
77639944.0						DRIBBLE	203952.0
77639984.0						DRIBBLE	203952.0
77640024.0						DRIBBLE	203952.0
77640064.0						DRIBBLE	203952.0
77640104.0						DRIBBLE	203952.0
77640144.0						DRIBBLE	203952.0
77640184.0						DRIBBLE	203952.0
77640224.0						DRIBBLE	203952.0
77640264.0						DRIBBLE	203952.0
77640304.0						DRIBBLE	203952.0
77640344.0						DRIBBLE	203952.0
77640384.0						DRIBBLE	203952.0
77640424.0						DRIBBLE	203952.0
77640464.0						DRIBBLE	203952.0
77640504.0						DRIBBLE	203952.0
77640544.0						DRIBBLE	203952.0
77640584.0						DRIBBLE	203952.0
77640624.0						DRIBBLE	203952.0
77640664.0						DRIBBLE	203952.0
77640704.0						DRIBBLE	203952.0
77640744.0						DRIBBLE	203952.0
77640784.0						DRIBBLE	203952.0
77640824.0						DRIBBLE	203952.0
77640864.0						DRIBBLE	203952.0
77640904.0						DRIBBLE	203952.0
77640944.0						DRIBBLE	203952.0
77640984.0						DRIBBLE	203952.0
77641024.0						DRIBBLE	203952.0
77641064.0						DRIBBLE	203952.0
77641104.0						DRIBBLE	203952.0
77641144.0						DRIBBLE	203952.0
77641184.0						DRIBBLE	203952.0
77641224.0						DRIBBLE	203952.0
77641264.0						DRIBBLE	203952.0
77641304.0						DRIBBLE	203952.0
77641344.0						DRIBBLE	203952.0
77641384.0						DRIBBLE	203952.0
77641424.0				DRIVE		DRIBBLE	203952.0
77641464.0				DRIVE		DRIBBLE	203952.0
77641504.0				DRIVE		DRIBBLE	203952.0
77641544.0				DRIVE		DRIBBLE	203952.0
77641584.0				DRIVE		DRIBBLE	203952.0
77641624.0				DRIVE		DRIBBLE	203952.0
77641664.0				DRIVE		DRIBBLE	203952.0
77641704.0				DRIVE		DRIBBLE	203952.0
77641744.0				DRIVE		DRIBBLE	203952.0
77641784.0				DRIVE		DRIBBLE	203952.0
77641824.0				DRIVE		DRIBBLE	203952.0
77641864.0				DRIVE		DRIBBLE	203952.0
77641904.0				DRIVE		DRIBBLE	203952.0
77641944.0				DRIVE		DRIBBLE	203952.0
77641984.0				DRIVE		DRIBBLE	203952.0
77642024.0				DRIVE		DRIBBLE	203952.0
77642064.0				DRIVE		DRIBBLE	203952.0
77642104.0				DRIVE		DRIBBLE	203952.0
77642144.0				DRIVE		DRIBBLE	203952.0
77642184.0				DRIVE		DRIBBLE	203952.0
77642224.0				DRIVE		DRIBBLE	203952.0
77642264.0				DRIVE		DRIBBLE	203952.0
77642304.0				DRIVE		DRIBBLE	203952.0
77642344.0				DRIVE		DRIBBLE	203952.0
77642384.0				DRIVE		DRIBBLE	203952.0
77642424.0				DRIVE		DRIBBLE	203952.0
77642464.0				DRIVE		DRIBBLE	203952.0
77642504.0				DRIVE		DRIBBLE	203952.0
77642544.0				DRIVE		DRIBBLE	203952.0
77642584.0				DRIVE		DRIBBLE	203952.0
77642624.0				DRIVE		DRIBBLE	203952.0
77642664.0				DRIVE		DRIBBLE	203952.0
77642704.0				DRIVE		DRIBBLE	203952.0
77642744.0				DRIVE		DRIBBLE	203952.0
77642784.0				DRIVE		DRIBBLE	203952.0
77642824.0				DRIVE		DRIBBLE	203952.0
77642864.0				DRIVE		DRIBBLE	203952.0
77642904.0				DRIVE		DRIBBLE	203952.0
77642944.0				DRIVE		DRIBBLE	203952.0
77642984.0				DRIVE		DRIBBLE	203952.0
77643024.0						PASS	203952.0
77643064.0						PASS	203952.0
77643104.0						PASS	203952.0
77643144.0						PASS	203952.0
77643184.0						PASS	203952.0
77643224.0						PASS	203952.0
77643264.0						PASS	203952.0
77643304.0						PASS
77643344.0						PASS
77643384.0						PASS
77643424.0						PASS
77643464.0						PASS
77643504.0						PASS
77643544.0						PASS
77643584.0						PASS
77643624.0						PASS
77643664.0						PASS
77643704.0						PASS
77643744.0						PASS
77643784.0						PASS
77643824.0						PASS	2419.0
77643864.0		CUT				PASS	2419.0
77643904.0		CUT				PASS	2419.0
77643944.0		CUT				PASS	2419.0
77643984.0		CUT				PASS	2419.0
77644024.0		CUT				PASS	2419.0
77644064.0		CUT				PASS	2419.0
77644104.0						HOLD	2419.0
77644144.0						HOLD	2419.0
77644184.0						HOLD	2419.0
77644224.0						HOLD	2419.0
77644264.0						HOLD	2419.0
77644304.0						HOLD	2419.0
77644344.0						HOLD	2419.0
77644384.0						HOLD	2419.0
77644424.0						HOLD	2419.0
77644464.0						HOLD	2419.0
77644504.0						MADE SHOT	2419.0
