# Supplementary material for: Modeling the formation of defensive gaps in basketball: Cutting on a teammate’s drive
Source: PLoS One. 2023 Feb 7;18(2):e0281467. doi: 10.1371/journal.pone.0281467 (PMC9904462; doi:10.1371/journal.pone.0281467)
Supplement: S1 File — Contains action/event labels for the 462 analyzed sequences used in the paper. With the help of the gameIDs and times (last 8 digits of the real time entries), it can be bound to the raw SportVU data available online: https://github.com/linouk23/NBA-Player-Movements/tree/master/data/2016.NBA.Raw.SportVU.Game.Logs. (ZIP) [file pone.0281467.s031.zip › 0021500126_93899168-93902768.csv]

Unnamed: 0	201603.0	202339.0	203458.0	203141.0	203933.0	EVENT	BALL_HANDLER
93899168.0						PASS	202339.0
93899208.0						PASS	202339.0
93899248.0						PASS	202339.0
93899288.0						PASS	202339.0
93899328.0						PASS	202339.0
93899368.0						PASS	202339.0
93899408.0						PASS	202339.0
93899448.0						PASS	202339.0
93899488.0						PASS	202339.0
93899528.0						PASS	202339.0
93899568.0						PASS	202339.0
93899608.0						PASS	203141.0
93899648.0						PASS	203141.0
93899688.0						PASS	203141.0
93899728.0						PASS	203141.0
93899768.0						PASS	203141.0
93899808.0						DRIBBLE	203141.0
93899848.0						DRIBBLE	203141.0
93899888.0						DRIBBLE	203141.0
93899928.0						DRIBBLE	203141.0
93899968.0						DRIBBLE	203141.0
93900008.0						DRIBBLE	203141.0
93900048.0						DRIBBLE	203141.0
93900088.0						DRIBBLE	203141.0
93900128.0						DRIBBLE	203141.0
93900168.0						DRIBBLE	203141.0
93900208.0						DRIBBLE	203141.0
93900248.0						DRIBBLE	203141.0
93900288.0						DRIBBLE	203141.0
93900328.0				DRIVE		DRIBBLE	203141.0
93900368.0				DRIVE		DRIBBLE	203141.0
93900408.0				DRIVE		DRIBBLE	203141.0
93900448.0				DRIVE		DRIBBLE	203141.0
93900488.0				DRIVE		DRIBBLE	203141.0
93900528.0				DRIVE		DRIBBLE	203141.0
93900568.0			CUT	DRIVE		DRIBBLE	203141.0
93900608.0			CUT	DRIVE		DRIBBLE	203141.0
93900648.0			CUT	DRIVE		DRIBBLE	203141.0
93900688.0			CUT	DRIVE		DRIBBLE	203141.0
93900728.0			CUT	DRIVE		DRIBBLE	203141.0
93900768.0			CUT	DRIVE		DRIBBLE	203141.0
93900808.0			CUT	DRIVE		DRIBBLE	203141.0
93900848.0			CUT	DRIVE		DRIBBLE	203141.0
93900888.0			CUT	DRIVE		DRIBBLE	203141.0
93900928.0			CUT	DRIVE		DRIBBLE	203141.0
93900968.0			CUT	DRIVE		DRIBBLE	203141.0
93901008.0			CUT	DRIVE		DRIBBLE	203141.0
93901048.0			CUT	DRIVE		DRIBBLE	203141.0
93901088.0			CUT	DRIVE		DRIBBLE	203141.0
93901128.0			CUT	DRIVE		DRIBBLE	203141.0
93901168.0			CUT	DRIVE		DRIBBLE	203141.0
93901208.0			CUT	DRIVE		DRIBBLE	203141.0
93901248.0			CUT	DRIVE		DRIBBLE	203141.0
93901288.0			CUT	DRIVE		DRIBBLE	203141.0
93901328.0			CUT	DRIVE		DRIBBLE	203141.0
93901368.0			CUT	DRIVE		DRIBBLE	203141.0
93901408.0			CUT	DRIVE		DRIBBLE	203141.0
93901448.0			CUT	DRIVE		DRIBBLE	203141.0
93901488.0			CUT	DRIVE		DRIBBLE	203141.0
93901528.0			CUT	DRIVE		DRIBBLE	203141.0
93901568.0			CUT	DRIVE		DRIBBLE	203141.0
93901608.0			CUT	DRIVE		DRIBBLE	203141.0
93901648.0			CUT	DRIVE		DRIBBLE	203141.0
93901688.0			CUT	DRIVE		DRIBBLE	203141.0
93901728.0			CUT	DRIVE		DRIBBLE	203141.0
93901768.0			CUT	DRIVE		DRIBBLE	203141.0
93901808.0			CUT			PASS	203141.0
93901848.0			CUT-SCR			PASS	203141.0
93901888.0			CUT-SCR			PASS	203141.0
93901928.0			CUT-SCR			PASS	203141.0
93901968.0			CUT-SCR			PASS	203141.0
93902008.0			CUT-SCR			PASS	203141.0
93902048.0			CUT-SCR			PASS	203141.0
93902088.0			CUT-SCR			PASS	203141.0
93902128.0			CUT-SCR			PASS	203141.0
93902168.0			CUT-SCR			PASS	203141.0
93902208.0			CUT			PASS	203458.0
93902248.0			CUT			PASS	203458.0
93902288.0			CUT			PASS	203458.0
93902328.0			CUT			PASS	203458.0
93902368.0			CUT			PASS	203458.0
93902408.0			CUT			PASS	203458.0
93902448.0			CUT			PASS	203458.0
93902488.0			CUT			PASS	203458.0
93902528.0						PASS	203458.0
93902568.0						PASS	203458.0
93902608.0						HOLD	203458.0
93902648.0						HOLD	203458.0
93902688.0						HOLD	203458.0
93902728.0						HOLD	203458.0
93902768.0						MADE SHOT	203458.0
