# Supplementary material for: Modeling the formation of defensive gaps in basketball: Cutting on a teammate’s drive
Source: PLoS One. 2023 Feb 7;18(2):e0281467. doi: 10.1371/journal.pone.0281467 (PMC9904462; doi:10.1371/journal.pone.0281467)
Supplement: S1 File — Contains action/event labels for the 462 analyzed sequences used in the paper. With the help of the gameIDs and times (last 8 digits of the real time entries), it can be bound to the raw SportVU data available online: https://github.com/linouk23/NBA-Player-Movements/tree/master/data/2016.NBA.Raw.SportVU.Game.Logs. (ZIP) [file pone.0281467.s031.zip › 0021500127_67106404-67119600.csv]

Unnamed: 0	1889.0	202357.0	203498.0	203897.0	203952.0	EVENT	BALL_HANDLER
67106404.0						DRIBBLE	1889.0
67106444.0						DRIBBLE	1889.0
67106484.0						DRIBBLE	1889.0
67106524.0						DRIBBLE	1889.0
67106564.0						DRIBBLE	1889.0
67106604.0						DRIBBLE	1889.0
67106644.0						DRIBBLE	1889.0
67106684.0						DRIBBLE	1889.0
67106724.0						DRIBBLE	1889.0
67106764.0						DRIBBLE	1889.0
67106804.0						DRIBBLE	1889.0
67106844.0						DRIBBLE	1889.0
67106884.0						DRIBBLE	1889.0
67106924.0						DRIBBLE	1889.0
67106964.0						DRIBBLE	1889.0
67107004.0						DRIBBLE	1889.0
67107044.0						DRIBBLE	1889.0
67107084.0						DRIBBLE	1889.0
67107124.0						DRIBBLE	1889.0
67107164.0						DRIBBLE	1889.0
67107200.0						DRIBBLE	1889.0
67107244.0						DRIBBLE	1889.0
67107284.0						DRIBBLE	1889.0
67107324.0						DRIBBLE	1889.0
67107364.0						DRIBBLE	1889.0
67107404.0						DRIBBLE	1889.0
67107444.0						DRIBBLE	1889.0
67107480.0						DRIBBLE	1889.0
67107524.0						DRIBBLE	1889.0
67107564.0						DRIBBLE	1889.0
67107604.0						DRIBBLE	1889.0
67107644.0						DRIBBLE	1889.0
67107684.0						DRIBBLE	1889.0
67107724.0						DRIBBLE	1889.0
67107760.0						DRIBBLE	1889.0
67107804.0						DRIBBLE	1889.0
67107844.0						DRIBBLE	1889.0
67107880.0						DRIBBLE	1889.0
67107924.0						DRIBBLE	1889.0
67107964.0						DRIBBLE	1889.0
67108000.0						DRIBBLE	1889.0
67108044.0						DRIBBLE	1889.0
67108080.0						DRIBBLE	1889.0
67108120.0						DRIBBLE	1889.0
67108160.0						DRIBBLE	1889.0
67108200.0						DRIBBLE	1889.0
67108240.0						DRIBBLE	1889.0
67108280.0						DRIBBLE	1889.0
67108320.0						DRIBBLE	1889.0
67108360.0						DRIBBLE	1889.0
67108400.0						DRIBBLE	1889.0
67108444.0						DRIBBLE	1889.0
67108484.0						DRIBBLE	1889.0
67108520.0						DRIBBLE	1889.0
67108560.0						DRIBBLE	1889.0
67108600.0						DRIBBLE	1889.0
67108644.0						DRIBBLE	1889.0
67108684.0						DRIBBLE	1889.0
67108724.0						DRIBBLE	1889.0
67108764.0						DRIBBLE	1889.0
67108804.0						DRIBBLE	1889.0
67108844.0						DRIBBLE	1889.0
67108880.0						DRIBBLE	1889.0
67108920.0						DRIBBLE	1889.0
67108960.0						DRIBBLE	1889.0
67109000.0						DRIBBLE	1889.0
67109040.0						DRIBBLE	1889.0
67109080.0						DRIBBLE	1889.0
67109120.0						DRIBBLE	1889.0
67109160.0					CUT-SCR	DRIBBLE	1889.0
67109200.0					CUT-SCR	DRIBBLE	1889.0
67109240.0					CUT-SCR	DRIBBLE	1889.0
67109280.0					CUT-SCR	DRIBBLE	1889.0
67109320.0					CUT-SCR	DRIBBLE	1889.0
67109360.0					CUT-SCR	DRIBBLE	1889.0
67109400.0					CUT-SCR	DRIBBLE	1889.0
67109440.0					CUT-SCR	DRIBBLE	1889.0
67109480.0					CUT-SCR	DRIBBLE	1889.0
67109520.0					CUT-SCR	DRIBBLE	1889.0
67109560.0					CUT-SCR	DRIBBLE	1889.0
67109600.0					CUT-SCR	DRIBBLE	1889.0
67109640.0					CUT-SCR	DRIBBLE	1889.0
67109680.0					CUT-SCR	DRIBBLE	1889.0
67109720.0					CUT-SCR	DRIBBLE	1889.0
67109760.0					CUT-SCR	DRIBBLE	1889.0
67109800.0					CUT-SCR	DRIBBLE	1889.0
67109840.0					CUT-SCR	DRIBBLE	1889.0
67109888.0					CUT-SCR	DRIBBLE	1889.0
67109920.0					CUT-SCR	DRIBBLE	1889.0
67109960.0					CUT-SCR	DRIBBLE	1889.0
67110000.0					CUT-SCR	DRIBBLE	1889.0
67110040.0					CUT-SCR	DRIBBLE	1889.0
67110080.0						DRIBBLE	1889.0
67110128.0						DRIBBLE	1889.0
67110160.0						DRIBBLE	1889.0
67110200.0						DRIBBLE	1889.0
67110240.0						DRIBBLE	1889.0
67110280.0						DRIBBLE	1889.0
67110320.0						PASS	1889.0
67110360.0						PASS	1889.0
67110400.0						PASS	1889.0
67110440.0						PASS	1889.0
67110480.0						PASS	1889.0
67110520.0						PASS	1889.0
67110560.0						PASS	1889.0
67110600.0						PASS	1889.0
67110640.0						PASS	1889.0
67110680.0						PASS	1889.0
67110720.0						PASS	1889.0
67110768.0						PASS	1889.0
67110800.0						PASS	1889.0
67110840.0						PASS	1889.0
67110880.0						PASS	1889.0
67110920.0						PASS	1889.0
67110960.0						PASS	202357.0
67111000.0						PASS	202357.0
67111040.0						PASS	202357.0
67111080.0						PASS	202357.0
67111120.0						PASS	202357.0
67111160.0						PASS	202357.0
67111200.0						PASS	202357.0
67111248.0						PASS	202357.0
67111280.0						PASS	202357.0
67111320.0						PASS	202357.0
67111360.0						PASS	202357.0
67111400.0						PASS	202357.0
67111440.0						PASS	202357.0
67111488.0						HOLD	202357.0
67111520.0						HOLD	202357.0
67111560.0						HOLD	202357.0
67111600.0						PASS	202357.0
67111640.0						PASS	202357.0
67111680.0						PASS	202357.0
67111720.0						PASS	202357.0
67111760.0						PASS	202357.0
67111800.0						PASS	202357.0
67111840.0						PASS	202357.0
67111880.0						PASS	202357.0
67111920.0						PASS	202357.0
67111960.0						PASS	202357.0
67112000.0						PASS	202357.0
67112040.0						PASS	202357.0
67112080.0						PASS	1889.0
67112120.0						PASS	1889.0
67112160.0						PASS	1889.0
67112200.0						PASS	1889.0
67112240.0						PASS	1889.0
67112280.0						PASS	1889.0
67112320.0						PASS	1889.0
67112360.0						PASS	1889.0
67112400.0						PASS	1889.0
67112440.0						PASS	1889.0
67112480.0						PASS	1889.0
67112520.0						PASS	1889.0
67112560.0						DRIBBLE	1889.0
67112600.0						DRIBBLE	1889.0
67112640.0						DRIBBLE	1889.0
67112680.0						DRIBBLE	1889.0
67112720.0						DRIBBLE	1889.0
67112760.0						DRIBBLE	1889.0
67112800.0						DRIBBLE	1889.0
67112840.0						DRIBBLE	1889.0
67112880.0						DRIBBLE	1889.0
67112920.0						DRIBBLE	1889.0
67112960.0						DRIBBLE	1889.0
67113000.0						DRIBBLE	1889.0
67113040.0						DRIBBLE	1889.0
67113088.0						DRIBBLE	1889.0
67113120.0						DRIBBLE	1889.0
67113160.0						DRIBBLE	1889.0
67113200.0						DRIBBLE	1889.0
67113240.0						DRIBBLE	1889.0
67113280.0						DRIBBLE	1889.0
67113320.0						DRIBBLE	1889.0
67113360.0						DRIBBLE	1889.0
67113400.0						DRIBBLE	1889.0
67113440.0						DRIBBLE	1889.0
67113480.0						DRIBBLE	1889.0
67113520.0						DRIBBLE	1889.0
67113560.0						DRIBBLE	1889.0
67113600.0						DRIBBLE	1889.0
67113640.0						DRIBBLE	1889.0
67113680.0						DRIBBLE	1889.0
67113720.0						DRIBBLE	1889.0
67113760.0						DRIBBLE	1889.0
67113800.0						DRIBBLE	1889.0
67113840.0						DRIBBLE	1889.0
67113888.0						DRIBBLE	1889.0
67113920.0						DRIBBLE	1889.0
67113960.0						DRIBBLE	1889.0
67114000.0						DRIBBLE	1889.0
67114040.0						DRIBBLE	1889.0
67114080.0						DRIBBLE	1889.0
67114120.0						DRIBBLE	1889.0
67114160.0						DRIBBLE	1889.0
67114200.0						DRIBBLE	1889.0
67114240.0						DRIBBLE	1889.0
67114280.0						DRIBBLE	1889.0
67114320.0						DRIBBLE	1889.0
67114360.0						DRIBBLE	1889.0
67114400.0						DRIBBLE	1889.0
67114440.0						DRIBBLE	1889.0
67114480.0						DRIBBLE	1889.0
67114520.0						DRIBBLE	1889.0
67114560.0						DRIBBLE	1889.0
67114600.0						DRIBBLE	1889.0
67114640.0						DRIBBLE	1889.0
67114680.0						DRIBBLE	1889.0
67114720.0						DRIBBLE	1889.0
67114760.0						DRIBBLE	1889.0
67114800.0						DRIBBLE	1889.0
67114840.0						DRIBBLE	1889.0
67114880.0						DRIBBLE	1889.0
67114920.0						DRIBBLE	1889.0
67114960.0						DRIBBLE	1889.0
67115000.0						DRIBBLE	1889.0
67115040.0						DRIBBLE	1889.0
67115080.0						DRIBBLE	1889.0
67115120.0						DRIBBLE	1889.0
67115160.0						DRIBBLE	1889.0
67115200.0						DRIBBLE	1889.0
67115240.0						DRIBBLE	1889.0
67115280.0						DRIBBLE	1889.0
67115320.0						DRIBBLE	1889.0
67115360.0						DRIBBLE	1889.0
67115400.0						DRIBBLE	1889.0
67115440.0						DRIBBLE	1889.0
67115480.0						DRIBBLE	1889.0
67115520.0						DRIBBLE	1889.0
67115560.0						DRIBBLE	1889.0
67115600.0						DRIBBLE	1889.0
67115640.0						DRIBBLE	1889.0
67115680.0						DRIBBLE	1889.0
67115720.0						DRIBBLE	1889.0
67115760.0						DRIBBLE	1889.0
67115800.0						DRIBBLE	1889.0
67115840.0	DRIVE					DRIBBLE	1889.0
67115880.0	DRIVE					DRIBBLE	1889.0
67115920.0	DRIVE					DRIBBLE	1889.0
67115960.0	DRIVE					DRIBBLE	1889.0
67116000.0	DRIVE					DRIBBLE	1889.0
67116040.0	DRIVE					DRIBBLE	1889.0
67116080.0	DRIVE					DRIBBLE	1889.0
67116120.0	DRIVE					DRIBBLE	1889.0
67116160.0	DRIVE					DRIBBLE	1889.0
67116208.0	DRIVE					DRIBBLE	1889.0
67116240.0	DRIVE					DRIBBLE	1889.0
67116288.0	DRIVE					DRIBBLE	1889.0
67116320.0	DRIVE					DRIBBLE	1889.0
67116368.0	DRIVE					DRIBBLE	1889.0
67116400.0	DRIVE					DRIBBLE	1889.0
67116448.0	DRIVE					DRIBBLE	1889.0
67116480.0	DRIVE					DRIBBLE	1889.0
67116528.0	DRIVE					DRIBBLE	1889.0
67116560.0	DRIVE					DRIBBLE	1889.0
67116608.0	DRIVE					DRIBBLE	1889.0
67116640.0	DRIVE					DRIBBLE	1889.0
67116688.0	DRIVE					DRIBBLE	1889.0
67116720.0	DRIVE					DRIBBLE	1889.0
67116768.0	DRIVE					DRIBBLE	1889.0
67116800.0	DRIVE					DRIBBLE	1889.0
67116848.0	DRIVE					DRIBBLE	1889.0
67116880.0	DRIVE					DRIBBLE	1889.0
67116928.0	DRIVE					DRIBBLE	1889.0
67116960.0	DRIVE					DRIBBLE	1889.0
67117008.0	DRIVE					DRIBBLE	1889.0
67117040.0	DRIVE				CUT	DRIBBLE	1889.0
67117080.0	DRIVE				CUT	DRIBBLE	1889.0
67117120.0	DRIVE				CUT	DRIBBLE	1889.0
67117168.0	DRIVE				CUT	DRIBBLE	1889.0
67117200.0	DRIVE				CUT	DRIBBLE	1889.0
67117240.0	DRIVE				CUT	DRIBBLE	1889.0
67117280.0	DRIVE				CUT	DRIBBLE	1889.0
67117328.0	DRIVE				CUT	DRIBBLE	1889.0
67117360.0	DRIVE				CUT	DRIBBLE	1889.0
67117400.0	DRIVE				CUT	DRIBBLE	1889.0
67117440.0	DRIVE				CUT	DRIBBLE	1889.0
67117480.0	DRIVE				CUT	DRIBBLE	1889.0
67117520.0	DRIVE				CUT	DRIBBLE	1889.0
67117568.0	DRIVE				CUT	DRIBBLE	1889.0
67117600.0	DRIVE		CUT		CUT	DRIBBLE	1889.0
67117640.0	DRIVE		CUT		CUT	DRIBBLE	1889.0
67117680.0	DRIVE		CUT		CUT	DRIBBLE	1889.0
67117720.0	DRIVE		CUT		CUT	DRIBBLE	1889.0
67117760.0	DRIVE		CUT		CUT	DRIBBLE	1889.0
67117808.0	DRIVE		CUT		CUT	DRIBBLE	1889.0
67117840.0	DRIVE		CUT		CUT	DRIBBLE	1889.0
67117888.0			CUT		CUT	PASS	1889.0
67117920.0			CUT		CUT	PASS	1889.0
67117960.0			CUT		CUT	PASS	1889.0
67118000.0			CUT		CUT	PASS	1889.0
67118040.0			CUT		CUT	PASS	1889.0
67118080.0			CUT		CUT	PASS	1889.0
67118120.0			CUT		CUT	PASS	1889.0
67118160.0			CUT		CUT	PASS	1889.0
67118200.0			CUT		CUT	PASS	1889.0
67118240.0			CUT		CUT	PASS	1889.0
67118288.0			CUT		CUT	PASS	1889.0
67118320.0			CUT		CUT	PASS	1889.0
67118360.0			CUT		CUT	PASS	1889.0
67118400.0			CUT		CUT	PASS	1889.0
67118440.0			CUT		CUT	PASS	1889.0
67118480.0			CUT		CUT	PASS	1889.0
67118528.0			CUT		CUT	PASS	1889.0
67118560.0			CUT		CUT	PASS	1889.0
67118600.0			CUT		CUT	PASS	203952.0
67118640.0			CUT		CUT	PASS	203952.0
67118680.0			CUT		CUT	PASS	203952.0
67118720.0			CUT		CUT	PASS	203952.0
67118768.0			CUT		CUT	PASS	203952.0
67118800.0			CUT		CUT	PASS	203952.0
67118840.0					CUT	PASS	203952.0
67118880.0					CUT	PASS	203952.0
67118920.0						DRIBBLE	203952.0
67118960.0						DRIBBLE	203952.0
67119008.0						DRIBBLE	203952.0
67119040.0						DRIBBLE	203952.0
67119080.0						DRIBBLE	203952.0
67119120.0						DRIBBLE	203952.0
67119160.0						DRIBBLE	203952.0
67119200.0						DRIBBLE	203952.0
67119240.0						DRIBBLE	203952.0
67119280.0						DRIBBLE	203952.0
67119328.0						DRIBBLE	203952.0
67119360.0						DRIBBLE	203952.0
67119400.0						DRIBBLE	203952.0
67119440.0						DRIBBLE	203952.0
67119480.0						DRIBBLE	203952.0
67119520.0						DRIBBLE	203952.0
67119560.0						DRIBBLE	203952.0
67119600.0						MADE SHOT	203952.0
