# Supplementary material for: Modeling the formation of defensive gaps in basketball: Cutting on a teammate’s drive
Source: PLoS One. 2023 Feb 7;18(2):e0281467. doi: 10.1371/journal.pone.0281467 (PMC9904462; doi:10.1371/journal.pone.0281467)
Supplement: S1 File — Contains action/event labels for the 462 analyzed sequences used in the paper. With the help of the gameIDs and times (last 8 digits of the real time entries), it can be bound to the raw SportVU data available online: https://github.com/linouk23/NBA-Player-Movements/tree/master/data/2016.NBA.Raw.SportVU.Game.Logs. (ZIP) [file pone.0281467.s031.zip › 0021500130_62382152-62396912.csv]

Unnamed: 0	2546.0	201167.0	101181.0	201577.0	204001.0	EVENT	BALL_HANDLER
62382152.0						DRIBBLE	101181.0
62382192.0						DRIBBLE	101181.0
62382232.0						DRIBBLE	101181.0
62382272.0						DRIBBLE	101181.0
62382312.0						DRIBBLE	101181.0
62382352.0						DRIBBLE	101181.0
62382392.0						DRIBBLE	101181.0
62382432.0						DRIBBLE	101181.0
62382472.0						DRIBBLE	101181.0
62382512.0						DRIBBLE	101181.0
62382552.0						DRIBBLE	101181.0
62382592.0						DRIBBLE	101181.0
62382632.0						DRIBBLE	101181.0
62382672.0						DRIBBLE	101181.0
62382712.0						DRIBBLE	101181.0
62382752.0						DRIBBLE	101181.0
62382792.0						DRIBBLE	101181.0
62382832.0						DRIBBLE	101181.0
62382872.0						DRIBBLE	101181.0
62382912.0						DRIBBLE	101181.0
62382952.0						DRIBBLE	101181.0
62382992.0						DRIBBLE	101181.0
62383032.0						DRIBBLE	101181.0
62383072.0						DRIBBLE	101181.0
62383112.0						DRIBBLE	101181.0
62383152.0						DRIBBLE	101181.0
62383192.0						DRIBBLE	101181.0
62383232.0						DRIBBLE	101181.0
62383272.0						DRIBBLE	101181.0
62383312.0						DRIBBLE	101181.0
62383352.0						DRIBBLE	101181.0
62383392.0						DRIBBLE	101181.0
62383432.0						DRIBBLE	101181.0
62383472.0						DRIBBLE	101181.0
62383512.0						DRIBBLE	101181.0
62383552.0						DRIBBLE	101181.0
62383592.0						DRIBBLE	101181.0
62383632.0						DRIBBLE	101181.0
62383672.0					CUT	DRIBBLE	101181.0
62383712.0					CUT	DRIBBLE	101181.0
62383752.0					CUT	DRIBBLE	101181.0
62383792.0					CUT	DRIBBLE	101181.0
62383832.0					CUT	DRIBBLE	101181.0
62383872.0					CUT	DRIBBLE	101181.0
62383912.0					CUT	DRIBBLE	101181.0
62383952.0					CUT	DRIBBLE	101181.0
62383992.0					CUT	DRIBBLE	101181.0
62384032.0					CUT	DRIBBLE	101181.0
62384072.0					CUT	DRIBBLE	101181.0
62384112.0					CUT	DRIBBLE	101181.0
62384152.0					CUT	DRIBBLE	101181.0
62384192.0					CUT	DRIBBLE	101181.0
62384232.0					CUT	DRIBBLE	101181.0
62384272.0					CUT	DRIBBLE	101181.0
62384312.0					CUT	DRIBBLE	101181.0
62384352.0					CUT	DRIBBLE	101181.0
62384392.0					CUT	DRIBBLE	101181.0
62384432.0					CUT	DRIBBLE	101181.0
62384472.0					CUT	DRIBBLE	101181.0
62384512.0					CUT	DRIBBLE	101181.0
62384552.0					CUT	DRIBBLE	101181.0
62384592.0					CUT	DRIBBLE	101181.0
62384632.0					CUT	DRIBBLE	101181.0
62384672.0					CUT	DRIBBLE	101181.0
62384712.0					CUT	DRIBBLE	101181.0
62384752.0					CUT	DRIBBLE	101181.0
62384792.0					CUT	DRIBBLE	101181.0
62384832.0					CUT	DRIBBLE	101181.0
62384872.0					CUT	DRIBBLE	101181.0
62384912.0					CUT	DRIBBLE	101181.0
62384952.0					CUT	DRIBBLE	101181.0
62384992.0					CUT	DRIBBLE	101181.0
62385032.0					CUT	DRIBBLE	101181.0
62385072.0					CUT	DRIBBLE	101181.0
62385112.0					CUT	DRIBBLE	101181.0
62385152.0					CUT	DRIBBLE	101181.0
62385192.0						DRIBBLE	101181.0
62385232.0						DRIBBLE	101181.0
62385272.0						PASS	101181.0
62385312.0						PASS	101181.0
62385352.0						PASS	101181.0
62385392.0						PASS	101181.0
62385432.0						PASS	101181.0
62385472.0						PASS	101181.0
62385512.0						PASS	101181.0
62385552.0						PASS	101181.0
62385592.0						PASS	101181.0
62385632.0						PASS	101181.0
62385672.0						PASS
62385712.0						PASS	201577.0
62385752.0						PASS	201577.0
62385792.0						PASS	201577.0
62385832.0						PASS	201577.0
62385872.0						PASS	201577.0
62385912.0						PASS	201577.0
62385952.0						PASS	201577.0
62385992.0						PASS	201577.0
62386032.0						HOLD	201577.0
62386072.0						HOLD	201577.0
62386112.0						HOLD	201577.0
62386152.0						PASS	201577.0
62386192.0						PASS	201577.0
62386232.0						PASS	201577.0
62386272.0						PASS	201577.0
62386312.0						PASS	201577.0
62386352.0						PASS	201577.0
62386392.0						PASS	201577.0
62386432.0						PASS	101181.0
62386472.0						PASS	101181.0
62386512.0						PASS	101181.0
62386552.0						PASS	101181.0
62386592.0						PASS	101181.0
62386632.0						PASS	101181.0
62386672.0						PASS	101181.0
62386712.0						PASS	101181.0
62386752.0						DRIBBLE	101181.0
62386792.0						DRIBBLE	101181.0
62386832.0						DRIBBLE	101181.0
62386872.0						DRIBBLE	101181.0
62386912.0						DRIBBLE	101181.0
62386952.0						DRIBBLE	101181.0
62386992.0						DRIBBLE	101181.0
62387032.0						DRIBBLE	101181.0
62387072.0						DRIBBLE	101181.0
62387112.0						DRIBBLE	101181.0
62387152.0						DRIBBLE	101181.0
62387192.0						DRIBBLE	101181.0
62387232.0						DRIBBLE	101181.0
62387272.0						DRIBBLE	101181.0
62387312.0						DRIBBLE	101181.0
62387352.0						DRIBBLE	101181.0
62387392.0						DRIBBLE	101181.0
62387432.0						DRIBBLE	101181.0
62387472.0						DRIBBLE	101181.0
62387512.0						DRIBBLE	101181.0
62387552.0						DRIBBLE	101181.0
62387592.0						DRIBBLE	101181.0
62387632.0						DRIBBLE	101181.0
62387672.0						DRIBBLE	101181.0
62387712.0						DRIBBLE	101181.0
62387752.0						DRIBBLE	101181.0
62387792.0						DRIBBLE	101181.0
62387832.0						DRIBBLE	101181.0
62387872.0						DRIBBLE	101181.0
62387912.0						DRIBBLE	101181.0
62387952.0						DRIBBLE	101181.0
62387992.0						DRIBBLE	101181.0
62388032.0						DRIBBLE	101181.0
62388072.0						DRIBBLE	101181.0
62388112.0						DRIBBLE	101181.0
62388152.0						DRIBBLE	101181.0
62388192.0						DRIBBLE	101181.0
62388232.0						DRIBBLE	101181.0
62388272.0						DRIBBLE	101181.0
62388312.0						DRIBBLE	101181.0
62388352.0						DRIBBLE	101181.0
62388392.0						DRIBBLE	101181.0
62388432.0						DRIBBLE	101181.0
62388472.0						DRIBBLE	101181.0
62388512.0						DRIBBLE	101181.0
62388552.0						DRIBBLE	101181.0
62388592.0						DRIBBLE	101181.0
62388632.0						DRIBBLE	101181.0
62388672.0						DRIBBLE	101181.0
62388712.0						DRIBBLE	101181.0
62388752.0						DRIBBLE	101181.0
62388792.0						DRIBBLE	101181.0
62388832.0						DRIBBLE	101181.0
62388872.0						DRIBBLE	101181.0
62388912.0						DRIBBLE	101181.0
62388952.0						DRIBBLE	101181.0
62388992.0						DRIBBLE	101181.0
62389032.0						DRIBBLE	101181.0
62389072.0						DRIBBLE	101181.0
62389112.0						DRIBBLE	101181.0
62389152.0						DRIBBLE	101181.0
62389192.0						DRIBBLE	101181.0
62389232.0						DRIBBLE	101181.0
62389272.0						DRIBBLE	101181.0
62389312.0						DRIBBLE	101181.0
62389352.0						DRIBBLE	101181.0
62389392.0						DRIBBLE	101181.0
62389432.0						DRIBBLE	101181.0
62389472.0						DRIBBLE	101181.0
62389512.0						DRIBBLE	101181.0
62389552.0						DRIBBLE	101181.0
62389592.0						DRIBBLE	101181.0
62389632.0						DRIBBLE	101181.0
62389672.0						DRIBBLE	101181.0
62389712.0						DRIBBLE	101181.0
62389752.0						DRIBBLE	101181.0
62389792.0						DRIBBLE	101181.0
62389832.0						DRIBBLE	101181.0
62389872.0						DRIBBLE	101181.0
62389912.0						DRIBBLE	101181.0
62389952.0						DRIBBLE	101181.0
62389992.0						DRIBBLE	101181.0
62390032.0						DRIBBLE	101181.0
62390072.0						DRIBBLE	101181.0
62390112.0						DRIBBLE	101181.0
62390152.0						DRIBBLE	101181.0
62390192.0						DRIBBLE	101181.0
62390232.0						DRIBBLE	101181.0
62390272.0						DRIBBLE	101181.0
62390312.0						DRIBBLE	101181.0
62390352.0						DRIBBLE	101181.0
62390392.0						DRIBBLE	101181.0
62390432.0						DRIBBLE	101181.0
62390472.0						DRIBBLE	101181.0
62390512.0						DRIBBLE	101181.0
62390552.0						DRIBBLE	101181.0
62390592.0						DRIBBLE	101181.0
62390632.0						DRIBBLE	101181.0
62390672.0						DRIBBLE	101181.0
62390712.0						DRIBBLE	101181.0
62390752.0						DRIBBLE	101181.0
62390792.0						DRIBBLE	101181.0
62390832.0			DRIVE			DRIBBLE	101181.0
62390872.0			DRIVE			DRIBBLE	101181.0
62390912.0			DRIVE			DRIBBLE	101181.0
62390952.0			DRIVE			DRIBBLE	101181.0
62390992.0			DRIVE			DRIBBLE	101181.0
62391032.0			DRIVE			DRIBBLE	101181.0
62391072.0			DRIVE			DRIBBLE	101181.0
62391112.0			DRIVE			DRIBBLE	101181.0
62391152.0			DRIVE			DRIBBLE	101181.0
62391192.0			DRIVE			DRIBBLE	101181.0
62391232.0			DRIVE			DRIBBLE	101181.0
62391272.0			DRIVE			DRIBBLE	101181.0
62391312.0			DRIVE			DRIBBLE	101181.0
62391352.0			DRIVE			DRIBBLE	101181.0
62391392.0			DRIVE			DRIBBLE	101181.0
62391432.0			DRIVE			DRIBBLE	101181.0
62391472.0			DRIVE			DRIBBLE	101181.0
62391512.0			DRIVE			DRIBBLE	101181.0
62391552.0			DRIVE			DRIBBLE	101181.0
62391592.0			DRIVE			DRIBBLE	101181.0
62391632.0			DRIVE			DRIBBLE	101181.0
62391672.0			DRIVE			DRIBBLE	101181.0
62391712.0			DRIVE			DRIBBLE	101181.0
62391752.0			DRIVE			DRIBBLE	101181.0
62391792.0			DRIVE			DRIBBLE	101181.0
62391832.0			DRIVE			DRIBBLE	101181.0
62391872.0			DRIVE			DRIBBLE	101181.0
62391912.0			DRIVE			DRIBBLE	101181.0
62391952.0						PASS	101181.0
62391992.0						PASS	101181.0
62392032.0						PASS	101181.0
62392072.0						PASS	101181.0
62392112.0						PASS	101181.0
62392152.0						PASS	101181.0
62392192.0						PASS	101181.0
62392232.0						PASS	101181.0
62392272.0						PASS	101181.0
62392312.0						PASS	101181.0
62392352.0						PASS	101181.0
62392392.0						PASS	101181.0
62392432.0						PASS	101181.0
62392472.0						PASS	101181.0
62392512.0						PASS	101181.0
62392552.0						PASS
62392592.0						PASS	201167.0
62392632.0						PASS	201167.0
62392672.0						PASS	201167.0
62392712.0						PASS	201167.0
62392752.0						PASS	201167.0
62392792.0						DRIBBLE	201167.0
62392832.0						DRIBBLE	201167.0
62392872.0						DRIBBLE	201167.0
62392912.0						DRIBBLE	201167.0
62392952.0						DRIBBLE	201167.0
62392992.0						DRIBBLE	201167.0
62393032.0						DRIBBLE	201167.0
62393072.0						DRIBBLE	201167.0
62393112.0		DRIVE				DRIBBLE	201167.0
62393152.0		DRIVE				DRIBBLE	201167.0
62393192.0		DRIVE				DRIBBLE	201167.0
62393232.0		DRIVE				DRIBBLE	201167.0
62393272.0		DRIVE				DRIBBLE	201167.0
62393312.0		DRIVE				DRIBBLE	201167.0
62393352.0		DRIVE				DRIBBLE	201167.0
62393392.0		DRIVE				DRIBBLE	201167.0
62393432.0		DRIVE				DRIBBLE	201167.0
62393472.0		DRIVE				DRIBBLE	201167.0
62393512.0		DRIVE				DRIBBLE	201167.0
62393552.0		DRIVE				DRIBBLE	201167.0
62393592.0		DRIVE				DRIBBLE	201167.0
62393632.0		DRIVE				DRIBBLE	201167.0
62393672.0		DRIVE				DRIBBLE	201167.0
62393712.0		DRIVE				DRIBBLE	201167.0
62393752.0		DRIVE				DRIBBLE	201167.0
62393792.0		DRIVE				DRIBBLE	201167.0
62393832.0		DRIVE				DRIBBLE	201167.0
62393872.0		DRIVE				DRIBBLE	201167.0
62393912.0		DRIVE				DRIBBLE	201167.0
62393952.0		DRIVE				DRIBBLE	201167.0
62393992.0		DRIVE				DRIBBLE	201167.0
62394032.0		DRIVE				DRIBBLE	201167.0
62394072.0		DRIVE				DRIBBLE	201167.0
62394112.0						DRIBBLE PASS	201167.0
62394152.0						DRIBBLE PASS	201167.0
62394192.0						DRIBBLE PASS	201167.0
62394232.0						DRIBBLE PASS	201167.0
62394272.0						DRIBBLE PASS	201167.0
62394312.0						DRIBBLE PASS	201167.0
62394352.0						DRIBBLE PASS	201167.0
62394392.0						DRIBBLE PASS	201167.0
62394432.0						DRIBBLE PASS	201167.0
62394472.0						DRIBBLE PASS	201167.0
62394512.0						DRIBBLE PASS	201167.0
62394552.0						DRIBBLE PASS	201167.0
62394592.0						DRIBBLE PASS	204001.0
62394632.0						DRIBBLE PASS	204001.0
62394672.0						DRIBBLE PASS	204001.0
62394712.0						DRIBBLE PASS	204001.0
62394752.0						DRIBBLE PASS	204001.0
62394792.0						DRIBBLE PASS	204001.0
62394832.0						DRIBBLE PASS	204001.0
62394872.0						DRIBBLE PASS	204001.0
62394912.0						DRIBBLE PASS	204001.0
62394952.0						DRIBBLE PASS	204001.0
62394992.0						DRIBBLE PASS	204001.0
62395032.0						DRIBBLE PASS	204001.0
62395072.0						DRIBBLE PASS	204001.0
62395112.0						DRIBBLE PASS	204001.0
62395152.0						HOLD	204001.0
62395192.0						HOLD	204001.0
62395232.0						HOLD	204001.0
62395272.0						DRIBBLE PASS	204001.0
62395312.0						DRIBBLE PASS	204001.0
62395352.0						DRIBBLE PASS	204001.0
62395392.0						DRIBBLE PASS	204001.0
62395432.0						DRIBBLE PASS	204001.0
62395472.0						DRIBBLE PASS	204001.0
62395512.0						DRIBBLE PASS	204001.0
62395552.0						DRIBBLE PASS	204001.0
62395592.0						DRIBBLE PASS	204001.0
62395632.0						DRIBBLE PASS	204001.0
62395672.0						DRIBBLE PASS	204001.0
62395712.0						DRIBBLE PASS	204001.0
62395752.0						DRIBBLE PASS	204001.0
62395792.0						DRIBBLE PASS
62395832.0						DRIBBLE PASS	201577.0
62395872.0						DRIBBLE PASS	201577.0
62395912.0						DRIBBLE PASS	201577.0
62395952.0						DRIBBLE PASS	201577.0
62395992.0						DRIBBLE PASS	201577.0
62396032.0						DRIBBLE PASS	201577.0
62396072.0						DRIBBLE PASS	201577.0
62396112.0						DRIBBLE PASS	201577.0
62396152.0						DRIBBLE PASS	201577.0
62396192.0						DRIBBLE PASS	201577.0
62396232.0						DRIBBLE PASS	201577.0
62396272.0						DRIBBLE PASS	201577.0
62396312.0						DRIBBLE PASS	201577.0
62396352.0						DRIBBLE PASS	201577.0
62396392.0						DRIBBLE PASS	201577.0
62396432.0						DRIBBLE PASS	201577.0
62396472.0						DRIBBLE PASS	201577.0
62396512.0						DRIBBLE PASS	201577.0
62396552.0						DRIBBLE PASS	201577.0
62396592.0						DRIBBLE PASS	201577.0
62396632.0						DRIBBLE PASS	201577.0
62396672.0						HOLD	201577.0
62396712.0						HOLD	201577.0
62396752.0						HOLD	201577.0
62396792.0						HOLD	201577.0
62396832.0						HOLD	201577.0
62396872.0						HOLD	201577.0
62396912.0						MISSED SHOT	201577.0
