# Supplementary material for: Modeling the formation of defensive gaps in basketball: Cutting on a teammate’s drive
Source: PLoS One. 2023 Feb 7;18(2):e0281467. doi: 10.1371/journal.pone.0281467 (PMC9904462; doi:10.1371/journal.pone.0281467)
Supplement: S1 File — Contains action/event labels for the 462 analyzed sequences used in the paper. With the help of the gameIDs and times (last 8 digits of the real time entries), it can be bound to the raw SportVU data available online: https://github.com/linouk23/NBA-Player-Movements/tree/master/data/2016.NBA.Raw.SportVU.Game.Logs. (ZIP) [file pone.0281467.s031.zip › 0021500131_67713480-67719960.csv]

Unnamed: 0	201962.0	201967.0	202397.0	201582.0	202337.0	EVENT	BALL_HANDLER
67713480.0						DRIBBLE	202397.0
67713520.0						DRIBBLE	202397.0
67713560.0						DRIBBLE	202397.0
67713600.0						DRIBBLE	202397.0
67713640.0						DRIBBLE	202397.0
67713680.0						DRIBBLE	202397.0
67713720.0						DRIBBLE	202397.0
67713760.0						DRIBBLE	202397.0
67713800.0						DRIBBLE	202397.0
67713840.0						DRIBBLE	202397.0
67713880.0						DRIBBLE	202397.0
67713920.0						DRIBBLE	202397.0
67713960.0						DRIBBLE	202397.0
67714000.0						DRIBBLE	202397.0
67714040.0						DRIBBLE	202397.0
67714080.0						DRIBBLE	202397.0
67714120.0						DRIBBLE	202397.0
67714160.0						DRIBBLE	202397.0
67714200.0						DRIBBLE	202397.0
67714240.0						DRIBBLE	202397.0
67714280.0						DRIBBLE	202397.0
67714320.0						DRIBBLE	202397.0
67714360.0						DRIBBLE	202397.0
67714400.0						DRIBBLE	202397.0
67714440.0						DRIBBLE	202397.0
67714480.0						DRIBBLE	202397.0
67714520.0						DRIBBLE	202397.0
67714560.0						DRIBBLE	202397.0
67714600.0						DRIBBLE	202397.0
67714640.0						DRIBBLE	202397.0
67714680.0						DRIBBLE	202397.0
67714720.0						DRIBBLE	202397.0
67714760.0						DRIBBLE	202397.0
67714800.0						DRIBBLE	202397.0
67714840.0						DRIBBLE	202397.0
67714880.0						DRIBBLE	202397.0
67714920.0						DRIBBLE	202397.0
67714960.0						DRIBBLE	202397.0
67715000.0						DRIBBLE	202397.0
67715040.0						DRIBBLE	202397.0
67715080.0						DRIBBLE	202397.0
67715120.0						DRIBBLE	202397.0
67715160.0						DRIBBLE	202397.0
67715200.0						DRIBBLE	202397.0
67715240.0						DRIBBLE	202397.0
67715280.0						DRIBBLE	202397.0
67715320.0						DRIBBLE	202397.0
67715360.0						DRIBBLE	202397.0
67715400.0						DRIBBLE	202397.0
67715440.0						DRIBBLE	202397.0
67715480.0						DRIBBLE	202397.0
67715520.0						DRIBBLE	202397.0
67715560.0						DRIBBLE	202397.0
67715600.0						DRIBBLE	202397.0
67715640.0						DRIBBLE	202397.0
67715680.0						DRIBBLE	202397.0
67715720.0						DRIBBLE	202397.0
67715760.0						DRIBBLE	202397.0
67715800.0						DRIBBLE	202397.0
67715840.0						DRIBBLE	202397.0
67715880.0						DRIBBLE	202397.0
67715920.0						DRIBBLE	202397.0
67715960.0						DRIBBLE	202397.0
67716000.0						DRIBBLE	202397.0
67716040.0						DRIBBLE	202397.0
67716080.0						DRIBBLE	202397.0
67716120.0						DRIBBLE	202397.0
67716160.0						DRIBBLE	202397.0
67716200.0	CUT					DRIBBLE	202397.0
67716240.0	CUT					DRIBBLE	202397.0
67716280.0	CUT					DRIBBLE	202397.0
67716320.0	CUT					DRIBBLE	202397.0
67716360.0	CUT					DRIBBLE	202397.0
67716400.0	CUT					DRIBBLE	202397.0
67716440.0	CUT					DRIBBLE	202397.0
67716480.0	CUT					DRIBBLE	202397.0
67716520.0	CUT					DRIBBLE	202397.0
67716560.0	CUT					DRIBBLE	202397.0
67716600.0	CUT		DRIVE			DRIBBLE	202397.0
67716640.0	CUT		DRIVE			DRIBBLE	202397.0
67716680.0	CUT		DRIVE			DRIBBLE	202397.0
67716720.0	CUT		DRIVE			DRIBBLE	202397.0
67716760.0	CUT		DRIVE			DRIBBLE	202397.0
67716800.0	CUT		DRIVE			DRIBBLE	202397.0
67716840.0	CUT		DRIVE			DRIBBLE	202397.0
67716880.0	CUT		DRIVE			DRIBBLE	202397.0
67716920.0	CUT		DRIVE			DRIBBLE	202397.0
67716960.0	CUT		DRIVE			DRIBBLE	202397.0
67717000.0	CUT		DRIVE			DRIBBLE	202397.0
67717040.0	CUT		DRIVE			DRIBBLE	202397.0
67717080.0	CUT		DRIVE			DRIBBLE	202397.0
67717120.0	CUT		DRIVE			DRIBBLE	202397.0
67717160.0	CUT		DRIVE			DRIBBLE	202397.0
67717200.0	CUT		DRIVE			DRIBBLE	202397.0
67717240.0	CUT		DRIVE			DRIBBLE	202397.0
67717280.0	CUT		DRIVE			DRIBBLE	202397.0
67717320.0	CUT		DRIVE			DRIBBLE	202397.0
67717360.0	CUT		DRIVE			DRIBBLE	202397.0
67717400.0	CUT		DRIVE			DRIBBLE	202397.0
67717440.0	CUT		DRIVE			DRIBBLE	202397.0
67717480.0	CUT		DRIVE			DRIBBLE	202397.0
67717520.0	CUT		DRIVE			DRIBBLE	202397.0
67717560.0	CUT		DRIVE			DRIBBLE	202397.0
67717600.0	CUT		DRIVE			DRIBBLE	202397.0
67717640.0	CUT		DRIVE			DRIBBLE	202397.0
67717680.0	CUT		DRIVE			DRIBBLE	202397.0
67717720.0	CUT		DRIVE			DRIBBLE	202397.0
67717760.0	CUT		DRIVE			DRIBBLE	202397.0
67717800.0			DRIVE			DRIBBLE	202397.0
67717840.0			DRIVE			DRIBBLE	202397.0
67717880.0			DRIVE			DRIBBLE	202397.0
67717920.0			DRIVE			DRIBBLE	202397.0
67717960.0			DRIVE			DRIBBLE	202397.0
67718000.0			DRIVE			DRIBBLE	202397.0
67718040.0			DRIVE			DRIBBLE	202397.0
67718080.0			DRIVE			DRIBBLE	202397.0
67718120.0			DRIVE			DRIBBLE	202397.0
67718160.0			DRIVE			DRIBBLE	202397.0
67718200.0			DRIVE			DRIBBLE	202397.0
67718240.0			DRIVE			DRIBBLE	202397.0
67718280.0			DRIVE			DRIBBLE	202397.0
67718320.0			DRIVE			DRIBBLE	202397.0
67718360.0			DRIVE			DRIBBLE	202397.0
67718400.0			DRIVE			DRIBBLE	202397.0
67718440.0			DRIVE			DRIBBLE	202397.0
67718480.0			DRIVE			DRIBBLE	202397.0
67718520.0			DRIVE			DRIBBLE	202397.0
67718560.0			DRIVE			DRIBBLE	202397.0
67718600.0			DRIVE			DRIBBLE	202397.0
67718640.0			DRIVE			DRIBBLE	202397.0
67718680.0			DRIVE			DRIBBLE	202397.0
67718720.0			DRIVE			DRIBBLE	202397.0
67718760.0						PASS	202397.0
67718800.0						PASS	202397.0
67718840.0						PASS	202397.0
67718880.0						PASS	202397.0
67718920.0						PASS	202397.0
67718960.0						PASS	202397.0
67719000.0						PASS	202397.0
67719040.0						PASS	202397.0
67719080.0						PASS	202397.0
67719120.0						PASS	202397.0
67719160.0						PASS	202397.0
67719200.0						PASS	202397.0
67719240.0						PASS
67719280.0						PASS
67719320.0						PASS
67719360.0						PASS
67719400.0						PASS
67719440.0						PASS
67719480.0						PASS
67719520.0						PASS	201582.0
67719560.0						PASS	201582.0
67719600.0						PASS	201582.0
67719640.0						PASS	201582.0
67719680.0						PASS	201582.0
67719720.0						PASS	201582.0
67719760.0						PASS	201582.0
67719800.0						PASS	201582.0
67719840.0						PASS	201582.0
67719880.0						HOLD	201582.0
67719920.0						HOLD	201582.0
67719960.0						MADE SHOT	201582.0
