# Supplementary material for: Modeling the formation of defensive gaps in basketball: Cutting on a teammate’s drive
Source: PLoS One. 2023 Feb 7;18(2):e0281467. doi: 10.1371/journal.pone.0281467 (PMC9904462; doi:10.1371/journal.pone.0281467)
Supplement: S1 File — Contains action/event labels for the 462 analyzed sequences used in the paper. With the help of the gameIDs and times (last 8 digits of the real time entries), it can be bound to the raw SportVU data available online: https://github.com/linouk23/NBA-Player-Movements/tree/master/data/2016.NBA.Raw.SportVU.Game.Logs. (ZIP) [file pone.0281467.s031.zip › 0021500132_67724448-67727608.csv]

Unnamed: 0	2200.0	201565.0	202710.0	203926.0	202703.0	EVENT	BALL_HANDLER
67724448.0						DRIBBLE	201565.0
67724488.0						DRIBBLE	201565.0
67724528.0						DRIBBLE	201565.0
67724568.0						DRIBBLE	201565.0
67724608.0						DRIBBLE	201565.0
67724648.0						DRIBBLE	201565.0
67724688.0						DRIBBLE	201565.0
67724728.0						DRIBBLE	201565.0
67724768.0						DRIBBLE	201565.0
67724808.0						DRIBBLE	201565.0
67724848.0						DRIBBLE	201565.0
67724888.0						DRIBBLE	201565.0
67724928.0						DRIBBLE	201565.0
67724968.0						DRIBBLE	201565.0
67725008.0						DRIBBLE	201565.0
67725048.0						DRIBBLE	201565.0
67725088.0						DRIBBLE	201565.0
67725128.0						DRIBBLE	201565.0
67725168.0						DRIBBLE	201565.0
67725208.0						DRIBBLE	201565.0
67725248.0						DRIBBLE	201565.0
67725288.0						DRIBBLE	201565.0
67725328.0						DRIBBLE	201565.0
67725368.0						DRIBBLE	201565.0
67725408.0						DRIBBLE	201565.0
67725448.0						DRIBBLE	201565.0
67725488.0						DRIBBLE	201565.0
67725528.0						DRIBBLE	201565.0
67725568.0						DRIBBLE	201565.0
67725608.0						DRIBBLE	201565.0
67725648.0		DRIVE				DRIBBLE	201565.0
67725688.0		DRIVE				DRIBBLE	201565.0
67725728.0	CUT	DRIVE				DRIBBLE	201565.0
67725768.0	CUT	DRIVE				DRIBBLE	201565.0
67725808.0	CUT	DRIVE				DRIBBLE	201565.0
67725848.0	CUT	DRIVE				DRIBBLE	201565.0
67725888.0	CUT	DRIVE				DRIBBLE	201565.0
67725928.0	CUT	DRIVE				DRIBBLE	201565.0
67725968.0	CUT	DRIVE				DRIBBLE	201565.0
67726008.0	CUT	DRIVE				DRIBBLE	201565.0
67726048.0	CUT	DRIVE				DRIBBLE	201565.0
67726088.0	CUT	DRIVE				DRIBBLE	201565.0
67726128.0	CUT	DRIVE				DRIBBLE	201565.0
67726168.0	CUT	DRIVE				DRIBBLE	201565.0
67726208.0	CUT	DRIVE				DRIBBLE	201565.0
67726248.0	CUT	DRIVE				DRIBBLE	201565.0
67726288.0	CUT	DRIVE				DRIBBLE	201565.0
67726328.0	CUT	DRIVE				DRIBBLE	201565.0
67726368.0	CUT	DRIVE				DRIBBLE	201565.0
67726408.0	CUT	DRIVE				DRIBBLE	201565.0
67726448.0	CUT	DRIVE				DRIBBLE	201565.0
67726488.0	CUT	DRIVE				DRIBBLE	201565.0
67726528.0	CUT	DRIVE				DRIBBLE	201565.0
67726568.0	CUT	DRIVE				DRIBBLE	201565.0
67726608.0	CUT	DRIVE				DRIBBLE	201565.0
67726648.0	CUT					PASS	201565.0
67726688.0	CUT					PASS	201565.0
67726728.0	CUT					PASS	201565.0
67726768.0	CUT					PASS	201565.0
67726808.0	CUT					PASS	201565.0
67726848.0	CUT					PASS	201565.0
67726888.0	CUT					PASS	201565.0
67726928.0	CUT					PASS	201565.0
67726968.0	CUT					PASS	201565.0
67727008.0	CUT					PASS	201565.0
67727048.0	CUT					PASS	201565.0
67727088.0	CUT					PASS	2200.0
67727128.0	CUT					PASS	2200.0
67727168.0	CUT					PASS	2200.0
67727208.0	CUT					PASS	2200.0
67727248.0	CUT					PASS	2200.0
67727288.0	CUT					PASS	2200.0
67727328.0	CUT					PASS	2200.0
67727368.0	CUT					PASS	2200.0
67727408.0	CUT					PASS	2200.0
67727448.0	CUT					PASS	2200.0
67727488.0						HOLD	2200.0
67727528.0						HOLD	2200.0
67727568.0						HOLD	2200.0
67727608.0						MADE SHOT	2200.0
