# Supplementary material for: Modeling the formation of defensive gaps in basketball: Cutting on a teammate’s drive
Source: PLoS One. 2023 Feb 7;18(2):e0281467. doi: 10.1371/journal.pone.0281467 (PMC9904462; doi:10.1371/journal.pone.0281467)
Supplement: S1 File — Contains action/event labels for the 462 analyzed sequences used in the paper. With the help of the gameIDs and times (last 8 digits of the real time entries), it can be bound to the raw SportVU data available online: https://github.com/linouk23/NBA-Player-Movements/tree/master/data/2016.NBA.Raw.SportVU.Game.Logs. (ZIP) [file pone.0281467.s031.zip › 0021500133_68016912-68031584.csv]

Unnamed: 0	2216.0	2754.0	201584.0	201144.0	201188.0	EVENT	BALL_HANDLER
68016912.0						PASS	201144.0
68016952.0						PASS	201144.0
68016992.0						PASS	201144.0
68017032.0						PASS	201144.0
68017072.0						PASS	201144.0
68017112.0						PASS	201144.0
68017152.0						PASS	201144.0
68017184.0						PASS	201144.0
68017232.0						PASS	201144.0
68017272.0						PASS	201144.0
68017312.0						PASS	201144.0
68017352.0						PASS	201144.0
68017392.0						PASS	201144.0
68017432.0						PASS	201144.0
68017472.0						PASS	201584.0
68017512.0						PASS	201584.0
68017552.0						PASS	201584.0
68017584.0						PASS	201584.0
68017632.0						PASS	201584.0
68017672.0						PASS	201584.0
68017712.0						PASS	201584.0
68017752.0						PASS	201584.0
68017792.0						PASS	201584.0
68017832.0						PASS	201584.0
68017872.0						PASS	201584.0
68017912.0						PASS	201584.0
68017952.0						PASS	201584.0
68017984.0						PASS	201584.0
68018032.0						PASS	201584.0
68018072.0						PASS	201584.0
68018112.0						PASS	201584.0
68018152.0						PASS	201584.0
68018192.0						PASS	201584.0
68018224.0						PASS	201584.0
68018272.0						PASS	201584.0
68018312.0						PASS	201584.0
68018352.0						PASS	201584.0
68018392.0						PASS	201584.0
68018432.0						HOLD	201584.0
68018464.0						HOLD	201584.0
68018512.0						HOLD	201584.0
68018544.0						HOLD	201584.0
68018592.0						HOLD	201584.0
68018624.0						HOLD	201584.0
68018672.0						HOLD	201584.0
68018704.0						HOLD	201584.0
68018752.0						HOLD	201584.0
68018792.0						HOLD	201584.0
68018832.0						HOLD	201584.0
68018872.0						HOLD	201584.0
68018912.0						HOLD	201584.0
68018952.0						HOLD	201584.0
68018992.0						HOLD	201584.0
68019024.0						HOLD	201584.0
68019072.0						HOLD	201584.0
68019104.0						HOLD	201584.0
68019152.0						HOLD	201584.0
68019184.0						HOLD	201584.0
68019232.0						HOLD	201584.0
68019264.0						HOLD	201584.0
68019312.0						HOLD	201584.0
68019352.0						HOLD	201584.0
68019392.0						HOLD	201584.0
68019432.0						HOLD	201584.0
68019472.0						HOLD	201584.0
68019512.0						HOLD	201584.0
68019552.0						HOLD	201584.0
68019584.0						HOLD	201584.0
68019632.0						HOLD	201584.0
68019664.0						HOLD	201584.0
68019712.0						HOLD	201584.0
68019752.0						HOLD	201584.0
68019792.0						HOLD	201584.0
68019832.0						HOLD	201584.0
68019872.0						HOLD	201584.0
68019912.0						HOLD	201584.0
68019952.0						HOLD	201584.0
68019984.0						HOLD	201584.0
68020032.0						HOLD	201584.0
68020064.0						HOLD	201584.0
68020112.0						HOLD	201584.0
68020144.0						HOLD	201584.0
68020192.0						HOLD	201584.0
68020224.0						HOLD	201584.0
68020272.0						HOLD	201584.0
68020304.0						HOLD	201584.0
68020352.0						HOLD	201584.0
68020392.0						HOLD	201584.0
68020432.0						HOLD	201584.0
68020472.0						HOLD	201584.0
68020512.0						HOLD	201584.0
68020544.0						HOLD	201584.0
68020592.0						HOLD	201584.0
68020624.0						HOLD	201584.0
68020672.0						HOLD	201584.0
68020704.0						HOLD	201584.0
68020752.0						HOLD	201584.0
68020784.0						HOLD	201584.0
68020832.0						HOLD	201584.0
68020872.0						HOLD	201584.0
68020912.0						HOLD	201584.0
68020944.0						HOLD	201584.0
68020992.0						HOLD	201584.0
68021024.0						HOLD	201584.0
68021072.0						HOLD	201584.0
68021104.0						HOLD	201584.0
68021152.0						HOLD	201584.0
68021184.0						HOLD	201584.0
68021232.0						HOLD	201584.0
68021272.0						HOLD	201584.0
68021312.0						HOLD	201584.0
68021352.0						HOLD	201584.0
68021392.0						HOLD	201584.0
68021432.0						HOLD	201584.0
68021472.0						HOLD	201584.0
68021512.0						HOLD	201584.0
68021552.0						HOLD	201584.0
68021592.0						HOLD	201584.0
68021632.0						HOLD	201584.0
68021664.0						HOLD	201584.0
68021712.0						HOLD	201584.0
68021752.0						HOLD	201584.0
68021792.0						HOLD	201584.0
68021832.0						HOLD	201584.0
68021872.0						HOLD	201584.0
68021904.0						HOLD	201584.0
68021952.0						HOLD	201584.0
68021984.0						PASS	201584.0
68022032.0						PASS	201584.0
68022064.0						PASS	201584.0
68022112.0						PASS	201584.0
68022144.0						PASS	201584.0
68022192.0						PASS	201584.0
68022232.0						PASS	201584.0
68022272.0						PASS	201584.0
68022312.0						PASS	201584.0
68022352.0						PASS	201584.0
68022384.0						PASS	201584.0
68022432.0						PASS	201584.0
68022464.0						PASS	201584.0
68022512.0						PASS	201584.0
68022544.0						PASS	201584.0
68022592.0						PASS	201188.0
68022624.0						PASS	201188.0
68022672.0						PASS	201188.0
68022704.0						PASS	201188.0
68022752.0						PASS	201188.0
68022784.0						PASS	201188.0
68022832.0						PASS	201188.0
68022864.0						PASS	201188.0
68022912.0						PASS	201188.0
68022952.0						PASS	201188.0
68022992.0						HOLD	201188.0
68023024.0						HOLD	201188.0
68023072.0						HOLD	201188.0
68023104.0						HOLD	201188.0
68023152.0						HOLD	201188.0
68023184.0						HOLD	201188.0
68023232.0						HOLD	201188.0
68023264.0						HOLD	201188.0
68023312.0						HOLD	201188.0
68023344.0						HOLD	201188.0
68023392.0						HOLD	201188.0
68023424.0						HOLD	201188.0
68023472.0						HOLD	201188.0
68023504.0						HOLD	201188.0
68023552.0						HOLD	201188.0
68023592.0						HOLD	201188.0
68023632.0						HOLD	201188.0
68023664.0						HOLD	201188.0
68023712.0						HOLD	201188.0
68023744.0						HOLD	201188.0
68023792.0						HOLD	201188.0
68023824.0						HOLD	201188.0
68023872.0						HOLD	201188.0
68023904.0						HOLD	201188.0
68023952.0						HOLD	201188.0
68023984.0						HOLD	201188.0
68024032.0						HOLD	201188.0
68024064.0						HOLD	201188.0
68024112.0						HOLD	201188.0
68024144.0						HOLD	201188.0
68024192.0						HOLD	201188.0
68024224.0						HOLD	201188.0
68024272.0						HOLD	201188.0
68024304.0						HOLD	201188.0
68024352.0						HOLD	201188.0
68024384.0						HOLD	201188.0
68024432.0						HOLD	201188.0
68024464.0						HOLD	201188.0
68024512.0						HOLD	201188.0
68024544.0						HOLD	201188.0
68024592.0						HOLD	201188.0
68024624.0						HOLD	201188.0
68024672.0						HOLD	201188.0
68024704.0						HOLD	201188.0
68024752.0						HOLD	201188.0
68024784.0						HOLD	201188.0
68024832.0						HOLD	201188.0
68024864.0						HOLD	201188.0
68024912.0						HOLD	201188.0
68024944.0						HOLD	201188.0
68024992.0						HOLD	201188.0
68025024.0						HOLD	201188.0
68025072.0						PASS	201188.0
68025104.0						PASS	201188.0
68025152.0						PASS	201188.0
68025184.0						PASS	201188.0
68025232.0						PASS	201188.0
68025264.0						PASS	201188.0
68025312.0						PASS	201584.0
68025344.0						PASS	201584.0
68025392.0						PASS	201584.0
68025424.0						PASS	201584.0
68025472.0						PASS	201584.0
68025504.0						DRIBBLE	201584.0
68025552.0						DRIBBLE	201584.0
68025584.0						DRIBBLE	201584.0
68025632.0						DRIBBLE	201584.0
68025664.0						DRIBBLE	201584.0
68025712.0			DRIVE			DRIBBLE	201584.0
68025744.0			DRIVE			DRIBBLE	201584.0
68025792.0			DRIVE			DRIBBLE	201584.0
68025824.0			DRIVE			DRIBBLE	201584.0
68025872.0			DRIVE			DRIBBLE	201584.0
68025904.0			DRIVE			DRIBBLE	201584.0
68025952.0			DRIVE			DRIBBLE	201584.0
68025984.0			DRIVE			DRIBBLE	201584.0
68026032.0			DRIVE			DRIBBLE	201584.0
68026064.0			DRIVE			DRIBBLE	201584.0
68026112.0			DRIVE			DRIBBLE	201584.0
68026144.0			DRIVE			DRIBBLE	201584.0
68026192.0			DRIVE			DRIBBLE	201584.0
68026224.0			DRIVE			DRIBBLE	201584.0
68026272.0			DRIVE			DRIBBLE	201584.0
68026304.0			DRIVE			DRIBBLE	201584.0
68026352.0			DRIVE			DRIBBLE	201584.0
68026384.0			DRIVE			DRIBBLE	201584.0
68026432.0			DRIVE			DRIBBLE	201584.0
68026464.0			DRIVE			DRIBBLE	201584.0
68026512.0			DRIVE			DRIBBLE	201584.0
68026544.0			DRIVE			DRIBBLE	201584.0
68026592.0			DRIVE			DRIBBLE	201584.0
68026624.0			DRIVE			DRIBBLE	201584.0
68026672.0			DRIVE			DRIBBLE	201584.0
68026704.0			DRIVE			DRIBBLE	201584.0
68026752.0			DRIVE			DRIBBLE	201584.0
68026784.0			DRIVE			DRIBBLE	201584.0
68026832.0			DRIVE			DRIBBLE	201584.0
68026864.0			DRIVE			DRIBBLE	201584.0
68026912.0			DRIVE			DRIBBLE	201584.0
68026944.0			DRIVE			DRIBBLE	201584.0
68026992.0			DRIVE			DRIBBLE	201584.0
68027024.0			DRIVE			DRIBBLE	201584.0
68027072.0			DRIVE			DRIBBLE	201584.0
68027104.0			DRIVE			DRIBBLE	201584.0
68027152.0			DRIVE			DRIBBLE	201584.0
68027184.0			DRIVE			DRIBBLE	201584.0
68027232.0			DRIVE			DRIBBLE	201584.0
68027264.0			DRIVE			DRIBBLE	201584.0
68027312.0			DRIVE			DRIBBLE	201584.0
68027344.0			DRIVE			DRIBBLE	201584.0
68027392.0						DRIBBLE	201584.0
68027424.0						DRIBBLE	201584.0
68027472.0						DRIBBLE	201584.0
68027504.0						DRIBBLE	201584.0
68027552.0						DRIBBLE	201584.0
68027584.0						DRIBBLE	201584.0
68027632.0						DRIBBLE	201584.0
68027664.0						DRIBBLE	201584.0
68027712.0						DRIBBLE	201584.0
68027744.0						DRIBBLE	201584.0
68027792.0						DRIBBLE	201584.0
68027824.0						DRIBBLE	201584.0
68027872.0						DRIBBLE	201584.0
68027904.0						DRIBBLE	201584.0
68027952.0						DRIBBLE	201584.0
68027984.0						DRIBBLE	201584.0
68028032.0						DRIBBLE	201584.0
68028064.0						DRIBBLE	201584.0
68028104.0						DRIBBLE	201584.0
68028144.0						DRIBBLE	201584.0
68028192.0						DRIBBLE	201584.0
68028224.0						DRIBBLE	201584.0
68028272.0						DRIBBLE	201584.0
68028304.0						PASS	201584.0
68028352.0						PASS	201584.0
68028384.0						PASS	201584.0
68028432.0						PASS	201584.0
68028464.0						PASS	201584.0
68028512.0						PASS	201584.0
68028544.0						PASS	201584.0
68028592.0						PASS	201584.0
68028624.0						PASS	201584.0
68028664.0						PASS	201188.0
68028704.0						PASS	201188.0
68028752.0						PASS	201188.0
68028784.0						PASS	201188.0
68028832.0						PASS	201188.0
68028864.0						PASS	201188.0
68028912.0						PASS	201188.0
68028944.0						PASS	201188.0
68028992.0						PASS	201188.0
68029024.0					DRIVE	DRIBBLE	201188.0
68029072.0					DRIVE	DRIBBLE	201188.0
68029104.0					DRIVE	DRIBBLE	201188.0
68029152.0					DRIVE	DRIBBLE	201188.0
68029184.0					DRIVE	DRIBBLE	201188.0
68029224.0					DRIVE	DRIBBLE	201188.0
68029264.0					DRIVE	DRIBBLE	201188.0
68029312.0					DRIVE	DRIBBLE	201188.0
68029344.0					DRIVE	DRIBBLE	201188.0
68029392.0					DRIVE	DRIBBLE	201188.0
68029424.0					DRIVE	DRIBBLE	201188.0
68029472.0					DRIVE	DRIBBLE	201188.0
68029504.0					DRIVE	DRIBBLE	201188.0
68029552.0					DRIVE	DRIBBLE	201188.0
68029584.0					DRIVE	DRIBBLE	201188.0
68029632.0					DRIVE	DRIBBLE	201188.0
68029664.0					DRIVE	DRIBBLE	201188.0
68029704.0					DRIVE	DRIBBLE	201188.0
68029744.0					DRIVE	DRIBBLE	201188.0
68029784.0					DRIVE	DRIBBLE	201188.0
68029824.0					DRIVE	DRIBBLE	201188.0
68029864.0					DRIVE	DRIBBLE	201188.0
68029904.0					DRIVE	DRIBBLE	201188.0
68029952.0					DRIVE	DRIBBLE	201188.0
68029984.0					DRIVE	DRIBBLE	201188.0
68030032.0					DRIVE	DRIBBLE	201188.0
68030064.0						PASS	201188.0
68030112.0						PASS	201188.0
68030144.0						PASS	201188.0
68030192.0						PASS	201188.0
68030224.0						PASS	201188.0
68030264.0						PASS	201188.0
68030304.0						PASS	201188.0
68030344.0						PASS	201188.0
68030384.0						PASS	201188.0
68030424.0						PASS	201188.0
68030464.0						PASS	201188.0
68030512.0						PASS	201188.0
68030544.0						PASS	201188.0
68030592.0						PASS	201188.0
68030624.0						PASS	201188.0
68030672.0						PASS	201188.0
68030704.0						PASS	201188.0
68030752.0						PASS	201188.0
68030784.0						PASS	201188.0
68030824.0						PASS	201188.0
68030864.0						PASS	201144.0
68030912.0						PASS	201144.0
68030944.0						PASS	201144.0
68030992.0						PASS	201144.0
68031024.0						PASS	201144.0
68031064.0						PASS	201144.0
68031104.0						PASS	201144.0
68031144.0						PASS	201144.0
68031184.0						PASS	201144.0
68031224.0						PASS	201144.0
68031264.0						PASS	201144.0
68031304.0						PASS	201144.0
68031344.0						PASS	201144.0
68031392.0						PASS	201144.0
68031424.0						PASS	201144.0
68031472.0						PASS	201144.0
68031504.0						PASS	201144.0
68031552.0						PASS	201144.0
68031584.0						MISSED SHOT	201144.0
