# Supplementary material for: Modeling the formation of defensive gaps in basketball: Cutting on a teammate’s drive
Source: PLoS One. 2023 Feb 7;18(2):e0281467. doi: 10.1371/journal.pone.0281467 (PMC9904462; doi:10.1371/journal.pone.0281467)
Supplement: S1 File — Contains action/event labels for the 462 analyzed sequences used in the paper. With the help of the gameIDs and times (last 8 digits of the real time entries), it can be bound to the raw SportVU data available online: https://github.com/linouk23/NBA-Player-Movements/tree/master/data/2016.NBA.Raw.SportVU.Game.Logs. (ZIP) [file pone.0281467.s031.zip › 0021500134_68586712-68594632.csv]

Unnamed: 0	201627.0	201566.0	201586.0	203079.0	202683.0	EVENT	BALL_HANDLER
68586712.0						DRIBBLE	201566.0
68586752.0						DRIBBLE	201566.0
68586792.0						DRIBBLE	201566.0
68586832.0						DRIBBLE	201566.0
68586872.0						DRIBBLE	201566.0
68586912.0						DRIBBLE	201566.0
68586952.0						DRIBBLE	201566.0
68586992.0						DRIBBLE	201566.0
68587032.0						DRIBBLE	201566.0
68587072.0						DRIBBLE	201566.0
68587112.0						DRIBBLE	201566.0
68587152.0						DRIBBLE	201566.0
68587192.0						DRIBBLE	201566.0
68587232.0						DRIBBLE	201566.0
68587272.0						DRIBBLE	201566.0
68587312.0						DRIBBLE	201566.0
68587352.0						DRIBBLE	201566.0
68587392.0						DRIBBLE	201566.0
68587432.0						DRIBBLE	201566.0
68587472.0						DRIBBLE	201566.0
68587512.0						DRIBBLE	201566.0
68587552.0						DRIBBLE	201566.0
68587592.0						DRIBBLE	201566.0
68587632.0						DRIBBLE	201566.0
68587672.0						DRIBBLE	201566.0
68587712.0						DRIBBLE	201566.0
68587752.0						DRIBBLE	201566.0
68587792.0						DRIBBLE	201566.0
68587832.0						DRIBBLE	201566.0
68587872.0						DRIBBLE	201566.0
68587912.0						DRIBBLE	201566.0
68587952.0						DRIBBLE	201566.0
68587992.0						DRIBBLE	201566.0
68588032.0						DRIBBLE	201566.0
68588072.0						DRIBBLE	201566.0
68588112.0						DRIBBLE	201566.0
68588152.0						DRIBBLE	201566.0
68588192.0						DRIBBLE	201566.0
68588232.0						DRIBBLE	201566.0
68588272.0						DRIBBLE	201566.0
68588312.0						DRIBBLE	201566.0
68588352.0						DRIBBLE	201566.0
68588392.0						DRIBBLE	201566.0
68588432.0						DRIBBLE	201566.0
68588472.0						DRIBBLE	201566.0
68588512.0						DRIBBLE	201566.0
68588552.0						DRIBBLE	201566.0
68588592.0						DRIBBLE	201566.0
68588632.0						DRIBBLE	201566.0
68588672.0						DRIBBLE	201566.0
68588712.0						DRIBBLE	201566.0
68588752.0						DRIBBLE	201566.0
68588792.0						DRIBBLE	201566.0
68588832.0						DRIBBLE	201566.0
68588872.0						DRIBBLE	201566.0
68588912.0						DRIBBLE	201566.0
68588952.0						DRIBBLE	201566.0
68588992.0						DRIBBLE	201566.0
68589032.0						DRIBBLE	201566.0
68589072.0						DRIBBLE	201566.0
68589112.0						DRIBBLE	201566.0
68589152.0						DRIBBLE	201566.0
68589192.0						DRIBBLE	201566.0
68589232.0						DRIBBLE	201566.0
68589272.0						DRIBBLE	201566.0
68589312.0						DRIBBLE	201566.0
68589352.0						DRIBBLE	201566.0
68589392.0						DRIBBLE	201566.0
68589432.0						DRIBBLE	201566.0
68589472.0						DRIBBLE	201566.0
68589512.0						DRIBBLE	201566.0
68589552.0						DRIBBLE	201566.0
68589592.0						DRIBBLE	201566.0
68589632.0						DRIBBLE	201566.0
68589672.0						DRIBBLE	201566.0
68589712.0						DRIBBLE	201566.0
68589752.0						DRIBBLE	201566.0
68589792.0						DRIBBLE	201566.0
68589832.0						DRIBBLE	201566.0
68589872.0						DRIBBLE	201566.0
68589912.0						DRIBBLE	201566.0
68589952.0						DRIBBLE	201566.0
68589992.0						DRIBBLE	201566.0
68590032.0						DRIBBLE	201566.0
68590072.0						DRIBBLE	201566.0
68590112.0						DRIBBLE	201566.0
68590152.0						DRIBBLE	201566.0
68590192.0						DRIBBLE	201566.0
68590232.0						DRIBBLE	201566.0
68590272.0						DRIBBLE	201566.0
68590312.0						DRIBBLE	201566.0
68590352.0						DRIBBLE	201566.0
68590392.0						DRIBBLE	201566.0
68590432.0						DRIBBLE	201566.0
68590472.0						DRIBBLE	201566.0
68590512.0						DRIBBLE	201566.0
68590552.0						DRIBBLE	201566.0
68590592.0						DRIBBLE	201566.0
68590632.0						DRIBBLE	201566.0
68590672.0						DRIBBLE	201566.0
68590712.0						DRIBBLE	201566.0
68590752.0						DRIBBLE	201566.0
68590792.0						DRIBBLE	201566.0
68590832.0						DRIBBLE	201566.0
68590872.0						DRIBBLE	201566.0
68590912.0						DRIBBLE	201566.0
68590952.0						DRIBBLE	201566.0
68590992.0						DRIBBLE	201566.0
68591032.0						DRIBBLE	201566.0
68591072.0						DRIBBLE	201566.0
68591112.0						DRIBBLE	201566.0
68591152.0						DRIBBLE	201566.0
68591192.0						DRIBBLE	201566.0
68591232.0						DRIBBLE	201566.0
68591272.0						DRIBBLE	201566.0
68591312.0						DRIBBLE	201566.0
68591352.0						DRIBBLE	201566.0
68591392.0						DRIBBLE	201566.0
68591432.0		DRIVE				DRIBBLE	201566.0
68591472.0		DRIVE				DRIBBLE	201566.0
68591512.0		DRIVE				DRIBBLE	201566.0
68591552.0		DRIVE				DRIBBLE	201566.0
68591592.0		DRIVE				DRIBBLE	201566.0
68591632.0		DRIVE				DRIBBLE	201566.0
68591672.0		DRIVE				DRIBBLE	201566.0
68591712.0		DRIVE				DRIBBLE	201566.0
68591752.0		DRIVE				DRIBBLE	201566.0
68591792.0		DRIVE				DRIBBLE	201566.0
68591832.0		DRIVE				DRIBBLE	201566.0
68591872.0		DRIVE				DRIBBLE	201566.0
68591912.0		DRIVE				DRIBBLE	201566.0
68591952.0		DRIVE				DRIBBLE	201566.0
68591992.0		DRIVE				DRIBBLE	201566.0
68592032.0		DRIVE				DRIBBLE	201566.0
68592072.0		DRIVE				DRIBBLE	201566.0
68592112.0		DRIVE				DRIBBLE	201566.0
68592152.0		DRIVE				DRIBBLE	201566.0
68592192.0		DRIVE				DRIBBLE	201566.0
68592232.0		DRIVE				DRIBBLE	201566.0
68592272.0		DRIVE				DRIBBLE	201566.0
68592312.0		DRIVE				DRIBBLE	201566.0
68592352.0		DRIVE				DRIBBLE	201566.0
68592392.0		DRIVE				DRIBBLE	201566.0
68592432.0		DRIVE				DRIBBLE	201566.0
68592472.0						PASS	201566.0
68592512.0						PASS	201566.0
68592552.0						PASS	201566.0
68592592.0						PASS	201566.0
68592632.0						PASS	201566.0
68592672.0						PASS	201566.0
68592712.0						PASS	201566.0
68592752.0						PASS	201566.0
68592792.0						PASS	201586.0
68592832.0						PASS	201586.0
68592872.0					CUT	PASS	201586.0
68592912.0					CUT	PASS	201586.0
68592952.0					CUT	PASS	201586.0
68592992.0					CUT	PASS	201586.0
68593032.0					CUT	PASS	201586.0
68593072.0					CUT	PASS	201586.0
68593112.0					CUT	PASS	201586.0
68593152.0					CUT	PASS	201586.0
68593192.0					CUT	PASS	201586.0
68593232.0					CUT	PASS	201586.0
68593272.0					CUT	PASS	201586.0
68593312.0					CUT	PASS	201586.0
68593352.0					CUT	DRIBBLE	201586.0
68593392.0					CUT	DRIBBLE	201586.0
68593432.0					CUT	DRIBBLE	201586.0
68593472.0					CUT	DRIBBLE	201586.0
68593512.0					CUT	DRIBBLE	201586.0
68593552.0					CUT	DRIBBLE	201586.0
68593592.0					CUT	DRIBBLE	201586.0
68593632.0					CUT	DRIBBLE	201586.0
68593672.0					CUT	DRIBBLE	201586.0
68593712.0					CUT	DRIBBLE	201586.0
68593752.0					CUT	DRIBBLE	201586.0
68593792.0					CUT	DRIBBLE	201586.0
68593832.0					CUT	DRIBBLE	201586.0
68593872.0					CUT	DRIBBLE	201586.0
68593912.0					CUT	DRIBBLE	201586.0
68593952.0					CUT	DRIBBLE	201586.0
68593992.0					CUT	DRIBBLE	201586.0
68594032.0					CUT	DRIBBLE	201586.0
68594072.0					CUT	DRIBBLE	201586.0
68594112.0					CUT	DRIBBLE	201586.0
68594152.0					CUT	DRIBBLE	201586.0
68594192.0					CUT	DRIBBLE	201586.0
68594232.0					CUT	DRIBBLE	201586.0
68594272.0					CUT	DRIBBLE	201586.0
68594312.0					CUT	DRIBBLE	201586.0
68594352.0					CUT	DRIBBLE	201586.0
68594392.0					CUT	DRIBBLE	201586.0
68594432.0					CUT	DRIBBLE	201586.0
68594472.0						DRIBBLE	201586.0
68594512.0						DRIBBLE	201586.0
68594552.0						DRIBBLE	201586.0
68594592.0						DRIBBLE	201586.0
68594632.0						MISSED SHOT	201586.0
