# Supplementary material for: Modeling the formation of defensive gaps in basketball: Cutting on a teammate’s drive
Source: PLoS One. 2023 Feb 7;18(2):e0281467. doi: 10.1371/journal.pone.0281467 (PMC9904462; doi:10.1371/journal.pone.0281467)
Supplement: S1 File — Contains action/event labels for the 462 analyzed sequences used in the paper. With the help of the gameIDs and times (last 8 digits of the real time entries), it can be bound to the raw SportVU data available online: https://github.com/linouk23/NBA-Player-Movements/tree/master/data/2016.NBA.Raw.SportVU.Game.Logs. (ZIP) [file pone.0281467.s031.zip › 0021500135_68235576-68245296.csv]

Unnamed: 0	1717.0	2734.0	101114.0	2585.0	202718.0	EVENT	BALL_HANDLER
68235576.0						DRIBBLE	101114.0
68235616.0						DRIBBLE	101114.0
68235656.0						DRIBBLE	101114.0
68235696.0						DRIBBLE	101114.0
68235736.0						DRIBBLE	101114.0
68235776.0						DRIBBLE	101114.0
68235816.0						DRIBBLE	101114.0
68235856.0						DRIBBLE	101114.0
68235896.0						DRIBBLE	101114.0
68235936.0						DRIBBLE	101114.0
68235976.0						DRIBBLE	101114.0
68236016.0						DRIBBLE	101114.0
68236056.0						DRIBBLE	101114.0
68236096.0						DRIBBLE	101114.0
68236136.0						DRIBBLE	101114.0
68236176.0						DRIBBLE	101114.0
68236216.0						DRIBBLE	101114.0
68236256.0						DRIBBLE	101114.0
68236296.0						DRIBBLE	101114.0
68236336.0						DRIBBLE	101114.0
68236376.0						DRIBBLE	101114.0
68236416.0						DRIBBLE	101114.0
68236456.0						DRIBBLE	101114.0
68236496.0						DRIBBLE	101114.0
68236536.0						PASS	101114.0
68236576.0						PASS	101114.0
68236616.0						PASS	101114.0
68236656.0						PASS	101114.0
68236696.0						PASS	101114.0
68236736.0						PASS	101114.0
68236776.0						PASS	101114.0
68236816.0						PASS	101114.0
68236856.0						PASS	101114.0
68236896.0						PASS	2585.0
68236936.0						PASS	2585.0
68236976.0						PASS	2585.0
68237016.0						PASS	2585.0
68237056.0						PASS	2585.0
68237096.0				CUT		PASS	2585.0
68237136.0				CUT		PASS	2585.0
68237176.0				CUT		PASS	2585.0
68237216.0				CUT		PASS	2585.0
68237256.0				CUT		PASS	2585.0
68237296.0				DRIVE		DRIBBLE	2585.0
68237336.0				DRIVE		DRIBBLE	2585.0
68237376.0				DRIVE		DRIBBLE	2585.0
68237416.0				DRIVE		DRIBBLE	2585.0
68237456.0				DRIVE		DRIBBLE	2585.0
68237496.0				DRIVE		DRIBBLE	2585.0
68237536.0				DRIVE		DRIBBLE	2585.0
68237576.0				DRIVE		DRIBBLE	2585.0
68237616.0				DRIVE		DRIBBLE	2585.0
68237656.0				DRIVE		DRIBBLE	2585.0
68237696.0				DRIVE		DRIBBLE	2585.0
68237736.0				DRIVE		DRIBBLE	2585.0
68237776.0				DRIVE		DRIBBLE	2585.0
68237816.0				DRIVE		DRIBBLE	2585.0
68237856.0				DRIVE		DRIBBLE	2585.0
68237896.0				DRIVE		DRIBBLE	2585.0
68237936.0				DRIVE		DRIBBLE	2585.0
68237976.0				DRIVE		DRIBBLE	2585.0
68238016.0				DRIVE		DRIBBLE	2585.0
68238056.0				DRIVE		DRIBBLE	2585.0
68238096.0				DRIVE		DRIBBLE	2585.0
68238136.0				DRIVE		DRIBBLE	2585.0
68238176.0				DRIVE		DRIBBLE	2585.0
68238216.0				DRIVE		DRIBBLE	2585.0
68238256.0				DRIVE		DRIBBLE	2585.0
68238296.0				DRIVE		DRIBBLE	2585.0
68238336.0						DRIBBLE	2585.0
68238376.0						DRIBBLE	2585.0
68238416.0						DRIBBLE	2585.0
68238456.0						DRIBBLE	2585.0
68238496.0						DRIBBLE	2585.0
68238536.0						DRIBBLE	2585.0
68238576.0						DRIBBLE	2585.0
68238616.0						DRIBBLE	2585.0
68238656.0						DRIBBLE	2585.0
68238696.0						DRIBBLE	2585.0
68238736.0						DRIBBLE	2585.0
68238776.0						DRIBBLE	2585.0
68238816.0						DRIBBLE PASS	2585.0
68238856.0						DRIBBLE PASS	2585.0
68238896.0						DRIBBLE PASS	2585.0
68238936.0						DRIBBLE PASS	2585.0
68238976.0						DRIBBLE PASS	2585.0
68239016.0						DRIBBLE PASS	2585.0
68239056.0						DRIBBLE PASS	2585.0
68239096.0						DRIBBLE PASS	2585.0
68239136.0						DRIBBLE PASS	2585.0
68239176.0						DRIBBLE PASS	2585.0
68239216.0						DRIBBLE PASS	2585.0
68239256.0						DRIBBLE PASS	2585.0
68239296.0						DRIBBLE PASS	202718.0
68239336.0						DRIBBLE PASS	202718.0
68239376.0						DRIBBLE PASS	202718.0
68239416.0						DRIBBLE PASS	202718.0
68239456.0						DRIBBLE PASS	202718.0
68239496.0						DRIBBLE PASS	202718.0
68239536.0						DRIBBLE PASS	202718.0
68239576.0						DRIBBLE PASS	202718.0
68239616.0						DRIBBLE PASS	202718.0
68239656.0						DRIBBLE PASS	202718.0
68239696.0					DRIVE	DRIBBLE	202718.0
68239736.0					DRIVE	DRIBBLE	202718.0
68239776.0					DRIVE	DRIBBLE	202718.0
68239816.0					DRIVE	DRIBBLE	202718.0
68239856.0					DRIVE	DRIBBLE	202718.0
68239896.0					DRIVE	DRIBBLE	202718.0
68239936.0					DRIVE	DRIBBLE	202718.0
68239976.0					DRIVE	DRIBBLE	202718.0
68240016.0					DRIVE	DRIBBLE	202718.0
68240056.0					DRIVE	DRIBBLE	202718.0
68240096.0					DRIVE	DRIBBLE	202718.0
68240136.0					DRIVE	DRIBBLE	202718.0
68240176.0					DRIVE	DRIBBLE	202718.0
68240216.0					DRIVE	DRIBBLE	202718.0
68240256.0					DRIVE	DRIBBLE	202718.0
68240296.0					DRIVE	DRIBBLE	202718.0
68240336.0					DRIVE	DRIBBLE	202718.0
68240376.0					DRIVE	DRIBBLE	202718.0
68240416.0					DRIVE	DRIBBLE	202718.0
68240456.0					DRIVE	DRIBBLE	202718.0
68240496.0					DRIVE	DRIBBLE	202718.0
68240536.0					DRIVE	DRIBBLE	202718.0
68240576.0						PASS	202718.0
68240616.0						PASS	202718.0
68240656.0						PASS	202718.0
68240696.0						PASS	202718.0
68240736.0						PASS	202718.0
68240776.0						PASS	202718.0
68240816.0						PASS	202718.0
68240856.0						PASS	202718.0
68240896.0						PASS	202718.0
68240936.0						PASS	1717.0
68240976.0						PASS	1717.0
68241016.0						PASS	1717.0
68241056.0						PASS	1717.0
68241096.0						PASS	1717.0
68241136.0						PASS	1717.0
68241176.0						PASS	1717.0
68241216.0						PASS	1717.0
68241256.0						PASS	1717.0
68241296.0						PASS	1717.0
68241336.0						PASS	1717.0
68241376.0						PASS	1717.0
68241416.0						PASS	1717.0
68241456.0						HOLD	1717.0
68241496.0						HOLD	1717.0
68241536.0						HOLD	1717.0
68241576.0						PASS	1717.0
68241616.0						PASS	1717.0
68241656.0						PASS	1717.0
68241696.0						PASS	1717.0
68241736.0						PASS	1717.0
68241776.0						PASS	1717.0
68241816.0						PASS	1717.0
68241856.0						PASS	1717.0
68241896.0						PASS	1717.0
68241936.0						PASS	1717.0
68241976.0						PASS	1717.0
68242016.0						PASS	1717.0
68242056.0						PASS	2734.0
68242096.0						PASS	2734.0
68242136.0						PASS	2734.0
68242176.0						PASS	2734.0
68242216.0						PASS	2734.0
68242256.0						PASS	2734.0
68242296.0		CUT				PASS	2734.0
68242336.0		CUT				PASS	2734.0
68242376.0		CUT				PASS	2734.0
68242416.0		DRIVE				DRIBBLE	2734.0
68242456.0		DRIVE				DRIBBLE	2734.0
68242496.0		DRIVE				DRIBBLE	2734.0
68242536.0		DRIVE				DRIBBLE	2734.0
68242576.0		DRIVE				DRIBBLE	2734.0
68242616.0		DRIVE				DRIBBLE	2734.0
68242656.0		DRIVE				DRIBBLE	2734.0
68242696.0		DRIVE				DRIBBLE	2734.0
68242736.0		DRIVE				DRIBBLE	2734.0
68242776.0		DRIVE				DRIBBLE	2734.0
68242816.0		DRIVE				DRIBBLE	2734.0
68242856.0		DRIVE				DRIBBLE	2734.0
68242896.0		DRIVE				DRIBBLE	2734.0
68242936.0		DRIVE				DRIBBLE	2734.0
68242976.0		DRIVE				DRIBBLE	2734.0
68243016.0		DRIVE				DRIBBLE	2734.0
68243056.0		DRIVE				DRIBBLE	2734.0
68243096.0		DRIVE				DRIBBLE	2734.0
68243136.0		DRIVE				DRIBBLE	2734.0
68243176.0		DRIVE				DRIBBLE	2734.0
68243216.0		DRIVE				DRIBBLE	2734.0
68243256.0						PASS	2734.0
68243296.0						PASS	2734.0
68243336.0						PASS	2734.0
68243376.0						PASS	2734.0
68243416.0						PASS	2734.0
68243456.0						PASS	2734.0
68243496.0						PASS	2734.0
68243536.0						PASS	2734.0
68243576.0						PASS	2734.0
68243616.0						PASS	2734.0
68243656.0						PASS	2585.0
68243696.0						PASS	2585.0
68243736.0						PASS	2585.0
68243776.0						PASS	2585.0
68243816.0						PASS	2585.0
68243856.0						PASS	2585.0
68243896.0						PASS	2585.0
68243936.0						PASS	2585.0
68243976.0						PASS	2585.0
68244016.0						PASS	2585.0
68244056.0						PASS	2585.0
68244096.0						HOLD	2585.0
68244136.0						HOLD	2585.0
68244176.0						HOLD	2585.0
68244216.0						HOLD	2585.0
68244256.0						HOLD	2585.0
68244296.0						HOLD	2585.0
68244336.0						HOLD	2585.0
68244376.0						HOLD	2585.0
68244416.0						HOLD	2585.0
68244456.0						HOLD	2585.0
68244496.0						HOLD	2585.0
68244536.0						HOLD	2585.0
68244576.0						HOLD	2585.0
68244616.0						HOLD	2585.0
68244656.0						HOLD	2585.0
68244696.0						HOLD	2585.0
68244736.0						HOLD	2585.0
68244776.0						HOLD	2585.0
68244816.0						HOLD	2585.0
68244856.0						HOLD	2585.0
68244896.0						HOLD	2585.0
68244936.0						HOLD	2585.0
68244976.0						HOLD	2585.0
68245016.0						HOLD	2585.0
68245056.0						HOLD	2585.0
68245096.0						HOLD	2585.0
68245136.0						HOLD	2585.0
68245176.0						HOLD	2585.0
68245216.0						HOLD	2585.0
68245256.0						HOLD	2585.0
68245296.0						SHOOTING FOUL	2585.0
