# Supplementary material for: Modeling the formation of defensive gaps in basketball: Cutting on a teammate’s drive
Source: PLoS One. 2023 Feb 7;18(2):e0281467. doi: 10.1371/journal.pone.0281467 (PMC9904462; doi:10.1371/journal.pone.0281467)
Supplement: S1 File — Contains action/event labels for the 462 analyzed sequences used in the paper. With the help of the gameIDs and times (last 8 digits of the real time entries), it can be bound to the raw SportVU data available online: https://github.com/linouk23/NBA-Player-Movements/tree/master/data/2016.NBA.Raw.SportVU.Game.Logs. (ZIP) [file pone.0281467.s031.zip › 0021500140_52204668-52210064.csv]

Unnamed: 0	101114.0	200826.0	202379.0	203098.0	203939.0	EVENT	BALL_HANDLER
52204668.0						DRIBBLE	200826.0
52204708.0						DRIBBLE	200826.0
52204748.0						DRIBBLE	200826.0
52204788.0						DRIBBLE	200826.0
52204828.0						DRIBBLE	200826.0
52204868.0						DRIBBLE	200826.0
52204908.0						DRIBBLE	200826.0
52204948.0						DRIBBLE	200826.0
52204984.0						DRIBBLE	200826.0
52205028.0						DRIBBLE	200826.0
52205068.0						DRIBBLE	200826.0
52205104.0						DRIBBLE	200826.0
52205148.0						DRIBBLE	200826.0
52205188.0						DRIBBLE	200826.0
52205224.0						DRIBBLE	200826.0
52205268.0						DRIBBLE	200826.0
52205308.0						DRIBBLE	200826.0
52205348.0						DRIBBLE	200826.0
52205388.0						DRIBBLE	200826.0
52205424.0						DRIBBLE	200826.0
52205464.0						DRIBBLE	200826.0
52205508.0						DRIBBLE	200826.0
52205548.0						DRIBBLE	200826.0
52205584.0						DRIBBLE	200826.0
52205624.0						DRIBBLE	200826.0
52205664.0						DRIBBLE	200826.0
52205708.0						DRIBBLE	200826.0
52205748.0						DRIBBLE	200826.0
52205784.0						DRIBBLE	200826.0
52205828.0						DRIBBLE	200826.0
52205868.0						DRIBBLE	200826.0
52205908.0						DRIBBLE	200826.0
52205948.0						DRIBBLE	200826.0
52205984.0						DRIBBLE	200826.0
52206024.0						DRIBBLE	200826.0
52206068.0						DRIBBLE	200826.0
52206108.0						DRIBBLE	200826.0
52206144.0						DRIBBLE	200826.0
52206188.0						DRIBBLE	200826.0
52206228.0						DRIBBLE	200826.0
52206264.0						DRIBBLE	200826.0
52206304.0						DRIBBLE	200826.0
52206348.0						DRIBBLE	200826.0
52206384.0						DRIBBLE	200826.0
52206428.0						DRIBBLE	200826.0
52206468.0						DRIBBLE	200826.0
52206504.0						DRIBBLE	200826.0
52206548.0						DRIBBLE	200826.0
52206584.0						DRIBBLE	200826.0
52206624.0						DRIBBLE	200826.0
52206668.0						DRIBBLE	200826.0
52206704.0						DRIBBLE	200826.0
52206744.0						DRIBBLE	200826.0
52206788.0						DRIBBLE	200826.0
52206824.0						DRIBBLE	200826.0
52206868.0						DRIBBLE	200826.0
52206908.0						DRIBBLE	200826.0
52206944.0						DRIBBLE	200826.0
52206988.0						DRIBBLE	200826.0
52207024.0						DRIBBLE	200826.0
52207068.0						DRIBBLE	200826.0
52207108.0						DRIBBLE	200826.0
52207144.0						DRIBBLE	200826.0
52207188.0						DRIBBLE	200826.0
52207224.0						DRIBBLE	200826.0
52207268.0						DRIBBLE	200826.0
52207308.0						DRIBBLE	200826.0
52207344.0						DRIBBLE	200826.0
52207388.0						DRIBBLE	200826.0
52207428.0						DRIBBLE	200826.0
52207464.0						DRIBBLE	200826.0
52207508.0						DRIBBLE	200826.0
52207548.0						DRIBBLE	200826.0
52207584.0						DRIBBLE	200826.0
52207628.0						DRIBBLE	200826.0
52207664.0						DRIBBLE	200826.0
52207708.0						DRIBBLE	200826.0
52207744.0						DRIBBLE	200826.0
52207788.0						DRIBBLE	200826.0
52207828.0		DRIVE				DRIBBLE	200826.0
52207864.0		DRIVE				DRIBBLE	200826.0
52207908.0		DRIVE	CUT			DRIBBLE	200826.0
52207944.0		DRIVE	CUT			DRIBBLE	200826.0
52207988.0		DRIVE	CUT			DRIBBLE	200826.0
52208028.0		DRIVE	CUT			DRIBBLE	200826.0
52208064.0		DRIVE	CUT			DRIBBLE	200826.0
52208108.0		DRIVE	CUT			DRIBBLE	200826.0
52208144.0		DRIVE	CUT			DRIBBLE	200826.0
52208188.0		DRIVE	CUT			DRIBBLE	200826.0
52208224.0		DRIVE	CUT			DRIBBLE	200826.0
52208268.0		DRIVE	CUT			DRIBBLE	200826.0
52208308.0		DRIVE	CUT			DRIBBLE	200826.0
52208344.0		DRIVE	CUT			DRIBBLE	200826.0
52208388.0		DRIVE	CUT			DRIBBLE	200826.0
52208424.0		DRIVE	CUT			DRIBBLE	200826.0
52208464.0		DRIVE	CUT			DRIBBLE	200826.0
52208508.0		DRIVE	CUT			DRIBBLE	200826.0
52208548.0		DRIVE	CUT			DRIBBLE	200826.0
52208584.0			CUT			PASS	200826.0
52208628.0			CUT			PASS	200826.0
52208664.0			CUT			PASS	200826.0
52208704.0			CUT			PASS	200826.0
52208748.0			CUT			PASS	200826.0
52208784.0			CUT			PASS	200826.0
52208824.0			CUT			PASS	200826.0
52208868.0			CUT			PASS	200826.0
52208904.0			CUT			PASS	200826.0
52208948.0			CUT			PASS	200826.0
52208984.0			CUT			PASS	200826.0
52209028.0			CUT			PASS	200826.0
52209068.0			CUT			PASS	200826.0
52209104.0			CUT			PASS	200826.0
52209148.0			CUT			PASS	200826.0
52209184.0			CUT			PASS	200826.0
52209224.0			CUT			PASS	200826.0
52209268.0			CUT			PASS	200826.0
52209304.0			CUT			PASS	200826.0
52209344.0			CUT			PASS	200826.0
52209388.0			CUT			PASS	200826.0
52209424.0			CUT			PASS	200826.0
52209468.0			CUT			PASS	101114.0
52209504.0			CUT			PASS	101114.0
52209544.0			CUT			PASS	101114.0
52209588.0			CUT			PASS	101114.0
52209624.0			CUT			PASS	101114.0
52209664.0						PASS	101114.0
52209704.0						PASS	101114.0
52209748.0						PASS	101114.0
52209784.0						PASS	101114.0
52209828.0						PASS	101114.0
52209864.0						HOLD	101114.0
52209904.0						HOLD	101114.0
52209948.0						HOLD	101114.0
52209984.0						HOLD	101114.0
52210028.0						HOLD	101114.0
52210064.0						MISSED SHOT	101114.0
