# Supplementary material for: Modeling the formation of defensive gaps in basketball: Cutting on a teammate’s drive
Source: PLoS One. 2023 Feb 7;18(2):e0281467. doi: 10.1371/journal.pone.0281467 (PMC9904462; doi:10.1371/journal.pone.0281467)
Supplement: S1 File — Contains action/event labels for the 462 analyzed sequences used in the paper. With the help of the gameIDs and times (last 8 digits of the real time entries), it can be bound to the raw SportVU data available online: https://github.com/linouk23/NBA-Player-Movements/tree/master/data/2016.NBA.Raw.SportVU.Game.Logs. (ZIP) [file pone.0281467.s031.zip › 0021500141_61494744-61501424.csv]

Unnamed: 0	202349.0	201573.0	202328.0	203114.0	203487.0	EVENT	BALL_HANDLER
61494744.0						DRIBBLE	203487.0
61494784.0						DRIBBLE	203487.0
61494824.0						DRIBBLE	203487.0
61494864.0						DRIBBLE	203487.0
61494904.0						DRIBBLE	203487.0
61494944.0						DRIBBLE	203487.0
61494984.0						DRIBBLE	203487.0
61495024.0						DRIBBLE	203487.0
61495064.0						DRIBBLE	203487.0
61495104.0						DRIBBLE	203487.0
61495144.0						DRIBBLE	203487.0
61495184.0						DRIBBLE	203487.0
61495224.0						DRIBBLE	203487.0
61495264.0						DRIBBLE	203487.0
61495304.0						DRIBBLE	203487.0
61495344.0						DRIBBLE	203487.0
61495384.0						DRIBBLE	203487.0
61495424.0						DRIBBLE	203487.0
61495464.0						DRIBBLE	203487.0
61495504.0						DRIBBLE	203487.0
61495544.0						DRIBBLE	203487.0
61495584.0						DRIBBLE	203487.0
61495624.0						DRIBBLE	203487.0
61495664.0						DRIBBLE	203487.0
61495704.0						DRIBBLE	203487.0
61495744.0						DRIBBLE	203487.0
61495784.0						DRIBBLE	203487.0
61495824.0						DRIBBLE	203487.0
61495864.0						DRIBBLE	203487.0
61495904.0						DRIBBLE	203487.0
61495944.0						DRIBBLE	203487.0
61495984.0						DRIBBLE	203487.0
61496024.0						DRIBBLE	203487.0
61496064.0						DRIBBLE	203487.0
61496104.0						DRIBBLE	203487.0
61496144.0						DRIBBLE	203487.0
61496184.0						DRIBBLE	203487.0
61496224.0						DRIBBLE	203487.0
61496264.0						DRIBBLE	203487.0
61496304.0						DRIBBLE	203487.0
61496344.0						DRIBBLE	203487.0
61496384.0						DRIBBLE	203487.0
61496424.0						DRIBBLE	203487.0
61496464.0						DRIBBLE	203487.0
61496504.0						DRIBBLE	203487.0
61496544.0						DRIBBLE	203487.0
61496584.0						DRIBBLE	203487.0
61496624.0						DRIBBLE	203487.0
61496664.0						DRIBBLE	203487.0
61496704.0						DRIBBLE	203487.0
61496744.0						DRIBBLE	203487.0
61496784.0						DRIBBLE	203487.0
61496824.0						DRIBBLE	203487.0
61496864.0						DRIBBLE	203487.0
61496904.0						DRIBBLE	203487.0
61496944.0						DRIBBLE	203487.0
61496984.0						DRIBBLE	203487.0
61497024.0						DRIBBLE	203487.0
61497064.0						DRIBBLE	203487.0
61497104.0						DRIBBLE	203487.0
61497144.0						DRIBBLE	203487.0
61497184.0						DRIBBLE	203487.0
61497224.0						DRIBBLE	203487.0
61497264.0						DRIBBLE	203487.0
61497304.0						DRIBBLE	203487.0
61497344.0						DRIBBLE	203487.0
61497384.0						DRIBBLE	203487.0
61497424.0						DRIBBLE	203487.0
61497464.0						DRIBBLE	203487.0
61497504.0						DRIBBLE	203487.0
61497544.0						DRIBBLE	203487.0
61497584.0						DRIBBLE	203487.0
61497624.0						DRIBBLE	203487.0
61497664.0						DRIBBLE	203487.0
61497704.0						DRIBBLE	203487.0
61497744.0						DRIBBLE	203487.0
61497784.0						DRIBBLE	203487.0
61497824.0						DRIBBLE	203487.0
61497864.0						DRIBBLE	203487.0
61497904.0						DRIBBLE	203487.0
61497944.0						DRIBBLE	203487.0
61497984.0						DRIBBLE	203487.0
61498024.0						DRIBBLE	203487.0
61498064.0						DRIBBLE	203487.0
61498104.0						DRIBBLE	203487.0
61498144.0						DRIBBLE	203487.0
61498184.0						DRIBBLE	203487.0
61498224.0						DRIBBLE	203487.0
61498264.0						DRIBBLE	203487.0
61498304.0						DRIBBLE	203487.0
61498344.0						DRIBBLE	203487.0
61498384.0						DRIBBLE	203487.0
61498424.0						DRIBBLE	203487.0
61498464.0						DRIBBLE	203487.0
61498504.0						DRIBBLE	203487.0
61498544.0						DRIBBLE	203487.0
61498584.0					DRIVE	DRIBBLE	203487.0
61498624.0					DRIVE	DRIBBLE	203487.0
61498664.0					DRIVE	DRIBBLE	203487.0
61498704.0					DRIVE	DRIBBLE	203487.0
61498744.0					DRIVE	DRIBBLE	203487.0
61498784.0					DRIVE	DRIBBLE	203487.0
61498824.0					DRIVE	DRIBBLE	203487.0
61498864.0					DRIVE	DRIBBLE	203487.0
61498904.0					DRIVE	DRIBBLE	203487.0
61498944.0					DRIVE	DRIBBLE	203487.0
61498984.0					DRIVE	DRIBBLE	203487.0
61499024.0					DRIVE	DRIBBLE	203487.0
61499064.0					DRIVE	DRIBBLE	203487.0
61499104.0					DRIVE	DRIBBLE	203487.0
61499144.0					DRIVE	DRIBBLE	203487.0
61499184.0					DRIVE	DRIBBLE	203487.0
61499224.0					DRIVE	DRIBBLE	203487.0
61499264.0					DRIVE	DRIBBLE	203487.0
61499304.0					DRIVE	DRIBBLE	203487.0
61499344.0					DRIVE	DRIBBLE	203487.0
61499384.0					DRIVE	DRIBBLE	203487.0
61499424.0					DRIVE	DRIBBLE	203487.0
61499464.0					DRIVE	DRIBBLE	203487.0
61499504.0					DRIVE	DRIBBLE	203487.0
61499544.0					DRIVE	DRIBBLE	203487.0
61499584.0					DRIVE	DRIBBLE	203487.0
61499624.0					DRIVE	DRIBBLE	203487.0
61499664.0					DRIVE	DRIBBLE	203487.0
61499704.0						PASS	203487.0
61499744.0						PASS	203487.0
61499784.0						PASS	203487.0
61499824.0						PASS	203487.0
61499864.0						PASS	203487.0
61499904.0						PASS	203487.0
61499944.0						PASS	203487.0
61499984.0						PASS	203487.0
61500024.0						PASS	203487.0
61500064.0						PASS	203487.0
61500104.0						PASS	203487.0
61500144.0						PASS	203487.0
61500184.0						PASS	203114.0
61500224.0						PASS	203114.0
61500264.0						PASS	203114.0
61500304.0						PASS	203114.0
61500344.0						PASS	203114.0
61500384.0						PASS	203114.0
61500424.0						PASS	203114.0
61500464.0						PASS	203114.0
61500504.0						PASS	203114.0
61500544.0						HOLD	203114.0
61500584.0						HOLD	203114.0
61500624.0						HOLD	203114.0
61500664.0						HOLD	203114.0
61500704.0						HOLD	203114.0
61500744.0						HOLD	203114.0
61500784.0						HOLD	203114.0
61500824.0						HOLD	203114.0
61500864.0						HOLD	203114.0
61500904.0						HOLD	203114.0
61500944.0						HOLD	203114.0
61500984.0						HOLD	203114.0
61501024.0						HOLD	203114.0
61501064.0						HOLD	203114.0
61501104.0						HOLD	203114.0
61501144.0						HOLD	203114.0
61501184.0						HOLD	203114.0
61501224.0						HOLD	203114.0
61501264.0						HOLD	203114.0
61501304.0						HOLD	203114.0
61501344.0						HOLD	203114.0
61501384.0						PASS	203114.0
61501424.0						MISSED SHOT
