# Supplementary material for: Modeling the formation of defensive gaps in basketball: Cutting on a teammate’s drive
Source: PLoS One. 2023 Feb 7;18(2):e0281467. doi: 10.1371/journal.pone.0281467 (PMC9904462; doi:10.1371/journal.pone.0281467)
Supplement: S1 File — Contains action/event labels for the 462 analyzed sequences used in the paper. With the help of the gameIDs and times (last 8 digits of the real time entries), it can be bound to the raw SportVU data available online: https://github.com/linouk23/NBA-Player-Movements/tree/master/data/2016.NBA.Raw.SportVU.Game.Logs. (ZIP) [file pone.0281467.s031.zip › 0021500143_55747428-55758228.csv]

Unnamed: 0	2749.0	200751.0	201581.0	203115.0	203123.0	EVENT	BALL_HANDLER
55747428.0						DRIBBLE	2749.0
55747468.0						DRIBBLE	2749.0
55747508.0						DRIBBLE	2749.0
55747548.0						DRIBBLE	2749.0
55747588.0						DRIBBLE	2749.0
55747628.0						DRIBBLE	2749.0
55747668.0						DRIBBLE	2749.0
55747708.0						DRIBBLE	2749.0
55747748.0						DRIBBLE	2749.0
55747788.0						DRIBBLE	2749.0
55747828.0						DRIBBLE	2749.0
55747868.0						DRIBBLE	2749.0
55747908.0						DRIBBLE	2749.0
55747948.0						DRIBBLE	2749.0
55747988.0						DRIBBLE	2749.0
55748028.0						DRIBBLE	2749.0
55748068.0						DRIBBLE	2749.0
55748108.0						DRIBBLE	2749.0
55748148.0						DRIBBLE	2749.0
55748188.0						DRIBBLE	2749.0
55748228.0						DRIBBLE	2749.0
55748268.0						DRIBBLE	2749.0
55748308.0						DRIBBLE	2749.0
55748348.0						DRIBBLE	2749.0
55748388.0						DRIBBLE	2749.0
55748428.0						DRIBBLE	2749.0
55748468.0						DRIBBLE	2749.0
55748508.0						DRIBBLE	2749.0
55748548.0						DRIBBLE	2749.0
55748588.0						DRIBBLE	2749.0
55748628.0						DRIBBLE	2749.0
55748668.0						DRIBBLE	2749.0
55748708.0						DRIBBLE	2749.0
55748748.0						DRIBBLE	2749.0
55748788.0						DRIBBLE	2749.0
55748828.0						DRIBBLE	2749.0
55748868.0						DRIBBLE	2749.0
55748908.0						DRIBBLE	2749.0
55748948.0						DRIBBLE	2749.0
55748988.0						DRIBBLE	2749.0
55749028.0						DRIBBLE	2749.0
55749068.0						DRIBBLE	2749.0
55749108.0						DRIBBLE	2749.0
55749148.0						DRIBBLE	2749.0
55749188.0						DRIBBLE	2749.0
55749228.0						DRIBBLE	2749.0
55749268.0						DRIBBLE	2749.0
55749308.0						DRIBBLE	2749.0
55749348.0						DRIBBLE	2749.0
55749388.0						DRIBBLE	2749.0
55749428.0						DRIBBLE	2749.0
55749468.0						DRIBBLE	2749.0
55749508.0						DRIBBLE	2749.0
55749548.0						DRIBBLE	2749.0
55749588.0						DRIBBLE	2749.0
55749628.0						DRIBBLE	2749.0
55749668.0						DRIBBLE	2749.0
55749708.0						DRIBBLE	2749.0
55749748.0						DRIBBLE	2749.0
55749788.0						DRIBBLE	2749.0
55749828.0						DRIBBLE	2749.0
55749868.0						DRIBBLE	2749.0
55749908.0						DRIBBLE	2749.0
55749948.0	DRIVE					DRIBBLE	2749.0
55749988.0	DRIVE					DRIBBLE	2749.0
55750028.0	DRIVE					DRIBBLE	2749.0
55750068.0	DRIVE					DRIBBLE	2749.0
55750108.0	DRIVE					DRIBBLE	2749.0
55750148.0	DRIVE					DRIBBLE	2749.0
55750188.0	DRIVE					DRIBBLE	2749.0
55750228.0	DRIVE					DRIBBLE	2749.0
55750268.0	DRIVE					DRIBBLE	2749.0
55750308.0	DRIVE					DRIBBLE	2749.0
55750348.0	DRIVE					DRIBBLE	2749.0
55750388.0	DRIVE					DRIBBLE	2749.0
55750428.0	DRIVE					DRIBBLE	2749.0
55750468.0	DRIVE					DRIBBLE	2749.0
55750508.0	DRIVE					DRIBBLE	2749.0
55750548.0	DRIVE					DRIBBLE	2749.0
55750588.0	DRIVE					DRIBBLE	2749.0
55750628.0	DRIVE					DRIBBLE	2749.0
55750668.0	DRIVE					DRIBBLE	2749.0
55750708.0	DRIVE					DRIBBLE	2749.0
55750748.0	DRIVE					DRIBBLE	2749.0
55750788.0	DRIVE					DRIBBLE	2749.0
55750828.0	DRIVE					DRIBBLE	2749.0
55750868.0	DRIVE					DRIBBLE	2749.0
55750908.0	DRIVE					DRIBBLE	2749.0
55750948.0	DRIVE					DRIBBLE	2749.0
55750988.0	DRIVE					DRIBBLE	2749.0
55751028.0	DRIVE					DRIBBLE	2749.0
55751068.0	DRIVE					DRIBBLE	2749.0
55751108.0	DRIVE					DRIBBLE	2749.0
55751148.0	DRIVE					DRIBBLE	2749.0
55751188.0	DRIVE					DRIBBLE	2749.0
55751228.0	DRIVE					DRIBBLE	2749.0
55751268.0	DRIVE					DRIBBLE	2749.0
55751308.0	DRIVE					DRIBBLE	2749.0
55751348.0	DRIVE					DRIBBLE	2749.0
55751388.0	DRIVE					DRIBBLE	2749.0
55751428.0	DRIVE			CUT		DRIBBLE	2749.0
55751468.0	DRIVE			CUT		DRIBBLE	2749.0
55751508.0	DRIVE			CUT		DRIBBLE	2749.0
55751548.0	DRIVE			CUT		DRIBBLE	2749.0
55751588.0	DRIVE			CUT		DRIBBLE	2749.0
55751628.0	DRIVE			CUT		DRIBBLE	2749.0
55751668.0	DRIVE			CUT		DRIBBLE	2749.0
55751708.0	DRIVE			CUT		DRIBBLE	2749.0
55751748.0	DRIVE			CUT		DRIBBLE	2749.0
55751788.0				CUT		DRIBBLE	2749.0
55751828.0				CUT		DRIBBLE	2749.0
55751868.0				CUT		DRIBBLE	2749.0
55751908.0				CUT		DRIBBLE	2749.0
55751948.0				CUT		DRIBBLE	2749.0
55751988.0				CUT		DRIBBLE	2749.0
55752028.0				CUT		DRIBBLE	2749.0
55752068.0				CUT		DRIBBLE	2749.0
55752108.0				CUT		DRIBBLE	2749.0
55752148.0				CUT		DRIBBLE	2749.0
55752188.0				CUT		DRIBBLE	2749.0
55752228.0				CUT		DRIBBLE	2749.0
55752268.0				CUT		DRIBBLE	2749.0
55752308.0				CUT		DRIBBLE	2749.0
55752348.0				CUT		DRIBBLE	2749.0
55752388.0				CUT		DRIBBLE	2749.0
55752428.0						DRIBBLE	2749.0
55752468.0						DRIBBLE	2749.0
55752508.0						DRIBBLE	2749.0
55752548.0						DRIBBLE	2749.0
55752588.0						DRIBBLE	2749.0
55752628.0						DRIBBLE	2749.0
55752668.0						DRIBBLE	2749.0
55752708.0						DRIBBLE	2749.0
55752748.0						DRIBBLE	2749.0
55752788.0						DRIBBLE	2749.0
55752828.0						DRIBBLE	2749.0
55752868.0						DRIBBLE	2749.0
55752908.0						DRIBBLE	2749.0
55752948.0						PASS	2749.0
55752988.0						PASS	2749.0
55753028.0						PASS	2749.0
55753068.0						PASS	2749.0
55753108.0						PASS	2749.0
55753148.0						PASS	2749.0
55753188.0						PASS	2749.0
55753228.0						PASS	2749.0
55753268.0						PASS	2749.0
55753308.0						PASS	2749.0
55753348.0						PASS	2749.0
55753388.0						PASS	2749.0
55753428.0						PASS
55753468.0						PASS	203123.0
55753508.0						PASS	203123.0
55753548.0						PASS	203123.0
55753588.0						PASS	203123.0
55753628.0						PASS	203123.0
55753668.0						PASS	203123.0
55753708.0						PASS	203123.0
55753748.0						PASS	203123.0
55753788.0						PASS	203123.0
55753828.0						PASS	203123.0
55753868.0						PASS	203123.0
55753908.0						PASS	203123.0
55753948.0						PASS	203123.0
55753988.0						DRIBBLE	203123.0
55754028.0						DRIBBLE	203123.0
55754068.0						DRIBBLE	203123.0
55754108.0						DRIBBLE	203123.0
55754148.0						DRIBBLE	203123.0
55754188.0						DRIBBLE	203123.0
55754228.0						DRIBBLE	203123.0
55754268.0						DRIBBLE	203123.0
55754308.0						DRIBBLE	203123.0
55754348.0						DRIBBLE	203123.0
55754388.0						DRIBBLE	203123.0
55754428.0						DRIBBLE	203123.0
55754468.0						DRIBBLE	203123.0
55754508.0						DRIBBLE	203123.0
55754548.0						DRIBBLE	203123.0
55754588.0						DRIBBLE	203123.0
55754628.0						DRIBBLE	203123.0
55754668.0						DRIBBLE	203123.0
55754708.0						DRIBBLE	203123.0
55754748.0						PASS	203123.0
55754788.0						PASS	203123.0
55754828.0						PASS	203123.0
55754868.0						PASS	203123.0
55754908.0						PASS	203123.0
55754948.0						PASS	203123.0
55754988.0						PASS	200751.0
55755028.0						PASS	200751.0
55755068.0						PASS	200751.0
55755108.0						PASS	200751.0
55755148.0						PASS	200751.0
55755188.0						PASS	200751.0
55755228.0						PASS	200751.0
55755268.0						DRIBBLE	200751.0
55755308.0						DRIBBLE	200751.0
55755348.0						DRIBBLE	200751.0
55755388.0						DRIBBLE	200751.0
55755428.0						DRIBBLE	200751.0
55755468.0						DRIBBLE	200751.0
55755508.0						DRIBBLE	200751.0
55755548.0						DRIBBLE	200751.0
55755588.0						DRIBBLE	200751.0
55755628.0						DRIBBLE	200751.0
55755668.0						DRIBBLE	200751.0
55755708.0						DRIBBLE	200751.0
55755748.0						DRIBBLE	200751.0
55755788.0						DRIBBLE	200751.0
55755828.0						DRIBBLE	200751.0
55755868.0						DRIBBLE	200751.0
55755908.0						DRIBBLE	200751.0
55755948.0						DRIBBLE	200751.0
55755988.0						DRIBBLE	200751.0
55756028.0						DRIBBLE	200751.0
55756068.0						DRIBBLE	200751.0
55756108.0						DRIBBLE	200751.0
55756148.0						DRIBBLE	200751.0
55756188.0		DRIVE				DRIBBLE	200751.0
55756228.0		DRIVE				DRIBBLE	200751.0
55756268.0		DRIVE				DRIBBLE	200751.0
55756308.0		DRIVE				DRIBBLE	200751.0
55756348.0		DRIVE				DRIBBLE	200751.0
55756388.0		DRIVE				DRIBBLE	200751.0
55756428.0		DRIVE				DRIBBLE	200751.0
55756468.0		DRIVE				DRIBBLE	200751.0
55756508.0		DRIVE				DRIBBLE	200751.0
55756548.0		DRIVE				DRIBBLE	200751.0
55756588.0		DRIVE				DRIBBLE	200751.0
55756628.0		DRIVE				DRIBBLE	200751.0
55756668.0		DRIVE				DRIBBLE	200751.0
55756708.0		DRIVE				DRIBBLE	200751.0
55756752.0		DRIVE				DRIBBLE	200751.0
55756788.0		DRIVE				DRIBBLE	200751.0
55756828.0		DRIVE				DRIBBLE	200751.0
55756868.0		DRIVE				DRIBBLE	200751.0
55756908.0		DRIVE				DRIBBLE	200751.0
55756948.0		DRIVE				DRIBBLE	200751.0
55756988.0		DRIVE				DRIBBLE	200751.0
55757028.0		DRIVE				DRIBBLE	200751.0
55757068.0		DRIVE				DRIBBLE	200751.0
55757108.0						PASS	200751.0
55757148.0						PASS	200751.0
55757188.0						PASS	200751.0
55757228.0						PASS	200751.0
55757268.0						PASS	200751.0
55757308.0						PASS	200751.0
55757348.0						PASS	200751.0
55757388.0						PASS	200751.0
55757428.0						PASS	200751.0
55757468.0						PASS	200751.0
55757508.0						PASS
55757548.0						PASS	201581.0
55757588.0						PASS	201581.0
55757628.0						PASS	201581.0
55757668.0						PASS	201581.0
55757708.0						PASS	201581.0
55757748.0						PASS	201581.0
55757788.0						PASS	201581.0
55757828.0						PASS	201581.0
55757868.0						PASS	201581.0
55757908.0						PASS	201581.0
55757948.0						PASS	201581.0
55757988.0						HOLD	201581.0
55758028.0						HOLD	201581.0
55758068.0						HOLD	201581.0
55758108.0						HOLD	201581.0
55758148.0						HOLD	201581.0
55758188.0						HOLD	201581.0
55758228.0						MISSED SHOT	201581.0
