# Supplementary material for: Modeling the formation of defensive gaps in basketball: Cutting on a teammate’s drive
Source: PLoS One. 2023 Feb 7;18(2):e0281467. doi: 10.1371/journal.pone.0281467 (PMC9904462; doi:10.1371/journal.pone.0281467)
Supplement: S1 File — Contains action/event labels for the 462 analyzed sequences used in the paper. With the help of the gameIDs and times (last 8 digits of the real time entries), it can be bound to the raw SportVU data available online: https://github.com/linouk23/NBA-Player-Movements/tree/master/data/2016.NBA.Raw.SportVU.Game.Logs. (ZIP) [file pone.0281467.s031.zip › 0021500143_61074792-61077432.csv]

Unnamed: 0	2034.0	203123.0	203914.0	203999.0	1626144.0	EVENT	BALL_HANDLER
61074792.0						DRIBBLE	203123.0
61074832.0						DRIBBLE	203123.0
61074872.0						DRIBBLE	203123.0
61074912.0						DRIBBLE	203123.0
61074952.0						DRIBBLE	203123.0
61074992.0						DRIBBLE	203123.0
61075032.0						DRIBBLE	203123.0
61075072.0						DRIBBLE	203123.0
61075112.0						DRIBBLE	203123.0
61075152.0						DRIBBLE	203123.0
61075192.0						DRIBBLE	203123.0
61075232.0						DRIBBLE	203123.0
61075272.0						DRIBBLE	203123.0
61075312.0						DRIBBLE	203123.0
61075352.0						DRIBBLE	203123.0
61075392.0		DRIVE				DRIBBLE	203123.0
61075432.0		DRIVE				DRIBBLE	203123.0
61075472.0		DRIVE				DRIBBLE	203123.0
61075512.0		DRIVE				DRIBBLE	203123.0
61075552.0		DRIVE				DRIBBLE	203123.0
61075592.0		DRIVE				DRIBBLE	203123.0
61075632.0		DRIVE				DRIBBLE	203123.0
61075672.0		DRIVE				DRIBBLE	203123.0
61075712.0		DRIVE				DRIBBLE	203123.0
61075752.0		DRIVE				DRIBBLE	203123.0
61075792.0		DRIVE		CUT		DRIBBLE	203123.0
61075832.0		DRIVE		CUT		DRIBBLE	203123.0
61075872.0		DRIVE		CUT		DRIBBLE	203123.0
61075912.0		DRIVE		CUT	CUT	DRIBBLE	203123.0
61075952.0		DRIVE		CUT	CUT	DRIBBLE	203123.0
61075992.0				CUT	CUT	PASS	203123.0
61076032.0				CUT	CUT	PASS	203123.0
61076072.0				CUT	CUT	PASS	203123.0
61076112.0				CUT	CUT	PASS	203123.0
61076152.0				CUT	CUT	PASS	203123.0
61076192.0				CUT	CUT	PASS	203123.0
61076232.0				CUT	CUT	PASS	203123.0
61076272.0				CUT	CUT	PASS	203123.0
61076312.0				CUT	CUT	PASS	203123.0
61076352.0				CUT	CUT	PASS	203123.0
61076392.0				CUT	CUT	PASS
61076432.0				CUT	CUT	PASS
61076472.0				CUT	CUT	PASS	1626144.0
61076512.0				CUT	CUT	PASS	1626144.0
61076552.0				CUT	CUT	PASS	1626144.0
61076592.0				CUT	CUT	PASS	1626144.0
61076632.0				CUT	CUT	PASS	1626144.0
61076672.0				CUT	CUT	PASS	1626144.0
61076712.0				CUT	CUT	PASS	1626144.0
61076752.0				CUT	CUT	PASS	1626144.0
61076792.0				CUT	CUT	PASS	1626144.0
61076832.0				CUT	CUT	PASS	1626144.0
61076872.0				CUT	CUT	PASS	1626144.0
61076912.0				CUT		HOLD	1626144.0
61076952.0				CUT		HOLD	1626144.0
61076992.0				CUT		HOLD	1626144.0
61077032.0				CUT		HOLD	1626144.0
61077072.0				CUT		HOLD	1626144.0
61077112.0				CUT		HOLD	1626144.0
61077152.0				CUT		HOLD	1626144.0
61077192.0				CUT-SCR		HOLD	1626144.0
61077232.0				CUT-SCR		HOLD	1626144.0
61077272.0				CUT-SCR		HOLD	1626144.0
61077312.0				CUT-SCR		HOLD	1626144.0
61077352.0				CUT-SCR		HOLD	1626144.0
61077392.0				CUT-SCR		HOLD	1626144.0
61077432.0				CUT-SCR		MADE SHOT	1626144.0
