# Supplementary material for: Modeling the formation of defensive gaps in basketball: Cutting on a teammate’s drive
Source: PLoS One. 2023 Feb 7;18(2):e0281467. doi: 10.1371/journal.pone.0281467 (PMC9904462; doi:10.1371/journal.pone.0281467)
Supplement: S1 File — Contains action/event labels for the 462 analyzed sequences used in the paper. With the help of the gameIDs and times (last 8 digits of the real time entries), it can be bound to the raw SportVU data available online: https://github.com/linouk23/NBA-Player-Movements/tree/master/data/2016.NBA.Raw.SportVU.Game.Logs. (ZIP) [file pone.0281467.s031.zip › 0021500146_20130798-20142396.csv]

Unnamed: 0	708.0	2419.0	203897.0	203952.0	1626157.0	EVENT	BALL_HANDLER
20130798.0						DRIBBLE	203897.0
20130838.0						DRIBBLE	203897.0
20130878.0						DRIBBLE	203897.0
20130918.0						DRIBBLE	203897.0
20130958.0						DRIBBLE	203897.0
20130998.0						DRIBBLE	203897.0
20131038.0						DRIBBLE	203897.0
20131078.0						DRIBBLE	203897.0
20131118.0						DRIBBLE	203897.0
20131158.0						DRIBBLE	203897.0
20131198.0						DRIBBLE	203897.0
20131238.0						DRIBBLE	203897.0
20131278.0						DRIBBLE	203897.0
20131318.0						DRIBBLE	203897.0
20131358.0						DRIBBLE	203897.0
20131398.0						DRIBBLE	203897.0
20131436.0						DRIBBLE	203897.0
20131478.0						DRIBBLE	203897.0
20131518.0						DRIBBLE	203897.0
20131558.0						DRIBBLE	203897.0
20131598.0						DRIBBLE	203897.0
20131638.0						DRIBBLE	203897.0
20131678.0						DRIBBLE	203897.0
20131718.0						DRIBBLE	203897.0
20131756.0						DRIBBLE	203897.0
20131798.0						DRIBBLE	203897.0
20131838.0						DRIBBLE	203897.0
20131876.0						DRIBBLE	203897.0
20131918.0						DRIBBLE	203897.0
20131958.0						DRIBBLE	203897.0
20131996.0						DRIBBLE	203897.0
20132038.0						DRIBBLE	203897.0
20132076.0						DRIBBLE	203897.0
20132118.0						DRIBBLE	203897.0
20132158.0						DRIBBLE	203897.0
20132196.0						DRIBBLE	203897.0
20132238.0						DRIBBLE	203897.0
20132278.0						DRIBBLE	203897.0
20132316.0						DRIBBLE	203897.0
20132358.0						DRIBBLE	203897.0
20132398.0						DRIBBLE	203897.0
20132436.0						DRIBBLE	203897.0
20132478.0						DRIBBLE	203897.0
20132518.0						DRIBBLE	203897.0
20132556.0						DRIBBLE	203897.0
20132598.0						DRIBBLE	203897.0
20132638.0						DRIBBLE	203897.0
20132676.0						DRIBBLE	203897.0
20132718.0						DRIBBLE	203897.0
20132758.0						DRIBBLE	203897.0
20132798.0						DRIBBLE	203897.0
20132838.0						DRIBBLE	203897.0
20132876.0						DRIBBLE	203897.0
20132918.0						DRIBBLE	203897.0
20132958.0						DRIBBLE	203897.0
20132996.0						DRIBBLE	203897.0
20133036.0						DRIBBLE	203897.0
20133078.0						DRIBBLE	203897.0
20133116.0						DRIBBLE	203897.0
20133158.0						DRIBBLE	203897.0
20133196.0						DRIBBLE	203897.0
20133238.0						DRIBBLE	203897.0
20133278.0						DRIBBLE	203897.0
20133316.0						DRIBBLE	203897.0
20133358.0						DRIBBLE	203897.0
20133398.0						DRIBBLE	203897.0
20133436.0						DRIBBLE	203897.0
20133478.0						DRIBBLE	203897.0
20133518.0						DRIBBLE	203897.0
20133556.0						DRIBBLE	203897.0
20133598.0						DRIBBLE	203897.0
20133638.0						DRIBBLE	203897.0
20133676.0						DRIBBLE	203897.0
20133718.0						DRIBBLE	203897.0
20133758.0						DRIBBLE	203897.0
20133796.0						DRIBBLE	203897.0
20133838.0						DRIBBLE	203897.0
20133878.0						DRIBBLE	203897.0
20133916.0						DRIBBLE	203897.0
20133958.0						DRIBBLE	203897.0
20133998.0						DRIBBLE	203897.0
20134036.0						DRIBBLE	203897.0
20134078.0						DRIBBLE	203897.0
20134118.0						DRIBBLE	203897.0
20134156.0						DRIBBLE	203897.0
20134198.0						DRIBBLE	203897.0
20134238.0						DRIBBLE	203897.0
20134276.0						DRIBBLE	203897.0
20134318.0						DRIBBLE	203897.0
20134358.0						DRIBBLE	203897.0
20134396.0						DRIBBLE	203897.0
20134438.0						DRIBBLE	203897.0
20134478.0						DRIBBLE	203897.0
20134516.0						DRIBBLE	203897.0
20134558.0						DRIBBLE	203897.0
20134598.0						DRIBBLE	203897.0
20134636.0						DRIBBLE	203897.0
20134678.0						DRIBBLE	203897.0
20134718.0						DRIBBLE	203897.0
20134756.0						DRIBBLE	203897.0
20134798.0						DRIBBLE	203897.0
20134838.0						DRIBBLE	203897.0
20134876.0						DRIBBLE	203897.0
20134918.0						DRIBBLE	203897.0
20134958.0						DRIBBLE	203897.0
20134996.0						DRIBBLE	203897.0
20135038.0						DRIBBLE	203897.0
20135078.0						DRIBBLE	203897.0
20135116.0						DRIBBLE	203897.0
20135158.0						DRIBBLE	203897.0
20135198.0						DRIBBLE	203897.0
20135236.0						DRIBBLE	203897.0
20135278.0						DRIBBLE	203897.0
20135316.0						DRIBBLE	203897.0
20135358.0						DRIBBLE	203897.0
20135398.0						DRIBBLE	203897.0
20135436.0						DRIBBLE	203897.0
20135478.0						DRIBBLE	203897.0
20135518.0						DRIBBLE	203897.0
20135556.0						DRIBBLE	203897.0
20135598.0						DRIBBLE	203897.0
20135638.0						DRIBBLE	203897.0
20135676.0						DRIBBLE	203897.0
20135716.0						DRIBBLE	203897.0
20135758.0						DRIBBLE	203897.0
20135796.0						DRIBBLE	203897.0
20135838.0						DRIBBLE	203897.0
20135876.0						DRIBBLE	203897.0
20135916.0						DRIBBLE	203897.0
20135958.0						DRIBBLE	203897.0
20135996.0						DRIBBLE	203897.0
20136036.0						DRIBBLE	203897.0
20136078.0						DRIBBLE	203897.0
20136116.0						DRIBBLE	203897.0
20136156.0						DRIBBLE	203897.0
20136198.0						DRIBBLE	203897.0
20136236.0						DRIBBLE	203897.0
20136278.0						DRIBBLE	203897.0
20136316.0						DRIBBLE	203897.0
20136356.0						DRIBBLE	203897.0
20136398.0						DRIBBLE	203897.0
20136436.0						DRIBBLE	203897.0
20136476.0						DRIBBLE	203897.0
20136518.0						DRIBBLE	203897.0
20136556.0						DRIBBLE	203897.0
20136596.0						DRIBBLE	203897.0
20136638.0						DRIBBLE	203897.0
20136676.0						DRIBBLE	203897.0
20136718.0						DRIBBLE	203897.0
20136756.0						DRIBBLE	203897.0
20136796.0						DRIBBLE	203897.0
20136838.0						DRIBBLE	203897.0
20136876.0						DRIBBLE	203897.0
20136916.0						DRIBBLE	203897.0
20136958.0						DRIBBLE	203897.0
20136996.0						DRIBBLE	203897.0
20137036.0						DRIBBLE PASS	203897.0
20137076.0						DRIBBLE PASS	203897.0
20137116.0						DRIBBLE PASS	203897.0
20137156.0						DRIBBLE PASS	203897.0
20137198.0						DRIBBLE PASS	203897.0
20137236.0						DRIBBLE PASS	203897.0
20137276.0						DRIBBLE PASS	203897.0
20137318.0						DRIBBLE PASS	203897.0
20137356.0						DRIBBLE PASS	203897.0
20137396.0						DRIBBLE PASS	203897.0
20137438.0						DRIBBLE PASS	203897.0
20137476.0						DRIBBLE PASS	203897.0
20137516.0						DRIBBLE PASS	203897.0
20137558.0						DRIBBLE PASS	203897.0
20137596.0						DRIBBLE PASS	203897.0
20137636.0						DRIBBLE PASS	203897.0
20137676.0						DRIBBLE PASS	203897.0
20137716.0						DRIBBLE PASS	1626157.0
20137756.0						DRIBBLE PASS	1626157.0
20137798.0						DRIBBLE PASS	1626157.0
20137836.0						DRIBBLE PASS	1626157.0
20137876.0						DRIBBLE PASS	1626157.0
20137918.0						DRIBBLE PASS	1626157.0
20137956.0						DRIBBLE PASS	1626157.0
20137996.0						DRIBBLE PASS	1626157.0
20138038.0						DRIBBLE PASS	1626157.0
20138076.0						DRIBBLE	1626157.0
20138116.0						DRIBBLE	1626157.0
20138158.0						DRIBBLE	1626157.0
20138196.0						DRIBBLE	1626157.0
20138236.0						DRIBBLE	1626157.0
20138278.0						DRIBBLE	1626157.0
20138316.0						DRIBBLE	1626157.0
20138356.0						DRIBBLE	1626157.0
20138398.0						DRIBBLE	1626157.0
20138436.0						DRIBBLE	1626157.0
20138476.0						DRIBBLE	1626157.0
20138518.0						DRIBBLE	1626157.0
20138556.0						DRIBBLE	1626157.0
20138596.0						DRIBBLE	1626157.0
20138638.0						DRIBBLE	1626157.0
20138676.0						DRIBBLE	1626157.0
20138716.0						DRIBBLE	1626157.0
20138758.0						DRIBBLE	1626157.0
20138796.0						DRIBBLE	1626157.0
20138836.0						DRIBBLE	1626157.0
20138878.0						DRIBBLE	1626157.0
20138916.0						DRIBBLE	1626157.0
20138956.0						DRIBBLE	1626157.0
20138996.0						DRIBBLE	1626157.0
20139036.0						DRIBBLE	1626157.0
20139076.0						DRIBBLE	1626157.0
20139118.0						DRIBBLE	1626157.0
20139156.0						DRIBBLE	1626157.0
20139196.0						DRIBBLE	1626157.0
20139238.0						DRIBBLE	1626157.0
20139276.0						DRIBBLE	1626157.0
20139316.0						DRIBBLE	1626157.0
20139356.0						DRIBBLE	1626157.0
20139396.0						DRIBBLE	1626157.0
20139438.0						DRIBBLE	1626157.0
20139476.0						DRIBBLE	1626157.0
20139516.0						DRIBBLE	1626157.0
20139558.0						DRIBBLE	1626157.0
20139596.0						DRIBBLE	1626157.0
20139636.0						DRIBBLE	1626157.0
20139676.0						DRIBBLE	1626157.0
20139716.0						DRIBBLE	1626157.0
20139758.0						DRIBBLE	1626157.0
20139796.0						DRIBBLE	1626157.0
20139836.0						DRIBBLE	1626157.0
20139876.0						DRIBBLE	1626157.0
20139916.0						DRIBBLE	1626157.0
20139956.0						DRIBBLE	1626157.0
20139996.0						DRIBBLE	1626157.0
20140036.0						DRIBBLE	1626157.0
20140076.0						DRIBBLE	1626157.0
20140116.0						DRIBBLE	1626157.0
20140156.0					DRIVE	DRIBBLE	1626157.0
20140196.0					DRIVE	DRIBBLE	1626157.0
20140236.0					DRIVE	DRIBBLE	1626157.0
20140276.0					DRIVE	DRIBBLE	1626157.0
20140316.0					DRIVE	DRIBBLE	1626157.0
20140356.0					DRIVE	DRIBBLE	1626157.0
20140396.0			CUT		DRIVE	DRIBBLE	1626157.0
20140436.0			CUT		DRIVE	DRIBBLE	1626157.0
20140476.0			CUT		DRIVE	DRIBBLE	1626157.0
20140516.0			CUT		DRIVE	DRIBBLE	1626157.0
20140556.0			CUT		DRIVE	DRIBBLE	1626157.0
20140596.0			CUT		DRIVE	DRIBBLE	1626157.0
20140636.0			CUT		DRIVE	DRIBBLE	1626157.0
20140676.0			CUT		DRIVE	DRIBBLE	1626157.0
20140716.0			CUT		DRIVE	DRIBBLE	1626157.0
20140756.0			CUT		DRIVE	DRIBBLE	1626157.0
20140796.0			CUT		DRIVE	DRIBBLE	1626157.0
20140836.0			CUT		DRIVE	DRIBBLE	1626157.0
20140876.0			CUT		DRIVE	DRIBBLE	1626157.0
20140916.0			CUT		DRIVE	DRIBBLE	1626157.0
20140956.0			CUT		DRIVE	DRIBBLE	1626157.0
20140996.0			CUT		DRIVE	DRIBBLE	1626157.0
20141036.0			CUT		DRIVE	DRIBBLE	1626157.0
20141076.0			CUT		DRIVE	DRIBBLE	1626157.0
20141116.0			CUT		DRIVE	DRIBBLE	1626157.0
20141156.0			CUT		DRIVE	DRIBBLE	1626157.0
20141196.0			CUT		DRIVE	DRIBBLE	1626157.0
20141236.0			CUT		DRIVE	DRIBBLE	1626157.0
20141276.0			CUT		DRIVE	DRIBBLE	1626157.0
20141316.0			CUT		DRIVE	DRIBBLE	1626157.0
20141356.0			CUT		DRIVE	DRIBBLE	1626157.0
20141396.0			CUT		DRIVE	DRIBBLE	1626157.0
20141436.0			CUT		DRIVE	DRIBBLE	1626157.0
20141476.0			CUT			PASS	1626157.0
20141516.0			CUT			PASS	1626157.0
20141556.0			CUT			PASS	1626157.0
20141596.0			CUT			PASS	1626157.0
20141636.0			CUT			PASS	1626157.0
20141676.0			CUT			PASS	203897.0
20141716.0			CUT			PASS	203897.0
20141756.0			CUT			PASS	203897.0
20141796.0			CUT			PASS	203897.0
20141836.0						PASS	203897.0
20141876.0						PASS	203897.0
20141916.0						HOLD	203897.0
20141956.0						HOLD	203897.0
20141996.0						HOLD	203897.0
20142036.0						HOLD	203897.0
20142076.0						HOLD	203897.0
20142116.0						HOLD	203897.0
20142156.0						HOLD	203897.0
20142196.0						HOLD	203897.0
20142236.0						HOLD	203897.0
20142276.0						HOLD	203897.0
20142316.0						HOLD	203897.0
20142356.0						HOLD	203897.0
20142396.0						MISSED SHOT	203897.0
