# Supplementary material for: Modeling the formation of defensive gaps in basketball: Cutting on a teammate’s drive
Source: PLoS One. 2023 Feb 7;18(2):e0281467. doi: 10.1371/journal.pone.0281467 (PMC9904462; doi:10.1371/journal.pone.0281467)
Supplement: S1 File — Contains action/event labels for the 462 analyzed sequences used in the paper. With the help of the gameIDs and times (last 8 digits of the real time entries), it can be bound to the raw SportVU data available online: https://github.com/linouk23/NBA-Player-Movements/tree/master/data/2016.NBA.Raw.SportVU.Game.Logs. (ZIP) [file pone.0281467.s031.zip › 0021500146_20413308-20429388.csv]

Unnamed: 0	2216.0	2754.0	201145.0	201144.0	201188.0	EVENT	BALL_HANDLER
20413308.0						PASS	201144.0
20413348.0						PASS	201144.0
20413388.0						PASS	201144.0
20413428.0						PASS	201144.0
20413468.0						PASS	201144.0
20413508.0						PASS	201144.0
20413548.0						PASS	201144.0
20413588.0						PASS	201144.0
20413628.0						PASS	201144.0
20413668.0						PASS	201144.0
20413708.0						PASS	201144.0
20413748.0						PASS	201144.0
20413788.0						PASS	201144.0
20413828.0						PASS	201145.0
20413868.0						PASS	201145.0
20413908.0						PASS	201145.0
20413948.0						PASS	201145.0
20413988.0						PASS	201145.0
20414028.0						PASS	201145.0
20414068.0						HOLD	201145.0
20414108.0						HOLD	201145.0
20414148.0						HOLD	201145.0
20414188.0						HOLD	201145.0
20414228.0						HOLD	201145.0
20414268.0						HOLD	201145.0
20414308.0						HOLD	201145.0
20414348.0						HOLD	201145.0
20414388.0						HOLD	201145.0
20414428.0						HOLD	201145.0
20414468.0						HOLD	201145.0
20414508.0						HOLD	201145.0
20414548.0						HOLD	201145.0
20414588.0						HOLD	201145.0
20414628.0						HOLD	201145.0
20414668.0						HOLD	201145.0
20414708.0						HOLD	201145.0
20414748.0						HOLD	201145.0
20414788.0						HOLD	201145.0
20414828.0						PASS	201145.0
20414868.0						PASS	201145.0
20414908.0						PASS	201145.0
20414948.0						PASS	201145.0
20414988.0						PASS	201145.0
20415028.0						PASS	201145.0
20415068.0						PASS	201145.0
20415108.0						PASS	201145.0
20415148.0						PASS	201145.0
20415188.0						PASS	201145.0
20415228.0						PASS	201145.0
20415268.0						PASS	201145.0
20415308.0						PASS	201145.0
20415348.0						PASS	2216.0
20415388.0						PASS	2216.0
20415428.0						PASS	2216.0
20415468.0						PASS	2216.0
20415508.0						PASS	2216.0
20415548.0						PASS	2216.0
20415588.0						PASS	2216.0
20415628.0						PASS	2216.0
20415668.0						PASS	2216.0
20415708.0						PASS	2216.0
20415748.0						HOLD	2216.0
20415788.0						HOLD	2216.0
20415828.0						HOLD	2216.0
20415868.0						HOLD	2216.0
20415908.0						HOLD	2216.0
20415948.0						HOLD	2216.0
20415988.0						HOLD	2216.0
20416028.0						HOLD	2216.0
20416068.0						HOLD	2216.0
20416108.0						PASS	2216.0
20416148.0						PASS	2216.0
20416188.0						PASS	2216.0
20416228.0						PASS	2216.0
20416268.0						PASS	2216.0
20416308.0						PASS	2216.0
20416348.0						PASS	2216.0
20416388.0						PASS	2216.0
20416428.0						PASS
20416468.0						PASS
20416508.0						PASS
20416548.0						PASS
20416588.0						PASS
20416628.0						PASS
20416668.0						PASS
20416708.0						PASS
20416748.0						PASS
20416788.0						PASS
20416828.0						PASS
20416868.0						PASS	2754.0
20416908.0						PASS	2754.0
20416948.0						PASS	2754.0
20416988.0						PASS	2754.0
20417028.0						PASS	2754.0
20417068.0						PASS	2754.0
20417108.0						PASS	2754.0
20417148.0						PASS	2754.0
20417188.0						PASS	2754.0
20417228.0						PASS	2754.0
20417268.0						PASS	2754.0
20417308.0						PASS	2754.0
20417348.0						PASS	2754.0
20417388.0						HOLD	2754.0
20417428.0						HOLD	2754.0
20417468.0						HOLD	2754.0
20417508.0						HOLD	2754.0
20417548.0						HOLD	2754.0
20417588.0						HOLD	2754.0
20417628.0						HOLD	2754.0
20417668.0						HOLD	2754.0
20417708.0						HOLD	2754.0
20417748.0						HOLD	2754.0
20417788.0						HOLD	2754.0
20417828.0						HOLD	2754.0
20417868.0						HOLD	2754.0
20417908.0						HOLD	2754.0
20417948.0						HOLD	2754.0
20417988.0						HOLD	2754.0
20418028.0						HOLD	2754.0
20418068.0						HOLD	2754.0
20418108.0						HOLD	2754.0
20418148.0						HOLD	2754.0
20418188.0						HOLD	2754.0
20418228.0						HOLD	2754.0
20418268.0						HOLD	2754.0
20418308.0						HOLD	2754.0
20418348.0						HOLD	2754.0
20418388.0						HOLD	2754.0
20418428.0						HOLD	2754.0
20418468.0						HOLD	2754.0
20418508.0						HOLD	2754.0
20418548.0						HOLD	2754.0
20418588.0						HOLD	2754.0
20418628.0						HOLD	2754.0
20418668.0						HOLD	2754.0
20418708.0						PASS	2754.0
20418748.0						PASS	2754.0
20418788.0						PASS	2754.0
20418828.0						PASS	2754.0
20418868.0						PASS	2754.0
20418908.0						PASS	2754.0
20418948.0						PASS
20418988.0						PASS
20419028.0						PASS
20419068.0						PASS
20419108.0						PASS
20419148.0						PASS
20419188.0						PASS
20419228.0						PASS
20419268.0						PASS
20419308.0						PASS
20419348.0						PASS
20419388.0						PASS	201145.0
20419428.0						PASS	201145.0
20419468.0						PASS	201145.0
20419508.0						PASS	201145.0
20419548.0						PASS	201145.0
20419588.0						PASS	201145.0
20419628.0						PASS	201145.0
20419668.0						PASS	201145.0
20419708.0						PASS	201145.0
20419748.0						PASS	201145.0
20419788.0						HOLD	201145.0
20419828.0						HOLD	201145.0
20419868.0						HOLD	201145.0
20419908.0						HOLD	201145.0
20419948.0						HOLD	201145.0
20419988.0						HOLD	201145.0
20420028.0						HOLD	201145.0
20420068.0						HOLD	201145.0
20420108.0						HOLD	201145.0
20420148.0						HOLD	201145.0
20420188.0						HOLD	201145.0
20420228.0						HOLD	201145.0
20420268.0						HOLD	201145.0
20420308.0						HOLD	201145.0
20420348.0						HOLD	201145.0
20420388.0						HOLD	201145.0
20420428.0						HOLD	201145.0
20420468.0						HOLD	201145.0
20420508.0						HOLD	201145.0
20420548.0						HOLD	201145.0
20420588.0						HOLD	201145.0
20420628.0						HOLD	201145.0
20420668.0						HOLD	201145.0
20420708.0						HOLD	201145.0
20420748.0						HOLD	201145.0
20420788.0						HOLD	201145.0
20420828.0						HOLD	201145.0
20420868.0						HOLD	201145.0
20420908.0						HOLD	201145.0
20420948.0						HOLD	201145.0
20420988.0						HOLD	201145.0
20421028.0						HOLD	201145.0
20421068.0						HOLD	201145.0
20421108.0						HOLD	201145.0
20421148.0						HOLD	201145.0
20421188.0						HOLD	201145.0
20421228.0						HOLD	201145.0
20421268.0						HOLD	201145.0
20421308.0						HOLD	201145.0
20421348.0						HOLD	201145.0
20421388.0						HOLD	201145.0
20421428.0						HOLD	201145.0
20421468.0						HOLD	201145.0
20421508.0						HOLD	201145.0
20421548.0						HOLD	201145.0
20421588.0						HOLD	201145.0
20421628.0						HOLD	201145.0
20421668.0						HOLD	201145.0
20421708.0						HOLD	201145.0
20421748.0						HOLD	201145.0
20421788.0						HOLD	201145.0
20421828.0						HOLD	201145.0
20421868.0						HOLD	201145.0
20421908.0						HOLD	201145.0
20421948.0						HOLD	201145.0
20421988.0						HOLD	201145.0
20422028.0						HOLD	201145.0
20422068.0						PASS	201145.0
20422108.0						PASS	201145.0
20422148.0						PASS	201145.0
20422188.0						PASS	201145.0
20422228.0						PASS	201145.0
20422268.0						PASS	201145.0
20422308.0						PASS	201145.0
20422348.0						PASS	201145.0
20422388.0						PASS	201145.0
20422428.0						PASS	201145.0
20422468.0						PASS	201145.0
20422508.0						PASS	2216.0
20422548.0						PASS	2216.0
20422588.0						PASS	2216.0
20422628.0						PASS	2216.0
20422668.0						PASS	2216.0
20422708.0						PASS	2216.0
20422748.0						HOLD	2216.0
20422788.0						HOLD	2216.0
20422828.0						HOLD	2216.0
20422868.0						HOLD	2216.0
20422908.0						HOLD	2216.0
20422948.0						HOLD	2216.0
20422988.0						HOLD	2216.0
20423028.0						HOLD	2216.0
20423068.0						HOLD	2216.0
20423108.0						HOLD	2216.0
20423148.0						HOLD	2216.0
20423188.0						HOLD	2216.0
20423228.0						HOLD	2216.0
20423268.0						HOLD	2216.0
20423308.0						HOLD	2216.0
20423348.0						HOLD	2216.0
20423388.0						HOLD	2216.0
20423428.0						HOLD	2216.0
20423468.0						HOLD	2216.0
20423508.0						HOLD	2216.0
20423548.0						HOLD	2216.0
20423588.0						HOLD	2216.0
20423628.0						HOLD	2216.0
20423668.0						HOLD	2216.0
20423708.0						HOLD	2216.0
20423748.0						HOLD	2216.0
20423788.0						HOLD	2216.0
20423828.0						HOLD	2216.0
20423868.0						HOLD	2216.0
20423908.0						HOLD	2216.0
20423948.0						HOLD	2216.0
20423988.0						HOLD	2216.0
20424028.0						HOLD	2216.0
20424068.0						HOLD	2216.0
20424108.0						HOLD	2216.0
20424148.0						HOLD	2216.0
20424188.0						HOLD	2216.0
20424228.0						HOLD	2216.0
20424268.0						HOLD	2216.0
20424308.0						HOLD	2216.0
20424348.0						PASS	2216.0
20424388.0						PASS	2216.0
20424428.0						PASS	2216.0
20424468.0						PASS	2216.0
20424508.0						PASS	2216.0
20424548.0						PASS	2216.0
20424588.0						PASS	2216.0
20424628.0						PASS	2216.0
20424668.0						PASS	2216.0
20424708.0						PASS	2216.0
20424748.0						PASS	2216.0
20424788.0						PASS	2216.0
20424828.0						PASS	2216.0
20424868.0						PASS	2216.0
20424908.0						PASS	2216.0
20424948.0						PASS	2216.0
20424988.0						PASS	2216.0
20425028.0						PASS	2216.0
20425068.0						PASS	201145.0
20425108.0						PASS	201145.0
20425148.0						PASS	201145.0
20425188.0						PASS	201145.0
20425228.0						PASS	201145.0
20425268.0						PASS	201145.0
20425308.0						PASS	201145.0
20425348.0						PASS	201145.0
20425388.0						PASS	201145.0
20425428.0						PASS	201145.0
20425468.0						PASS	201145.0
20425508.0						PASS	201145.0
20425548.0						PASS	201145.0
20425588.0						PASS	201145.0
20425628.0						DRIBBLE	201145.0
20425668.0						DRIBBLE	201145.0
20425708.0						DRIBBLE	201145.0
20425748.0						DRIBBLE	201145.0
20425788.0						DRIBBLE	201145.0
20425828.0						DRIBBLE	201145.0
20425868.0						DRIBBLE	201145.0
20425908.0						DRIBBLE	201145.0
20425948.0						DRIBBLE	201145.0
20425988.0						DRIBBLE	201145.0
20426028.0						DRIBBLE	201145.0
20426068.0						DRIBBLE	201145.0
20426108.0						DRIBBLE	201145.0
20426148.0						DRIBBLE	201145.0
20426188.0						DRIBBLE	201145.0
20426228.0						DRIBBLE	201145.0
20426268.0						DRIBBLE	201145.0
20426308.0						DRIBBLE	201145.0
20426348.0						DRIBBLE	201145.0
20426388.0						DRIBBLE	201145.0
20426428.0						DRIBBLE	201145.0
20426468.0			DRIVE			DRIBBLE	201145.0
20426508.0			DRIVE			DRIBBLE	201145.0
20426548.0			DRIVE			DRIBBLE	201145.0
20426588.0			DRIVE			DRIBBLE	201145.0
20426628.0			DRIVE			DRIBBLE	201145.0
20426668.0			DRIVE			DRIBBLE	201145.0
20426708.0			DRIVE			DRIBBLE	201145.0
20426748.0			DRIVE			DRIBBLE	201145.0
20426788.0			DRIVE			DRIBBLE	201145.0
20426828.0			DRIVE			DRIBBLE	201145.0
20426868.0			DRIVE			DRIBBLE	201145.0
20426908.0			DRIVE			DRIBBLE	201145.0
20426948.0			DRIVE			DRIBBLE	201145.0
20426988.0						PASS	201145.0
20427028.0						PASS	201145.0
20427068.0						PASS	201145.0
20427108.0						PASS	201145.0
20427148.0						PASS	201145.0
20427188.0						PASS	201145.0
20427228.0						PASS	201145.0
20427268.0						PASS	201145.0
20427308.0						PASS	201145.0
20427348.0						PASS	201145.0
20427388.0						PASS	201145.0
20427428.0						PASS	201145.0
20427468.0						PASS	201145.0
20427508.0						PASS	201145.0
20427548.0						PASS	201145.0
20427588.0						PASS	201145.0
20427628.0						PASS	201145.0
20427668.0						PASS	201145.0
20427708.0						PASS	201144.0
20427748.0						PASS	201144.0
20427788.0						PASS	201144.0
20427828.0						PASS	201144.0
20427868.0						PASS	201144.0
20427908.0						PASS	201144.0
20427948.0						PASS	201144.0
20427988.0						PASS	201144.0
20428028.0						PASS	201144.0
20428068.0						PASS	201144.0
20428108.0						PASS	201144.0
20428148.0						PASS	201144.0
20428188.0						PASS	201144.0
20428228.0						PASS	201144.0
20428268.0						DRIBBLE	201144.0
20428308.0						DRIBBLE	201144.0
20428348.0						DRIBBLE	201144.0
20428388.0						DRIBBLE	201144.0
20428428.0						DRIBBLE	201144.0
20428468.0						DRIBBLE	201144.0
20428508.0						DRIBBLE	201144.0
20428548.0						DRIBBLE	201144.0
20428588.0						DRIBBLE	201144.0
20428628.0						DRIBBLE	201144.0
20428668.0						DRIBBLE	201144.0
20428708.0						DRIBBLE	201144.0
20428748.0						DRIBBLE	201144.0
20428788.0						DRIBBLE	201144.0
20428828.0						DRIBBLE	201144.0
20428868.0						DRIBBLE	201144.0
20428908.0						DRIBBLE	201144.0
20428948.0						DRIBBLE	201144.0
20428988.0						DRIBBLE	201144.0
20429028.0						DRIBBLE	201144.0
20429068.0						DRIBBLE	201144.0
20429108.0						DRIBBLE	201144.0
20429148.0						DRIBBLE	201144.0
20429188.0						DRIBBLE	201144.0
20429228.0						DRIBBLE	201144.0
20429268.0						DRIBBLE	201144.0
20429308.0						DRIBBLE	201144.0
20429348.0						DRIBBLE	201144.0
20429388.0						MADE SHOT	201144.0
