# Supplementary material for: Modeling the formation of defensive gaps in basketball: Cutting on a teammate’s drive
Source: PLoS One. 2023 Feb 7;18(2):e0281467. doi: 10.1371/journal.pone.0281467 (PMC9904462; doi:10.1371/journal.pone.0281467)
Supplement: S1 File — Contains action/event labels for the 462 analyzed sequences used in the paper. With the help of the gameIDs and times (last 8 digits of the real time entries), it can be bound to the raw SportVU data available online: https://github.com/linouk23/NBA-Player-Movements/tree/master/data/2016.NBA.Raw.SportVU.Game.Logs. (ZIP) [file pone.0281467.s031.zip › 0021500147_31593364-31598484.csv]

Unnamed: 0	203148.0	101107.0	201150.0	202391.0	203469.0	EVENT	BALL_HANDLER
31593364.0						DRIBBLE	203148.0
31593404.0						DRIBBLE	203148.0
31593444.0						DRIBBLE	203148.0
31593484.0						DRIBBLE	203148.0
31593524.0						DRIBBLE	203148.0
31593564.0						DRIBBLE	203148.0
31593604.0						DRIBBLE	203148.0
31593644.0						DRIBBLE	203148.0
31593684.0						DRIBBLE	203148.0
31593724.0						DRIBBLE	203148.0
31593764.0						DRIBBLE	203148.0
31593804.0						DRIBBLE	203148.0
31593844.0						DRIBBLE	203148.0
31593884.0						DRIBBLE	203148.0
31593924.0						DRIBBLE	203148.0
31593964.0						DRIBBLE	203148.0
31594004.0						DRIBBLE	203148.0
31594044.0						DRIBBLE	203148.0
31594084.0						DRIBBLE	203148.0
31594124.0						DRIBBLE	203148.0
31594164.0						DRIBBLE	203148.0
31594204.0						DRIBBLE	203148.0
31594244.0						DRIBBLE	203148.0
31594284.0						PASS	203148.0
31594324.0						PASS	203148.0
31594364.0						PASS	203148.0
31594404.0						PASS	203148.0
31594444.0						PASS	203148.0
31594484.0						PASS	203148.0
31594524.0						PASS	203148.0
31594564.0						PASS	203148.0
31594604.0						PASS	203148.0
31594644.0						PASS	203148.0
31594684.0						PASS	203148.0
31594724.0						PASS	203148.0
31594764.0						PASS	203148.0
31594804.0						PASS	203148.0
31594844.0						PASS	201150.0
31594884.0						PASS	201150.0
31594924.0						PASS	201150.0
31594964.0						PASS	201150.0
31595004.0						PASS	201150.0
31595044.0						PASS	201150.0
31595084.0						PASS	201150.0
31595124.0						PASS	201150.0
31595164.0						PASS	201150.0
31595204.0						PASS	201150.0
31595244.0						PASS	201150.0
31595284.0						PASS	201150.0
31595324.0						DRIBBLE	201150.0
31595364.0						DRIBBLE	201150.0
31595404.0						DRIBBLE	201150.0
31595444.0						DRIBBLE	201150.0
31595484.0						DRIBBLE	201150.0
31595524.0						DRIBBLE	201150.0
31595564.0						DRIBBLE	201150.0
31595604.0						DRIBBLE	201150.0
31595644.0						DRIBBLE	201150.0
31595684.0						DRIBBLE	201150.0
31595724.0						DRIBBLE	201150.0
31595764.0						DRIBBLE	201150.0
31595804.0						DRIBBLE	201150.0
31595844.0						DRIBBLE	201150.0
31595884.0						DRIBBLE	201150.0
31595924.0						DRIBBLE	201150.0
31595964.0						DRIBBLE	201150.0
31596004.0						DRIBBLE	201150.0
31596044.0						DRIBBLE	201150.0
31596084.0						DRIBBLE	201150.0
31596124.0						DRIBBLE	201150.0
31596164.0						DRIBBLE	201150.0
31596204.0						DRIBBLE	201150.0
31596244.0						DRIBBLE	201150.0
31596284.0						DRIBBLE	201150.0
31596324.0						DRIBBLE	201150.0
31596364.0						DRIBBLE	201150.0
31596404.0						DRIBBLE	201150.0
31596444.0						DRIBBLE	201150.0
31596484.0						DRIBBLE	201150.0
31596524.0						DRIBBLE	201150.0
31596564.0						DRIBBLE	201150.0
31596604.0						DRIBBLE	201150.0
31596644.0			DRIVE			DRIBBLE	201150.0
31596684.0			DRIVE			DRIBBLE	201150.0
31596724.0			DRIVE			DRIBBLE	201150.0
31596764.0			DRIVE			DRIBBLE	201150.0
31596804.0			DRIVE			DRIBBLE	201150.0
31596844.0			DRIVE			DRIBBLE	201150.0
31596884.0			DRIVE			DRIBBLE	201150.0
31596924.0			DRIVE			DRIBBLE	201150.0
31596964.0			DRIVE			DRIBBLE	201150.0
31597004.0			DRIVE			DRIBBLE	201150.0
31597044.0			DRIVE			DRIBBLE	201150.0
31597084.0			DRIVE			DRIBBLE	201150.0
31597124.0			DRIVE			DRIBBLE	201150.0
31597164.0			DRIVE			DRIBBLE	201150.0
31597204.0			DRIVE			DRIBBLE	201150.0
31597244.0			DRIVE			DRIBBLE	201150.0
31597284.0			DRIVE			DRIBBLE	201150.0
31597324.0			DRIVE			DRIBBLE	201150.0
31597364.0						PASS	201150.0
31597404.0						PASS	201150.0
31597444.0						PASS	201150.0
31597484.0						PASS	201150.0
31597524.0						PASS	201150.0
31597564.0						PASS	201150.0
31597604.0						PASS	201150.0
31597644.0						PASS	201150.0
31597684.0						PASS	201150.0
31597724.0						PASS	201150.0
31597764.0						PASS	201150.0
31597804.0						PASS	202391.0
31597844.0						PASS	202391.0
31597884.0						PASS	202391.0
31597924.0						PASS	202391.0
31597964.0						PASS	202391.0
31598004.0						PASS	202391.0
31598044.0						PASS	202391.0
31598084.0						DRIBBLE	202391.0
31598124.0						DRIBBLE	202391.0
31598164.0						DRIBBLE	202391.0
31598204.0						DRIBBLE	202391.0
31598244.0						DRIBBLE	202391.0
31598284.0						DRIBBLE	202391.0
31598324.0						DRIBBLE	202391.0
31598364.0						DRIBBLE	202391.0
31598404.0						DRIBBLE	202391.0
31598444.0						DRIBBLE	202391.0
31598484.0						MISSED SHOT	202391.0
