# Supplementary material for: Modeling the formation of defensive gaps in basketball: Cutting on a teammate’s drive
Source: PLoS One. 2023 Feb 7;18(2):e0281467. doi: 10.1371/journal.pone.0281467 (PMC9904462; doi:10.1371/journal.pone.0281467)
Supplement: S1 File — Contains action/event labels for the 462 analyzed sequences used in the paper. With the help of the gameIDs and times (last 8 digits of the real time entries), it can be bound to the raw SportVU data available online: https://github.com/linouk23/NBA-Player-Movements/tree/master/data/2016.NBA.Raw.SportVU.Game.Logs. (ZIP) [file pone.0281467.s031.zip › 0021500148_29513680-29525160.csv]

Unnamed: 0	2594.0	200794.0	201143.0	203145.0	203471.0	EVENT	BALL_HANDLER
29513680.0						DRIBBLE	203145.0
29513720.0						DRIBBLE	203145.0
29513760.0						DRIBBLE	203145.0
29513800.0						DRIBBLE	203145.0
29513840.0						DRIBBLE	203145.0
29513880.0						DRIBBLE	203145.0
29513920.0						DRIBBLE	203145.0
29513960.0						DRIBBLE	203145.0
29514000.0						DRIBBLE	203145.0
29514040.0						DRIBBLE	203145.0
29514080.0						DRIBBLE	203145.0
29514120.0						DRIBBLE	203145.0
29514160.0				DRIVE		DRIBBLE	203145.0
29514200.0				DRIVE		DRIBBLE	203145.0
29514240.0				DRIVE		DRIBBLE	203145.0
29514280.0				DRIVE		DRIBBLE	203145.0
29514320.0				DRIVE		DRIBBLE	203145.0
29514360.0				DRIVE		DRIBBLE	203145.0
29514400.0				DRIVE		DRIBBLE	203145.0
29514440.0				DRIVE		DRIBBLE	203145.0
29514480.0				DRIVE		DRIBBLE	203145.0
29514520.0				DRIVE		DRIBBLE	203145.0
29514560.0				DRIVE		DRIBBLE	203145.0
29514600.0				DRIVE		DRIBBLE	203145.0
29514640.0				DRIVE		DRIBBLE	203145.0
29514680.0				DRIVE		DRIBBLE	203145.0
29514720.0				DRIVE		DRIBBLE	203145.0
29514760.0				DRIVE		DRIBBLE	203145.0
29514800.0				DRIVE		DRIBBLE	203145.0
29514840.0				DRIVE		DRIBBLE	203145.0
29514880.0				DRIVE		DRIBBLE	203145.0
29514920.0				DRIVE		DRIBBLE	203145.0
29514960.0				DRIVE		DRIBBLE	203145.0
29515000.0				DRIVE		DRIBBLE	203145.0
29515040.0				DRIVE		DRIBBLE	203145.0
29515080.0				DRIVE		DRIBBLE	203145.0
29515120.0				DRIVE		DRIBBLE	203145.0
29515160.0				DRIVE		DRIBBLE	203145.0
29515200.0				DRIVE		DRIBBLE	203145.0
29515240.0				DRIVE		DRIBBLE	203145.0
29515280.0				DRIVE		DRIBBLE	203145.0
29515320.0				DRIVE		DRIBBLE	203145.0
29515360.0				DRIVE		DRIBBLE	203145.0
29515400.0						DRIBBLE	203145.0
29515440.0						DRIBBLE	203145.0
29515480.0						DRIBBLE	203145.0
29515520.0						DRIBBLE	203145.0
29515560.0						DRIBBLE	203145.0
29515600.0						DRIBBLE	203145.0
29515640.0						DRIBBLE	203145.0
29515680.0						DRIBBLE	203145.0
29515720.0						DRIBBLE	203145.0
29515760.0						DRIBBLE	203145.0
29515800.0						DRIBBLE	203145.0
29515840.0						DRIBBLE	203145.0
29515880.0						DRIBBLE	203145.0
29515920.0						DRIBBLE	203145.0
29515960.0						DRIBBLE	203145.0
29516000.0						DRIBBLE	203145.0
29516040.0						DRIBBLE	203145.0
29516082.0						DRIBBLE	203145.0
29516120.0						DRIBBLE	203145.0
29516160.0						DRIBBLE	203145.0
29516200.0						DRIBBLE	203145.0
29516240.0						DRIBBLE	203145.0
29516280.0						DRIBBLE	203145.0
29516320.0						DRIBBLE	203145.0
29516360.0						DRIBBLE	203145.0
29516400.0						DRIBBLE	203145.0
29516440.0						DRIBBLE	203145.0
29516480.0						DRIBBLE	203145.0
29516520.0						DRIBBLE	203145.0
29516560.0						DRIBBLE	203145.0
29516600.0						DRIBBLE	203145.0
29516640.0						DRIBBLE	203145.0
29516680.0						DRIBBLE	203145.0
29516720.0						DRIBBLE	203145.0
29516760.0						DRIBBLE	203145.0
29516800.0						DRIBBLE	203145.0
29516840.0						DRIBBLE	203145.0
29516880.0				DRIVE		DRIBBLE	203145.0
29516920.0				DRIVE		DRIBBLE	203145.0
29516960.0				DRIVE		DRIBBLE	203145.0
29517000.0				DRIVE		DRIBBLE	203145.0
29517040.0				DRIVE		DRIBBLE	203145.0
29517080.0			CUT	DRIVE		DRIBBLE	203145.0
29517120.0			CUT	DRIVE		DRIBBLE	203145.0
29517160.0			CUT	DRIVE		DRIBBLE	203145.0
29517200.0			CUT	DRIVE		DRIBBLE	203145.0
29517240.0			CUT	DRIVE		DRIBBLE	203145.0
29517280.0			CUT	DRIVE		DRIBBLE	203145.0
29517320.0			CUT	DRIVE		DRIBBLE	203145.0
29517360.0			CUT	DRIVE		DRIBBLE	203145.0
29517400.0			CUT	DRIVE		DRIBBLE	203145.0
29517440.0			CUT	DRIVE		DRIBBLE	203145.0
29517480.0			CUT	DRIVE		DRIBBLE	203145.0
29517520.0			CUT	DRIVE		DRIBBLE	203145.0
29517560.0			CUT	DRIVE		DRIBBLE	203145.0
29517600.0			CUT	DRIVE		DRIBBLE	203145.0
29517640.0			CUT	DRIVE		DRIBBLE	203145.0
29517680.0			CUT	DRIVE		DRIBBLE	203145.0
29517720.0			CUT	DRIVE		DRIBBLE	203145.0
29517760.0			CUT	DRIVE		DRIBBLE	203145.0
29517800.0			CUT	DRIVE		DRIBBLE	203145.0
29517840.0			CUT	DRIVE		DRIBBLE	203145.0
29517880.0			CUT			PASS	203145.0
29517920.0			CUT			PASS	203145.0
29517960.0			CUT			PASS	203145.0
29518000.0			CUT			PASS	203145.0
29518040.0			CUT			PASS	203145.0
29518080.0			CUT			PASS	203145.0
29518120.0			CUT			PASS	203145.0
29518160.0			CUT			PASS	203145.0
29518200.0			CUT			PASS	203145.0
29518240.0			CUT			PASS	203145.0
29518280.0			CUT			PASS	203145.0
29518320.0			CUT			PASS	203145.0
29518360.0			CUT			PASS	203145.0
29518400.0			CUT			PASS	203145.0
29518440.0			CUT			PASS
29518480.0			CUT			PASS	200794.0
29518520.0			CUT			PASS	200794.0
29518560.0			CUT			PASS	200794.0
29518600.0			CUT			PASS	200794.0
29518640.0			CUT			PASS	200794.0
29518680.0			CUT			PASS	200794.0
29518720.0						HOLD	200794.0
29518760.0						HOLD	200794.0
29518800.0						HOLD	200794.0
29518840.0						PASS	200794.0
29518880.0						PASS	200794.0
29518920.0						PASS	200794.0
29518960.0						PASS	200794.0
29519000.0						PASS	200794.0
29519040.0						PASS	200794.0
29519080.0						PASS
29519120.0						PASS	203471.0
29519160.0						PASS	203471.0
29519200.0						PASS	203471.0
29519240.0						PASS	203471.0
29519280.0						PASS	203471.0
29519320.0						PASS	203471.0
29519360.0						DRIBBLE	203471.0
29519400.0						DRIBBLE	203471.0
29519440.0						DRIBBLE	203471.0
29519480.0						DRIBBLE	203471.0
29519520.0						DRIBBLE	203471.0
29519560.0						DRIBBLE	203471.0
29519600.0						DRIBBLE	203471.0
29519640.0						DRIBBLE	203471.0
29519680.0						DRIBBLE	203471.0
29519720.0						DRIBBLE	203471.0
29519760.0						DRIBBLE	203471.0
29519800.0						DRIBBLE	203471.0
29519840.0						DRIBBLE	203471.0
29519880.0						DRIBBLE	203471.0
29519920.0						DRIBBLE	203471.0
29519960.0						DRIBBLE	203471.0
29520000.0						DRIBBLE	203471.0
29520040.0						DRIBBLE	203471.0
29520080.0						DRIBBLE	203471.0
29520120.0						DRIBBLE	203471.0
29520160.0						DRIBBLE	203471.0
29520200.0						DRIBBLE	203471.0
29520240.0						DRIBBLE	203471.0
29520280.0						DRIBBLE	203471.0
29520320.0						DRIBBLE	203471.0
29520360.0						DRIBBLE	203471.0
29520400.0						DRIBBLE	203471.0
29520440.0						DRIBBLE	203471.0
29520480.0						DRIBBLE	203471.0
29520520.0						DRIBBLE	203471.0
29520560.0						DRIBBLE	203471.0
29520600.0						DRIBBLE	203471.0
29520640.0						DRIBBLE	203471.0
29520680.0						DRIBBLE	203471.0
29520720.0						DRIBBLE	203471.0
29520760.0						DRIBBLE	203471.0
29520800.0						DRIBBLE	203471.0
29520840.0						DRIBBLE	203471.0
29520880.0						DRIBBLE	203471.0
29520920.0						DRIBBLE	203471.0
29520960.0						DRIBBLE	203471.0
29521000.0						DRIBBLE	203471.0
29521040.0						DRIBBLE	203471.0
29521080.0						DRIBBLE	203471.0
29521120.0						DRIBBLE	203471.0
29521160.0						DRIBBLE	203471.0
29521200.0						DRIBBLE	203471.0
29521240.0						DRIBBLE	203471.0
29521280.0						DRIBBLE	203471.0
29521320.0						DRIBBLE	203471.0
29521360.0						DRIBBLE	203471.0
29521400.0						DRIBBLE	203471.0
29521440.0						DRIBBLE	203471.0
29521480.0						DRIBBLE	203471.0
29521520.0						DRIBBLE	203471.0
29521560.0						DRIBBLE	203471.0
29521600.0						DRIBBLE	203471.0
29521640.0						DRIBBLE	203471.0
29521680.0						DRIBBLE	203471.0
29521720.0						DRIBBLE	203471.0
29521760.0						DRIBBLE	203471.0
29521800.0						DRIBBLE	203471.0
29521840.0						DRIBBLE	203471.0
29521880.0						DRIBBLE	203471.0
29521920.0						DRIBBLE	203471.0
29521960.0						DRIBBLE	203471.0
29522000.0						DRIBBLE	203471.0
29522040.0						DRIBBLE	203471.0
29522080.0						DRIBBLE	203471.0
29522120.0						DRIBBLE	203471.0
29522160.0						DRIBBLE	203471.0
29522200.0						DRIBBLE	203471.0
29522240.0						DRIBBLE	203471.0
29522280.0						DRIBBLE	203471.0
29522320.0						DRIBBLE	203471.0
29522360.0						DRIBBLE	203471.0
29522400.0						DRIBBLE	203471.0
29522440.0						DRIBBLE	203471.0
29522480.0						DRIBBLE	203471.0
29522520.0						DRIBBLE	203471.0
29522560.0						DRIBBLE	203471.0
29522600.0						DRIBBLE	203471.0
29522640.0						DRIBBLE	203471.0
29522680.0						DRIBBLE	203471.0
29522720.0						DRIBBLE	203471.0
29522760.0						DRIBBLE	203471.0
29522800.0						DRIBBLE	203471.0
29522840.0						DRIBBLE	203471.0
29522880.0						DRIBBLE	203471.0
29522920.0						DRIBBLE	203471.0
29522960.0						DRIBBLE	203471.0
29523000.0						DRIBBLE	203471.0
29523040.0						DRIBBLE	203471.0
29523080.0						DRIBBLE	203471.0
29523120.0						DRIBBLE	203471.0
29523160.0						DRIBBLE	203471.0
29523200.0						DRIBBLE	203471.0
29523240.0						DRIBBLE	203471.0
29523280.0					DRIVE	DRIBBLE	203471.0
29523320.0		CUT			DRIVE	DRIBBLE	203471.0
29523360.0		CUT			DRIVE	DRIBBLE	203471.0
29523400.0		CUT			DRIVE	DRIBBLE	203471.0
29523440.0		CUT			DRIVE	DRIBBLE	203471.0
29523480.0		CUT			DRIVE	DRIBBLE	203471.0
29523520.0		CUT			DRIVE	DRIBBLE	203471.0
29523560.0		CUT			DRIVE	DRIBBLE	203471.0
29523600.0		CUT			DRIVE	DRIBBLE	203471.0
29523640.0		CUT			DRIVE	DRIBBLE	203471.0
29523680.0		CUT			DRIVE	DRIBBLE	203471.0
29523720.0		CUT			DRIVE	DRIBBLE	203471.0
29523760.0		CUT			DRIVE	DRIBBLE	203471.0
29523800.0		CUT			DRIVE	DRIBBLE	203471.0
29523840.0		CUT			DRIVE	DRIBBLE	203471.0
29523880.0		CUT			DRIVE	DRIBBLE	203471.0
29523920.0		CUT			DRIVE	DRIBBLE	203471.0
29523960.0		CUT			DRIVE	DRIBBLE	203471.0
29524000.0		CUT			DRIVE	DRIBBLE	203471.0
29524040.0		CUT			DRIVE	DRIBBLE	203471.0
29524080.0		CUT			DRIVE	DRIBBLE	203471.0
29524120.0		CUT				PASS	203471.0
29524160.0		CUT				PASS	203471.0
29524200.0		CUT				PASS	203471.0
29524240.0		CUT				PASS	203471.0
29524280.0		CUT				PASS	203471.0
29524320.0		CUT				PASS	203471.0
29524360.0		CUT				PASS	203471.0
29524400.0		CUT				PASS	201143.0
29524440.0		CUT				PASS	201143.0
29524480.0		CUT				PASS	201143.0
29524520.0		CUT				PASS	201143.0
29524560.0		CUT				PASS	201143.0
29524600.0		CUT				PASS	201143.0
29524640.0		CUT				PASS	201143.0
29524680.0		CUT				PASS	201143.0
29524720.0		CUT				PASS	201143.0
29524760.0		CUT				PASS	201143.0
29524800.0		CUT				PASS	201143.0
29524840.0		CUT				PASS	201143.0
29524880.0		CUT				HOLD	201143.0
29524920.0		CUT				HOLD	201143.0
29524960.0		CUT				HOLD	201143.0
29525000.0		CUT				HOLD	201143.0
29525040.0						HOLD	201143.0
29525080.0						HOLD	201143.0
29525120.0						HOLD	201143.0
29525160.0						MISSED SHOT	201143.0
