# Supplementary material for: Modeling the formation of defensive gaps in basketball: Cutting on a teammate’s drive
Source: PLoS One. 2023 Feb 7;18(2):e0281467. doi: 10.1371/journal.pone.0281467 (PMC9904462; doi:10.1371/journal.pone.0281467)
Supplement: S1 File — Contains action/event labels for the 462 analyzed sequences used in the paper. With the help of the gameIDs and times (last 8 digits of the real time entries), it can be bound to the raw SportVU data available online: https://github.com/linouk23/NBA-Player-Movements/tree/master/data/2016.NBA.Raw.SportVU.Game.Logs. (ZIP) [file pone.0281467.s031.zip › 0021500148_31389610-31392530.csv]

Unnamed: 0	202330.0	202324.0	203918.0	203504.0	203497.0	EVENT	BALL_HANDLER
31389610.0						DRIBBLE	203504.0
31389648.0						DRIBBLE	203504.0
31389690.0						DRIBBLE	203504.0
31389728.0						DRIBBLE	203504.0
31389770.0						DRIBBLE	203504.0
31389810.0						DRIBBLE	203504.0
31389850.0						DRIBBLE	203504.0
31389890.0						DRIBBLE	203504.0
31389928.0						DRIBBLE	203504.0
31389970.0				DRIVE		DRIBBLE	203504.0
31390008.0				DRIVE		DRIBBLE	203504.0
31390050.0				DRIVE		DRIBBLE	203504.0
31390088.0				DRIVE		DRIBBLE	203504.0
31390130.0				DRIVE		DRIBBLE	203504.0
31390170.0				DRIVE		DRIBBLE	203504.0
31390210.0				DRIVE		DRIBBLE	203504.0
31390250.0		CUT		DRIVE		DRIBBLE	203504.0
31390288.0		CUT		DRIVE		DRIBBLE	203504.0
31390330.0		CUT		DRIVE		DRIBBLE	203504.0
31390368.0		CUT		DRIVE		DRIBBLE	203504.0
31390410.0		CUT		DRIVE		DRIBBLE	203504.0
31390448.0		CUT		DRIVE		DRIBBLE	203504.0
31390490.0		CUT		DRIVE		DRIBBLE	203504.0
31390530.0		CUT		DRIVE		DRIBBLE	203504.0
31390568.0		CUT		DRIVE		DRIBBLE	203504.0
31390610.0		CUT		DRIVE		DRIBBLE	203504.0
31390648.0		CUT		DRIVE		DRIBBLE	203504.0
31390690.0		CUT		DRIVE		DRIBBLE	203504.0
31390728.0		CUT		DRIVE		DRIBBLE	203504.0
31390770.0		CUT		DRIVE		DRIBBLE	203504.0
31390810.0		CUT		DRIVE		DRIBBLE	203504.0
31390848.0		CUT		DRIVE		DRIBBLE	203504.0
31390890.0		CUT		DRIVE		DRIBBLE	203504.0
31390928.0		CUT		DRIVE		DRIBBLE	203504.0
31390970.0		CUT		DRIVE		DRIBBLE	203504.0
31391008.0		CUT		DRIVE		DRIBBLE	203504.0
31391050.0		CUT		DRIVE		DRIBBLE	203504.0
31391088.0		CUT		DRIVE		DRIBBLE	203504.0
31391130.0		CUT		DRIVE	CUT	DRIBBLE	203504.0
31391168.0		CUT		DRIVE	CUT	DRIBBLE	203504.0
31391210.0		CUT		DRIVE	CUT	DRIBBLE	203504.0
31391250.0		CUT			CUT	PASS	203504.0
31391288.0		CUT			CUT	PASS	203504.0
31391330.0		CUT			CUT	PASS	203504.0
31391368.0		CUT			CUT	PASS	203504.0
31391410.0		CUT			CUT	PASS	203504.0
31391450.0		CUT			CUT	PASS	203504.0
31391488.0		CUT			CUT	PASS	203504.0
31391530.0		CUT			CUT	PASS	203504.0
31391568.0		CUT			CUT	PASS	203504.0
31391610.0		CUT			CUT	PASS	203504.0
31391648.0		CUT			CUT	PASS	203504.0
31391690.0		CUT			CUT	PASS	203497.0
31391728.0		CUT			CUT	PASS	203497.0
31391768.0		CUT			CUT	PASS	203497.0
31391810.0		CUT			CUT	PASS	203497.0
31391848.0		CUT			CUT	PASS	203497.0
31391890.0		CUT			CUT	PASS	203497.0
31391928.0		CUT			CUT	PASS	203497.0
31391970.0		CUT			CUT	PASS	203497.0
31392008.0		CUT				HOLD	203497.0
31392050.0		CUT				HOLD	203497.0
31392088.0		CUT				HOLD	203497.0
31392128.0		CUT				HOLD	203497.0
31392170.0		CUT				HOLD	203497.0
31392208.0		CUT				HOLD	203497.0
31392250.0		CUT				HOLD	203497.0
31392288.0		CUT				HOLD	203497.0
31392330.0		CUT				HOLD	203497.0
31392368.0		CUT				HOLD	203497.0
31392410.0						HOLD	203497.0
31392448.0						HOLD	203497.0
31392488.0						HOLD	203497.0
31392530.0						MADE SHOT	203497.0
