# Supplementary material for: Modeling the formation of defensive gaps in basketball: Cutting on a teammate’s drive
Source: PLoS One. 2023 Feb 7;18(2):e0281467. doi: 10.1371/journal.pone.0281467 (PMC9904462; doi:10.1371/journal.pone.0281467)
Supplement: S1 File — Contains action/event labels for the 462 analyzed sequences used in the paper. With the help of the gameIDs and times (last 8 digits of the real time entries), it can be bound to the raw SportVU data available online: https://github.com/linouk23/NBA-Player-Movements/tree/master/data/2016.NBA.Raw.SportVU.Game.Logs. (ZIP) [file pone.0281467.s031.zip › 0021500149_38861984-38870948.csv]

Unnamed: 0	101135.0	202323.0	202738.0	202340.0	203096.0	EVENT	BALL_HANDLER
38861984.0						DRIBBLE	202323.0
38862024.0						DRIBBLE	202323.0
38862068.0						DRIBBLE	202323.0
38862104.0						DRIBBLE	202323.0
38862148.0						DRIBBLE	202323.0
38862184.0						DRIBBLE	202323.0
38862228.0						DRIBBLE	202323.0
38862264.0						DRIBBLE	202323.0
38862308.0						DRIBBLE	202323.0
38862348.0						DRIBBLE	202323.0
38862384.0						DRIBBLE	202323.0
38862428.0						DRIBBLE	202323.0
38862464.0						DRIBBLE	202323.0
38862508.0						DRIBBLE	202323.0
38862544.0						DRIBBLE	202323.0
38862588.0						DRIBBLE	202323.0
38862628.0						DRIBBLE	202323.0
38862664.0						DRIBBLE	202323.0
38862708.0						DRIBBLE	202323.0
38862744.0						DRIBBLE	202323.0
38862788.0						DRIBBLE	202323.0
38862828.0						DRIBBLE	202323.0
38862864.0						DRIBBLE	202323.0
38862908.0						DRIBBLE	202323.0
38862944.0						DRIBBLE	202323.0
38862988.0						DRIBBLE	202323.0
38863024.0						DRIBBLE	202323.0
38863064.0						DRIBBLE	202323.0
38863108.0						DRIBBLE	202323.0
38863144.0						DRIBBLE	202323.0
38863188.0						DRIBBLE	202323.0
38863224.0						DRIBBLE	202323.0
38863264.0						DRIBBLE	202323.0
38863308.0						DRIBBLE	202323.0
38863348.0						DRIBBLE	202323.0
38863388.0						DRIBBLE	202323.0
38863428.0						DRIBBLE	202323.0
38863468.0						DRIBBLE	202323.0
38863508.0						DRIBBLE	202323.0
38863548.0						DRIBBLE	202323.0
38863588.0						DRIBBLE	202323.0
38863628.0						DRIBBLE	202323.0
38863668.0						DRIBBLE	202323.0
38863708.0						DRIBBLE	202323.0
38863748.0						DRIBBLE	202323.0
38863788.0						DRIBBLE	202323.0
38863828.0						DRIBBLE	202323.0
38863868.0						DRIBBLE	202323.0
38863908.0						DRIBBLE	202323.0
38863948.0						DRIBBLE	202323.0
38863988.0						DRIBBLE	202323.0
38864028.0						DRIBBLE	202323.0
38864068.0						DRIBBLE	202323.0
38864108.0						DRIBBLE	202323.0
38864148.0						DRIBBLE	202323.0
38864188.0						DRIBBLE	202323.0
38864228.0						DRIBBLE	202323.0
38864268.0						DRIBBLE	202323.0
38864308.0						DRIBBLE	202323.0
38864348.0						DRIBBLE	202323.0
38864388.0						DRIBBLE	202323.0
38864428.0						DRIBBLE	202323.0
38864468.0						DRIBBLE	202323.0
38864508.0						DRIBBLE	202323.0
38864548.0						DRIBBLE	202323.0
38864588.0						DRIBBLE	202323.0
38864628.0						DRIBBLE	202323.0
38864668.0						DRIBBLE	202323.0
38864708.0						DRIBBLE	202323.0
38864748.0						DRIBBLE	202323.0
38864788.0						DRIBBLE	202323.0
38864828.0						DRIBBLE	202323.0
38864868.0						DRIBBLE	202323.0
38864908.0						DRIBBLE	202323.0
38864948.0						DRIBBLE	202323.0
38864988.0						DRIBBLE	202323.0
38865028.0						DRIBBLE	202323.0
38865068.0						DRIBBLE	202323.0
38865108.0						DRIBBLE	202323.0
38865148.0						DRIBBLE	202323.0
38865188.0						DRIBBLE	202323.0
38865228.0						DRIBBLE	202323.0
38865268.0						DRIBBLE	202323.0
38865308.0						DRIBBLE	202323.0
38865348.0						DRIBBLE	202323.0
38865388.0						DRIBBLE	202323.0
38865428.0						DRIBBLE	202323.0
38865468.0						DRIBBLE	202323.0
38865508.0						DRIBBLE	202323.0
38865548.0						DRIBBLE	202323.0
38865588.0						DRIBBLE	202323.0
38865628.0						DRIBBLE	202323.0
38865668.0						DRIBBLE	202323.0
38865708.0						DRIBBLE	202323.0
38865748.0						DRIBBLE	202323.0
38865788.0						DRIBBLE	202323.0
38865828.0						DRIBBLE	202323.0
38865868.0						DRIBBLE	202323.0
38865908.0						DRIBBLE	202323.0
38865948.0						DRIBBLE	202323.0
38865988.0						DRIBBLE	202323.0
38866028.0						DRIBBLE	202323.0
38866068.0						DRIBBLE	202323.0
38866108.0						DRIBBLE	202323.0
38866148.0						DRIBBLE	202323.0
38866188.0						DRIBBLE	202323.0
38866228.0						DRIBBLE	202323.0
38866268.0						DRIBBLE	202323.0
38866308.0						DRIBBLE	202323.0
38866348.0						DRIBBLE	202323.0
38866388.0						DRIBBLE	202323.0
38866428.0						DRIBBLE	202323.0
38866468.0						DRIBBLE	202323.0
38866508.0						DRIBBLE	202323.0
38866548.0						DRIBBLE	202323.0
38866588.0						DRIBBLE	202323.0
38866628.0						DRIBBLE	202323.0
38866668.0						DRIBBLE	202323.0
38866708.0						DRIBBLE	202323.0
38866748.0						DRIBBLE	202323.0
38866788.0						DRIBBLE	202323.0
38866828.0						DRIBBLE	202323.0
38866868.0						DRIBBLE	202323.0
38866908.0						DRIBBLE	202323.0
38866948.0						DRIBBLE	202323.0
38866988.0						DRIBBLE	202323.0
38867028.0						DRIBBLE	202323.0
38867068.0						DRIBBLE	202323.0
38867108.0						DRIBBLE	202323.0
38867148.0						DRIBBLE	202323.0
38867188.0						DRIBBLE	202323.0
38867228.0						DRIBBLE	202323.0
38867268.0						DRIBBLE	202323.0
38867308.0						DRIBBLE	202323.0
38867348.0						DRIBBLE	202323.0
38867388.0						DRIBBLE	202323.0
38867428.0						DRIBBLE	202323.0
38867468.0						DRIBBLE	202323.0
38867508.0						DRIBBLE	202323.0
38867548.0						DRIBBLE	202323.0
38867588.0						DRIBBLE	202323.0
38867628.0						DRIBBLE	202323.0
38867668.0						DRIBBLE	202323.0
38867708.0						DRIBBLE	202323.0
38867748.0						DRIBBLE	202323.0
38867788.0						DRIBBLE	202323.0
38867828.0						DRIBBLE	202323.0
38867868.0						DRIBBLE	202323.0
38867908.0						DRIBBLE	202323.0
38867948.0						DRIBBLE	202323.0
38867988.0						DRIBBLE	202323.0
38868028.0						DRIBBLE	202323.0
38868068.0						DRIBBLE	202323.0
38868108.0						DRIBBLE	202323.0
38868148.0						DRIBBLE	202323.0
38868188.0						DRIBBLE	202323.0
38868228.0						DRIBBLE	202323.0
38868268.0						DRIBBLE	202323.0
38868308.0						DRIBBLE	202323.0
38868348.0						DRIBBLE	202323.0
38868388.0						DRIBBLE	202323.0
38868428.0						DRIBBLE	202323.0
38868468.0						DRIBBLE	202323.0
38868508.0						DRIBBLE	202323.0
38868548.0						DRIBBLE	202323.0
38868588.0						DRIBBLE	202323.0
38868628.0		DRIVE				DRIBBLE	202323.0
38868668.0		DRIVE				DRIBBLE	202323.0
38868708.0		DRIVE				DRIBBLE	202323.0
38868748.0		DRIVE				DRIBBLE	202323.0
38868788.0		DRIVE				DRIBBLE	202323.0
38868828.0		DRIVE				DRIBBLE	202323.0
38868868.0		DRIVE				DRIBBLE	202323.0
38868908.0		DRIVE				DRIBBLE	202323.0
38868948.0		DRIVE		CUT		DRIBBLE	202323.0
38868988.0		DRIVE		CUT		DRIBBLE	202323.0
38869028.0		DRIVE		CUT		DRIBBLE	202323.0
38869068.0		DRIVE		CUT		DRIBBLE	202323.0
38869108.0		DRIVE		CUT		DRIBBLE	202323.0
38869148.0		DRIVE		CUT		DRIBBLE	202323.0
38869188.0		DRIVE		CUT		DRIBBLE	202323.0
38869228.0		DRIVE		CUT		DRIBBLE	202323.0
38869268.0		DRIVE		CUT		DRIBBLE	202323.0
38869308.0		DRIVE		CUT		DRIBBLE	202323.0
38869348.0				CUT		PASS	202323.0
38869388.0				CUT		PASS	202323.0
38869428.0				CUT		PASS	202323.0
38869468.0				CUT		PASS	202323.0
38869508.0				CUT		PASS	202323.0
38869548.0				CUT		PASS	202323.0
38869588.0				CUT		PASS	202323.0
38869628.0				CUT		PASS	202323.0
38869668.0				CUT		PASS	202323.0
38869708.0				CUT		PASS	202323.0
38869748.0				CUT		PASS	202323.0
38869788.0				CUT		PASS	202323.0
38869828.0				CUT		PASS	202340.0
38869868.0				CUT		PASS	202340.0
38869908.0				CUT		PASS	202340.0
38869948.0				CUT		PASS	202340.0
38869988.0				CUT		PASS	202340.0
38870028.0				CUT		PASS	202340.0
38870068.0				CUT		PASS	202340.0
38870108.0						DRIBBLE	202340.0
38870148.0						DRIBBLE	202340.0
38870188.0						DRIBBLE	202340.0
38870228.0						DRIBBLE	202340.0
38870268.0						DRIBBLE	202340.0
38870308.0						DRIBBLE	202340.0
38870348.0						DRIBBLE	202340.0
38870388.0						DRIBBLE	202340.0
38870428.0						DRIBBLE	202340.0
38870468.0						DRIBBLE	202340.0
38870508.0						DRIBBLE	202340.0
38870548.0						DRIBBLE	202340.0
38870588.0						DRIBBLE	202340.0
38870628.0						DRIBBLE	202340.0
38870668.0						DRIBBLE	202340.0
38870708.0						DRIBBLE	202340.0
38870748.0						DRIBBLE	202340.0
38870788.0						DRIBBLE	202340.0
38870828.0						DRIBBLE	202340.0
38870868.0						DRIBBLE	202340.0
38870908.0						DRIBBLE	202340.0
38870948.0						MADE SHOT	202340.0
