# Supplementary material for: Modeling the formation of defensive gaps in basketball: Cutting on a teammate’s drive
Source: PLoS One. 2023 Feb 7;18(2):e0281467. doi: 10.1371/journal.pone.0281467 (PMC9904462; doi:10.1371/journal.pone.0281467)
Supplement: S1 File — Contains action/event labels for the 462 analyzed sequences used in the paper. With the help of the gameIDs and times (last 8 digits of the real time entries), it can be bound to the raw SportVU data available online: https://github.com/linouk23/NBA-Player-Movements/tree/master/data/2016.NBA.Raw.SportVU.Game.Logs. (ZIP) [file pone.0281467.s031.zip › 0021500150_39951304-39964544.csv]

Unnamed: 0	200765.0	200752.0	202326.0	203463.0	1626161.0	EVENT	BALL_HANDLER
39951304.0						DRIBBLE	200765.0
39951344.0						DRIBBLE	200765.0
39951384.0						DRIBBLE	200765.0
39951424.0						DRIBBLE	200765.0
39951464.0						DRIBBLE	200765.0
39951504.0						DRIBBLE	200765.0
39951544.0						DRIBBLE	200765.0
39951584.0						DRIBBLE	200765.0
39951624.0						DRIBBLE	200765.0
39951664.0						DRIBBLE	200765.0
39951704.0						DRIBBLE	200765.0
39951744.0						DRIBBLE	200765.0
39951784.0						DRIBBLE	200765.0
39951824.0						DRIBBLE	200765.0
39951864.0						DRIBBLE	200765.0
39951904.0						DRIBBLE	200765.0
39951944.0						DRIBBLE	200765.0
39951984.0						DRIBBLE	200765.0
39952024.0						DRIBBLE	200765.0
39952064.0						DRIBBLE	200765.0
39952104.0						DRIBBLE	200765.0
39952144.0						DRIBBLE	200765.0
39952184.0						DRIBBLE	200765.0
39952224.0						DRIBBLE	200765.0
39952264.0						DRIBBLE	200765.0
39952304.0						DRIBBLE	200765.0
39952344.0						DRIBBLE	200765.0
39952384.0						DRIBBLE	200765.0
39952424.0						DRIBBLE	200765.0
39952464.0						DRIBBLE	200765.0
39952504.0						DRIBBLE	200765.0
39952544.0						DRIBBLE	200765.0
39952584.0						DRIBBLE	200765.0
39952624.0						DRIBBLE	200765.0
39952664.0						DRIBBLE	200765.0
39952704.0						DRIBBLE	200765.0
39952744.0						DRIBBLE	200765.0
39952784.0						DRIBBLE	200765.0
39952824.0						DRIBBLE	200765.0
39952864.0						DRIBBLE	200765.0
39952904.0						DRIBBLE	200765.0
39952944.0						DRIBBLE	200765.0
39952984.0						DRIBBLE	200765.0
39953024.0						DRIBBLE	200765.0
39953064.0						DRIBBLE	200765.0
39953104.0						DRIBBLE	200765.0
39953144.0						DRIBBLE	200765.0
39953184.0						DRIBBLE	200765.0
39953224.0						DRIBBLE	200765.0
39953264.0						DRIBBLE	200765.0
39953304.0						DRIBBLE	200765.0
39953344.0						DRIBBLE	200765.0
39953384.0						DRIBBLE	200765.0
39953424.0						DRIBBLE	200765.0
39953464.0						DRIBBLE	200765.0
39953504.0						DRIBBLE	200765.0
39953544.0						DRIBBLE	200765.0
39953584.0						DRIBBLE	200765.0
39953624.0						DRIBBLE	200765.0
39953664.0						DRIBBLE	200765.0
39953704.0						DRIBBLE	200765.0
39953744.0						DRIBBLE	200765.0
39953784.0						DRIBBLE	200765.0
39953824.0						DRIBBLE	200765.0
39953864.0						DRIBBLE	200765.0
39953904.0						DRIBBLE	200765.0
39953944.0						DRIBBLE	200765.0
39953984.0						DRIBBLE	200765.0
39954024.0						DRIBBLE	200765.0
39954064.0						DRIBBLE	200765.0
39954104.0						DRIBBLE	200765.0
39954144.0						DRIBBLE	200765.0
39954184.0						DRIBBLE	200765.0
39954224.0						DRIBBLE	200765.0
39954264.0						DRIBBLE	200765.0
39954304.0						DRIBBLE	200765.0
39954344.0						DRIBBLE	200765.0
39954384.0						DRIBBLE	200765.0
39954424.0						DRIBBLE	200765.0
39954464.0						DRIBBLE	200765.0
39954504.0						DRIBBLE	200765.0
39954544.0						DRIBBLE	200765.0
39954584.0						DRIBBLE	200765.0
39954624.0						DRIBBLE	200765.0
39954664.0						DRIBBLE	200765.0
39954704.0						DRIBBLE	200765.0
39954744.0						DRIBBLE	200765.0
39954784.0						DRIBBLE	200765.0
39954824.0						DRIBBLE	200765.0
39954864.0						DRIBBLE	200765.0
39954904.0						DRIBBLE	200765.0
39954944.0						DRIBBLE	200765.0
39954984.0						DRIBBLE	200765.0
39955024.0						DRIBBLE	200765.0
39955064.0						DRIBBLE	200765.0
39955104.0						DRIBBLE	200765.0
39955144.0						DRIBBLE	200765.0
39955184.0						DRIBBLE	200765.0
39955224.0						DRIBBLE	200765.0
39955264.0						DRIBBLE	200765.0
39955304.0						DRIBBLE	200765.0
39955344.0						DRIBBLE	200765.0
39955384.0						DRIBBLE	200765.0
39955424.0						DRIBBLE	200765.0
39955464.0						DRIBBLE	200765.0
39955504.0						DRIBBLE	200765.0
39955544.0						DRIBBLE	200765.0
39955584.0						DRIBBLE	200765.0
39955624.0						DRIBBLE	200765.0
39955664.0						DRIBBLE	200765.0
39955704.0						DRIBBLE	200765.0
39955744.0						DRIBBLE	200765.0
39955784.0						DRIBBLE	200765.0
39955824.0						DRIBBLE	200765.0
39955864.0						PASS	200765.0
39955904.0						PASS	200765.0
39955944.0						PASS	200765.0
39955984.0						PASS	200765.0
39956024.0						PASS	200765.0
39956064.0						PASS	200765.0
39956104.0						PASS	200765.0
39956144.0						PASS	200765.0
39956184.0						PASS	200765.0
39956224.0						PASS	200765.0
39956264.0						PASS	200765.0
39956304.0						PASS	200765.0
39956344.0						PASS	200765.0
39956384.0						PASS	200765.0
39956424.0						PASS	200752.0
39956464.0						PASS	200752.0
39956504.0						PASS	200752.0
39956544.0						PASS	200752.0
39956584.0						PASS	200752.0
39956624.0						PASS	200752.0
39956664.0						PASS	200752.0
39956704.0						PASS	200752.0
39956744.0						PASS	200752.0
39956784.0						PASS	200752.0
39956824.0						PASS	200752.0
39956864.0						PASS	200752.0
39956904.0						PASS	200752.0
39956944.0						PASS	200752.0
39956984.0						DRIBBLE	200752.0
39957024.0						DRIBBLE	200752.0
39957064.0						DRIBBLE	200752.0
39957104.0						DRIBBLE	200752.0
39957144.0						DRIBBLE	200752.0
39957184.0						DRIBBLE	200752.0
39957224.0						DRIBBLE	200752.0
39957264.0						DRIBBLE	200752.0
39957304.0						DRIBBLE	200752.0
39957344.0						DRIBBLE	200752.0
39957384.0						DRIBBLE	200752.0
39957424.0						DRIBBLE	200752.0
39957464.0						DRIBBLE	200752.0
39957504.0						DRIBBLE	200752.0
39957544.0						DRIBBLE	200752.0
39957584.0						DRIBBLE	200752.0
39957624.0						DRIBBLE	200752.0
39957664.0						DRIBBLE	200752.0
39957704.0						DRIBBLE	200752.0
39957744.0						DRIBBLE	200752.0
39957784.0						DRIBBLE	200752.0
39957824.0						DRIBBLE	200752.0
39957864.0						DRIBBLE	200752.0
39957904.0						DRIBBLE	200752.0
39957944.0						DRIBBLE	200752.0
39957984.0						DRIBBLE	200752.0
39958024.0						DRIBBLE	200752.0
39958064.0						DRIBBLE	200752.0
39958104.0						DRIBBLE	200752.0
39958144.0						DRIBBLE	200752.0
39958184.0						DRIBBLE	200752.0
39958224.0						DRIBBLE	200752.0
39958264.0						DRIBBLE	200752.0
39958304.0						DRIBBLE	200752.0
39958344.0						DRIBBLE	200752.0
39958384.0						DRIBBLE	200752.0
39958424.0						DRIBBLE	200752.0
39958464.0						DRIBBLE	200752.0
39958504.0						DRIBBLE	200752.0
39958544.0						DRIBBLE	200752.0
39958584.0						DRIBBLE	200752.0
39958624.0						DRIBBLE	200752.0
39958664.0						DRIBBLE	200752.0
39958704.0						DRIBBLE	200752.0
39958744.0						DRIBBLE	200752.0
39958784.0						DRIBBLE	200752.0
39958824.0						DRIBBLE	200752.0
39958864.0						DRIBBLE	200752.0
39958904.0						DRIBBLE	200752.0
39958944.0						DRIBBLE	200752.0
39958984.0						DRIBBLE	200752.0
39959024.0						DRIBBLE	200752.0
39959064.0						DRIBBLE	200752.0
39959104.0						DRIBBLE	200752.0
39959144.0		DRIVE				DRIBBLE	200752.0
39959184.0		DRIVE				DRIBBLE	200752.0
39959224.0		DRIVE				DRIBBLE	200752.0
39959264.0		DRIVE				DRIBBLE	200752.0
39959304.0		DRIVE				DRIBBLE	200752.0
39959344.0		DRIVE				DRIBBLE	200752.0
39959384.0		DRIVE				DRIBBLE	200752.0
39959424.0		DRIVE				DRIBBLE	200752.0
39959464.0		DRIVE				DRIBBLE	200752.0
39959504.0		DRIVE				DRIBBLE	200752.0
39959544.0		DRIVE				DRIBBLE	200752.0
39959584.0		DRIVE				DRIBBLE	200752.0
39959624.0		DRIVE				DRIBBLE	200752.0
39959664.0		DRIVE				DRIBBLE	200752.0
39959704.0		DRIVE				DRIBBLE	200752.0
39959744.0		DRIVE				DRIBBLE	200752.0
39959784.0		DRIVE				DRIBBLE	200752.0
39959824.0		DRIVE				DRIBBLE	200752.0
39959864.0		DRIVE				DRIBBLE	200752.0
39959904.0		DRIVE				DRIBBLE	200752.0
39959944.0		DRIVE			CUT	DRIBBLE	200752.0
39959984.0		DRIVE			CUT	DRIBBLE	200752.0
39960024.0		DRIVE			CUT	DRIBBLE	200752.0
39960064.0		DRIVE			CUT	DRIBBLE	200752.0
39960104.0		DRIVE			CUT	DRIBBLE	200752.0
39960144.0		DRIVE			CUT	DRIBBLE	200752.0
39960184.0		DRIVE			CUT	DRIBBLE	200752.0
39960224.0		DRIVE			CUT	DRIBBLE	200752.0
39960264.0		DRIVE			CUT	DRIBBLE	200752.0
39960304.0		DRIVE			CUT	DRIBBLE	200752.0
39960344.0		DRIVE			CUT	DRIBBLE	200752.0
39960384.0		DRIVE			CUT	DRIBBLE	200752.0
39960424.0		DRIVE			CUT	DRIBBLE	200752.0
39960464.0		DRIVE			CUT	DRIBBLE	200752.0
39960504.0		DRIVE			CUT	DRIBBLE	200752.0
39960544.0					CUT	DRIBBLE	200752.0
39960584.0					CUT	DRIBBLE	200752.0
39960624.0					CUT	DRIBBLE	200752.0
39960664.0					CUT	DRIBBLE	200752.0
39960704.0					CUT	DRIBBLE	200752.0
39960744.0					CUT	DRIBBLE	200752.0
39960784.0					CUT	DRIBBLE	200752.0
39960824.0					CUT	PASS	200752.0
39960864.0					CUT	PASS	200752.0
39960904.0					CUT	PASS	200752.0
39960944.0					CUT	PASS	200752.0
39960984.0					CUT	PASS	200752.0
39961024.0					CUT	PASS	200752.0
39961064.0					CUT	PASS	200752.0
39961104.0					CUT	PASS	200752.0
39961144.0					CUT	PASS	200752.0
39961184.0					CUT	PASS	200752.0
39961224.0					CUT	PASS	200752.0
39961264.0					CUT	PASS	202326.0
39961304.0					CUT	PASS	202326.0
39961344.0					CUT	PASS	202326.0
39961384.0					CUT	PASS	202326.0
39961424.0					CUT	PASS	202326.0
39961464.0					CUT	DRIBBLE	202326.0
39961504.0					CUT	DRIBBLE	202326.0
39961544.0					CUT	DRIBBLE	202326.0
39961584.0					CUT	DRIBBLE	202326.0
39961624.0					CUT	DRIBBLE	202326.0
39961664.0					CUT	DRIBBLE	202326.0
39961704.0			DRIVE		CUT	DRIBBLE	202326.0
39961744.0			DRIVE		CUT	DRIBBLE	202326.0
39961784.0			DRIVE		CUT	DRIBBLE	202326.0
39961824.0			DRIVE		CUT	DRIBBLE	202326.0
39961864.0			DRIVE		CUT	DRIBBLE	202326.0
39961904.0			DRIVE		CUT	DRIBBLE	202326.0
39961944.0			DRIVE		CUT	DRIBBLE	202326.0
39961984.0			DRIVE			DRIBBLE	202326.0
39962024.0			DRIVE			DRIBBLE	202326.0
39962064.0			DRIVE			DRIBBLE	202326.0
39962104.0			DRIVE			DRIBBLE	202326.0
39962144.0			DRIVE			DRIBBLE	202326.0
39962184.0			DRIVE			DRIBBLE	202326.0
39962224.0			DRIVE			DRIBBLE	202326.0
39962264.0			DRIVE			DRIBBLE	202326.0
39962304.0			DRIVE			DRIBBLE	202326.0
39962344.0			DRIVE			DRIBBLE	202326.0
39962384.0			DRIVE			DRIBBLE	202326.0
39962424.0			DRIVE			DRIBBLE	202326.0
39962464.0			DRIVE			DRIBBLE	202326.0
39962504.0			DRIVE			DRIBBLE	202326.0
39962544.0			DRIVE			DRIBBLE	202326.0
39962584.0			DRIVE			DRIBBLE	202326.0
39962624.0			DRIVE			DRIBBLE	202326.0
39962664.0			DRIVE			DRIBBLE	202326.0
39962704.0			DRIVE			DRIBBLE	202326.0
39962744.0			DRIVE			DRIBBLE	202326.0
39962784.0			DRIVE			DRIBBLE	202326.0
39962824.0			DRIVE			DRIBBLE	202326.0
39962864.0			DRIVE			DRIBBLE	202326.0
39962904.0			DRIVE			DRIBBLE	202326.0
39962944.0			DRIVE			DRIBBLE	202326.0
39962984.0			DRIVE			DRIBBLE	202326.0
39963024.0			DRIVE			DRIBBLE	202326.0
39963064.0			DRIVE			DRIBBLE	202326.0
39963104.0			DRIVE			DRIBBLE	202326.0
39963144.0			DRIVE			DRIBBLE	202326.0
39963184.0			DRIVE			DRIBBLE	202326.0
39963224.0			DRIVE			DRIBBLE	202326.0
39963264.0			DRIVE			DRIBBLE	202326.0
39963304.0			DRIVE			DRIBBLE	202326.0
39963344.0			DRIVE			DRIBBLE	202326.0
39963384.0						PASS	202326.0
39963424.0						PASS	202326.0
39963464.0						PASS	202326.0
39963504.0						PASS	202326.0
39963544.0						PASS	202326.0
39963584.0						PASS	202326.0
39963624.0						PASS	202326.0
39963664.0						PASS	202326.0
39963704.0						PASS	202326.0
39963744.0						PASS	202326.0
39963784.0						PASS	202326.0
39963824.0						PASS	202326.0
39963864.0						PASS	202326.0
39963904.0						PASS	203463.0
39963944.0						PASS	203463.0
39963984.0						PASS	203463.0
39964024.0						PASS	203463.0
39964064.0						PASS	203463.0
39964104.0						PASS	203463.0
39964144.0						HOLD	203463.0
39964184.0						HOLD	203463.0
39964224.0						HOLD	203463.0
39964264.0						HOLD	203463.0
39964304.0						HOLD	203463.0
39964344.0						HOLD	203463.0
39964384.0						HOLD	203463.0
39964424.0						HOLD	203463.0
39964464.0						HOLD	203463.0
39964504.0						HOLD	203463.0
39964544.0						MISSED SHOT	203463.0
