# Supplementary material for: Modeling the formation of defensive gaps in basketball: Cutting on a teammate’s drive
Source: PLoS One. 2023 Feb 7;18(2):e0281467. doi: 10.1371/journal.pone.0281467 (PMC9904462; doi:10.1371/journal.pone.0281467)
Supplement: S1 File — Contains action/event labels for the 462 analyzed sequences used in the paper. With the help of the gameIDs and times (last 8 digits of the real time entries), it can be bound to the raw SportVU data available online: https://github.com/linouk23/NBA-Player-Movements/tree/master/data/2016.NBA.Raw.SportVU.Game.Logs. (ZIP) [file pone.0281467.s031.zip › 0021500151_44009664-44019144.csv]

Unnamed: 0	101141.0	203915.0	203484.0	203083.0	1626169.0	EVENT	BALL_HANDLER
44009664.0						DRIBBLE	203915.0
44009704.0						DRIBBLE	203915.0
44009744.0						DRIBBLE	203915.0
44009784.0						DRIBBLE	203915.0
44009824.0						DRIBBLE	203915.0
44009864.0						DRIBBLE	203915.0
44009904.0						DRIBBLE	203915.0
44009944.0						DRIBBLE	203915.0
44009984.0						DRIBBLE	203915.0
44010024.0						DRIBBLE	203915.0
44010064.0						DRIBBLE	203915.0
44010104.0						DRIBBLE	203915.0
44010144.0						DRIBBLE	203915.0
44010184.0						DRIBBLE	203915.0
44010224.0						DRIBBLE	203915.0
44010264.0						DRIBBLE	203915.0
44010304.0						DRIBBLE	203915.0
44010344.0						DRIBBLE	203915.0
44010384.0						DRIBBLE	203915.0
44010424.0						DRIBBLE	203915.0
44010464.0						DRIBBLE	203915.0
44010504.0						PASS	203915.0
44010544.0						PASS	203915.0
44010584.0						PASS	203915.0
44010624.0						PASS	203915.0
44010664.0						PASS	203915.0
44010704.0						PASS	203915.0
44010744.0						PASS	203915.0
44010784.0						PASS	203915.0
44010824.0						PASS	203915.0
44010864.0						PASS	203915.0
44010904.0						PASS	203915.0
44010944.0						PASS	203915.0
44010984.0						PASS	203915.0
44011024.0						PASS	1626169.0
44011064.0						PASS	1626169.0
44011104.0						PASS	1626169.0
44011144.0						PASS	1626169.0
44011184.0						PASS	1626169.0
44011224.0						PASS	1626169.0
44011264.0						PASS	1626169.0
44011304.0						HOLD	1626169.0
44011344.0						HOLD	1626169.0
44011384.0						HOLD	1626169.0
44011424.0						HOLD	1626169.0
44011464.0						HOLD	1626169.0
44011504.0						HOLD	1626169.0
44011544.0						HOLD	1626169.0
44011584.0						HOLD	1626169.0
44011624.0						HOLD	1626169.0
44011664.0						HOLD	1626169.0
44011704.0						HOLD	1626169.0
44011744.0						HOLD	1626169.0
44011784.0						PASS	1626169.0
44011824.0						PASS	1626169.0
44011864.0						PASS	1626169.0
44011904.0						PASS	1626169.0
44011944.0						PASS	1626169.0
44011984.0						PASS	1626169.0
44012024.0						PASS	1626169.0
44012064.0						PASS	1626169.0
44012104.0						PASS	1626169.0
44012144.0						PASS	1626169.0
44012184.0						PASS	1626169.0
44012224.0						PASS	1626169.0
44012264.0						PASS	1626169.0
44012304.0						PASS	1626169.0
44012344.0						PASS	101141.0
44012384.0						PASS	101141.0
44012424.0						PASS	101141.0
44012464.0						PASS	101141.0
44012504.0						PASS	101141.0
44012544.0						PASS	101141.0
44012584.0						PASS	101141.0
44012624.0						PASS	101141.0
44012664.0						PASS	101141.0
44012704.0						PASS	101141.0
44012744.0						PASS	101141.0
44012784.0						PASS	101141.0
44012824.0						PASS	101141.0
44012864.0						HOLD	101141.0
44012904.0						HOLD	101141.0
44012944.0						HOLD	101141.0
44012984.0						PASS	101141.0
44013024.0						PASS	101141.0
44013064.0						PASS	101141.0
44013104.0						PASS	101141.0
44013144.0						PASS	101141.0
44013184.0						PASS	101141.0
44013224.0						PASS	101141.0
44013264.0						PASS	101141.0
44013304.0						PASS	101141.0
44013344.0						PASS	101141.0
44013384.0						PASS	101141.0
44013424.0						PASS	101141.0
44013464.0						PASS	101141.0
44013504.0						PASS	203915.0
44013544.0						PASS	203915.0
44013584.0						PASS	203915.0
44013624.0						PASS	203915.0
44013664.0						PASS	203915.0
44013704.0						PASS	203915.0
44013744.0						PASS	203915.0
44013784.0						PASS	203915.0
44013824.0						PASS	203915.0
44013864.0						PASS	203915.0
44013904.0						PASS	203915.0
44013944.0						PASS	203915.0
44013984.0						PASS	203915.0
44014024.0						PASS	203915.0
44014064.0						PASS	203915.0
44014104.0						DRIBBLE	203915.0
44014144.0						DRIBBLE	203915.0
44014184.0						DRIBBLE	203915.0
44014224.0						DRIBBLE	203915.0
44014264.0						DRIBBLE	203915.0
44014304.0						DRIBBLE	203915.0
44014344.0						DRIBBLE	203915.0
44014384.0						DRIBBLE	203915.0
44014424.0						DRIBBLE	203915.0
44014464.0						DRIBBLE	203915.0
44014504.0						DRIBBLE	203915.0
44014544.0						DRIBBLE	203915.0
44014584.0						DRIBBLE	203915.0
44014624.0						DRIBBLE	203915.0
44014664.0		DRIVE				DRIBBLE	203915.0
44014704.0		DRIVE				DRIBBLE	203915.0
44014744.0		DRIVE				DRIBBLE	203915.0
44014784.0		DRIVE				DRIBBLE	203915.0
44014824.0		DRIVE				DRIBBLE	203915.0
44014864.0		DRIVE				DRIBBLE	203915.0
44014904.0		DRIVE				DRIBBLE	203915.0
44014944.0		DRIVE				DRIBBLE	203915.0
44014984.0		DRIVE				DRIBBLE	203915.0
44015024.0		DRIVE				DRIBBLE	203915.0
44015064.0		DRIVE				DRIBBLE	203915.0
44015104.0		DRIVE				DRIBBLE	203915.0
44015144.0		DRIVE				DRIBBLE	203915.0
44015184.0		DRIVE				DRIBBLE	203915.0
44015224.0		DRIVE				DRIBBLE	203915.0
44015264.0		DRIVE				DRIBBLE	203915.0
44015304.0		DRIVE				DRIBBLE	203915.0
44015344.0		DRIVE				DRIBBLE	203915.0
44015384.0		DRIVE				DRIBBLE	203915.0
44015424.0		DRIVE				DRIBBLE	203915.0
44015464.0		DRIVE				DRIBBLE	203915.0
44015504.0		DRIVE				DRIBBLE	203915.0
44015544.0		DRIVE				DRIBBLE	203915.0
44015584.0		DRIVE				DRIBBLE	203915.0
44015624.0						PASS	203915.0
44015664.0						PASS	203915.0
44015704.0						PASS	203915.0
44015744.0						PASS	203915.0
44015784.0						PASS	203915.0
44015824.0						PASS	203915.0
44015864.0						PASS	203915.0
44015904.0						PASS	203915.0
44015944.0						PASS	203915.0
44015984.0						PASS	203915.0
44016024.0						PASS	203915.0
44016064.0						PASS	101141.0
44016104.0						PASS	101141.0
44016144.0						PASS	101141.0
44016184.0						PASS	101141.0
44016224.0						PASS	101141.0
44016264.0						PASS	101141.0
44016304.0						PASS	101141.0
44016344.0						PASS	101141.0
44016384.0						DRIBBLE	101141.0
44016424.0						DRIBBLE	101141.0
44016464.0						DRIBBLE	101141.0
44016504.0						DRIBBLE	101141.0
44016544.0						DRIBBLE	101141.0
44016584.0						DRIBBLE	101141.0
44016624.0						DRIBBLE	101141.0
44016664.0						DRIBBLE	101141.0
44016704.0						DRIBBLE	101141.0
44016744.0						DRIBBLE	101141.0
44016784.0						DRIBBLE	101141.0
44016824.0						DRIBBLE	101141.0
44016864.0						DRIBBLE	101141.0
44016904.0						DRIBBLE	101141.0
44016944.0						DRIBBLE	101141.0
44016984.0						DRIBBLE	101141.0
44017024.0						DRIBBLE	101141.0
44017064.0						DRIBBLE	101141.0
44017104.0						DRIBBLE	101141.0
44017144.0	DRIVE					DRIBBLE	101141.0
44017184.0	DRIVE					DRIBBLE	101141.0
44017224.0	DRIVE					DRIBBLE	101141.0
44017264.0	DRIVE					DRIBBLE	101141.0
44017304.0	DRIVE					DRIBBLE	101141.0
44017344.0	DRIVE					DRIBBLE	101141.0
44017384.0	DRIVE					DRIBBLE	101141.0
44017424.0	DRIVE					DRIBBLE	101141.0
44017464.0	DRIVE					DRIBBLE	101141.0
44017504.0	DRIVE					DRIBBLE	101141.0
44017544.0	DRIVE					DRIBBLE	101141.0
44017584.0	DRIVE					DRIBBLE	101141.0
44017624.0	DRIVE					DRIBBLE	101141.0
44017664.0						PASS	101141.0
44017704.0						PASS	101141.0
44017744.0						PASS	101141.0
44017784.0						PASS	101141.0
44017824.0						PASS	101141.0
44017864.0						PASS	101141.0
44017904.0						PASS	101141.0
44017944.0						PASS	101141.0
44017984.0						PASS	101141.0
44018024.0						PASS	101141.0
44018064.0						PASS	101141.0
44018104.0						PASS	101141.0
44018144.0						PASS	101141.0
44018184.0						PASS	101141.0
44018224.0						PASS	101141.0
44018264.0						PASS	101141.0
44018304.0						PASS	101141.0
44018344.0						PASS	1626169.0
44018384.0						PASS	1626169.0
44018424.0						PASS	1626169.0
44018464.0						PASS	1626169.0
44018504.0						PASS	1626169.0
44018544.0						PASS	1626169.0
44018584.0						PASS	1626169.0
44018624.0						PASS	1626169.0
44018664.0						PASS	1626169.0
44018704.0						PASS	1626169.0
44018744.0						PASS	1626169.0
44018784.0						PASS	1626169.0
44018824.0						PASS	1626169.0
44018864.0						PASS	1626169.0
44018904.0						PASS	1626169.0
44018944.0						HOLD	1626169.0
44018984.0						HOLD	1626169.0
44019024.0						HOLD	1626169.0
44019064.0						HOLD	1626169.0
44019104.0						HOLD	1626169.0
44019144.0						MISSED SHOT	1626169.0
