# Supplementary material for: Modeling the formation of defensive gaps in basketball: Cutting on a teammate’s drive
Source: PLoS One. 2023 Feb 7;18(2):e0281467. doi: 10.1371/journal.pone.0281467 (PMC9904462; doi:10.1371/journal.pone.0281467)
Supplement: S1 File — Contains action/event labels for the 462 analyzed sequences used in the paper. With the help of the gameIDs and times (last 8 digits of the real time entries), it can be bound to the raw SportVU data available online: https://github.com/linouk23/NBA-Player-Movements/tree/master/data/2016.NBA.Raw.SportVU.Game.Logs. (ZIP) [file pone.0281467.s031.zip › 0021500151_48008088-48020808.csv]

Unnamed: 0	977.0	101138.0	201156.0	101150.0	1626204.0	EVENT	BALL_HANDLER
48008088.0						DRIBBLE	101150.0
48008124.0						DRIBBLE	101150.0
48008168.0						DRIBBLE	101150.0
48008204.0						DRIBBLE	101150.0
48008248.0						DRIBBLE	101150.0
48008284.0						DRIBBLE	101150.0
48008324.0						DRIBBLE	101150.0
48008364.0						DRIBBLE	101150.0
48008404.0						DRIBBLE	101150.0
48008448.0						DRIBBLE	101150.0
48008484.0						DRIBBLE	101150.0
48008524.0						DRIBBLE	101150.0
48008564.0						DRIBBLE	101150.0
48008604.0						DRIBBLE	101150.0
48008648.0						DRIBBLE	101150.0
48008684.0						DRIBBLE	101150.0
48008724.0						DRIBBLE	101150.0
48008764.0						DRIBBLE	101150.0
48008804.0						DRIBBLE	101150.0
48008848.0						DRIBBLE	101150.0
48008884.0						DRIBBLE	101150.0
48008928.0						DRIBBLE	101150.0
48008964.0						DRIBBLE	101150.0
48009004.0						DRIBBLE	101150.0
48009044.0						PASS	101150.0
48009084.0						PASS	101150.0
48009128.0						PASS	101150.0
48009164.0						PASS	101150.0
48009208.0						PASS	101150.0
48009244.0						PASS	101150.0
48009284.0						PASS	101150.0
48009324.0						PASS	101150.0
48009364.0						PASS	101150.0
48009404.0						PASS	977.0
48009444.0						PASS	977.0
48009488.0						PASS	977.0
48009524.0						PASS	977.0
48009564.0						PASS	977.0
48009604.0						PASS	977.0
48009644.0						PASS	977.0
48009688.0						HOLD	977.0
48009724.0						HOLD	977.0
48009764.0						HOLD	977.0
48009804.0						HOLD	977.0
48009844.0						HOLD	977.0
48009884.0						HOLD	977.0
48009928.0						HOLD	977.0
48009968.0						HOLD	977.0
48010008.0						HOLD	977.0
48010048.0						HOLD	977.0
48010088.0						HOLD	977.0
48010128.0						HOLD	977.0
48010168.0						HOLD	977.0
48010208.0						HOLD	977.0
48010248.0						HOLD	977.0
48010288.0						HOLD	977.0
48010328.0						HOLD	977.0
48010368.0						HOLD	977.0
48010408.0						HOLD	977.0
48010448.0						HOLD	977.0
48010488.0						HOLD	977.0
48010528.0						HOLD	977.0
48010568.0						HOLD	977.0
48010608.0						HOLD	977.0
48010648.0						HOLD	977.0
48010688.0						HOLD	977.0
48010728.0						HOLD	977.0
48010768.0						HOLD	977.0
48010808.0						HOLD	977.0
48010848.0						HOLD	977.0
48010888.0						HOLD	977.0
48010928.0						HOLD	977.0
48010968.0						HOLD	977.0
48011008.0						HOLD	977.0
48011048.0						HOLD	977.0
48011088.0						PASS	977.0
48011128.0						PASS	977.0
48011168.0						PASS	977.0
48011208.0						PASS	977.0
48011248.0						PASS	977.0
48011288.0						PASS	977.0
48011328.0						PASS	977.0
48011368.0						PASS	977.0
48011408.0						PASS	977.0
48011448.0						PASS	977.0
48011488.0						PASS	977.0
48011528.0						PASS	977.0
48011568.0						PASS	977.0
48011608.0						PASS	977.0
48011648.0						PASS	977.0
48011688.0						PASS	201156.0
48011728.0						PASS	201156.0
48011768.0						PASS	201156.0
48011808.0						PASS	201156.0
48011848.0						PASS	201156.0
48011888.0						PASS	201156.0
48011928.0						PASS	201156.0
48011968.0						HOLD	201156.0
48012008.0						HOLD	201156.0
48012048.0						HOLD	201156.0
48012088.0						HOLD	201156.0
48012128.0						HOLD	201156.0
48012168.0						HOLD	201156.0
48012208.0						HOLD	201156.0
48012248.0						HOLD	201156.0
48012288.0						HOLD	201156.0
48012328.0						HOLD	201156.0
48012368.0						HOLD	201156.0
48012408.0						HOLD	201156.0
48012448.0						HOLD	201156.0
48012488.0						HOLD	201156.0
48012528.0						HOLD	201156.0
48012568.0						HOLD	201156.0
48012608.0						HOLD	201156.0
48012648.0						HOLD	201156.0
48012688.0						HOLD	201156.0
48012728.0						HOLD	201156.0
48012768.0						HOLD	201156.0
48012808.0						HOLD	201156.0
48012848.0						HOLD	201156.0
48012888.0						HOLD	201156.0
48012928.0						HOLD	201156.0
48012968.0						HOLD	201156.0
48013008.0						HOLD	201156.0
48013048.0						HOLD	201156.0
48013088.0						HOLD	201156.0
48013128.0						HOLD	201156.0
48013168.0						HOLD	201156.0
48013208.0						HOLD	201156.0
48013248.0						HOLD	201156.0
48013288.0						HOLD	201156.0
48013328.0						HOLD	201156.0
48013368.0						HOLD	201156.0
48013408.0						HOLD	201156.0
48013448.0						HOLD	201156.0
48013488.0						HOLD	201156.0
48013528.0						HOLD	201156.0
48013568.0						HOLD	201156.0
48013608.0						HOLD	201156.0
48013648.0						HOLD	201156.0
48013688.0						DRIBBLE PASS	201156.0
48013728.0						DRIBBLE PASS	201156.0
48013768.0						DRIBBLE PASS	201156.0
48013804.0						DRIBBLE PASS	201156.0
48013848.0						DRIBBLE PASS	201156.0
48013884.0						DRIBBLE PASS	201156.0
48013928.0						DRIBBLE PASS	201156.0
48013968.0						DRIBBLE PASS	201156.0
48014004.0						DRIBBLE PASS	201156.0
48014048.0						DRIBBLE PASS	201156.0
48014088.0						DRIBBLE PASS	201156.0
48014128.0						DRIBBLE PASS	201156.0
48014168.0						DRIBBLE PASS	201156.0
48014204.0						DRIBBLE PASS	201156.0
48014248.0						DRIBBLE PASS	201156.0
48014288.0						DRIBBLE PASS	201156.0
48014328.0						DRIBBLE PASS	201156.0
48014368.0						DRIBBLE PASS	201156.0
48014408.0						DRIBBLE PASS	1626204.0
48014448.0						DRIBBLE PASS	1626204.0
48014484.0						DRIBBLE PASS	1626204.0
48014528.0						DRIBBLE PASS	1626204.0
48014568.0						DRIBBLE PASS	1626204.0
48014604.0						DRIBBLE PASS	1626204.0
48014648.0						DRIBBLE PASS	1626204.0
48014684.0						DRIBBLE PASS	1626204.0
48014728.0						DRIBBLE PASS	1626204.0
48014768.0						DRIBBLE PASS	1626204.0
48014808.0						DRIBBLE PASS	1626204.0
48014848.0						DRIBBLE PASS	1626204.0
48014888.0						DRIBBLE PASS	1626204.0
48014928.0						DRIBBLE PASS	1626204.0
48014964.0						DRIBBLE PASS	1626204.0
48015008.0						DRIBBLE PASS	1626204.0
48015044.0						DRIBBLE PASS	1626204.0
48015088.0						DRIBBLE PASS	1626204.0
48015128.0						DRIBBLE PASS	1626204.0
48015168.0						DRIBBLE PASS	1626204.0
48015208.0						HOLD	1626204.0
48015244.0						HOLD	1626204.0
48015288.0						HOLD	1626204.0
48015324.0						HOLD	1626204.0
48015368.0						HOLD	1626204.0
48015404.0						HOLD	1626204.0
48015448.0						HOLD	1626204.0
48015488.0						HOLD	1626204.0
48015528.0						HOLD	1626204.0
48015568.0						HOLD	1626204.0
48015604.0						HOLD	1626204.0
48015648.0						HOLD	1626204.0
48015684.0						HOLD	1626204.0
48015728.0						HOLD	1626204.0
48015764.0						PASS	1626204.0
48015808.0						PASS	1626204.0
48015848.0						PASS	1626204.0
48015884.0						PASS	1626204.0
48015928.0						PASS	1626204.0
48015964.0						PASS	1626204.0
48016008.0						PASS	1626204.0
48016044.0						PASS	1626204.0
48016088.0						PASS	1626204.0
48016128.0						PASS	1626204.0
48016168.0						PASS	1626204.0
48016208.0						PASS	1626204.0
48016244.0						PASS	1626204.0
48016288.0						PASS	101150.0
48016324.0						PASS	101150.0
48016368.0						PASS	101150.0
48016408.0						PASS	101150.0
48016444.0						PASS	101150.0
48016488.0						PASS	101150.0
48016524.0						PASS	101150.0
48016564.0						DRIBBLE	101150.0
48016608.0						DRIBBLE	101150.0
48016644.0						DRIBBLE	101150.0
48016688.0						DRIBBLE	101150.0
48016724.0						DRIBBLE	101150.0
48016768.0						DRIBBLE	101150.0
48016808.0						DRIBBLE	101150.0
48016844.0						DRIBBLE	101150.0
48016888.0						DRIBBLE	101150.0
48016924.0						DRIBBLE	101150.0
48016968.0						DRIBBLE	101150.0
48017004.0						DRIBBLE	101150.0
48017048.0						DRIBBLE	101150.0
48017088.0						DRIBBLE	101150.0
48017124.0				DRIVE		DRIBBLE	101150.0
48017168.0				DRIVE		DRIBBLE	101150.0
48017204.0				DRIVE		DRIBBLE	101150.0
48017248.0				DRIVE		DRIBBLE	101150.0
48017288.0				DRIVE		DRIBBLE	101150.0
48017324.0				DRIVE		DRIBBLE	101150.0
48017368.0				DRIVE		DRIBBLE	101150.0
48017404.0				DRIVE		DRIBBLE	101150.0
48017448.0				DRIVE		DRIBBLE	101150.0
48017484.0				DRIVE		DRIBBLE	101150.0
48017524.0				DRIVE		DRIBBLE	101150.0
48017568.0				DRIVE		DRIBBLE	101150.0
48017604.0				DRIVE		DRIBBLE	101150.0
48017644.0				DRIVE		DRIBBLE	101150.0
48017688.0				DRIVE		DRIBBLE	101150.0
48017724.0				DRIVE		DRIBBLE	101150.0
48017768.0				DRIVE		DRIBBLE	101150.0
48017804.0				DRIVE		DRIBBLE	101150.0
48017848.0				DRIVE		DRIBBLE	101150.0
48017884.0				DRIVE	CUT	DRIBBLE	101150.0
48017924.0				DRIVE	CUT	DRIBBLE	101150.0
48017968.0				DRIVE	CUT	DRIBBLE	101150.0
48018004.0				DRIVE	CUT	DRIBBLE	101150.0
48018048.0				DRIVE	CUT	DRIBBLE	101150.0
48018084.0				DRIVE	CUT	DRIBBLE	101150.0
48018128.0				DRIVE	CUT	DRIBBLE	101150.0
48018164.0				DRIVE	CUT	DRIBBLE	101150.0
48018204.0				DRIVE	CUT	DRIBBLE	101150.0
48018244.0				DRIVE	CUT	DRIBBLE	101150.0
48018284.0				DRIVE	CUT	DRIBBLE	101150.0
48018328.0				DRIVE	CUT	DRIBBLE	101150.0
48018364.0				DRIVE	CUT	DRIBBLE	101150.0
48018408.0				DRIVE	CUT	DRIBBLE	101150.0
48018444.0				DRIVE	CUT	DRIBBLE	101150.0
48018484.0		CUT		DRIVE	CUT	DRIBBLE	101150.0
48018524.0		CUT		DRIVE	CUT	DRIBBLE	101150.0
48018564.0		CUT		DRIVE	CUT	DRIBBLE	101150.0
48018608.0		CUT		DRIVE	CUT	DRIBBLE	101150.0
48018644.0		CUT		DRIVE	CUT	DRIBBLE	101150.0
48018688.0		CUT		DRIVE	CUT	DRIBBLE	101150.0
48018724.0		CUT		DRIVE	CUT	DRIBBLE	101150.0
48018768.0		CUT		DRIVE	CUT	DRIBBLE	101150.0
48018808.0		CUT		DRIVE	CUT	DRIBBLE	101150.0
48018844.0		CUT		DRIVE	CUT	DRIBBLE	101150.0
48018888.0		CUT		DRIVE	CUT	DRIBBLE	101150.0
48018924.0		CUT		DRIVE	CUT	DRIBBLE	101150.0
48018968.0		CUT		DRIVE	CUT	DRIBBLE	101150.0
48019004.0		CUT		DRIVE	CUT	DRIBBLE	101150.0
48019044.0		CUT		DRIVE	CUT	DRIBBLE	101150.0
48019088.0		CUT		DRIVE	CUT	DRIBBLE	101150.0
48019124.0		CUT		DRIVE	CUT	DRIBBLE	101150.0
48019168.0		CUT		DRIVE	CUT	DRIBBLE	101150.0
48019204.0		CUT		DRIVE	CUT	DRIBBLE	101150.0
48019248.0		CUT		DRIVE	CUT	PASS	101150.0
48019284.0		CUT-SCR			CUT	PASS	101150.0
48019324.0		CUT-SCR			CUT	PASS	101150.0
48019364.0		CUT-SCR			CUT	PASS	101150.0
48019404.0		CUT-SCR			CUT	PASS	101150.0
48019444.0		CUT-SCR			CUT	PASS	101150.0
48019488.0		CUT-SCR			CUT	PASS	101150.0
48019524.0		CUT			CUT	PASS	101150.0
48019568.0		CUT			CUT	PASS	101150.0
48019604.0		CUT			CUT	PASS	101138.0
48019648.0		CUT			CUT	PASS	101138.0
48019684.0		CUT			CUT	PASS	101138.0
48019724.0		CUT			CUT	PASS	101138.0
48019764.0		CUT			CUT	PASS	101138.0
48019804.0		CUT			CUT	PASS	101138.0
48019848.0		CUT			CUT	PASS	101138.0
48019884.0		CUT			CUT	PASS	101138.0
48019928.0						DRIBBLE	101138.0
48019964.0						DRIBBLE	101138.0
48020004.0						DRIBBLE	101138.0
48020044.0						DRIBBLE	101138.0
48020084.0						DRIBBLE	101138.0
48020124.0						DRIBBLE	101138.0
48020164.0						DRIBBLE	101138.0
48020208.0						DRIBBLE	101138.0
48020244.0						DRIBBLE	101138.0
48020284.0						DRIBBLE	101138.0
48020324.0						DRIBBLE	101138.0
48020364.0						DRIBBLE	101138.0
48020404.0						DRIBBLE	101138.0
48020444.0						DRIBBLE	101138.0
48020484.0						DRIBBLE	101138.0
48020524.0						DRIBBLE	101138.0
48020564.0						DRIBBLE	101138.0
48020604.0						DRIBBLE	101138.0
48020644.0						DRIBBLE	101138.0
48020684.0						DRIBBLE	101138.0
48020724.0						DRIBBLE	101138.0
48020764.0						DRIBBLE	101138.0
48020808.0						MADE SHOT	101138.0
