# Supplementary material for: Modeling the formation of defensive gaps in basketball: Cutting on a teammate’s drive
Source: PLoS One. 2023 Feb 7;18(2):e0281467. doi: 10.1371/journal.pone.0281467 (PMC9904462; doi:10.1371/journal.pone.0281467)
Supplement: S1 File — Contains action/event labels for the 462 analyzed sequences used in the paper. With the help of the gameIDs and times (last 8 digits of the real time entries), it can be bound to the raw SportVU data available online: https://github.com/linouk23/NBA-Player-Movements/tree/master/data/2016.NBA.Raw.SportVU.Game.Logs. (ZIP) [file pone.0281467.s031.zip › 0021500152_20375664-20383544.csv]

Unnamed: 0	203477.0	203138.0	203496.0	203960.0	1626143.0	EVENT	BALL_HANDLER
20375664.0						DRIBBLE	203138.0
20375704.0						DRIBBLE	203138.0
20375744.0						DRIBBLE	203138.0
20375784.0						DRIBBLE	203138.0
20375824.0						DRIBBLE	203138.0
20375864.0		DRIVE				DRIBBLE	203138.0
20375904.0		DRIVE				DRIBBLE	203138.0
20375944.0		DRIVE				DRIBBLE	203138.0
20375984.0		DRIVE				DRIBBLE	203138.0
20376024.0		DRIVE				DRIBBLE	203138.0
20376064.0		DRIVE				DRIBBLE	203138.0
20376104.0		DRIVE				DRIBBLE	203138.0
20376144.0		DRIVE				DRIBBLE	203138.0
20376184.0		DRIVE				DRIBBLE	203138.0
20376224.0		DRIVE				DRIBBLE	203138.0
20376264.0		DRIVE				DRIBBLE	203138.0
20376304.0		DRIVE				DRIBBLE	203138.0
20376344.0		DRIVE				DRIBBLE	203138.0
20376384.0		DRIVE				DRIBBLE	203138.0
20376424.0		DRIVE				DRIBBLE	203138.0
20376464.0		DRIVE				DRIBBLE	203138.0
20376504.0		DRIVE				DRIBBLE	203138.0
20376544.0		DRIVE				DRIBBLE	203138.0
20376584.0		DRIVE				DRIBBLE	203138.0
20376624.0		DRIVE				DRIBBLE	203138.0
20376664.0		DRIVE				DRIBBLE	203138.0
20376704.0		DRIVE				DRIBBLE	203138.0
20376744.0		DRIVE				DRIBBLE	203138.0
20376784.0		DRIVE				DRIBBLE	203138.0
20376824.0		DRIVE				DRIBBLE	203138.0
20376864.0		DRIVE				DRIBBLE	203138.0
20376904.0		DRIVE				DRIBBLE	203138.0
20376944.0						DRIBBLE	203138.0
20376984.0						DRIBBLE	203138.0
20377024.0						DRIBBLE	203138.0
20377064.0						DRIBBLE	203138.0
20377104.0						DRIBBLE	203138.0
20377144.0						DRIBBLE	203138.0
20377184.0						DRIBBLE	203138.0
20377224.0						DRIBBLE	203138.0
20377264.0						DRIBBLE	203138.0
20377304.0						DRIBBLE	203138.0
20377344.0						DRIBBLE	203138.0
20377384.0						DRIBBLE	203138.0
20377424.0						DRIBBLE	203138.0
20377464.0						DRIBBLE	203138.0
20377504.0						DRIBBLE	203138.0
20377544.0						DRIBBLE	203138.0
20377584.0						DRIBBLE	203138.0
20377624.0						DRIBBLE	203138.0
20377664.0						DRIBBLE	203138.0
20377704.0						DRIBBLE	203138.0
20377744.0						DRIBBLE	203138.0
20377784.0						DRIBBLE	203138.0
20377824.0						DRIBBLE	203138.0
20377864.0						DRIBBLE	203138.0
20377904.0						DRIBBLE	203138.0
20377944.0						DRIBBLE	203138.0
20377984.0						DRIBBLE	203138.0
20378024.0						DRIBBLE	203138.0
20378064.0						DRIBBLE	203138.0
20378104.0						DRIBBLE	203138.0
20378144.0						DRIBBLE	203138.0
20378184.0						DRIBBLE	203138.0
20378224.0						DRIBBLE	203138.0
20378264.0						DRIBBLE	203138.0
20378304.0						DRIBBLE	203138.0
20378344.0						DRIBBLE	203138.0
20378384.0						DRIBBLE	203138.0
20378424.0						DRIBBLE	203138.0
20378464.0						DRIBBLE	203138.0
20378504.0						DRIBBLE	203138.0
20378544.0						DRIBBLE	203138.0
20378584.0						DRIBBLE	203138.0
20378624.0						DRIBBLE	203138.0
20378664.0						DRIBBLE	203138.0
20378704.0						DRIBBLE	203138.0
20378744.0						DRIBBLE	203138.0
20378784.0						DRIBBLE	203138.0
20378824.0						DRIBBLE	203138.0
20378864.0						DRIBBLE	203138.0
20378904.0						DRIBBLE	203138.0
20378944.0						DRIBBLE	203138.0
20378984.0						DRIBBLE	203138.0
20379024.0						DRIBBLE	203138.0
20379064.0						DRIBBLE	203138.0
20379104.0						DRIBBLE	203138.0
20379144.0						DRIBBLE	203138.0
20379184.0						DRIBBLE	203138.0
20379224.0						DRIBBLE	203138.0
20379264.0						DRIBBLE	203138.0
20379304.0						DRIBBLE	203138.0
20379344.0						DRIBBLE PASS	203138.0
20379384.0						DRIBBLE PASS	203138.0
20379424.0						DRIBBLE PASS	203138.0
20379464.0						DRIBBLE PASS	203138.0
20379504.0						DRIBBLE PASS	1626143.0
20379544.0						DRIBBLE PASS	1626143.0
20379584.0						DRIBBLE PASS	1626143.0
20379624.0						DRIBBLE PASS	1626143.0
20379664.0						DRIBBLE PASS	1626143.0
20379704.0						DRIBBLE PASS	1626143.0
20379744.0						DRIBBLE PASS	1626143.0
20379784.0						DRIBBLE PASS	1626143.0
20379824.0						DRIBBLE PASS	1626143.0
20379864.0						DRIBBLE PASS	1626143.0
20379904.0						DRIBBLE PASS	1626143.0
20379944.0						DRIBBLE PASS	1626143.0
20379984.0						DRIBBLE PASS	1626143.0
20380024.0						DRIBBLE PASS	1626143.0
20380064.0						HOLD	1626143.0
20380104.0						HOLD	1626143.0
20380144.0						HOLD	1626143.0
20380184.0						DRIBBLE PASS	1626143.0
20380224.0						DRIBBLE PASS	1626143.0
20380264.0						DRIBBLE PASS	1626143.0
20380304.0						DRIBBLE PASS	1626143.0
20380344.0						DRIBBLE PASS	1626143.0
20380384.0						DRIBBLE PASS	1626143.0
20380424.0						DRIBBLE PASS	1626143.0
20380464.0						DRIBBLE PASS	1626143.0
20380504.0						DRIBBLE PASS	1626143.0
20380544.0						DRIBBLE PASS	1626143.0
20380584.0						DRIBBLE PASS	1626143.0
20380624.0						DRIBBLE PASS	1626143.0
20380664.0						DRIBBLE PASS	1626143.0
20380704.0						DRIBBLE PASS	1626143.0
20380744.0						DRIBBLE PASS	203138.0
20380784.0						DRIBBLE PASS	203138.0
20380824.0						DRIBBLE PASS	203138.0
20380864.0						DRIBBLE PASS	203138.0
20380904.0						DRIBBLE PASS	203138.0
20380944.0						DRIBBLE PASS	203138.0
20380984.0						DRIBBLE PASS	203138.0
20381024.0						DRIBBLE PASS	203138.0
20381064.0		DRIVE				DRIBBLE	203138.0
20381104.0		DRIVE				DRIBBLE	203138.0
20381144.0		DRIVE				DRIBBLE	203138.0
20381184.0		DRIVE				DRIBBLE	203138.0
20381224.0		DRIVE				DRIBBLE	203138.0
20381264.0		DRIVE				DRIBBLE	203138.0
20381304.0		DRIVE				DRIBBLE	203138.0
20381344.0		DRIVE				DRIBBLE	203138.0
20381384.0		DRIVE				DRIBBLE	203138.0
20381424.0		DRIVE				DRIBBLE	203138.0
20381464.0		DRIVE				DRIBBLE	203138.0
20381504.0		DRIVE				DRIBBLE	203138.0
20381544.0		DRIVE				DRIBBLE	203138.0
20381584.0		DRIVE				DRIBBLE	203138.0
20381624.0		DRIVE				DRIBBLE	203138.0
20381664.0		DRIVE				DRIBBLE	203138.0
20381704.0		DRIVE				DRIBBLE	203138.0
20381744.0		DRIVE				DRIBBLE	203138.0
20381784.0		DRIVE				DRIBBLE	203138.0
20381824.0		DRIVE				DRIBBLE	203138.0
20381864.0		DRIVE				DRIBBLE	203138.0
20381904.0		DRIVE		CUT		DRIBBLE	203138.0
20381944.0		DRIVE		CUT		DRIBBLE	203138.0
20381984.0		DRIVE		CUT		DRIBBLE	203138.0
20382024.0				CUT		PASS	203138.0
20382064.0				CUT		PASS	203138.0
20382104.0				CUT		PASS	203138.0
20382144.0				CUT		PASS	203138.0
20382184.0				CUT		PASS	203138.0
20382224.0				CUT		PASS	203138.0
20382264.0				CUT		PASS	203138.0
20382304.0				CUT		PASS	203138.0
20382344.0				CUT		PASS	203138.0
20382384.0				CUT		PASS	203138.0
20382424.0				CUT		PASS	203138.0
20382464.0				CUT		PASS	203138.0
20382504.0				CUT		PASS	203138.0
20382544.0				CUT		PASS	203138.0
20382584.0				CUT		PASS	203138.0
20382624.0				CUT		PASS	203138.0
20382664.0				CUT		PASS	203960.0
20382704.0				CUT		PASS	203960.0
20382744.0				CUT		PASS	203960.0
20382784.0				CUT		PASS	203960.0
20382824.0				CUT		PASS	203960.0
20382864.0				CUT		PASS	203960.0
20382904.0				CUT		PASS	203960.0
20382944.0				CUT		PASS	203960.0
20382984.0				CUT		PASS	203960.0
20383024.0				CUT		PASS	203960.0
20383064.0				CUT		PASS	203960.0
20383104.0				CUT		PASS	203960.0
20383144.0				CUT		PASS	203960.0
20383184.0				CUT		PASS	203960.0
20383224.0				CUT		PASS	203960.0
20383264.0						HOLD	203960.0
20383304.0						HOLD	203960.0
20383344.0						HOLD	203960.0
20383384.0						HOLD	203960.0
20383424.0						HOLD	203960.0
20383464.0						HOLD	203960.0
20383504.0						HOLD	203960.0
20383544.0						MADE SHOT	203960.0
