# Supplementary material for: Modeling the formation of defensive gaps in basketball: Cutting on a teammate’s drive
Source: PLoS One. 2023 Feb 7;18(2):e0281467. doi: 10.1371/journal.pone.0281467 (PMC9904462; doi:10.1371/journal.pone.0281467)
Supplement: S1 File — Contains action/event labels for the 462 analyzed sequences used in the paper. With the help of the gameIDs and times (last 8 digits of the real time entries), it can be bound to the raw SportVU data available online: https://github.com/linouk23/NBA-Player-Movements/tree/master/data/2016.NBA.Raw.SportVU.Game.Logs. (ZIP) [file pone.0281467.s031.zip › 0021500152_26264068-26267428.csv]

Unnamed: 0	203477.0	203138.0	204456.0	203924.0	203457.0	EVENT	BALL_HANDLER
26264068.0						DRIBBLE	204456.0
26264108.0						DRIBBLE	204456.0
26264148.0						DRIBBLE	204456.0
26264188.0						DRIBBLE	204456.0
26264228.0						DRIBBLE	204456.0
26264268.0						DRIBBLE	204456.0
26264308.0						DRIBBLE	204456.0
26264348.0			DRIVE			DRIBBLE	204456.0
26264388.0			DRIVE			DRIBBLE	204456.0
26264428.0			DRIVE			DRIBBLE	204456.0
26264468.0			DRIVE			DRIBBLE	204456.0
26264508.0			DRIVE			DRIBBLE	204456.0
26264548.0			DRIVE		CUT	DRIBBLE	204456.0
26264588.0			DRIVE		CUT	DRIBBLE	204456.0
26264628.0			DRIVE		CUT	DRIBBLE	204456.0
26264668.0			DRIVE		CUT	DRIBBLE	204456.0
26264708.0			DRIVE		CUT	DRIBBLE	204456.0
26264748.0			DRIVE		CUT	DRIBBLE	204456.0
26264788.0			DRIVE		CUT	DRIBBLE	204456.0
26264828.0			DRIVE		CUT	DRIBBLE	204456.0
26264868.0			DRIVE		CUT	DRIBBLE	204456.0
26264908.0			DRIVE		CUT	DRIBBLE	204456.0
26264948.0			DRIVE		CUT	DRIBBLE	204456.0
26264988.0			DRIVE		CUT	DRIBBLE	204456.0
26265028.0			DRIVE		CUT	DRIBBLE	204456.0
26265068.0			DRIVE		CUT	DRIBBLE	204456.0
26265108.0			DRIVE		CUT	DRIBBLE	204456.0
26265148.0			DRIVE		CUT	DRIBBLE	204456.0
26265188.0			DRIVE		CUT	DRIBBLE	204456.0
26265228.0			DRIVE		CUT	DRIBBLE	204456.0
26265268.0			DRIVE		CUT	DRIBBLE	204456.0
26265308.0			DRIVE		CUT	DRIBBLE	204456.0
26265348.0			DRIVE		CUT	DRIBBLE	204456.0
26265388.0			DRIVE		CUT	DRIBBLE	204456.0
26265428.0			DRIVE		CUT	DRIBBLE	204456.0
26265468.0			DRIVE		CUT	DRIBBLE	204456.0
26265508.0			DRIVE		CUT	DRIBBLE	204456.0
26265548.0			DRIVE		CUT	DRIBBLE	204456.0
26265588.0			DRIVE		CUT	DRIBBLE	204456.0
26265628.0			DRIVE		CUT	DRIBBLE	204456.0
26265668.0			DRIVE		CUT	DRIBBLE	204456.0
26265708.0			DRIVE		CUT	DRIBBLE	204456.0
26265748.0			DRIVE		CUT	DRIBBLE	204456.0
26265788.0			DRIVE		CUT	DRIBBLE	204456.0
26265828.0			DRIVE		CUT	DRIBBLE	204456.0
26265868.0			DRIVE		CUT	DRIBBLE	204456.0
26265908.0			DRIVE		CUT	DRIBBLE	204456.0
26265948.0			DRIVE		CUT	DRIBBLE	204456.0
26265988.0			DRIVE		CUT	DRIBBLE	204456.0
26266028.0			DRIVE		CUT	DRIBBLE	204456.0
26266068.0			DRIVE		CUT	DRIBBLE	204456.0
26266108.0						PASS	204456.0
26266148.0						PASS	204456.0
26266188.0						PASS	204456.0
26266228.0						PASS	204456.0
26266268.0						PASS	204456.0
26266308.0						PASS	203457.0
26266348.0						PASS	203457.0
26266388.0						PASS	203457.0
26266428.0						PASS	203457.0
26266468.0						PASS	203457.0
26266508.0						PASS	203457.0
26266548.0						DRIBBLE	203457.0
26266588.0						DRIBBLE	203457.0
26266628.0						DRIBBLE	203457.0
26266668.0						DRIBBLE	203457.0
26266708.0						DRIBBLE	203457.0
26266748.0						DRIBBLE	203457.0
26266788.0						DRIBBLE	203457.0
26266828.0						DRIBBLE	203457.0
26266868.0						DRIBBLE	203457.0
26266908.0						DRIBBLE	203457.0
26266948.0						DRIBBLE	203457.0
26266988.0						DRIBBLE	203457.0
26267028.0						DRIBBLE	203457.0
26267068.0						DRIBBLE	203457.0
26267108.0						DRIBBLE	203457.0
26267148.0						DRIBBLE	203457.0
26267188.0						DRIBBLE	203457.0
26267228.0						DRIBBLE	203457.0
26267268.0						DRIBBLE	203457.0
26267308.0						DRIBBLE	203457.0
26267348.0						DRIBBLE	203457.0
26267388.0						DRIBBLE	203457.0
26267428.0						SHOOTING FOUL	203457.0
