# Supplementary material for: Modeling the formation of defensive gaps in basketball: Cutting on a teammate’s drive
Source: PLoS One. 2023 Feb 7;18(2):e0281467. doi: 10.1371/journal.pone.0281467 (PMC9904462; doi:10.1371/journal.pone.0281467)
Supplement: S1 File — Contains action/event labels for the 462 analyzed sequences used in the paper. With the help of the gameIDs and times (last 8 digits of the real time entries), it can be bound to the raw SportVU data available online: https://github.com/linouk23/NBA-Player-Movements/tree/master/data/2016.NBA.Raw.SportVU.Game.Logs. (ZIP) [file pone.0281467.s031.zip › 0021500153_25695096-25699216.csv]

Unnamed: 0	101133.0	101139.0	101145.0	201978.0	202331.0	EVENT	BALL_HANDLER
25695096.0						DRIBBLE	202331.0
25695136.0						DRIBBLE	202331.0
25695176.0						DRIBBLE	202331.0
25695216.0						DRIBBLE	202331.0
25695256.0						DRIBBLE	202331.0
25695296.0						DRIBBLE	202331.0
25695336.0						DRIBBLE	202331.0
25695376.0						DRIBBLE	202331.0
25695416.0						DRIBBLE	202331.0
25695456.0						DRIBBLE	202331.0
25695496.0						DRIBBLE	202331.0
25695536.0						DRIBBLE	202331.0
25695576.0						DRIBBLE	202331.0
25695616.0						DRIBBLE	202331.0
25695656.0						DRIBBLE	202331.0
25695696.0						DRIBBLE	202331.0
25695736.0						DRIBBLE	202331.0
25695776.0						DRIBBLE	202331.0
25695816.0						DRIBBLE	202331.0
25695856.0						DRIBBLE	202331.0
25695896.0						DRIBBLE	202331.0
25695936.0						DRIBBLE	202331.0
25695976.0						DRIBBLE	202331.0
25696016.0						DRIBBLE	202331.0
25696056.0						DRIBBLE	202331.0
25696096.0						DRIBBLE	202331.0
25696136.0						DRIBBLE	202331.0
25696176.0						DRIBBLE	202331.0
25696216.0					DRIVE	DRIBBLE	202331.0
25696256.0					DRIVE	DRIBBLE	202331.0
25696296.0					DRIVE	DRIBBLE	202331.0
25696336.0					DRIVE	DRIBBLE	202331.0
25696376.0					DRIVE	DRIBBLE	202331.0
25696416.0					DRIVE	DRIBBLE	202331.0
25696456.0					DRIVE	DRIBBLE	202331.0
25696496.0					DRIVE	DRIBBLE	202331.0
25696536.0					DRIVE	DRIBBLE	202331.0
25696576.0					DRIVE	DRIBBLE	202331.0
25696616.0					DRIVE	DRIBBLE	202331.0
25696656.0					DRIVE	DRIBBLE	202331.0
25696696.0					DRIVE	DRIBBLE	202331.0
25696736.0					DRIVE	DRIBBLE	202331.0
25696776.0					DRIVE	DRIBBLE	202331.0
25696816.0					DRIVE	DRIBBLE	202331.0
25696856.0					DRIVE	DRIBBLE	202331.0
25696896.0					DRIVE	DRIBBLE	202331.0
25696936.0					DRIVE	DRIBBLE	202331.0
25696976.0					DRIVE	DRIBBLE	202331.0
25697016.0					DRIVE	DRIBBLE	202331.0
25697056.0					DRIVE	DRIBBLE	202331.0
25697096.0					DRIVE	DRIBBLE	202331.0
25697136.0					DRIVE	DRIBBLE	202331.0
25697176.0					DRIVE	DRIBBLE	202331.0
25697216.0					DRIVE	DRIBBLE	202331.0
25697256.0					DRIVE	DRIBBLE	202331.0
25697296.0					DRIVE	DRIBBLE	202331.0
25697336.0					DRIVE	DRIBBLE	202331.0
25697376.0					DRIVE	DRIBBLE	202331.0
25697416.0					DRIVE	DRIBBLE	202331.0
25697456.0					DRIVE	DRIBBLE	202331.0
25697496.0					DRIVE	DRIBBLE	202331.0
25697536.0					DRIVE	DRIBBLE	202331.0
25697576.0						PASS	202331.0
25697616.0						PASS	202331.0
25697656.0						PASS	202331.0
25697696.0						PASS	202331.0
25697736.0						PASS	202331.0
25697776.0						PASS	202331.0
25697816.0						PASS	202331.0
25697856.0						PASS	202331.0
25697896.0						PASS	202331.0
25697936.0						PASS
25697976.0						PASS	201978.0
25698016.0						PASS	201978.0
25698056.0						PASS	201978.0
25698096.0						PASS	201978.0
25698136.0						PASS	201978.0
25698176.0						PASS	201978.0
25698216.0						PASS	201978.0
25698256.0						PASS	201978.0
25698296.0						PASS	201978.0
25698336.0						PASS	201978.0
25698376.0						PASS	201978.0
25698416.0						PASS	201978.0
25698456.0						PASS	201978.0
25698496.0						PASS	201978.0
25698536.0						PASS	201978.0
25698576.0						PASS	201978.0
25698616.0						PASS	201978.0
25698656.0						PASS	201978.0
25698696.0						PASS	201978.0
25698736.0						PASS	201978.0
25698776.0						PASS	201978.0
25698816.0						PASS	201978.0
25698856.0						PASS	201978.0
25698896.0						PASS	201978.0
25698936.0						PASS	201978.0
25698976.0						PASS	201978.0
25699016.0						PASS	201978.0
25699056.0						PASS
25699096.0						PASS
25699136.0						PASS
25699176.0						PASS
25699216.0						TOPASS	201978.0
