# Supplementary material for: Modeling the formation of defensive gaps in basketball: Cutting on a teammate’s drive
Source: PLoS One. 2023 Feb 7;18(2):e0281467. doi: 10.1371/journal.pone.0281467 (PMC9904462; doi:10.1371/journal.pone.0281467)
Supplement: S1 File — Contains action/event labels for the 462 analyzed sequences used in the paper. With the help of the gameIDs and times (last 8 digits of the real time entries), it can be bound to the raw SportVU data available online: https://github.com/linouk23/NBA-Player-Movements/tree/master/data/2016.NBA.Raw.SportVU.Game.Logs. (ZIP) [file pone.0281467.s031.zip › 0021500157_31815274-31822272.csv]

Unnamed: 0	201156.0	201579.0	101150.0	203903.0	203944.0	EVENT	BALL_HANDLER
31815274.0						DRIBBLE	101150.0
31815314.0						DRIBBLE	101150.0
31815352.0						DRIBBLE	101150.0
31815394.0						DRIBBLE	101150.0
31815434.0						DRIBBLE	101150.0
31815472.0						DRIBBLE	101150.0
31815514.0						DRIBBLE	101150.0
31815554.0						DRIBBLE	101150.0
31815592.0						DRIBBLE	101150.0
31815634.0						DRIBBLE	101150.0
31815674.0						DRIBBLE	101150.0
31815712.0						DRIBBLE	101150.0
31815754.0						DRIBBLE	101150.0
31815794.0						DRIBBLE	101150.0
31815832.0						DRIBBLE	101150.0
31815874.0						DRIBBLE	101150.0
31815914.0						DRIBBLE	101150.0
31815952.0						DRIBBLE	101150.0
31815992.0						DRIBBLE	101150.0
31816034.0						DRIBBLE	101150.0
31816072.0						DRIBBLE	101150.0
31816114.0						DRIBBLE	101150.0
31816154.0						DRIBBLE	101150.0
31816192.0						DRIBBLE	101150.0
31816234.0						DRIBBLE	101150.0
31816274.0						DRIBBLE	101150.0
31816312.0						DRIBBLE	101150.0
31816354.0						DRIBBLE	101150.0
31816394.0						DRIBBLE	101150.0
31816432.0						DRIBBLE	101150.0
31816472.0						DRIBBLE	101150.0
31816514.0						DRIBBLE	101150.0
31816552.0						DRIBBLE	101150.0
31816594.0						DRIBBLE	101150.0
31816634.0						DRIBBLE	101150.0
31816672.0						DRIBBLE	101150.0
31816714.0						DRIBBLE	101150.0
31816754.0						DRIBBLE	101150.0
31816792.0						DRIBBLE	101150.0
31816834.0						DRIBBLE	101150.0
31816874.0						DRIBBLE	101150.0
31816912.0						DRIBBLE	101150.0
31816954.0						DRIBBLE	101150.0
31816994.0						DRIBBLE	101150.0
31817032.0						DRIBBLE	101150.0
31817074.0						DRIBBLE	101150.0
31817112.0						DRIBBLE	101150.0
31817154.0						DRIBBLE	101150.0
31817194.0						DRIBBLE	101150.0
31817232.0						DRIBBLE	101150.0
31817274.0						DRIBBLE	101150.0
31817314.0						DRIBBLE	101150.0
31817352.0						DRIBBLE	101150.0
31817394.0						DRIBBLE	101150.0
31817432.0						DRIBBLE	101150.0
31817472.0						DRIBBLE	101150.0
31817514.0						DRIBBLE	101150.0
31817554.0						DRIBBLE	101150.0
31817592.0						DRIBBLE	101150.0
31817634.0						DRIBBLE	101150.0
31817674.0						DRIBBLE	101150.0
31817712.0						DRIBBLE	101150.0
31817754.0						DRIBBLE	101150.0
31817794.0						DRIBBLE	101150.0
31817832.0						DRIBBLE	101150.0
31817874.0						DRIBBLE	101150.0
31817912.0						DRIBBLE	101150.0
31817952.0						DRIBBLE	101150.0
31817994.0						DRIBBLE	101150.0
31818032.0						DRIBBLE	101150.0
31818072.0						DRIBBLE	101150.0
31818114.0						DRIBBLE	101150.0
31818154.0						DRIBBLE	101150.0
31818192.0						DRIBBLE	101150.0
31818234.0						DRIBBLE	101150.0
31818272.0						DRIBBLE	101150.0
31818312.0						DRIBBLE	101150.0
31818354.0						DRIBBLE	101150.0
31818392.0						DRIBBLE	101150.0
31818432.0						DRIBBLE	101150.0
31818474.0						DRIBBLE	101150.0
31818512.0			DRIVE			DRIBBLE	101150.0
31818552.0			DRIVE			DRIBBLE	101150.0
31818594.0			DRIVE			DRIBBLE	101150.0
31818632.0			DRIVE			DRIBBLE	101150.0
31818672.0			DRIVE			DRIBBLE	101150.0
31818714.0			DRIVE			DRIBBLE	101150.0
31818752.0			DRIVE			DRIBBLE	101150.0
31818792.0			DRIVE			DRIBBLE	101150.0
31818832.0			DRIVE			DRIBBLE	101150.0
31818872.0			DRIVE			DRIBBLE	101150.0
31818912.0			DRIVE			DRIBBLE	101150.0
31818954.0			DRIVE			DRIBBLE	101150.0
31818992.0			DRIVE			DRIBBLE	101150.0
31819032.0			DRIVE			DRIBBLE	101150.0
31819074.0			DRIVE			DRIBBLE	101150.0
31819112.0			DRIVE			DRIBBLE	101150.0
31819152.0						PASS	101150.0
31819194.0						PASS	101150.0
31819232.0						PASS	101150.0
31819272.0						PASS	101150.0
31819312.0						PASS	101150.0
31819352.0						PASS	101150.0
31819392.0						PASS	101150.0
31819432.0						PASS	101150.0
31819472.0						PASS	101150.0
31819512.0						PASS	101150.0
31819552.0						PASS	101150.0
31819592.0						PASS	101150.0
31819632.0						PASS	203903.0
31819672.0						PASS	203903.0
31819712.0						PASS	203903.0
31819752.0						PASS	203903.0
31819792.0						PASS	203903.0
31819832.0		CUT				PASS	203903.0
31819874.0		CUT		DRIVE		DRIBBLE	203903.0
31819912.0		CUT		DRIVE		DRIBBLE	203903.0
31819952.0		CUT		DRIVE		DRIBBLE	203903.0
31819994.0		CUT		DRIVE		DRIBBLE	203903.0
31820032.0		CUT		DRIVE		DRIBBLE	203903.0
31820072.0		CUT		DRIVE		DRIBBLE	203903.0
31820114.0		CUT		DRIVE		DRIBBLE	203903.0
31820152.0		CUT		DRIVE		DRIBBLE	203903.0
31820192.0		CUT		DRIVE		DRIBBLE	203903.0
31820234.0		CUT		DRIVE		DRIBBLE	203903.0
31820272.0		CUT		DRIVE		DRIBBLE	203903.0
31820312.0		CUT		DRIVE		DRIBBLE	203903.0
31820354.0		CUT		DRIVE		DRIBBLE	203903.0
31820392.0		CUT		DRIVE		DRIBBLE	203903.0
31820432.0		CUT		DRIVE		DRIBBLE	203903.0
31820474.0		CUT		DRIVE		DRIBBLE	203903.0
31820512.0		CUT		DRIVE		DRIBBLE	203903.0
31820554.0		CUT		DRIVE		DRIBBLE	203903.0
31820592.0		CUT		DRIVE		DRIBBLE	203903.0
31820632.0		CUT		DRIVE		DRIBBLE	203903.0
31820674.0		CUT		DRIVE		DRIBBLE	203903.0
31820712.0		CUT		DRIVE		DRIBBLE	203903.0
31820752.0		CUT		DRIVE		DRIBBLE	203903.0
31820794.0		CUT		DRIVE		DRIBBLE	203903.0
31820832.0		CUT		DRIVE		DRIBBLE	203903.0
31820872.0		CUT		DRIVE		DRIBBLE	203903.0
31820914.0		CUT		DRIVE		DRIBBLE	203903.0
31820952.0		CUT		DRIVE		DRIBBLE	203903.0
31820992.0		CUT		DRIVE		DRIBBLE	203903.0
31821034.0		CUT		DRIVE		DRIBBLE	203903.0
31821072.0		CUT		DRIVE		DRIBBLE	203903.0
31821112.0		CUT		DRIVE		DRIBBLE	203903.0
31821154.0		CUT		DRIVE		DRIBBLE	203903.0
31821192.0		CUT				PASS	203903.0
31821232.0		CUT				PASS	203903.0
31821274.0		CUT				PASS	203903.0
31821312.0		CUT				PASS	203903.0
31821352.0		CUT				PASS	203903.0
31821394.0		CUT				PASS	203903.0
31821432.0		CUT				PASS	203903.0
31821472.0		CUT				PASS	203903.0
31821514.0		CUT				PASS	201579.0
31821552.0		CUT				PASS	201579.0
31821592.0		CUT				PASS	201579.0
31821634.0		CUT				PASS	201579.0
31821672.0		CUT				PASS	201579.0
31821712.0		CUT				PASS	201579.0
31821754.0						PASS	201579.0
31821792.0						PASS	201579.0
31821832.0						PASS	201579.0
31821872.0						HOLD	201579.0
31821912.0						HOLD	201579.0
31821952.0						HOLD	201579.0
31821994.0						HOLD	201579.0
31822032.0						HOLD	201579.0
31822072.0						HOLD	201579.0
31822112.0						HOLD	201579.0
31822152.0						HOLD	201579.0
31822192.0						HOLD	201579.0
31822234.0						HOLD	201579.0
31822272.0						MISSED SHOT	201579.0
