# Supplementary material for: Modeling the formation of defensive gaps in basketball: Cutting on a teammate’s drive
Source: PLoS One. 2023 Feb 7;18(2):e0281467. doi: 10.1371/journal.pone.0281467 (PMC9904462; doi:10.1371/journal.pone.0281467)
Supplement: S1 File — Contains action/event labels for the 462 analyzed sequences used in the paper. With the help of the gameIDs and times (last 8 digits of the real time entries), it can be bound to the raw SportVU data available online: https://github.com/linouk23/NBA-Player-Movements/tree/master/data/2016.NBA.Raw.SportVU.Game.Logs. (ZIP) [file pone.0281467.s031.zip › 0021500157_33692220-33698656.csv]

Unnamed: 0	203458.0	203141.0	203933.0	203462.0	1626164.0	EVENT	BALL_HANDLER
33692220.0						DRIBBLE	1626164.0
33692256.0						DRIBBLE	1626164.0
33692296.0						DRIBBLE	1626164.0
33692340.0						DRIBBLE	1626164.0
33692376.0						DRIBBLE	1626164.0
33692416.0						DRIBBLE	1626164.0
33692456.0						DRIBBLE	1626164.0
33692496.0						DRIBBLE	1626164.0
33692536.0						DRIBBLE	1626164.0
33692576.0						DRIBBLE	1626164.0
33692616.0						DRIBBLE	1626164.0
33692656.0						DRIBBLE	1626164.0
33692700.0						DRIBBLE	1626164.0
33692740.0						DRIBBLE	1626164.0
33692776.0						DRIBBLE	1626164.0
33692820.0						DRIBBLE	1626164.0
33692856.0						DRIBBLE	1626164.0
33692896.0						DRIBBLE	1626164.0
33692940.0						DRIBBLE	1626164.0
33692976.0						DRIBBLE	1626164.0
33693016.0						DRIBBLE	1626164.0
33693060.0						DRIBBLE PASS	1626164.0
33693096.0						DRIBBLE PASS	1626164.0
33693136.0						DRIBBLE PASS	1626164.0
33693180.0						DRIBBLE PASS	1626164.0
33693216.0						DRIBBLE PASS	1626164.0
33693256.0						DRIBBLE PASS	1626164.0
33693296.0						DRIBBLE PASS	1626164.0
33693336.0						DRIBBLE PASS	1626164.0
33693376.0						DRIBBLE PASS	1626164.0
33693420.0						DRIBBLE PASS	1626164.0
33693456.0						DRIBBLE PASS	1626164.0
33693496.0						DRIBBLE PASS	1626164.0
33693540.0						DRIBBLE PASS	203933.0
33693576.0						DRIBBLE PASS	203933.0
33693616.0						DRIBBLE PASS	203933.0
33693660.0						DRIBBLE PASS	203933.0
33693696.0						DRIBBLE PASS	203933.0
33693736.0						DRIBBLE PASS	203933.0
33693780.0						DRIBBLE PASS	203933.0
33693816.0						HOLD	203933.0
33693856.0						HOLD	203933.0
33693896.0						HOLD	203933.0
33693936.0						HOLD	203933.0
33693980.0						HOLD	203933.0
33694016.0						HOLD	203933.0
33694056.0						PASS	203933.0
33694100.0						PASS	203933.0
33694136.0						PASS	203933.0
33694176.0						PASS	203933.0
33694220.0						PASS	203933.0
33694256.0						PASS	203933.0
33694296.0						PASS	203933.0
33694340.0						PASS	203933.0
33694376.0						PASS	203933.0
33694416.0						PASS	203933.0
33694456.0						PASS	203933.0
33694496.0						PASS	203933.0
33694536.0						PASS	203933.0
33694580.0						PASS	203933.0
33694616.0						PASS	203933.0
33694656.0						PASS	203462.0
33694700.0						PASS	203462.0
33694736.0						PASS	203462.0
33694776.0						PASS	203462.0
33694820.0						PASS	203462.0
33694856.0						PASS	203462.0
33694896.0						PASS	203462.0
33694940.0						PASS	203462.0
33694976.0						DRIBBLE	203462.0
33695016.0						DRIBBLE	203462.0
33695060.0						DRIBBLE	203462.0
33695096.0						DRIBBLE	203462.0
33695136.0						DRIBBLE	203462.0
33695180.0						DRIBBLE	203462.0
33695216.0						DRIBBLE	203462.0
33695256.0						DRIBBLE	203462.0
33695300.0						DRIBBLE	203462.0
33695336.0				DRIVE		DRIBBLE	203462.0
33695376.0				DRIVE		DRIBBLE	203462.0
33695420.0				DRIVE		DRIBBLE	203462.0
33695456.0				DRIVE		DRIBBLE	203462.0
33695496.0				DRIVE		DRIBBLE	203462.0
33695540.0				DRIVE		DRIBBLE	203462.0
33695576.0				DRIVE		DRIBBLE	203462.0
33695616.0				DRIVE		DRIBBLE	203462.0
33695660.0				DRIVE		DRIBBLE	203462.0
33695696.0				DRIVE		DRIBBLE	203462.0
33695736.0				DRIVE		DRIBBLE	203462.0
33695780.0				DRIVE		DRIBBLE	203462.0
33695816.0				DRIVE		DRIBBLE	203462.0
33695856.0				DRIVE		DRIBBLE	203462.0
33695896.0				DRIVE		DRIBBLE	203462.0
33695936.0				DRIVE		DRIBBLE	203462.0
33695976.0				DRIVE		DRIBBLE	203462.0
33696016.0				DRIVE		DRIBBLE	203462.0
33696056.0				DRIVE		DRIBBLE	203462.0
33696096.0				DRIVE		DRIBBLE	203462.0
33696136.0				DRIVE		DRIBBLE	203462.0
33696176.0				DRIVE		DRIBBLE	203462.0
33696216.0				DRIVE		DRIBBLE	203462.0
33696256.0				DRIVE		DRIBBLE	203462.0
33696296.0				DRIVE		DRIBBLE	203462.0
33696336.0				DRIVE		DRIBBLE	203462.0
33696376.0				DRIVE		DRIBBLE	203462.0
33696416.0				DRIVE		DRIBBLE	203462.0
33696456.0				DRIVE		DRIBBLE	203462.0
33696496.0				DRIVE		DRIBBLE	203462.0
33696536.0				DRIVE		DRIBBLE	203462.0
33696576.0						DRIBBLE PASS	203462.0
33696616.0						DRIBBLE PASS	203462.0
33696656.0						DRIBBLE PASS	203462.0
33696696.0						DRIBBLE PASS	203462.0
33696736.0						DRIBBLE PASS	203462.0
33696776.0						DRIBBLE PASS	203462.0
33696816.0						DRIBBLE PASS	203462.0
33696856.0						DRIBBLE PASS	203462.0
33696896.0						DRIBBLE PASS	203462.0
33696936.0						DRIBBLE PASS	203462.0
33696976.0						DRIBBLE PASS	203462.0
33697016.0						DRIBBLE PASS
33697056.0						DRIBBLE PASS
33697096.0						DRIBBLE PASS
33697136.0						DRIBBLE PASS
33697176.0						DRIBBLE PASS
33697216.0						DRIBBLE PASS
33697256.0						DRIBBLE PASS
33697296.0						DRIBBLE PASS
33697336.0						DRIBBLE PASS
33697376.0						DRIBBLE PASS
33697416.0						DRIBBLE PASS
33697456.0						DRIBBLE PASS
33697496.0						DRIBBLE PASS
33697536.0						DRIBBLE PASS	1626164.0
33697576.0						DRIBBLE PASS	1626164.0
33697616.0						DRIBBLE PASS	1626164.0
33697656.0						DRIBBLE PASS	1626164.0
33697696.0						DRIBBLE PASS	1626164.0
33697736.0						DRIBBLE PASS	1626164.0
33697776.0						DRIBBLE PASS	1626164.0
33697816.0						DRIBBLE PASS	1626164.0
33697856.0						DRIBBLE PASS	1626164.0
33697896.0						DRIBBLE PASS	1626164.0
33697936.0						DRIBBLE PASS	1626164.0
33697976.0						DRIBBLE PASS	1626164.0
33698016.0						DRIBBLE PASS	1626164.0
33698056.0						DRIBBLE PASS	1626164.0
33698096.0						DRIBBLE PASS	1626164.0
33698136.0						DRIBBLE PASS	1626164.0
33698176.0						DRIBBLE PASS	1626164.0
33698216.0						DRIBBLE PASS	1626164.0
33698256.0						DRIBBLE PASS	1626164.0
33698296.0						DRIBBLE PASS	1626164.0
33698336.0						DRIBBLE PASS	1626164.0
33698376.0						DRIBBLE PASS	1626164.0
33698416.0						DRIBBLE PASS	1626164.0
33698456.0						DRIBBLE PASS	1626164.0
33698496.0						DRIBBLE PASS	1626164.0
33698536.0						HOLD	1626164.0
33698576.0						HOLD	1626164.0
33698616.0		CUT				HOLD	1626164.0
33698656.0		CUT				MADE SHOT	1626164.0
