# Supplementary material for: Modeling the formation of defensive gaps in basketball: Cutting on a teammate’s drive
Source: PLoS One. 2023 Feb 7;18(2):e0281467. doi: 10.1371/journal.pone.0281467 (PMC9904462; doi:10.1371/journal.pone.0281467)
Supplement: S1 File — Contains action/event labels for the 462 analyzed sequences used in the paper. With the help of the gameIDs and times (last 8 digits of the real time entries), it can be bound to the raw SportVU data available online: https://github.com/linouk23/NBA-Player-Movements/tree/master/data/2016.NBA.Raw.SportVU.Game.Logs. (ZIP) [file pone.0281467.s031.zip › 0021500158_7573360-7580719.csv]

Unnamed: 0	202349.0	201573.0	203089.0	203948.0	203507.0	EVENT	BALL_HANDLER
7573360.0						DRIBBLE	201573.0
7573400.0						DRIBBLE	201573.0
7573440.0						DRIBBLE	201573.0
7573480.0						DRIBBLE	201573.0
7573520.0						DRIBBLE	201573.0
7573560.0						DRIBBLE	201573.0
7573600.0						DRIBBLE	201573.0
7573640.0						DRIBBLE	201573.0
7573680.0						DRIBBLE	201573.0
7573720.0						DRIBBLE	201573.0
7573760.0						DRIBBLE	201573.0
7573800.0						DRIBBLE	201573.0
7573840.0						DRIBBLE	201573.0
7573880.0						DRIBBLE	201573.0
7573920.0						DRIBBLE	201573.0
7573960.0						DRIBBLE	201573.0
7574000.0						DRIBBLE	201573.0
7574040.0						DRIBBLE	201573.0
7574080.0						DRIBBLE	201573.0
7574120.0						DRIBBLE	201573.0
7574160.0						DRIBBLE	201573.0
7574200.0						DRIBBLE	201573.0
7574240.0						DRIBBLE	201573.0
7574280.0						DRIBBLE	201573.0
7574320.0						DRIBBLE	201573.0
7574360.0						DRIBBLE	201573.0
7574400.0						DRIBBLE	201573.0
7574440.0						DRIBBLE	201573.0
7574480.0						DRIBBLE	201573.0
7574520.0						DRIBBLE	201573.0
7574560.0						DRIBBLE	201573.0
7574599.0						DRIBBLE	201573.0
7574640.0						DRIBBLE	201573.0
7574680.0						DRIBBLE	201573.0
7574719.0						DRIBBLE	201573.0
7574760.0						DRIBBLE	201573.0
7574800.0						DRIBBLE	201573.0
7574839.0						DRIBBLE	201573.0
7574879.0						DRIBBLE	201573.0
7574920.0						DRIBBLE	201573.0
7574960.0						DRIBBLE	201573.0
7574999.0						DRIBBLE	201573.0
7575039.0						DRIBBLE	201573.0
7575080.0						DRIBBLE	201573.0
7575120.0						DRIBBLE	201573.0
7575159.0						DRIBBLE	201573.0
7575200.0						DRIBBLE	201573.0
7575240.0						DRIBBLE	201573.0
7575280.0						DRIBBLE	201573.0
7575320.0						DRIBBLE	201573.0
7575360.0						DRIBBLE	201573.0
7575399.0						DRIBBLE	201573.0
7575440.0						DRIBBLE	201573.0
7575480.0						DRIBBLE	201573.0
7575519.0						DRIBBLE	201573.0
7575560.0						DRIBBLE	201573.0
7575600.0						DRIBBLE	201573.0
7575639.0						PASS	201573.0
7575679.0						PASS	201573.0
7575720.0						PASS	201573.0
7575760.0						PASS	201573.0
7575799.0						PASS	201573.0
7575840.0						PASS	201573.0
7575880.0						PASS	201573.0
7575919.0						PASS	201573.0
7575959.0						PASS	201573.0
7575999.0						PASS	201573.0
7576040.0						PASS	201573.0
7576080.0						PASS	201573.0
7576119.0						PASS	201573.0
7576159.0						PASS	201573.0
7576199.0						PASS	202349.0
7576239.0						PASS	202349.0
7576280.0						PASS	202349.0
7576320.0						PASS	202349.0
7576359.0						PASS	202349.0
7576400.0						PASS	202349.0
7576440.0						PASS	202349.0
7576479.0						PASS	202349.0
7576520.0						PASS	202349.0
7576559.0						PASS	202349.0
7576599.0						PASS	202349.0
7576639.0						PASS	202349.0
7576679.0						PASS	202349.0
7576719.0						PASS	202349.0
7576760.0						PASS	202349.0
7576800.0						PASS	202349.0
7576840.0						PASS	202349.0
7576880.0						PASS	202349.0
7576919.0						PASS	202349.0
7576959.0						PASS	202349.0
7577000.0						PASS	202349.0
7577040.0						PASS	202349.0
7577079.0						PASS	202349.0
7577119.0						PASS	202349.0
7577160.0						PASS	202349.0
7577199.0						PASS	202349.0
7577240.0						DRIBBLE	202349.0
7577280.0						DRIBBLE	202349.0
7577319.0						DRIBBLE	202349.0
7577360.0						DRIBBLE	202349.0
7577399.0						DRIBBLE	202349.0
7577439.0		CUT-SCR				DRIBBLE	202349.0
7577479.0		CUT-SCR				DRIBBLE	202349.0
7577519.0		CUT-SCR				DRIBBLE	202349.0
7577559.0		CUT-SCR				DRIBBLE	202349.0
7577600.0		CUT				DRIBBLE	202349.0
7577639.0		CUT				DRIBBLE	202349.0
7577679.0		CUT				DRIBBLE	202349.0
7577720.0		CUT				DRIBBLE	202349.0
7577759.0		CUT				DRIBBLE	202349.0
7577799.0		CUT				DRIBBLE	202349.0
7577839.0		CUT				DRIBBLE	202349.0
7577879.0		CUT				DRIBBLE	202349.0
7577919.0		CUT				DRIBBLE	202349.0
7577960.0		CUT				DRIBBLE	202349.0
7577999.0		CUT				DRIBBLE	202349.0
7578039.0		CUT				DRIBBLE	202349.0
7578079.0	DRIVE	CUT				DRIBBLE	202349.0
7578119.0	DRIVE	CUT				DRIBBLE	202349.0
7578159.0	DRIVE	CUT				DRIBBLE	202349.0
7578200.0	DRIVE	CUT				DRIBBLE	202349.0
7578239.0	DRIVE	CUT				DRIBBLE	202349.0
7578279.0	DRIVE	CUT				DRIBBLE	202349.0
7578319.0	DRIVE	CUT				DRIBBLE	202349.0
7578359.0	DRIVE	CUT				DRIBBLE	202349.0
7578399.0	DRIVE	CUT				DRIBBLE	202349.0
7578440.0	DRIVE	CUT				DRIBBLE	202349.0
7578479.0	DRIVE	CUT				DRIBBLE	202349.0
7578519.0	DRIVE	CUT				DRIBBLE	202349.0
7578560.0	DRIVE	CUT				DRIBBLE	202349.0
7578599.0	DRIVE	CUT				DRIBBLE	202349.0
7578639.0	DRIVE					DRIBBLE	202349.0
7578680.0	DRIVE					DRIBBLE	202349.0
7578719.0	DRIVE					DRIBBLE	202349.0
7578759.0	DRIVE					DRIBBLE	202349.0
7578799.0	DRIVE					DRIBBLE	202349.0
7578839.0	DRIVE					DRIBBLE	202349.0
7578879.0	DRIVE					DRIBBLE	202349.0
7578920.0	DRIVE					DRIBBLE	202349.0
7578959.0	DRIVE					DRIBBLE	202349.0
7578999.0	DRIVE				CUT	DRIBBLE	202349.0
7579039.0	DRIVE				CUT	DRIBBLE	202349.0
7579080.0	DRIVE				CUT	DRIBBLE	202349.0
7579119.0	DRIVE				CUT	DRIBBLE	202349.0
7579160.0	DRIVE				CUT	DRIBBLE	202349.0
7579199.0	DRIVE				CUT	DRIBBLE	202349.0
7579239.0	DRIVE				CUT	DRIBBLE	202349.0
7579279.0	DRIVE				CUT	DRIBBLE	202349.0
7579319.0					CUT	DRIBBLE PASS	202349.0
7579359.0					CUT	DRIBBLE PASS	202349.0
7579399.0					CUT	DRIBBLE PASS	202349.0
7579439.0					CUT	DRIBBLE PASS	202349.0
7579479.0					CUT	DRIBBLE PASS	202349.0
7579520.0					CUT	DRIBBLE PASS	202349.0
7579559.0					CUT	DRIBBLE PASS	202349.0
7579599.0					CUT	DRIBBLE PASS	202349.0
7579639.0					CUT	DRIBBLE PASS	202349.0
7579679.0					CUT	DRIBBLE PASS	202349.0
7579720.0					CUT	DRIBBLE PASS	202349.0
7579760.0					CUT	DRIBBLE PASS	202349.0
7579799.0					CUT	DRIBBLE PASS	202349.0
7579839.0					CUT	DRIBBLE PASS	202349.0
7579879.0					CUT	DRIBBLE PASS	202349.0
7579919.0					CUT	DRIBBLE PASS	202349.0
7579959.0					CUT	DRIBBLE PASS	202349.0
7579999.0					CUT	DRIBBLE PASS	202349.0
7580039.0					CUT	DRIBBLE PASS	203507.0
7580080.0					CUT	DRIBBLE PASS	203507.0
7580119.0					CUT	DRIBBLE PASS	203507.0
7580159.0					CUT	DRIBBLE PASS	203507.0
7580199.0						HOLD	203507.0
7580240.0						HOLD	203507.0
7580279.0						HOLD	203507.0
7580319.0						HOLD	203507.0
7580360.0						HOLD	203507.0
7580399.0						HOLD	203507.0
7580439.0						HOLD	203507.0
7580480.0						HOLD	203507.0
7580519.0						HOLD	203507.0
7580559.0						HOLD	203507.0
7580600.0						HOLD	203507.0
7580639.0						HOLD	203507.0
7580679.0						HOLD	203507.0
7580719.0						MISSED SHOT	203507.0
