# Supplementary material for: Modeling the formation of defensive gaps in basketball: Cutting on a teammate’s drive
Source: PLoS One. 2023 Feb 7;18(2):e0281467. doi: 10.1371/journal.pone.0281467 (PMC9904462; doi:10.1371/journal.pone.0281467)
Supplement: S1 File — Contains action/event labels for the 462 analyzed sequences used in the paper. With the help of the gameIDs and times (last 8 digits of the real time entries), it can be bound to the raw SportVU data available online: https://github.com/linouk23/NBA-Player-Movements/tree/master/data/2016.NBA.Raw.SportVU.Game.Logs. (ZIP) [file pone.0281467.s031.zip › 0021500159_12878668-12895147.csv]

Unnamed: 0	2207.0	201961.0	203080.0	202711.0	203499.0	EVENT	BALL_HANDLER
12878668.0						DRIBBLE	2207.0
12878708.0						DRIBBLE	2207.0
12878748.0						DRIBBLE	2207.0
12878788.0						DRIBBLE	2207.0
12878828.0						DRIBBLE	2207.0
12878868.0						DRIBBLE	2207.0
12878908.0						DRIBBLE	2207.0
12878948.0						DRIBBLE	2207.0
12878988.0						DRIBBLE	2207.0
12879028.0						DRIBBLE	2207.0
12879068.0						DRIBBLE	2207.0
12879108.0						DRIBBLE	2207.0
12879148.0						DRIBBLE	2207.0
12879188.0						DRIBBLE	2207.0
12879228.0						DRIBBLE	2207.0
12879268.0						DRIBBLE	2207.0
12879308.0						DRIBBLE	2207.0
12879348.0						DRIBBLE	2207.0
12879388.0						DRIBBLE	2207.0
12879428.0						DRIBBLE	2207.0
12879468.0						DRIBBLE	2207.0
12879508.0						DRIBBLE	2207.0
12879548.0						DRIBBLE	2207.0
12879588.0						DRIBBLE	2207.0
12879628.0						DRIBBLE	2207.0
12879668.0						DRIBBLE	2207.0
12879708.0						DRIBBLE	2207.0
12879748.0						DRIBBLE	2207.0
12879788.0						DRIBBLE	2207.0
12879828.0						DRIBBLE	2207.0
12879868.0						DRIBBLE	2207.0
12879908.0						DRIBBLE	2207.0
12879948.0						DRIBBLE	2207.0
12879988.0						DRIBBLE	2207.0
12880028.0						DRIBBLE	2207.0
12880068.0						DRIBBLE	2207.0
12880108.0						DRIBBLE	2207.0
12880148.0						DRIBBLE	2207.0
12880188.0						DRIBBLE	2207.0
12880228.0						DRIBBLE	2207.0
12880268.0						DRIBBLE	2207.0
12880308.0						DRIBBLE	2207.0
12880348.0						DRIBBLE	2207.0
12880388.0						DRIBBLE	2207.0
12880428.0						DRIBBLE	2207.0
12880468.0						DRIBBLE	2207.0
12880508.0						DRIBBLE	2207.0
12880548.0						DRIBBLE	2207.0
12880588.0						DRIBBLE	2207.0
12880628.0						DRIBBLE	2207.0
12880668.0						DRIBBLE	2207.0
12880708.0						DRIBBLE	2207.0
12880748.0						DRIBBLE	2207.0
12880788.0						DRIBBLE	2207.0
12880828.0						DRIBBLE	2207.0
12880868.0						DRIBBLE	2207.0
12880908.0						DRIBBLE	2207.0
12880948.0						DRIBBLE	2207.0
12880988.0						DRIBBLE	2207.0
12881028.0						DRIBBLE	2207.0
12881068.0						DRIBBLE	2207.0
12881108.0						DRIBBLE	2207.0
12881148.0						DRIBBLE	2207.0
12881188.0						DRIBBLE	2207.0
12881227.0						DRIBBLE	2207.0
12881268.0						DRIBBLE	2207.0
12881308.0						DRIBBLE	2207.0
12881347.0						DRIBBLE	2207.0
12881388.0						DRIBBLE	2207.0
12881428.0						DRIBBLE	2207.0
12881468.0						DRIBBLE	2207.0
12881508.0						DRIBBLE	2207.0
12881548.0						DRIBBLE	2207.0
12881588.0						DRIBBLE	2207.0
12881628.0						DRIBBLE	2207.0
12881668.0						DRIBBLE	2207.0
12881707.0						DRIBBLE	2207.0
12881748.0						DRIBBLE	2207.0
12881788.0						DRIBBLE	2207.0
12881828.0						DRIBBLE	2207.0
12881868.0						DRIBBLE	2207.0
12881907.0						DRIBBLE	2207.0
12881948.0						DRIBBLE	2207.0
12881987.0						DRIBBLE	2207.0
12882028.0						DRIBBLE	2207.0
12882068.0						DRIBBLE	2207.0
12882107.0						DRIBBLE	2207.0
12882148.0						DRIBBLE	2207.0
12882188.0						DRIBBLE	2207.0
12882227.0						DRIBBLE	2207.0
12882268.0						DRIBBLE	2207.0
12882307.0						DRIBBLE	2207.0
12882348.0						DRIBBLE	2207.0
12882388.0						DRIBBLE	2207.0
12882428.0						DRIBBLE	2207.0
12882468.0						DRIBBLE	2207.0
12882508.0						DRIBBLE	2207.0
12882548.0						DRIBBLE	2207.0
12882587.0						DRIBBLE	2207.0
12882628.0						DRIBBLE	2207.0
12882667.0						DRIBBLE	2207.0
12882708.0						DRIBBLE	2207.0
12882747.0						DRIBBLE	2207.0
12882788.0						DRIBBLE	2207.0
12882828.0						DRIBBLE	2207.0
12882867.0						DRIBBLE	2207.0
12882908.0						DRIBBLE	2207.0
12882947.0						DRIBBLE	2207.0
12882988.0						DRIBBLE	2207.0
12883027.0						DRIBBLE	2207.0
12883068.0						DRIBBLE	2207.0
12883108.0						DRIBBLE	2207.0
12883148.0						DRIBBLE	2207.0
12883188.0						DRIBBLE	2207.0
12883227.0						DRIBBLE	2207.0
12883268.0						DRIBBLE	2207.0
12883307.0						DRIBBLE	2207.0
12883348.0						DRIBBLE	2207.0
12883388.0						DRIBBLE	2207.0
12883427.0			CUT			DRIBBLE	2207.0
12883468.0			CUT			DRIBBLE	2207.0
12883507.0			CUT			DRIBBLE	2207.0
12883548.0			CUT			DRIBBLE	2207.0
12883588.0			CUT			DRIBBLE	2207.0
12883627.0			CUT			DRIBBLE	2207.0
12883668.0			CUT			DRIBBLE	2207.0
12883708.0			CUT			DRIBBLE	2207.0
12883747.0			CUT			DRIBBLE	2207.0
12883788.0			CUT			DRIBBLE	2207.0
12883827.0			CUT			DRIBBLE	2207.0
12883867.0			CUT			DRIBBLE	2207.0
12883908.0			CUT			DRIBBLE	2207.0
12883947.0			CUT			PASS	2207.0
12883988.0			CUT			PASS	2207.0
12884027.0			CUT			PASS	2207.0
12884067.0			CUT			PASS	2207.0
12884108.0			CUT			PASS	2207.0
12884147.0			CUT			PASS	2207.0
12884188.0			CUT			PASS	2207.0
12884227.0			CUT			PASS	2207.0
12884268.0			CUT			PASS	2207.0
12884307.0			CUT			PASS	2207.0
12884348.0			CUT			PASS	2207.0
12884388.0			CUT			PASS	2207.0
12884427.0			CUT			PASS	2207.0
12884468.0			CUT			PASS	202711.0
12884508.0			CUT			PASS	202711.0
12884547.0			CUT			PASS	202711.0
12884588.0			CUT			PASS	202711.0
12884627.0			CUT			PASS	202711.0
12884668.0			CUT			PASS	202711.0
12884707.0			CUT			PASS	202711.0
12884747.0			CUT			DRIBBLE	202711.0
12884788.0			CUT			DRIBBLE	202711.0
12884827.0			CUT			DRIBBLE	202711.0
12884868.0			CUT			DRIBBLE	202711.0
12884908.0			CUT			DRIBBLE	202711.0
12884947.0			CUT			DRIBBLE	202711.0
12884987.0			CUT			DRIBBLE	202711.0
12885028.0			CUT			DRIBBLE	202711.0
12885067.0			CUT			DRIBBLE	202711.0
12885107.0			CUT			DRIBBLE	202711.0
12885148.0			CUT			DRIBBLE	202711.0
12885187.0			CUT			DRIBBLE	202711.0
12885228.0			CUT			DRIBBLE	202711.0
12885267.0			CUT			DRIBBLE	202711.0
12885307.0			CUT			DRIBBLE	202711.0
12885348.0			CUT			DRIBBLE	202711.0
12885387.0			CUT			DRIBBLE	202711.0
12885428.0			CUT			DRIBBLE	202711.0
12885467.0			CUT			DRIBBLE	202711.0
12885508.0			CUT			DRIBBLE	202711.0
12885547.0			CUT			DRIBBLE	202711.0
12885587.0			CUT			PASS	202711.0
12885628.0			CUT			PASS	202711.0
12885667.0			CUT			PASS	202711.0
12885708.0			CUT			PASS	202711.0
12885747.0			CUT			PASS	202711.0
12885788.0			CUT			PASS	202711.0
12885827.0			CUT			PASS	202711.0
12885868.0			CUT			PASS	202711.0
12885907.0			CUT			PASS	202711.0
12885947.0			CUT			PASS	202711.0
12885988.0			CUT			PASS	202711.0
12886027.0			CUT			PASS	202711.0
12886068.0						PASS	202711.0
12886107.0						PASS	202711.0
12886148.0						PASS	202711.0
12886187.0						PASS	202711.0
12886227.0						PASS	202711.0
12886268.0						PASS	2207.0
12886307.0						PASS	2207.0
12886348.0						PASS	2207.0
12886387.0						PASS	2207.0
12886428.0						PASS	2207.0
12886467.0						PASS	2207.0
12886507.0						PASS	2207.0
12886547.0						DRIBBLE	2207.0
12886587.0						DRIBBLE	2207.0
12886628.0						DRIBBLE	2207.0
12886667.0						DRIBBLE	2207.0
12886707.0						DRIBBLE	2207.0
12886747.0						DRIBBLE	2207.0
12886787.0						DRIBBLE	2207.0
12886828.0						DRIBBLE	2207.0
12886867.0						DRIBBLE	2207.0
12886907.0						DRIBBLE	2207.0
12886947.0						DRIBBLE	2207.0
12886987.0						DRIBBLE	2207.0
12887028.0						DRIBBLE	2207.0
12887067.0						DRIBBLE	2207.0
12887108.0						DRIBBLE	2207.0
12887147.0						DRIBBLE	2207.0
12887187.0						DRIBBLE	2207.0
12887227.0						DRIBBLE	2207.0
12887267.0						DRIBBLE	2207.0
12887308.0						DRIBBLE	2207.0
12887347.0						DRIBBLE	2207.0
12887388.0						DRIBBLE	2207.0
12887427.0						DRIBBLE	2207.0
12887467.0						DRIBBLE	2207.0
12887508.0						DRIBBLE	2207.0
12887547.0						DRIBBLE	2207.0
12887587.0						DRIBBLE	2207.0
12887627.0						DRIBBLE	2207.0
12887667.0						DRIBBLE	2207.0
12887708.0						DRIBBLE	2207.0
12887747.0						DRIBBLE	2207.0
12887787.0						DRIBBLE	2207.0
12887828.0						DRIBBLE	2207.0
12887867.0						DRIBBLE	2207.0
12887907.0						DRIBBLE	2207.0
12887947.0						DRIBBLE	2207.0
12887987.0						DRIBBLE	2207.0
12888027.0						DRIBBLE	2207.0
12888067.0						DRIBBLE	2207.0
12888107.0						DRIBBLE	2207.0
12888148.0						DRIBBLE	2207.0
12888187.0						DRIBBLE	2207.0
12888227.0						DRIBBLE	2207.0
12888267.0						DRIBBLE	2207.0
12888307.0						DRIBBLE	2207.0
12888347.0						DRIBBLE	2207.0
12888387.0						DRIBBLE	2207.0
12888427.0						DRIBBLE	2207.0
12888467.0						DRIBBLE	2207.0
12888507.0						DRIBBLE	2207.0
12888548.0						DRIBBLE	2207.0
12888587.0						DRIBBLE	2207.0
12888627.0						DRIBBLE	2207.0
12888667.0						DRIBBLE	2207.0
12888707.0						DRIBBLE	2207.0
12888748.0						DRIBBLE	2207.0
12888787.0						DRIBBLE	2207.0
12888827.0						DRIBBLE	2207.0
12888867.0						DRIBBLE	2207.0
12888907.0						DRIBBLE	2207.0
12888947.0						DRIBBLE	2207.0
12888987.0						DRIBBLE	2207.0
12889027.0						DRIBBLE	2207.0
12889068.0						DRIBBLE	2207.0
12889107.0						DRIBBLE	2207.0
12889147.0						DRIBBLE	2207.0
12889188.0						DRIBBLE	2207.0
12889227.0						DRIBBLE	2207.0
12889267.0						DRIBBLE	2207.0
12889307.0						DRIBBLE	2207.0
12889347.0						DRIBBLE	2207.0
12889387.0						DRIBBLE	2207.0
12889427.0						DRIBBLE	2207.0
12889467.0						DRIBBLE	2207.0
12889507.0						DRIBBLE	2207.0
12889548.0						DRIBBLE	2207.0
12889587.0						DRIBBLE	2207.0
12889627.0						DRIBBLE	2207.0
12889667.0						DRIBBLE	2207.0
12889707.0						DRIBBLE	2207.0
12889747.0						DRIBBLE	2207.0
12889787.0						DRIBBLE	2207.0
12889828.0						DRIBBLE	2207.0
12889867.0						DRIBBLE	2207.0
12889907.0						DRIBBLE	2207.0
12889947.0						DRIBBLE	2207.0
12889987.0						DRIBBLE	2207.0
12890027.0						DRIBBLE	2207.0
12890067.0						DRIBBLE	2207.0
12890107.0						DRIBBLE	2207.0
12890147.0						DRIBBLE	2207.0
12890187.0						DRIBBLE	2207.0
12890227.0						DRIBBLE	2207.0
12890267.0						DRIBBLE	2207.0
12890307.0						DRIBBLE	2207.0
12890347.0						DRIBBLE	2207.0
12890387.0						DRIBBLE	2207.0
12890427.0						DRIBBLE	2207.0
12890467.0						DRIBBLE	2207.0
12890507.0						DRIBBLE	2207.0
12890547.0						DRIBBLE	2207.0
12890587.0						DRIBBLE	2207.0
12890627.0						DRIBBLE	2207.0
12890667.0						DRIBBLE	2207.0
12890707.0						DRIBBLE	2207.0
12890747.0						DRIBBLE	2207.0
12890787.0						DRIBBLE	2207.0
12890827.0						DRIBBLE	2207.0
12890867.0						DRIBBLE	2207.0
12890907.0						DRIBBLE	2207.0
12890947.0						DRIBBLE	2207.0
12890987.0						DRIBBLE	2207.0
12891027.0						DRIBBLE	2207.0
12891067.0						DRIBBLE	2207.0
12891107.0						DRIBBLE	2207.0
12891147.0						DRIBBLE	2207.0
12891187.0						DRIBBLE	2207.0
12891227.0						DRIBBLE	2207.0
12891267.0						DRIBBLE	2207.0
12891307.0						DRIBBLE	2207.0
12891347.0						DRIBBLE	2207.0
12891387.0						DRIBBLE	2207.0
12891427.0						DRIBBLE	2207.0
12891467.0						DRIBBLE	2207.0
12891507.0						DRIBBLE	2207.0
12891547.0						DRIBBLE	2207.0
12891587.0						DRIBBLE	2207.0
12891627.0						DRIBBLE	2207.0
12891667.0						DRIBBLE	2207.0
12891707.0						DRIBBLE	2207.0
12891747.0						DRIBBLE	2207.0
12891787.0						DRIBBLE	2207.0
12891827.0						DRIBBLE	2207.0
12891867.0						DRIBBLE	2207.0
12891907.0						DRIBBLE	2207.0
12891947.0						DRIBBLE	2207.0
12891987.0						DRIBBLE	2207.0
12892027.0						DRIBBLE	2207.0
12892067.0						DRIBBLE	2207.0
12892107.0						DRIBBLE	2207.0
12892147.0	DRIVE					DRIBBLE	2207.0
12892187.0	DRIVE					DRIBBLE	2207.0
12892227.0	DRIVE					DRIBBLE	2207.0
12892267.0	DRIVE					DRIBBLE	2207.0
12892307.0	DRIVE					DRIBBLE	2207.0
12892347.0	DRIVE					DRIBBLE	2207.0
12892387.0	DRIVE					DRIBBLE	2207.0
12892427.0	DRIVE					DRIBBLE	2207.0
12892467.0	DRIVE					DRIBBLE	2207.0
12892507.0	DRIVE					DRIBBLE	2207.0
12892547.0	DRIVE					DRIBBLE	2207.0
12892587.0	DRIVE					DRIBBLE	2207.0
12892627.0	DRIVE					DRIBBLE	2207.0
12892667.0	DRIVE					DRIBBLE	2207.0
12892707.0	DRIVE					DRIBBLE	2207.0
12892747.0	DRIVE					DRIBBLE	2207.0
12892788.0	DRIVE					DRIBBLE	2207.0
12892828.0	DRIVE					DRIBBLE	2207.0
12892868.0	DRIVE					DRIBBLE	2207.0
12892908.0	DRIVE					DRIBBLE	2207.0
12892948.0						PASS	2207.0
12892988.0						PASS	2207.0
12893027.0						PASS	2207.0
12893068.0						PASS	2207.0
12893108.0						PASS	2207.0
12893148.0						PASS	2207.0
12893188.0						PASS	2207.0
12893228.0						PASS	2207.0
12893268.0						PASS	2207.0
12893307.0						PASS	2207.0
12893348.0						PASS	2207.0
12893388.0						PASS	2207.0
12893428.0						PASS	2207.0
12893468.0						PASS	203499.0
12893508.0						PASS	203499.0
12893548.0						PASS	203499.0
12893588.0						PASS	203499.0
12893628.0						PASS	203499.0
12893667.0						PASS	203499.0
12893708.0						PASS	203499.0
12893748.0						PASS	203499.0
12893787.0						PASS	203499.0
12893828.0						PASS	203499.0
12893867.0						DRIBBLE	203499.0
12893908.0						DRIBBLE	203499.0
12893948.0						DRIBBLE	203499.0
12893987.0						DRIBBLE	203499.0
12894028.0						DRIBBLE	203499.0
12894067.0						DRIBBLE	203499.0
12894108.0						DRIBBLE	203499.0
12894148.0						DRIBBLE	203499.0
12894188.0						DRIBBLE	203499.0
12894228.0						DRIBBLE	203499.0
12894267.0						DRIBBLE	203499.0
12894308.0						DRIBBLE	203499.0
12894347.0						DRIBBLE	203499.0
12894388.0						DRIBBLE	203499.0
12894428.0						DRIBBLE	203499.0
12894467.0						DRIBBLE	203499.0
12894508.0						DRIBBLE	203499.0
12894547.0						DRIBBLE	203499.0
12894587.0						DRIBBLE	203499.0
12894628.0						DRIBBLE	203499.0
12894667.0						DRIBBLE	203499.0
12894708.0						DRIBBLE	203499.0
12894747.0						DRIBBLE	203499.0
12894788.0						DRIBBLE	203499.0
12894828.0						DRIBBLE	203499.0
12894867.0						DRIBBLE	203499.0
12894908.0						DRIBBLE	203499.0
12894947.0						DRIBBLE	203499.0
12894988.0						DRIBBLE	203499.0
12895027.0						DRIBBLE	203499.0
12895068.0						DRIBBLE	203499.0
12895108.0						DRIBBLE	203499.0
12895147.0						MISSED SHOT	203499.0
