# Supplementary material for: Modeling the formation of defensive gaps in basketball: Cutting on a teammate’s drive
Source: PLoS One. 2023 Feb 7;18(2):e0281467. doi: 10.1371/journal.pone.0281467 (PMC9904462; doi:10.1371/journal.pone.0281467)
Supplement: S1 File — Contains action/event labels for the 462 analyzed sequences used in the paper. With the help of the gameIDs and times (last 8 digits of the real time entries), it can be bound to the raw SportVU data available online: https://github.com/linouk23/NBA-Player-Movements/tree/master/data/2016.NBA.Raw.SportVU.Game.Logs. (ZIP) [file pone.0281467.s031.zip › 0021500159_8940320-8951364.csv]

Unnamed: 0	200745.0	201961.0	203080.0	202711.0	203499.0	EVENT	BALL_HANDLER
8940320.0						PASS	202711.0
8940360.0						PASS	202711.0
8940399.0						PASS	202711.0
8940440.0						PASS	202711.0
8940480.0						PASS	202711.0
8940520.0						PASS	202711.0
8940560.0						PASS	202711.0
8940600.0						PASS	202711.0
8940640.0						PASS	202711.0
8940680.0						PASS	202711.0
8940720.0						PASS	202711.0
8940759.0						PASS	202711.0
8940800.0						PASS	202711.0
8940840.0						PASS	202711.0
8940880.0						PASS	202711.0
8940920.0						PASS	202711.0
8940960.0						PASS	202711.0
8941000.0						PASS	203499.0
8941040.0						PASS	203499.0
8941080.0						PASS	203499.0
8941120.0						PASS	203499.0
8941160.0						PASS	203499.0
8941200.0						PASS	203499.0
8941240.0						PASS	203499.0
8941280.0						PASS	203499.0
8941320.0						PASS	203499.0
8941360.0						PASS	203499.0
8941400.0						PASS	203499.0
8941440.0						PASS	203499.0
8941480.0						DRIBBLE	203499.0
8941520.0						DRIBBLE	203499.0
8941561.0						DRIBBLE	203499.0
8941601.0						DRIBBLE	203499.0
8941641.0						DRIBBLE	203499.0
8941681.0						DRIBBLE	203499.0
8941721.0						DRIBBLE	203499.0
8941761.0						DRIBBLE	203499.0
8941801.0						DRIBBLE	203499.0
8941841.0						DRIBBLE	203499.0
8941880.0						DRIBBLE	203499.0
8941921.0						DRIBBLE	203499.0
8941960.0						DRIBBLE	203499.0
8942001.0						DRIBBLE	203499.0
8942041.0						DRIBBLE	203499.0
8942081.0						DRIBBLE	203499.0
8942121.0						DRIBBLE	203499.0
8942161.0						DRIBBLE	203499.0
8942201.0						DRIBBLE	203499.0
8942240.0						DRIBBLE	203499.0
8942281.0						DRIBBLE	203499.0
8942320.0						DRIBBLE	203499.0
8942361.0						DRIBBLE	203499.0
8942401.0						DRIBBLE	203499.0
8942441.0						DRIBBLE	203499.0
8942481.0						DRIBBLE	203499.0
8942520.0						DRIBBLE	203499.0
8942561.0						DRIBBLE	203499.0
8942600.0						DRIBBLE	203499.0
8942641.0						DRIBBLE	203499.0
8942681.0						DRIBBLE	203499.0
8942721.0						DRIBBLE	203499.0
8942761.0						DRIBBLE	203499.0
8942801.0						DRIBBLE	203499.0
8942841.0						DRIBBLE	203499.0
8942881.0						DRIBBLE	203499.0
8942921.0						DRIBBLE	203499.0
8942960.0						DRIBBLE	203499.0
8943001.0						DRIBBLE	203499.0
8943040.0						DRIBBLE	203499.0
8943080.0						DRIBBLE	203499.0
8943121.0						DRIBBLE	203499.0
8943160.0						DRIBBLE	203499.0
8943201.0						DRIBBLE	203499.0
8943241.0						DRIBBLE	203499.0
8943281.0						DRIBBLE	203499.0
8943321.0						DRIBBLE	203499.0
8943360.0						DRIBBLE	203499.0
8943401.0						DRIBBLE	203499.0
8943440.0						DRIBBLE	203499.0
8943481.0						DRIBBLE PASS	203499.0
8943520.0						DRIBBLE PASS	203499.0
8943560.0						DRIBBLE PASS	203499.0
8943601.0						DRIBBLE PASS	203499.0
8943640.0						DRIBBLE PASS	203499.0
8943681.0						DRIBBLE PASS	203499.0
8943720.0						DRIBBLE PASS	203499.0
8943760.0						DRIBBLE PASS	203499.0
8943801.0						DRIBBLE PASS	203499.0
8943840.0						DRIBBLE PASS	203499.0
8943880.0						DRIBBLE PASS	203499.0
8943921.0						DRIBBLE PASS	203499.0
8943960.0						DRIBBLE PASS	203499.0
8944000.0						DRIBBLE PASS	203499.0
8944041.0						DRIBBLE PASS	203499.0
8944080.0						DRIBBLE PASS	203499.0
8944121.0						DRIBBLE PASS	203499.0
8944160.0						DRIBBLE PASS	203499.0
8944201.0						DRIBBLE PASS	203499.0
8944241.0						DRIBBLE PASS	203499.0
8944280.0						DRIBBLE PASS	203499.0
8944321.0						DRIBBLE PASS	203499.0
8944360.0						DRIBBLE PASS	203499.0
8944400.0						DRIBBLE PASS	203499.0
8944441.0						DRIBBLE PASS	203499.0
8944480.0						DRIBBLE PASS	203499.0
8944520.0						DRIBBLE PASS	203499.0
8944561.0						DRIBBLE PASS	203499.0
8944600.0						DRIBBLE PASS	203080.0
8944641.0						DRIBBLE PASS	203080.0
8944680.0						DRIBBLE PASS	203080.0
8944721.0						DRIBBLE PASS	203080.0
8944761.0						DRIBBLE PASS	203080.0
8944801.0						DRIBBLE PASS	203080.0
8944841.0						DRIBBLE PASS	203080.0
8944880.0						DRIBBLE PASS	203080.0
8944921.0						DRIBBLE PASS	203080.0
8944960.0						DRIBBLE PASS	203080.0
8945001.0						DRIBBLE	203080.0
8945040.0						DRIBBLE	203080.0
8945080.0						DRIBBLE	203080.0
8945121.0						DRIBBLE	203080.0
8945161.0						DRIBBLE	203080.0
8945200.0						DRIBBLE	203080.0
8945241.0						DRIBBLE	203080.0
8945280.0						DRIBBLE	203080.0
8945321.0						DRIBBLE	203080.0
8945361.0						DRIBBLE	203080.0
8945400.0						DRIBBLE	203080.0
8945441.0						DRIBBLE	203080.0
8945481.0						DRIBBLE	203080.0
8945520.0						DRIBBLE	203080.0
8945560.0						DRIBBLE	203080.0
8945601.0						DRIBBLE	203080.0
8945640.0						PASS	203080.0
8945681.0						PASS	203080.0
8945720.0						PASS	203080.0
8945760.0						PASS	203080.0
8945801.0						PASS	203080.0
8945840.0						PASS	203080.0
8945880.0						PASS	203080.0
8945921.0						PASS	203080.0
8945960.0						PASS	203080.0
8946001.0						PASS	203080.0
8946040.0						PASS	203080.0
8946081.0						PASS	201961.0
8946120.0						PASS	201961.0
8946161.0						PASS	201961.0
8946200.0						PASS	201961.0
8946240.0						PASS	201961.0
8946280.0						PASS	201961.0
8946320.0						PASS	201961.0
8946361.0						PASS	201961.0
8946400.0						PASS	201961.0
8946441.0						PASS	201961.0
8946480.0						PASS	201961.0
8946520.0						PASS	201961.0
8946560.0						PASS	201961.0
8946600.0						DRIBBLE	201961.0
8946640.0						DRIBBLE	201961.0
8946680.0						DRIBBLE	201961.0
8946720.0						DRIBBLE	201961.0
8946761.0						DRIBBLE	201961.0
8946800.0						DRIBBLE	201961.0
8946840.0						DRIBBLE	201961.0
8946881.0						DRIBBLE	201961.0
8946920.0						DRIBBLE	201961.0
8946961.0						DRIBBLE	201961.0
8947000.0						DRIBBLE	201961.0
8947040.0						DRIBBLE	201961.0
8947080.0						DRIBBLE	201961.0
8947120.0						DRIBBLE	201961.0
8947160.0						DRIBBLE	201961.0
8947200.0						DRIBBLE	201961.0
8947240.0						DRIBBLE	201961.0
8947280.0						DRIBBLE	201961.0
8947320.0						DRIBBLE	201961.0
8947360.0						DRIBBLE	201961.0
8947400.0						DRIBBLE	201961.0
8947440.0						DRIBBLE	201961.0
8947480.0						DRIBBLE	201961.0
8947520.0						DRIBBLE	201961.0
8947560.0						DRIBBLE	201961.0
8947600.0						DRIBBLE	201961.0
8947640.0						DRIBBLE	201961.0
8947680.0						DRIBBLE	201961.0
8947720.0						DRIBBLE	201961.0
8947760.0						DRIBBLE	201961.0
8947800.0						DRIBBLE	201961.0
8947840.0						DRIBBLE	201961.0
8947880.0						DRIBBLE	201961.0
8947920.0						DRIBBLE	201961.0
8947960.0						DRIBBLE	201961.0
8948000.0						DRIBBLE	201961.0
8948040.0						DRIBBLE	201961.0
8948080.0						DRIBBLE	201961.0
8948120.0						DRIBBLE	201961.0
8948160.0						DRIBBLE	201961.0
8948200.0						DRIBBLE	201961.0
8948240.0		DRIVE				DRIBBLE	201961.0
8948280.0		DRIVE				DRIBBLE	201961.0
8948320.0		DRIVE				DRIBBLE	201961.0
8948360.0		DRIVE				DRIBBLE	201961.0
8948400.0		DRIVE				DRIBBLE	201961.0
8948440.0		DRIVE				DRIBBLE	201961.0
8948480.0		DRIVE				DRIBBLE	201961.0
8948520.0		DRIVE				DRIBBLE	201961.0
8948560.0		DRIVE				DRIBBLE	201961.0
8948600.0		DRIVE				DRIBBLE	201961.0
8948640.0		DRIVE				DRIBBLE	201961.0
8948680.0		DRIVE				DRIBBLE	201961.0
8948720.0		DRIVE				DRIBBLE	201961.0
8948760.0		DRIVE				DRIBBLE	201961.0
8948800.0		DRIVE				DRIBBLE	201961.0
8948840.0		DRIVE				DRIBBLE	201961.0
8948880.0		DRIVE				DRIBBLE	201961.0
8948920.0		DRIVE				DRIBBLE	201961.0
8948960.0		DRIVE				DRIBBLE	201961.0
8949000.0		DRIVE				DRIBBLE	201961.0
8949040.0		DRIVE				DRIBBLE	201961.0
8949080.0		DRIVE				DRIBBLE	201961.0
8949120.0		DRIVE				DRIBBLE	201961.0
8949160.0		DRIVE		CUT		DRIBBLE	201961.0
8949200.0		DRIVE		CUT		DRIBBLE	201961.0
8949240.0		DRIVE		CUT		DRIBBLE	201961.0
8949280.0		DRIVE		CUT		DRIBBLE	201961.0
8949320.0		DRIVE		CUT		DRIBBLE	201961.0
8949360.0		DRIVE		CUT		DRIBBLE	201961.0
8949400.0		DRIVE		CUT		DRIBBLE	201961.0
8949440.0		DRIVE		CUT		DRIBBLE	201961.0
8949480.0		DRIVE		CUT		DRIBBLE	201961.0
8949520.0		DRIVE		CUT		DRIBBLE	201961.0
8949560.0		DRIVE		CUT		DRIBBLE	201961.0
8949600.0		DRIVE		CUT		DRIBBLE	201961.0
8949640.0		DRIVE		CUT		DRIBBLE	201961.0
8949680.0				CUT		PASS	201961.0
8949720.0				CUT		PASS	201961.0
8949760.0				CUT		PASS	201961.0
8949800.0				CUT		PASS	201961.0
8949840.0				CUT		PASS	201961.0
8949880.0				CUT		PASS	201961.0
8949920.0				CUT		PASS	202711.0
8949960.0				CUT		PASS	202711.0
8950000.0				CUT		PASS	202711.0
8950040.0				CUT		PASS	202711.0
8950080.0				CUT		PASS	202711.0
8950120.0				CUT		PASS	202711.0
8950160.0				CUT		PASS	202711.0
8950200.0				CUT		PASS	202711.0
8950240.0				CUT		PASS	202711.0
8950280.0				CUT		PASS	202711.0
8950320.0				CUT		PASS	202711.0
8950360.0				CUT		PASS	202711.0
8950400.0				CUT		PASS	202711.0
8950440.0						HOLD	202711.0
8950480.0						HOLD	202711.0
8950520.0						HOLD	202711.0
8950560.0						HOLD	202711.0
8950600.0						HOLD	202711.0
8950640.0						HOLD	202711.0
8950680.0						HOLD	202711.0
8950720.0						HOLD	202711.0
8950760.0						HOLD	202711.0
8950800.0						HOLD	202711.0
8950840.0						HOLD	202711.0
8950880.0						HOLD	202711.0
8950920.0						HOLD	202711.0
8950960.0						HOLD	202711.0
8951000.0						HOLD	202711.0
8951040.0						HOLD	202711.0
8951080.0						HOLD	202711.0
8951120.0						HOLD	202711.0
8951160.0						HOLD	202711.0
8951200.0						HOLD	202711.0
8951252.0						HOLD	202711.0
8951306.0						HOLD	202711.0
8951362.0						HOLD	202711.0
8951364.0						GAME OFF	202711.0
