# Supplementary material for: Modeling the formation of defensive gaps in basketball: Cutting on a teammate’s drive
Source: PLoS One. 2023 Feb 7;18(2):e0281467. doi: 10.1371/journal.pone.0281467 (PMC9904462; doi:10.1371/journal.pone.0281467)
Supplement: S1 File — Contains action/event labels for the 462 analyzed sequences used in the paper. With the help of the gameIDs and times (last 8 digits of the real time entries), it can be bound to the raw SportVU data available online: https://github.com/linouk23/NBA-Player-Movements/tree/master/data/2016.NBA.Raw.SportVU.Game.Logs. (ZIP) [file pone.0281467.s031.zip › 0021500161_7371730-7390409.csv]

Unnamed: 0	2548.0	2547.0	2736.0	201609.0	202355.0	EVENT	BALL_HANDLER
7371730.0						DRIBBLE	201609.0
7371770.0						DRIBBLE	201609.0
7371810.0						DRIBBLE	201609.0
7371849.0						PASS	201609.0
7371890.0						PASS	201609.0
7371929.0						PASS	201609.0
7371970.0						PASS	201609.0
7372010.0						PASS	201609.0
7372050.0						PASS	201609.0
7372090.0						PASS	201609.0
7372129.0						PASS	201609.0
7372170.0						PASS	201609.0
7372209.0						PASS	201609.0
7372250.0						PASS	201609.0
7372289.0						PASS	201609.0
7372330.0						PASS	201609.0
7372370.0						PASS	201609.0
7372410.0						PASS	201609.0
7372450.0						PASS	201609.0
7372489.0						PASS
7372530.0						PASS	2548.0
7372569.0						PASS	2548.0
7372610.0						PASS	2548.0
7372649.0						PASS	2548.0
7372689.0						PASS	2548.0
7372730.0						PASS	2548.0
7372769.0						PASS	2548.0
7372810.0						PASS	2548.0
7372850.0						PASS	2548.0
7372890.0						PASS	2548.0
7372930.0						PASS	2548.0
7372971.0						PASS	2548.0
7373011.0						DRIBBLE	2548.0
7373050.0						DRIBBLE	2548.0
7373091.0						DRIBBLE	2548.0
7373130.0						DRIBBLE	2548.0
7373171.0						DRIBBLE	2548.0
7373210.0						DRIBBLE	2548.0
7373251.0						DRIBBLE	2548.0
7373291.0						DRIBBLE	2548.0
7373330.0						DRIBBLE	2548.0
7373371.0						DRIBBLE	2548.0
7373411.0						DRIBBLE	2548.0
7373450.0						DRIBBLE	2548.0
7373491.0						DRIBBLE	2548.0
7373530.0						DRIBBLE	2548.0
7373570.0						DRIBBLE	2548.0
7373611.0						DRIBBLE	2548.0
7373650.0						DRIBBLE	2548.0
7373691.0						DRIBBLE	2548.0
7373731.0						DRIBBLE	2548.0
7373771.0						DRIBBLE	2548.0
7373811.0						DRIBBLE	2548.0
7373850.0						DRIBBLE	2548.0
7373890.0						DRIBBLE	2548.0
7373931.0						DRIBBLE	2548.0
7373970.0						DRIBBLE	2548.0
7374011.0						DRIBBLE	2548.0
7374050.0						DRIBBLE	2548.0
7374091.0						DRIBBLE	2548.0
7374131.0						DRIBBLE	2548.0
7374171.0						DRIBBLE	2548.0
7374211.0						DRIBBLE	2548.0
7374250.0						DRIBBLE	2548.0
7374292.0						DRIBBLE	2548.0
7374330.0						DRIBBLE	2548.0
7374371.0						DRIBBLE	2548.0
7374410.0						DRIBBLE	2548.0
7374451.0						DRIBBLE	2548.0
7374491.0						DRIBBLE	2548.0
7374530.0						DRIBBLE	2548.0
7374570.0						DRIBBLE	2548.0
7374611.0						DRIBBLE	2548.0
7374650.0						DRIBBLE	2548.0
7374691.0						DRIBBLE	2548.0
7374730.0						DRIBBLE	2548.0
7374771.0						DRIBBLE	2548.0
7374810.0						DRIBBLE	2548.0
7374851.0						DRIBBLE	2548.0
7374891.0						DRIBBLE	2548.0
7374930.0						DRIBBLE	2548.0
7374971.0						DRIBBLE	2548.0
7375010.0						DRIBBLE	2548.0
7375051.0						DRIBBLE	2548.0
7375090.0						DRIBBLE	2548.0
7375131.0						DRIBBLE	2548.0
7375171.0						DRIBBLE	2548.0
7375210.0						DRIBBLE	2548.0
7375251.0						DRIBBLE	2548.0
7375290.0						DRIBBLE	2548.0
7375331.0						DRIBBLE	2548.0
7375370.0						DRIBBLE	2548.0
7375410.0						DRIBBLE	2548.0
7375451.0						DRIBBLE	2548.0
7375490.0						DRIBBLE	2548.0
7375531.0						DRIBBLE	2548.0
7375570.0						DRIBBLE	2548.0
7375611.0						DRIBBLE	2548.0
7375650.0						DRIBBLE	2548.0
7375691.0						DRIBBLE	2548.0
7375730.0						DRIBBLE	2548.0
7375770.0						DRIBBLE	2548.0
7375810.0						DRIBBLE	2548.0
7375850.0						DRIBBLE	2548.0
7375891.0						DRIBBLE	2548.0
7375930.0						DRIBBLE	2548.0
7375970.0						DRIBBLE	2548.0
7376011.0						DRIBBLE	2548.0
7376050.0						DRIBBLE	2548.0
7376091.0						DRIBBLE	2548.0
7376130.0						DRIBBLE	2548.0
7376170.0						DRIBBLE	2548.0
7376211.0						DRIBBLE	2548.0
7376250.0						DRIBBLE	2548.0
7376291.0						DRIBBLE	2548.0
7376330.0						DRIBBLE	2548.0
7376370.0						DRIBBLE	2548.0
7376411.0						DRIBBLE	2548.0
7376450.0						DRIBBLE	2548.0
7376491.0						DRIBBLE	2548.0
7376530.0						DRIBBLE	2548.0
7376571.0						DRIBBLE	2548.0
7376610.0						DRIBBLE	2548.0
7376650.0						DRIBBLE	2548.0
7376691.0						DRIBBLE	2548.0
7376730.0						DRIBBLE	2548.0
7376771.0						DRIBBLE	2548.0
7376810.0						DRIBBLE	2548.0
7376851.0						PASS	2548.0
7376890.0						PASS	2548.0
7376931.0						PASS	2548.0
7376970.0						PASS	2548.0
7377010.0						PASS	2548.0
7377051.0						PASS	2548.0
7377090.0						PASS	2548.0
7377131.0						PASS	2548.0
7377170.0						PASS	2548.0
7377210.0						PASS	2548.0
7377250.0						PASS	2548.0
7377291.0						PASS	2548.0
7377330.0						PASS	2548.0
7377371.0						PASS	2548.0
7377410.0						PASS	2548.0
7377451.0						PASS	2548.0
7377490.0						PASS
7377531.0						PASS	2736.0
7377570.0						PASS	2736.0
7377610.0						PASS	2736.0
7377650.0						PASS	2736.0
7377690.0						PASS	2736.0
7377730.0						PASS	2736.0
7377771.0						PASS	2736.0
7377810.0						PASS	2736.0
7377850.0						PASS	2736.0
7377890.0						PASS	2736.0
7377930.0						PASS	2736.0
7377971.0						PASS	2736.0
7378010.0						PASS	2736.0
7378050.0						PASS	2736.0
7378090.0						PASS	2736.0
7378130.0						PASS	2736.0
7378171.0						DRIBBLE	2736.0
7378210.0						DRIBBLE	2736.0
7378251.0						DRIBBLE	2736.0
7378290.0						DRIBBLE	2736.0
7378331.0						DRIBBLE	2736.0
7378370.0						DRIBBLE	2736.0
7378410.0						DRIBBLE	2736.0
7378451.0						DRIBBLE	2736.0
7378490.0						DRIBBLE	2736.0
7378530.0						DRIBBLE	2736.0
7378570.0						DRIBBLE	2736.0
7378610.0	CUT					DRIBBLE	2736.0
7378650.0	CUT					DRIBBLE	2736.0
7378691.0	CUT-SCR					DRIBBLE	2736.0
7378730.0	CUT-SCR					DRIBBLE	2736.0
7378771.0	CUT-SCR					DRIBBLE	2736.0
7378810.0	CUT-SCR					DRIBBLE	2736.0
7378850.0	CUT-SCR					DRIBBLE	2736.0
7378890.0	CUT-SCR					DRIBBLE	2736.0
7378930.0	CUT-SCR					DRIBBLE	2736.0
7378970.0	CUT-SCR					DRIBBLE	2736.0
7379010.0	CUT-SCR					DRIBBLE	2736.0
7379051.0	CUT-SCR					DRIBBLE	2736.0
7379090.0	CUT-SCR					DRIBBLE	2736.0
7379131.0	CUT-SCR					DRIBBLE	2736.0
7379170.0	CUT-SCR					DRIBBLE	2736.0
7379210.0	CUT-SCR					DRIBBLE	2736.0
7379250.0	CUT-SCR					DRIBBLE	2736.0
7379290.0	CUT-SCR					DRIBBLE	2736.0
7379331.0	CUT-SCR					DRIBBLE	2736.0
7379370.0	CUT-SCR					DRIBBLE	2736.0
7379410.0	CUT-SCR					DRIBBLE	2736.0
7379450.0	CUT-SCR					DRIBBLE	2736.0
7379490.0	CUT-SCR					DRIBBLE	2736.0
7379530.0	CUT-SCR					DRIBBLE	2736.0
7379570.0	CUT-SCR					DRIBBLE	2736.0
7379610.0	CUT-SCR					DRIBBLE	2736.0
7379650.0	CUT					DRIBBLE	2736.0
7379690.0	CUT					DRIBBLE	2736.0
7379730.0	CUT					DRIBBLE	2736.0
7379770.0	CUT					DRIBBLE	2736.0
7379810.0	CUT					DRIBBLE	2736.0
7379850.0	CUT					DRIBBLE	2736.0
7379892.0	CUT					DRIBBLE	2736.0
7379930.0	CUT					DRIBBLE	2736.0
7379971.0	CUT					DRIBBLE	2736.0
7380010.0	CUT					DRIBBLE	2736.0
7380050.0	CUT					DRIBBLE	2736.0
7380090.0	CUT					DRIBBLE	2736.0
7380130.0	CUT					DRIBBLE	2736.0
7380170.0	CUT					DRIBBLE PASS	2736.0
7380210.0						DRIBBLE PASS	2736.0
7380250.0						DRIBBLE PASS	2736.0
7380290.0						DRIBBLE PASS	2736.0
7380330.0						DRIBBLE PASS	2736.0
7380370.0						DRIBBLE PASS	2736.0
7380410.0						DRIBBLE PASS	2736.0
7380450.0						DRIBBLE PASS	2736.0
7380490.0						DRIBBLE PASS	2736.0
7380530.0						DRIBBLE PASS	2736.0
7380571.0						DRIBBLE PASS	2736.0
7380610.0						DRIBBLE PASS	2547.0
7380650.0						DRIBBLE PASS	2547.0
7380690.0						DRIBBLE PASS	2547.0
7380730.0						DRIBBLE PASS	2547.0
7380770.0						DRIBBLE PASS	2547.0
7380810.0						DRIBBLE PASS	2547.0
7380850.0						DRIBBLE PASS	2547.0
7380890.0						DRIBBLE PASS	2547.0
7380931.0						DRIBBLE PASS	2547.0
7380970.0						DRIBBLE PASS	2547.0
7381010.0						DRIBBLE PASS	2547.0
7381050.0						DRIBBLE PASS	2547.0
7381090.0						DRIBBLE PASS	2547.0
7381131.0						DRIBBLE PASS	2547.0
7381170.0						DRIBBLE PASS	2547.0
7381210.0						DRIBBLE PASS	2547.0
7381250.0						DRIBBLE PASS	2547.0
7381290.0						DRIBBLE PASS	2547.0
7381330.0						DRIBBLE PASS	2547.0
7381370.0						DRIBBLE PASS	2547.0
7381410.0						DRIBBLE PASS	2547.0
7381450.0						DRIBBLE PASS	2547.0
7381490.0						HOLD	2547.0
7381530.0						HOLD	2547.0
7381570.0						HOLD	2547.0
7381610.0						HOLD	2547.0
7381650.0						HOLD	2547.0
7381690.0						HOLD	2547.0
7381730.0						HOLD	2547.0
7381770.0						PASS	2547.0
7381810.0						PASS	2547.0
7381850.0						PASS	2547.0
7381890.0						PASS	2547.0
7381930.0						PASS	2547.0
7381970.0						PASS	2547.0
7382010.0						PASS	2547.0
7382050.0						PASS	2547.0
7382090.0						PASS	2547.0
7382130.0						PASS	2547.0
7382170.0						PASS
7382210.0						PASS	201609.0
7382250.0						PASS	201609.0
7382290.0						PASS	201609.0
7382330.0						PASS	201609.0
7382370.0						PASS	201609.0
7382410.0						PASS	201609.0
7382450.0						PASS	201609.0
7382490.0						PASS	201609.0
7382530.0						PASS	201609.0
7382570.0						DRIBBLE	201609.0
7382610.0						DRIBBLE	201609.0
7382650.0						DRIBBLE	201609.0
7382690.0						DRIBBLE	201609.0
7382730.0						DRIBBLE	201609.0
7382770.0						DRIBBLE	201609.0
7382810.0						DRIBBLE	201609.0
7382850.0						DRIBBLE	201609.0
7382890.0						DRIBBLE	201609.0
7382930.0						DRIBBLE	201609.0
7382970.0						DRIBBLE	201609.0
7383010.0						DRIBBLE	201609.0
7383050.0						DRIBBLE	201609.0
7383090.0						DRIBBLE	201609.0
7383130.0						DRIBBLE	201609.0
7383170.0						DRIBBLE	201609.0
7383210.0						DRIBBLE	201609.0
7383250.0						DRIBBLE	201609.0
7383290.0						DRIBBLE	201609.0
7383330.0						DRIBBLE	201609.0
7383370.0						DRIBBLE	201609.0
7383410.0						DRIBBLE	201609.0
7383450.0						DRIBBLE	201609.0
7383490.0						DRIBBLE	201609.0
7383530.0						DRIBBLE	201609.0
7383570.0						DRIBBLE	201609.0
7383610.0						DRIBBLE	201609.0
7383650.0						DRIBBLE	201609.0
7383690.0						DRIBBLE	201609.0
7383730.0						DRIBBLE	201609.0
7383770.0						DRIBBLE	201609.0
7383810.0						DRIBBLE	201609.0
7383850.0						DRIBBLE	201609.0
7383890.0				DRIVE		DRIBBLE	201609.0
7383930.0				DRIVE		DRIBBLE	201609.0
7383970.0				DRIVE		DRIBBLE	201609.0
7384010.0				DRIVE		DRIBBLE	201609.0
7384050.0				DRIVE		DRIBBLE	201609.0
7384090.0				DRIVE		DRIBBLE	201609.0
7384130.0				DRIVE		DRIBBLE	201609.0
7384170.0				DRIVE		DRIBBLE	201609.0
7384209.0				DRIVE		DRIBBLE	201609.0
7384250.0				DRIVE		DRIBBLE	201609.0
7384290.0				DRIVE		DRIBBLE	201609.0
7384330.0				DRIVE		DRIBBLE	201609.0
7384370.0				DRIVE		DRIBBLE	201609.0
7384410.0				DRIVE		DRIBBLE	201609.0
7384450.0				DRIVE		DRIBBLE	201609.0
7384490.0				DRIVE		DRIBBLE	201609.0
7384530.0				DRIVE		DRIBBLE	201609.0
7384570.0				DRIVE		DRIBBLE	201609.0
7384610.0				DRIVE		DRIBBLE	201609.0
7384650.0				DRIVE		DRIBBLE	201609.0
7384690.0				DRIVE		DRIBBLE	201609.0
7384730.0				DRIVE		DRIBBLE	201609.0
7384769.0				DRIVE		DRIBBLE	201609.0
7384809.0				DRIVE		DRIBBLE	201609.0
7384850.0				DRIVE		DRIBBLE	201609.0
7384890.0				DRIVE		DRIBBLE	201609.0
7384929.0				DRIVE		DRIBBLE	201609.0
7384970.0				DRIVE		DRIBBLE	201609.0
7385010.0				DRIVE		DRIBBLE	201609.0
7385050.0				DRIVE		DRIBBLE	201609.0
7385090.0				DRIVE		DRIBBLE	201609.0
7385129.0				DRIVE		DRIBBLE	201609.0
7385170.0				DRIVE		DRIBBLE	201609.0
7385210.0				DRIVE		DRIBBLE	201609.0
7385249.0				DRIVE		DRIBBLE	201609.0
7385290.0				DRIVE		DRIBBLE	201609.0
7385330.0				DRIVE		DRIBBLE	201609.0
7385370.0				DRIVE		DRIBBLE	201609.0
7385410.0				DRIVE		DRIBBLE	201609.0
7385449.0				DRIVE		DRIBBLE	201609.0
7385490.0				DRIVE		DRIBBLE	201609.0
7385530.0						DRIBBLE	201609.0
7385570.0						DRIBBLE	201609.0
7385610.0						DRIBBLE	201609.0
7385649.0						DRIBBLE	201609.0
7385689.0						DRIBBLE	201609.0
7385730.0						DRIBBLE	201609.0
7385770.0						DRIBBLE	201609.0
7385809.0						DRIBBLE	201609.0
7385850.0						DRIBBLE	201609.0
7385889.0						DRIBBLE	201609.0
7385930.0						DRIBBLE	201609.0
7385970.0						DRIBBLE	201609.0
7386010.0						DRIBBLE	201609.0
7386050.0						DRIBBLE	201609.0
7386090.0						DRIBBLE	201609.0
7386130.0						DRIBBLE	201609.0
7386169.0						DRIBBLE	201609.0
7386210.0						DRIBBLE	201609.0
7386250.0						DRIBBLE	201609.0
7386290.0						DRIBBLE	201609.0
7386330.0						PASS	201609.0
7386369.0						PASS	201609.0
7386410.0						PASS	201609.0
7386449.0						PASS	201609.0
7386490.0						PASS	201609.0
7386530.0						PASS	201609.0
7386570.0						PASS	201609.0
7386610.0						PASS	201609.0
7386650.0						PASS	201609.0
7386690.0						PASS	201609.0
7386729.0						PASS	201609.0
7386770.0						PASS	201609.0
7386809.0						PASS	201609.0
7386849.0						PASS
7386890.0						PASS	2547.0
7386929.0						PASS	2547.0
7386970.0						PASS	2547.0
7387009.0				CUT		PASS	2547.0
7387050.0				CUT		PASS	2547.0
7387090.0				CUT		PASS	2547.0
7387130.0				CUT		PASS	2547.0
7387170.0				CUT		PASS	2547.0
7387209.0				CUT		PASS	2547.0
7387249.0				CUT		DRIBBLE	2547.0
7387290.0				CUT		DRIBBLE	2547.0
7387329.0				CUT		DRIBBLE	2547.0
7387370.0				CUT		DRIBBLE	2547.0
7387410.0				CUT		DRIBBLE	2547.0
7387449.0				CUT		DRIBBLE	2547.0
7387490.0				CUT		DRIBBLE	2547.0
7387529.0				CUT		DRIBBLE	2547.0
7387570.0				CUT		DRIBBLE	2547.0
7387609.0				CUT		DRIBBLE	2547.0
7387650.0				CUT		DRIBBLE	2547.0
7387690.0				CUT		DRIBBLE	2547.0
7387730.0				CUT		DRIBBLE	2547.0
7387770.0				CUT		DRIBBLE	2547.0
7387809.0				CUT		DRIBBLE	2547.0
7387850.0				CUT		DRIBBLE	2547.0
7387889.0		DRIVE		CUT		DRIBBLE	2547.0
7387930.0		DRIVE		CUT		DRIBBLE	2547.0
7387970.0		DRIVE		CUT		DRIBBLE	2547.0
7388009.0		DRIVE		CUT		DRIBBLE	2547.0
7388050.0		DRIVE		CUT		DRIBBLE	2547.0
7388089.0		DRIVE		CUT		DRIBBLE	2547.0
7388130.0		DRIVE		CUT		DRIBBLE	2547.0
7388169.0		DRIVE		CUT		DRIBBLE	2547.0
7388209.0		DRIVE		CUT		DRIBBLE	2547.0
7388250.0		DRIVE		CUT		DRIBBLE	2547.0
7388289.0		DRIVE		CUT		DRIBBLE	2547.0
7388330.0		DRIVE		CUT		DRIBBLE	2547.0
7388369.0		DRIVE		CUT		DRIBBLE	2547.0
7388410.0		DRIVE		CUT		DRIBBLE	2547.0
7388449.0		DRIVE		CUT		DRIBBLE	2547.0
7388490.0		DRIVE		CUT		DRIBBLE	2547.0
7388530.0		DRIVE				DRIBBLE	2547.0
7388569.0		DRIVE				DRIBBLE	2547.0
7388610.0		DRIVE				DRIBBLE	2547.0
7388649.0		DRIVE				DRIBBLE	2547.0
7388690.0		DRIVE				DRIBBLE	2547.0
7388729.0		DRIVE				DRIBBLE	2547.0
7388770.0		DRIVE				DRIBBLE	2547.0
7388809.0		DRIVE				DRIBBLE	2547.0
7388849.0		DRIVE				DRIBBLE	2547.0
7388890.0		DRIVE				DRIBBLE	2547.0
7388929.0		DRIVE				DRIBBLE	2547.0
7388970.0		DRIVE				DRIBBLE	2547.0
7389009.0		DRIVE				DRIBBLE	2547.0
7389050.0		DRIVE				DRIBBLE	2547.0
7389089.0		DRIVE				DRIBBLE	2547.0
7389130.0		DRIVE				DRIBBLE	2547.0
7389170.0		DRIVE				DRIBBLE	2547.0
7389209.0						PASS	2547.0
7389249.0						PASS	2547.0
7389290.0						PASS	2547.0
7389329.0						PASS	2547.0
7389370.0						PASS	2547.0
7389409.0						PASS	2547.0
7389450.0						PASS	2547.0
7389489.0						PASS	2547.0
7389530.0						PASS	2547.0
7389569.0						PASS	201609.0
7389609.0						PASS	201609.0
7389650.0						PASS	201609.0
7389689.0						PASS	201609.0
7389730.0						PASS	201609.0
7389769.0						PASS	201609.0
7389809.0						PASS	201609.0
7389850.0						PASS	201609.0
7389889.0						PASS	201609.0
7389930.0						PASS	201609.0
7389969.0						PASS	201609.0
7390010.0						PASS	201609.0
7390049.0						PASS	201609.0
7390090.0						PASS	201609.0
7390129.0						PASS	201609.0
7390169.0						PASS	201609.0
7390210.0						HOLD	201609.0
7390249.0						HOLD	201609.0
7390290.0						HOLD	201609.0
7390329.0						HOLD	201609.0
7390370.0						HOLD	201609.0
7390409.0						MISSED SHOT	201609.0
