# Supplementary material for: Modeling the formation of defensive gaps in basketball: Cutting on a teammate’s drive
Source: PLoS One. 2023 Feb 7;18(2):e0281467. doi: 10.1371/journal.pone.0281467 (PMC9904462; doi:10.1371/journal.pone.0281467)
Supplement: S1 File — Contains action/event labels for the 462 analyzed sequences used in the paper. With the help of the gameIDs and times (last 8 digits of the real time entries), it can be bound to the raw SportVU data available online: https://github.com/linouk23/NBA-Player-Movements/tree/master/data/2016.NBA.Raw.SportVU.Game.Logs. (ZIP) [file pone.0281467.s031.zip › 0021500161_7984041-7987842.csv]

Unnamed: 0	2419.0	201937.0	202357.0	203952.0	1626157.0	EVENT	BALL_HANDLER
7984041.0						DRIBBLE	201937.0
7984082.0						DRIBBLE	201937.0
7984121.0						DRIBBLE	201937.0
7984161.0						DRIBBLE	201937.0
7984201.0						DRIBBLE	201937.0
7984241.0						DRIBBLE	201937.0
7984281.0						DRIBBLE	201937.0
7984321.0						DRIBBLE	201937.0
7984361.0						DRIBBLE	201937.0
7984401.0						DRIBBLE	201937.0
7984441.0						DRIBBLE	201937.0
7984482.0						DRIBBLE	201937.0
7984521.0						DRIBBLE	201937.0
7984561.0						DRIBBLE	201937.0
7984601.0						DRIBBLE	201937.0
7984642.0						DRIBBLE	201937.0
7984681.0						DRIBBLE	201937.0
7984721.0						DRIBBLE	201937.0
7984761.0						DRIBBLE	201937.0
7984801.0						DRIBBLE	201937.0
7984841.0						DRIBBLE	201937.0
7984881.0						DRIBBLE	201937.0
7984922.0						DRIBBLE	201937.0
7984962.0						DRIBBLE	201937.0
7985002.0						DRIBBLE	201937.0
7985042.0						DRIBBLE	201937.0
7985082.0						DRIBBLE	201937.0
7985122.0						DRIBBLE	201937.0
7985162.0						DRIBBLE	201937.0
7985202.0						DRIBBLE	201937.0
7985242.0						DRIBBLE	201937.0
7985282.0						DRIBBLE	201937.0
7985322.0						DRIBBLE	201937.0
7985362.0						DRIBBLE	201937.0
7985402.0						DRIBBLE	201937.0
7985442.0						DRIBBLE	201937.0
7985482.0						DRIBBLE	201937.0
7985522.0						DRIBBLE	201937.0
7985562.0						DRIBBLE	201937.0
7985602.0						DRIBBLE	201937.0
7985642.0						DRIBBLE	201937.0
7985682.0						DRIBBLE	201937.0
7985722.0						DRIBBLE	201937.0
7985762.0						DRIBBLE	201937.0
7985802.0		DRIVE				DRIBBLE	201937.0
7985842.0		DRIVE				DRIBBLE	201937.0
7985882.0		DRIVE				DRIBBLE	201937.0
7985922.0		DRIVE				DRIBBLE	201937.0
7985962.0		DRIVE				DRIBBLE	201937.0
7986002.0		DRIVE				DRIBBLE	201937.0
7986042.0		DRIVE				DRIBBLE	201937.0
7986082.0		DRIVE				DRIBBLE	201937.0
7986122.0		DRIVE				DRIBBLE	201937.0
7986162.0		DRIVE				DRIBBLE	201937.0
7986202.0		DRIVE				DRIBBLE	201937.0
7986242.0		DRIVE				DRIBBLE	201937.0
7986282.0		DRIVE				DRIBBLE	201937.0
7986322.0		DRIVE				DRIBBLE	201937.0
7986362.0		DRIVE		CUT		DRIBBLE	201937.0
7986402.0		DRIVE		CUT		DRIBBLE	201937.0
7986442.0		DRIVE		CUT		DRIBBLE	201937.0
7986482.0		DRIVE		CUT		DRIBBLE	201937.0
7986522.0		DRIVE		CUT		DRIBBLE	201937.0
7986562.0		DRIVE		CUT		DRIBBLE	201937.0
7986602.0		DRIVE		CUT		DRIBBLE	201937.0
7986642.0		DRIVE		CUT		DRIBBLE	201937.0
7986682.0		DRIVE		CUT		DRIBBLE	201937.0
7986722.0		DRIVE		CUT		DRIBBLE	201937.0
7986762.0		DRIVE		CUT		DRIBBLE	201937.0
7986802.0		DRIVE		CUT		DRIBBLE	201937.0
7986842.0		DRIVE		CUT		DRIBBLE	201937.0
7986882.0		DRIVE		CUT		DRIBBLE	201937.0
7986922.0		DRIVE		CUT		DRIBBLE	201937.0
7986962.0		DRIVE		CUT		DRIBBLE	201937.0
7987002.0		DRIVE		CUT		DRIBBLE	201937.0
7987042.0		DRIVE		CUT		DRIBBLE	201937.0
7987082.0				CUT		PASS	201937.0
7987122.0				CUT		PASS	201937.0
7987162.0				CUT		PASS	201937.0
7987202.0				CUT		PASS	201937.0
7987242.0				CUT		PASS	201937.0
7987282.0				CUT		PASS	201937.0
7987322.0				CUT		PASS	201937.0
7987362.0				CUT		PASS	201937.0
7987402.0				CUT		PASS	201937.0
7987442.0				CUT		PASS	201937.0
7987482.0				CUT		PASS	201937.0
7987523.0				CUT		PASS	203952.0
7987562.0				CUT		PASS	203952.0
7987602.0				CUT		PASS	203952.0
7987642.0				CUT		PASS	203952.0
7987682.0				CUT		PASS	203952.0
7987722.0				CUT		PASS	203952.0
7987762.0				CUT		PASS	203952.0
7987802.0				CUT		HOLD	203952.0
7987842.0				CUT		MISSED SHOT	203952.0
