# Supplementary material for: Modeling the formation of defensive gaps in basketball: Cutting on a teammate’s drive
Source: PLoS One. 2023 Feb 7;18(2):e0281467. doi: 10.1371/journal.pone.0281467 (PMC9904462; doi:10.1371/journal.pone.0281467)
Supplement: S1 File — Contains action/event labels for the 462 analyzed sequences used in the paper. With the help of the gameIDs and times (last 8 digits of the real time entries), it can be bound to the raw SportVU data available online: https://github.com/linouk23/NBA-Player-Movements/tree/master/data/2016.NBA.Raw.SportVU.Game.Logs. (ZIP) [file pone.0281467.s031.zip › 0021500162_8283553-8294033.csv]

Unnamed: 0	201150.0	201587.0	202689.0	203087.0	1626163.0	EVENT	BALL_HANDLER
8283553.0						DRIBBLE	202689.0
8283593.0						DRIBBLE	202689.0
8283633.0						DRIBBLE	202689.0
8283674.0						DRIBBLE	202689.0
8283714.0						DRIBBLE	202689.0
8283754.0						DRIBBLE	202689.0
8283793.0						DRIBBLE	202689.0
8283833.0						DRIBBLE	202689.0
8283873.0						DRIBBLE	202689.0
8283913.0						DRIBBLE	202689.0
8283953.0						DRIBBLE	202689.0
8283993.0						DRIBBLE	202689.0
8284033.0						DRIBBLE	202689.0
8284074.0						PASS	202689.0
8284113.0						PASS	202689.0
8284154.0						PASS	202689.0
8284194.0						PASS	202689.0
8284233.0						PASS	202689.0
8284274.0						PASS	202689.0
8284314.0						PASS	202689.0
8284353.0						PASS	202689.0
8284393.0						PASS	202689.0
8284433.0						PASS	202689.0
8284473.0						PASS	202689.0
8284514.0						PASS	202689.0
8284554.0						PASS	202689.0
8284593.0						PASS	202689.0
8284633.0						PASS
8284673.0						PASS	1626163.0
8284713.0						PASS	1626163.0
8284753.0						PASS	1626163.0
8284793.0						PASS	1626163.0
8284833.0						PASS	1626163.0
8284873.0						PASS	1626163.0
8284913.0						PASS	1626163.0
8284953.0						PASS	1626163.0
8284993.0						PASS	1626163.0
8285033.0						PASS	1626163.0
8285073.0						DRIBBLE	1626163.0
8285114.0						DRIBBLE	1626163.0
8285154.0						DRIBBLE	1626163.0
8285193.0						DRIBBLE	1626163.0
8285233.0						DRIBBLE	1626163.0
8285273.0						DRIBBLE	1626163.0
8285314.0						DRIBBLE	1626163.0
8285353.0						DRIBBLE	1626163.0
8285393.0						DRIBBLE	1626163.0
8285433.0						DRIBBLE	1626163.0
8285473.0						DRIBBLE	1626163.0
8285513.0						DRIBBLE	1626163.0
8285553.0						DRIBBLE	1626163.0
8285594.0						DRIBBLE	1626163.0
8285633.0						DRIBBLE	1626163.0
8285674.0						DRIBBLE	1626163.0
8285713.0						DRIBBLE	1626163.0
8285753.0						DRIBBLE	1626163.0
8285793.0						DRIBBLE	1626163.0
8285833.0						DRIBBLE	1626163.0
8285873.0						DRIBBLE	1626163.0
8285913.0						DRIBBLE	1626163.0
8285953.0						DRIBBLE	1626163.0
8285993.0						DRIBBLE	1626163.0
8286033.0						DRIBBLE	1626163.0
8286073.0						DRIBBLE	1626163.0
8286114.0						DRIBBLE	1626163.0
8286154.0						DRIBBLE	1626163.0
8286193.0						DRIBBLE	1626163.0
8286233.0						DRIBBLE	1626163.0
8286273.0						DRIBBLE	1626163.0
8286314.0						DRIBBLE	1626163.0
8286353.0						DRIBBLE	1626163.0
8286393.0						DRIBBLE	1626163.0
8286433.0						DRIBBLE	1626163.0
8286473.0						DRIBBLE	1626163.0
8286513.0						DRIBBLE	1626163.0
8286553.0						DRIBBLE	1626163.0
8286593.0						DRIBBLE	1626163.0
8286633.0						DRIBBLE	1626163.0
8286673.0						DRIBBLE	1626163.0
8286713.0						DRIBBLE	1626163.0
8286753.0						DRIBBLE	1626163.0
8286793.0						DRIBBLE	1626163.0
8286833.0						DRIBBLE	1626163.0
8286873.0						DRIBBLE	1626163.0
8286913.0						DRIBBLE	1626163.0
8286953.0						DRIBBLE	1626163.0
8286993.0						DRIBBLE	1626163.0
8287033.0						PASS	1626163.0
8287073.0						PASS	1626163.0
8287113.0						PASS	1626163.0
8287153.0						PASS	1626163.0
8287193.0						PASS	1626163.0
8287233.0						PASS	1626163.0
8287273.0						PASS	1626163.0
8287313.0						PASS	1626163.0
8287354.0						PASS	201587.0
8287393.0						PASS	201587.0
8287434.0						PASS	201587.0
8287473.0						PASS	201587.0
8287513.0						PASS	201587.0
8287553.0						PASS	201587.0
8287593.0						PASS	201587.0
8287633.0						PASS	201587.0
8287673.0						PASS	201587.0
8287713.0						PASS	201587.0
8287754.0						PASS	201587.0
8287794.0						PASS	201587.0
8287833.0						PASS	201587.0
8287873.0						PASS	201587.0
8287913.0						PASS	201587.0
8287953.0						PASS	201587.0
8287994.0						DRIBBLE	201587.0
8288034.0						DRIBBLE	201587.0
8288073.0						DRIBBLE	201587.0
8288113.0						DRIBBLE	201587.0
8288153.0						DRIBBLE	201587.0
8288193.0						DRIBBLE	201587.0
8288233.0						DRIBBLE	201587.0
8288273.0						DRIBBLE	201587.0
8288313.0						DRIBBLE	201587.0
8288354.0						DRIBBLE	201587.0
8288393.0						DRIBBLE	201587.0
8288433.0						DRIBBLE	201587.0
8288473.0						DRIBBLE	201587.0
8288513.0						DRIBBLE	201587.0
8288553.0						DRIBBLE	201587.0
8288593.0						DRIBBLE	201587.0
8288633.0						DRIBBLE	201587.0
8288673.0						DRIBBLE	201587.0
8288713.0						DRIBBLE	201587.0
8288753.0						DRIBBLE	201587.0
8288793.0						DRIBBLE	201587.0
8288833.0						DRIBBLE	201587.0
8288873.0						DRIBBLE	201587.0
8288913.0						DRIBBLE	201587.0
8288953.0						DRIBBLE	201587.0
8288993.0						DRIBBLE	201587.0
8289033.0						DRIBBLE	201587.0
8289073.0						DRIBBLE	201587.0
8289113.0						DRIBBLE	201587.0
8289153.0						DRIBBLE	201587.0
8289193.0						DRIBBLE	201587.0
8289233.0						DRIBBLE	201587.0
8289274.0						DRIBBLE	201587.0
8289313.0						DRIBBLE	201587.0
8289353.0						DRIBBLE	201587.0
8289393.0						DRIBBLE	201587.0
8289433.0						DRIBBLE	201587.0
8289473.0						DRIBBLE	201587.0
8289513.0						DRIBBLE	201587.0
8289553.0						DRIBBLE	201587.0
8289593.0						DRIBBLE	201587.0
8289633.0						DRIBBLE	201587.0
8289673.0						DRIBBLE	201587.0
8289714.0						DRIBBLE	201587.0
8289753.0						DRIBBLE	201587.0
8289793.0						DRIBBLE	201587.0
8289833.0						DRIBBLE	201587.0
8289873.0						DRIBBLE	201587.0
8289913.0						DRIBBLE	201587.0
8289953.0						DRIBBLE	201587.0
8289994.0						DRIBBLE	201587.0
8290033.0						DRIBBLE	201587.0
8290073.0						DRIBBLE	201587.0
8290113.0						DRIBBLE	201587.0
8290153.0						DRIBBLE	201587.0
8290193.0						DRIBBLE	201587.0
8290233.0						DRIBBLE	201587.0
8290273.0						DRIBBLE	201587.0
8290313.0						DRIBBLE	201587.0
8290353.0						DRIBBLE	201587.0
8290393.0						DRIBBLE	201587.0
8290433.0						DRIBBLE	201587.0
8290473.0						DRIBBLE	201587.0
8290513.0						DRIBBLE	201587.0
8290553.0						DRIBBLE	201587.0
8290593.0						DRIBBLE	201587.0
8290633.0						DRIBBLE	201587.0
8290673.0						DRIBBLE	201587.0
8290713.0						DRIBBLE	201587.0
8290753.0						DRIBBLE	201587.0
8290793.0						DRIBBLE	201587.0
8290833.0						DRIBBLE	201587.0
8290873.0						DRIBBLE	201587.0
8290913.0						DRIBBLE	201587.0
8290953.0						DRIBBLE	201587.0
8290993.0						DRIBBLE	201587.0
8291033.0						DRIBBLE	201587.0
8291073.0						DRIBBLE	201587.0
8291113.0						DRIBBLE	201587.0
8291153.0						DRIBBLE	201587.0
8291193.0						DRIBBLE	201587.0
8291233.0						DRIBBLE	201587.0
8291273.0						DRIBBLE	201587.0
8291313.0						DRIBBLE	201587.0
8291353.0						DRIBBLE	201587.0
8291393.0						DRIBBLE	201587.0
8291433.0						DRIBBLE	201587.0
8291473.0						DRIBBLE	201587.0
8291514.0						DRIBBLE	201587.0
8291553.0						DRIBBLE	201587.0
8291593.0						DRIBBLE	201587.0
8291634.0						DRIBBLE	201587.0
8291673.0						DRIBBLE	201587.0
8291713.0						DRIBBLE	201587.0
8291753.0						DRIBBLE	201587.0
8291794.0						DRIBBLE	201587.0
8291833.0						DRIBBLE	201587.0
8291873.0						DRIBBLE	201587.0
8291913.0						DRIBBLE	201587.0
8291953.0						DRIBBLE	201587.0
8291993.0						DRIBBLE	201587.0
8292033.0						DRIBBLE	201587.0
8292073.0			CUT			DRIBBLE	201587.0
8292113.0			CUT			DRIBBLE	201587.0
8292153.0			CUT			DRIBBLE	201587.0
8292193.0		DRIVE	CUT			DRIBBLE	201587.0
8292233.0		DRIVE	CUT			DRIBBLE	201587.0
8292273.0		DRIVE	CUT			DRIBBLE	201587.0
8292314.0		DRIVE	CUT			DRIBBLE	201587.0
8292353.0		DRIVE	CUT			DRIBBLE	201587.0
8292393.0		DRIVE	CUT			DRIBBLE	201587.0
8292433.0		DRIVE	CUT			DRIBBLE	201587.0
8292473.0		DRIVE	CUT			DRIBBLE	201587.0
8292513.0		DRIVE	CUT			DRIBBLE	201587.0
8292553.0		DRIVE	CUT			DRIBBLE	201587.0
8292593.0		DRIVE	CUT			DRIBBLE	201587.0
8292633.0		DRIVE	CUT			DRIBBLE	201587.0
8292673.0		DRIVE	CUT			DRIBBLE	201587.0
8292713.0		DRIVE	CUT			DRIBBLE	201587.0
8292753.0		DRIVE	CUT			DRIBBLE	201587.0
8292793.0		DRIVE	CUT			DRIBBLE	201587.0
8292833.0		DRIVE	CUT			DRIBBLE	201587.0
8292873.0		DRIVE	CUT			DRIBBLE	201587.0
8292913.0		DRIVE	CUT			DRIBBLE	201587.0
8292953.0		DRIVE	CUT			DRIBBLE	201587.0
8292993.0		DRIVE	CUT			DRIBBLE	201587.0
8293033.0		DRIVE	CUT			DRIBBLE	201587.0
8293073.0		DRIVE	CUT			DRIBBLE	201587.0
8293113.0		DRIVE	CUT			DRIBBLE	201587.0
8293154.0		DRIVE	CUT			DRIBBLE	201587.0
8293193.0		DRIVE	CUT			DRIBBLE	201587.0
8293233.0		DRIVE	CUT			DRIBBLE	201587.0
8293273.0		DRIVE	CUT			DRIBBLE	201587.0
8293313.0		DRIVE	CUT			DRIBBLE	201587.0
8293353.0		DRIVE	CUT			DRIBBLE	201587.0
8293394.0		DRIVE	CUT			DRIBBLE	201587.0
8293433.0		DRIVE	CUT			DRIBBLE	201587.0
8293473.0		DRIVE	CUT			DRIBBLE	201587.0
8293513.0		DRIVE	CUT			DRIBBLE	201587.0
8293553.0		DRIVE	CUT			DRIBBLE	201587.0
8293594.0		DRIVE	CUT			DRIBBLE	201587.0
8293633.0		DRIVE	CUT			DRIBBLE	201587.0
8293673.0		DRIVE	CUT			DRIBBLE	201587.0
8293713.0		DRIVE	CUT			DRIBBLE	201587.0
8293753.0						DRIBBLE PASS	201587.0
8293793.0						DRIBBLE PASS	201587.0
8293833.0						DRIBBLE PASS	201587.0
8293873.0						DRIBBLE PASS	201587.0
8293913.0						DRIBBLE PASS
8293953.0						DRIBBLE PASS	202689.0
8293993.0						DRIBBLE PASS	202689.0
8294033.0						KICK VIOLATION	202689.0
