# Supplementary material for: Modeling the formation of defensive gaps in basketball: Cutting on a teammate’s drive
Source: PLoS One. 2023 Feb 7;18(2):e0281467. doi: 10.1371/journal.pone.0281467 (PMC9904462; doi:10.1371/journal.pone.0281467)
Supplement: S1 File — Contains action/event labels for the 462 analyzed sequences used in the paper. With the help of the gameIDs and times (last 8 digits of the real time entries), it can be bound to the raw SportVU data available online: https://github.com/linouk23/NBA-Player-Movements/tree/master/data/2016.NBA.Raw.SportVU.Game.Logs. (ZIP) [file pone.0281467.s031.zip › 0021500163_14621609-14638287.csv]

Unnamed: 0	2749.0	200751.0	203115.0	203123.0	203914.0	EVENT	BALL_HANDLER
14621609.0						DRIBBLE	2749.0
14621649.0						DRIBBLE	2749.0
14621688.0						DRIBBLE	2749.0
14621729.0						DRIBBLE	2749.0
14621768.0						DRIBBLE	2749.0
14621809.0						DRIBBLE	2749.0
14621848.0						DRIBBLE	2749.0
14621889.0						DRIBBLE	2749.0
14621929.0						DRIBBLE	2749.0
14621968.0						DRIBBLE	2749.0
14622009.0						DRIBBLE	2749.0
14622048.0						DRIBBLE	2749.0
14622089.0						DRIBBLE	2749.0
14622128.0						DRIBBLE	2749.0
14622169.0						DRIBBLE	2749.0
14622209.0						DRIBBLE	2749.0
14622248.0						DRIBBLE	2749.0
14622289.0						DRIBBLE	2749.0
14622328.0						DRIBBLE	2749.0
14622369.0						DRIBBLE	2749.0
14622409.0						DRIBBLE	2749.0
14622449.0						DRIBBLE	2749.0
14622489.0						DRIBBLE	2749.0
14622528.0						DRIBBLE	2749.0
14622569.0						DRIBBLE	2749.0
14622608.0						DRIBBLE	2749.0
14622649.0						DRIBBLE	2749.0
14622688.0						DRIBBLE	2749.0
14622729.0						DRIBBLE	2749.0
14622769.0						DRIBBLE	2749.0
14622808.0						DRIBBLE	2749.0
14622849.0						DRIBBLE	2749.0
14622888.0						DRIBBLE	2749.0
14622928.0						DRIBBLE	2749.0
14622968.0						DRIBBLE	2749.0
14623008.0						DRIBBLE	2749.0
14623049.0						DRIBBLE	2749.0
14623088.0						DRIBBLE	2749.0
14623128.0						DRIBBLE	2749.0
14623169.0						DRIBBLE	2749.0
14623208.0						DRIBBLE	2749.0
14623248.0						DRIBBLE	2749.0
14623289.0						DRIBBLE	2749.0
14623328.0						DRIBBLE	2749.0
14623369.0						DRIBBLE	2749.0
14623409.0						DRIBBLE	2749.0
14623448.0						DRIBBLE	2749.0
14623489.0						DRIBBLE	2749.0
14623528.0						DRIBBLE	2749.0
14623569.0						DRIBBLE	2749.0
14623608.0						DRIBBLE	2749.0
14623648.0						DRIBBLE	2749.0
14623689.0						DRIBBLE	2749.0
14623728.0						DRIBBLE	2749.0
14623769.0						DRIBBLE	2749.0
14623808.0						DRIBBLE	2749.0
14623849.0						DRIBBLE	2749.0
14623889.0						DRIBBLE	2749.0
14623928.0						DRIBBLE	2749.0
14623969.0						DRIBBLE	2749.0
14624008.0						DRIBBLE	2749.0
14624049.0						DRIBBLE	2749.0
14624088.0						DRIBBLE	2749.0
14624129.0						DRIBBLE	2749.0
14624168.0						DRIBBLE	2749.0
14624208.0						DRIBBLE	2749.0
14624248.0						DRIBBLE	2749.0
14624288.0						DRIBBLE	2749.0
14624329.0						DRIBBLE	2749.0
14624368.0						DRIBBLE	2749.0
14624409.0						DRIBBLE	2749.0
14624448.0						DRIBBLE	2749.0
14624488.0						DRIBBLE	2749.0
14624529.0						DRIBBLE	2749.0
14624568.0						DRIBBLE	2749.0
14624609.0						DRIBBLE	2749.0
14624648.0						DRIBBLE	2749.0
14624688.0						DRIBBLE	2749.0
14624728.0						DRIBBLE	2749.0
14624768.0						DRIBBLE	2749.0
14624809.0						DRIBBLE	2749.0
14624848.0						DRIBBLE	2749.0
14624889.0						DRIBBLE	2749.0
14624928.0						DRIBBLE	2749.0
14624968.0						DRIBBLE	2749.0
14625009.0						DRIBBLE	2749.0
14625048.0						DRIBBLE	2749.0
14625089.0						DRIBBLE	2749.0
14625128.0						DRIBBLE	2749.0
14625168.0						DRIBBLE	2749.0
14625208.0						DRIBBLE	2749.0
14625248.0						DRIBBLE	2749.0
14625289.0						DRIBBLE	2749.0
14625328.0						DRIBBLE	2749.0
14625369.0						DRIBBLE	2749.0
14625408.0						DRIBBLE	2749.0
14625448.0						DRIBBLE	2749.0
14625488.0						DRIBBLE	2749.0
14625528.0						DRIBBLE	2749.0
14625569.0						DRIBBLE	2749.0
14625608.0						DRIBBLE	2749.0
14625648.0						DRIBBLE	2749.0
14625689.0						DRIBBLE	2749.0
14625728.0						DRIBBLE	2749.0
14625769.0						DRIBBLE	2749.0
14625808.0						DRIBBLE	2749.0
14625848.0						DRIBBLE	2749.0
14625888.0						DRIBBLE	2749.0
14625928.0						DRIBBLE	2749.0
14625968.0						DRIBBLE	2749.0
14626008.0						DRIBBLE	2749.0
14626049.0						DRIBBLE	2749.0
14626088.0						DRIBBLE	2749.0
14626128.0						DRIBBLE	2749.0
14626168.0						DRIBBLE	2749.0
14626208.0						DRIBBLE	2749.0
14626249.0						DRIBBLE	2749.0
14626288.0						DRIBBLE	2749.0
14626329.0						DRIBBLE	2749.0
14626368.0						DRIBBLE	2749.0
14626408.0						DRIBBLE	2749.0
14626448.0						DRIBBLE	2749.0
14626488.0						DRIBBLE	2749.0
14626528.0						DRIBBLE	2749.0
14626568.0						DRIBBLE	2749.0
14626608.0						DRIBBLE	2749.0
14626648.0						DRIBBLE	2749.0
14626688.0						DRIBBLE	2749.0
14626728.0						DRIBBLE	2749.0
14626768.0						DRIBBLE	2749.0
14626808.0						DRIBBLE	2749.0
14626848.0						DRIBBLE	2749.0
14626888.0						DRIBBLE	2749.0
14626928.0						DRIBBLE	2749.0
14626968.0						DRIBBLE	2749.0
14627009.0						DRIBBLE	2749.0
14627048.0						DRIBBLE	2749.0
14627088.0						DRIBBLE	2749.0
14627128.0						DRIBBLE	2749.0
14627168.0						DRIBBLE	2749.0
14627209.0						DRIBBLE	2749.0
14627248.0						DRIBBLE	2749.0
14627288.0						DRIBBLE	2749.0
14627328.0						DRIBBLE	2749.0
14627368.0						DRIBBLE	2749.0
14627408.0						DRIBBLE	2749.0
14627448.0						DRIBBLE	2749.0
14627488.0						DRIBBLE	2749.0
14627528.0						DRIBBLE	2749.0
14627568.0						DRIBBLE	2749.0
14627609.0						DRIBBLE	2749.0
14627648.0						DRIBBLE	2749.0
14627688.0						DRIBBLE	2749.0
14627728.0						DRIBBLE	2749.0
14627768.0						DRIBBLE	2749.0
14627808.0						DRIBBLE	2749.0
14627848.0						DRIBBLE	2749.0
14627888.0						DRIBBLE	2749.0
14627928.0						DRIBBLE	2749.0
14627968.0						DRIBBLE	2749.0
14628008.0						DRIBBLE	2749.0
14628048.0						DRIBBLE	2749.0
14628088.0						DRIBBLE	2749.0
14628128.0						DRIBBLE	2749.0
14628168.0						DRIBBLE	2749.0
14628208.0						DRIBBLE	2749.0
14628248.0						DRIBBLE	2749.0
14628288.0						DRIBBLE	2749.0
14628328.0						DRIBBLE	2749.0
14628368.0						DRIBBLE	2749.0
14628408.0						DRIBBLE	2749.0
14628448.0						DRIBBLE	2749.0
14628488.0						DRIBBLE	2749.0
14628528.0						DRIBBLE	2749.0
14628568.0						DRIBBLE	2749.0
14628608.0						DRIBBLE	2749.0
14628648.0						DRIBBLE	2749.0
14628688.0						DRIBBLE	2749.0
14628728.0						DRIBBLE	2749.0
14628768.0						DRIBBLE	2749.0
14628808.0						DRIBBLE	2749.0
14628848.0						DRIBBLE	2749.0
14628888.0						DRIBBLE	2749.0
14628928.0						DRIBBLE	2749.0
14628968.0						DRIBBLE	2749.0
14629008.0						DRIBBLE	2749.0
14629048.0						DRIBBLE	2749.0
14629088.0						DRIBBLE	2749.0
14629128.0						DRIBBLE	2749.0
14629168.0						DRIBBLE	2749.0
14629208.0						DRIBBLE	2749.0
14629248.0						DRIBBLE	2749.0
14629288.0						DRIBBLE	2749.0
14629328.0						DRIBBLE	2749.0
14629368.0						DRIBBLE	2749.0
14629408.0						DRIBBLE	2749.0
14629448.0						DRIBBLE	2749.0
14629488.0						DRIBBLE	2749.0
14629528.0						DRIBBLE	2749.0
14629568.0						DRIBBLE	2749.0
14629608.0						DRIBBLE	2749.0
14629648.0						DRIBBLE	2749.0
14629688.0						DRIBBLE	2749.0
14629728.0						DRIBBLE	2749.0
14629768.0						DRIBBLE	2749.0
14629808.0						DRIBBLE	2749.0
14629848.0						DRIBBLE	2749.0
14629888.0						DRIBBLE	2749.0
14629928.0						DRIBBLE	2749.0
14629968.0						DRIBBLE	2749.0
14630008.0						DRIBBLE	2749.0
14630048.0						DRIBBLE	2749.0
14630088.0						DRIBBLE	2749.0
14630128.0						DRIBBLE	2749.0
14630168.0						DRIBBLE	2749.0
14630207.0						DRIBBLE	2749.0
14630248.0						DRIBBLE	2749.0
14630288.0						DRIBBLE	2749.0
14630328.0						DRIBBLE	2749.0
14630368.0						DRIBBLE	2749.0
14630408.0						DRIBBLE	2749.0
14630448.0						DRIBBLE	2749.0
14630488.0						DRIBBLE	2749.0
14630528.0						DRIBBLE	2749.0
14630568.0						DRIBBLE	2749.0
14630608.0						DRIBBLE	2749.0
14630648.0						DRIBBLE	2749.0
14630687.0						DRIBBLE	2749.0
14630728.0						DRIBBLE	2749.0
14630768.0						DRIBBLE	2749.0
14630807.0						DRIBBLE	2749.0
14630848.0						DRIBBLE	2749.0
14630888.0						DRIBBLE	2749.0
14630928.0						DRIBBLE	2749.0
14630968.0						DRIBBLE	2749.0
14631008.0						DRIBBLE	2749.0
14631048.0						DRIBBLE	2749.0
14631087.0						DRIBBLE	2749.0
14631128.0						DRIBBLE	2749.0
14631168.0						DRIBBLE	2749.0
14631208.0						DRIBBLE	2749.0
14631248.0						DRIBBLE	2749.0
14631287.0						DRIBBLE	2749.0
14631328.0						DRIBBLE	2749.0
14631368.0						DRIBBLE	2749.0
14631408.0						DRIBBLE	2749.0
14631448.0						DRIBBLE	2749.0
14631488.0						DRIBBLE	2749.0
14631528.0						DRIBBLE	2749.0
14631567.0						DRIBBLE	2749.0
14631608.0						DRIBBLE	2749.0
14631648.0						DRIBBLE	2749.0
14631688.0						DRIBBLE	2749.0
14631728.0						DRIBBLE	2749.0
14631767.0						DRIBBLE	2749.0
14631808.0						DRIBBLE	2749.0
14631847.0						DRIBBLE	2749.0
14631887.0						DRIBBLE	2749.0
14631927.0						DRIBBLE	2749.0
14631968.0						DRIBBLE	2749.0
14632007.0						DRIBBLE	2749.0
14632048.0						DRIBBLE	2749.0
14632088.0						DRIBBLE	2749.0
14632127.0						DRIBBLE	2749.0
14632167.0						DRIBBLE	2749.0
14632208.0						DRIBBLE	2749.0
14632248.0						DRIBBLE	2749.0
14632288.0						DRIBBLE	2749.0
14632328.0						DRIBBLE	2749.0
14632367.0						DRIBBLE	2749.0
14632408.0						DRIBBLE	2749.0
14632448.0						DRIBBLE	2749.0
14632487.0						DRIBBLE	2749.0
14632528.0						DRIBBLE	2749.0
14632567.0						DRIBBLE	2749.0
14632607.0						DRIBBLE	2749.0
14632648.0						DRIBBLE	2749.0
14632687.0						DRIBBLE	2749.0
14632727.0						DRIBBLE	2749.0
14632768.0						DRIBBLE	2749.0
14632808.0						DRIBBLE	2749.0
14632847.0						DRIBBLE	2749.0
14632888.0						DRIBBLE	2749.0
14632928.0						DRIBBLE	2749.0
14632967.0						DRIBBLE	2749.0
14633008.0						DRIBBLE	2749.0
14633047.0						DRIBBLE	2749.0
14633088.0						DRIBBLE	2749.0
14633128.0						DRIBBLE	2749.0
14633168.0						DRIBBLE	2749.0
14633208.0						DRIBBLE	2749.0
14633247.0						DRIBBLE	2749.0
14633288.0						DRIBBLE	2749.0
14633327.0						DRIBBLE	2749.0
14633368.0						DRIBBLE	2749.0
14633408.0						DRIBBLE	2749.0
14633447.0						DRIBBLE	2749.0
14633488.0						DRIBBLE	2749.0
14633527.0						DRIBBLE	2749.0
14633567.0						DRIBBLE	2749.0
14633608.0						DRIBBLE	2749.0
14633647.0						DRIBBLE	2749.0
14633687.0						DRIBBLE	2749.0
14633728.0						DRIBBLE	2749.0
14633767.0						DRIBBLE	2749.0
14633808.0						DRIBBLE	2749.0
14633847.0						DRIBBLE	2749.0
14633888.0						DRIBBLE	2749.0
14633927.0						DRIBBLE	2749.0
14633967.0						DRIBBLE	2749.0
14634008.0						DRIBBLE	2749.0
14634047.0						DRIBBLE	2749.0
14634087.0						DRIBBLE	2749.0
14634128.0						DRIBBLE	2749.0
14634167.0						DRIBBLE	2749.0
14634208.0						DRIBBLE	2749.0
14634247.0						DRIBBLE	2749.0
14634288.0						DRIBBLE	2749.0
14634327.0						DRIBBLE	2749.0
14634368.0						DRIBBLE	2749.0
14634407.0						DRIBBLE	2749.0
14634447.0						DRIBBLE	2749.0
14634487.0						DRIBBLE	2749.0
14634527.0						DRIBBLE	2749.0
14634568.0						DRIBBLE	2749.0
14634607.0						DRIBBLE	2749.0
14634648.0						DRIBBLE	2749.0
14634687.0						DRIBBLE	2749.0
14634728.0						DRIBBLE	2749.0
14634767.0						DRIBBLE	2749.0
14634807.0						DRIBBLE	2749.0
14634848.0						DRIBBLE	2749.0
14634887.0						DRIBBLE	2749.0
14634928.0						DRIBBLE	2749.0
14634967.0	DRIVE					DRIBBLE	2749.0
14635008.0	DRIVE					DRIBBLE	2749.0
14635047.0	DRIVE					DRIBBLE	2749.0
14635087.0	DRIVE					DRIBBLE	2749.0
14635128.0	DRIVE					DRIBBLE	2749.0
14635167.0	DRIVE					DRIBBLE	2749.0
14635207.0	DRIVE					DRIBBLE	2749.0
14635248.0	DRIVE					DRIBBLE	2749.0
14635287.0	DRIVE					DRIBBLE	2749.0
14635328.0	DRIVE					DRIBBLE	2749.0
14635367.0	DRIVE					DRIBBLE	2749.0
14635407.0	DRIVE					DRIBBLE	2749.0
14635448.0	DRIVE					DRIBBLE	2749.0
14635487.0	DRIVE					DRIBBLE	2749.0
14635527.0	DRIVE					DRIBBLE	2749.0
14635567.0	DRIVE					DRIBBLE	2749.0
14635608.0	DRIVE					DRIBBLE	2749.0
14635647.0	DRIVE					DRIBBLE	2749.0
14635687.0	DRIVE					DRIBBLE	2749.0
14635727.0	DRIVE					DRIBBLE	2749.0
14635767.0	DRIVE					DRIBBLE	2749.0
14635808.0	DRIVE					DRIBBLE	2749.0
14635847.0	DRIVE					DRIBBLE	2749.0
14635887.0	DRIVE					DRIBBLE	2749.0
14635928.0	DRIVE					DRIBBLE	2749.0
14635967.0	DRIVE					DRIBBLE	2749.0
14636008.0	DRIVE					DRIBBLE	2749.0
14636047.0	DRIVE					DRIBBLE	2749.0
14636088.0	DRIVE					DRIBBLE	2749.0
14636127.0	DRIVE					DRIBBLE	2749.0
14636167.0	DRIVE					DRIBBLE	2749.0
14636208.0	DRIVE					DRIBBLE	2749.0
14636247.0	DRIVE					DRIBBLE	2749.0
14636287.0	DRIVE					DRIBBLE	2749.0
14636327.0	DRIVE					DRIBBLE	2749.0
14636367.0	DRIVE					DRIBBLE	2749.0
14636408.0	DRIVE					DRIBBLE	2749.0
14636447.0	DRIVE		CUT			DRIBBLE	2749.0
14636487.0	DRIVE		CUT			DRIBBLE	2749.0
14636528.0	DRIVE		CUT			DRIBBLE	2749.0
14636567.0	DRIVE		CUT			DRIBBLE	2749.0
14636607.0	DRIVE		CUT			DRIBBLE	2749.0
14636648.0			CUT			DRIBBLE	2749.0
14636687.0			CUT			DRIBBLE	2749.0
14636727.0			CUT			DRIBBLE	2749.0
14636767.0			CUT			DRIBBLE	2749.0
14636808.0			CUT			DRIBBLE	2749.0
14636847.0			CUT			DRIBBLE	2749.0
14636888.0			CUT			DRIBBLE	2749.0
14636927.0			CUT			DRIBBLE	2749.0
14636968.0			CUT			DRIBBLE	2749.0
14637007.0			CUT			DRIBBLE	2749.0
14637047.0			CUT			DRIBBLE	2749.0
14637087.0			CUT			DRIBBLE	2749.0
14637127.0			CUT			PASS	2749.0
14637167.0			CUT			PASS	2749.0
14637207.0			CUT			PASS	2749.0
14637248.0			CUT			PASS	2749.0
14637287.0			CUT			PASS	2749.0
14637327.0			CUT			PASS	2749.0
14637368.0			CUT			PASS	2749.0
14637407.0			CUT			PASS	2749.0
14637448.0			CUT			PASS	2749.0
14637487.0			CUT			PASS	2749.0
14637527.0			CUT			PASS	2749.0
14637567.0			CUT			PASS	2749.0
14637607.0			CUT			PASS	200751.0
14637648.0			CUT			PASS	200751.0
14637687.0			CUT			PASS	200751.0
14637727.0			CUT			PASS	200751.0
14637767.0			CUT			PASS	200751.0
14637807.0			CUT			PASS	200751.0
14637847.0			CUT			PASS	200751.0
14637887.0			CUT			PASS	200751.0
14637928.0			CUT			PASS	200751.0
14637967.0			CUT			PASS	200751.0
14638008.0						PASS	200751.0
14638047.0						HOLD	200751.0
14638087.0						HOLD	200751.0
14638128.0						HOLD	200751.0
14638167.0						HOLD	200751.0
14638208.0						HOLD	200751.0
14638247.0						HOLD	200751.0
14638287.0						MISSED SHOT	200751.0
