# Supplementary material for: Modeling the formation of defensive gaps in basketball: Cutting on a teammate’s drive
Source: PLoS One. 2023 Feb 7;18(2):e0281467. doi: 10.1371/journal.pone.0281467 (PMC9904462; doi:10.1371/journal.pone.0281467)
Supplement: S1 File — Contains action/event labels for the 462 analyzed sequences used in the paper. With the help of the gameIDs and times (last 8 digits of the real time entries), it can be bound to the raw SportVU data available online: https://github.com/linouk23/NBA-Player-Movements/tree/master/data/2016.NBA.Raw.SportVU.Game.Logs. (ZIP) [file pone.0281467.s031.zip › 0021500164_22711314-22715992.csv]

Unnamed: 0	2449.0	201960.0	200768.0	201942.0	202685.0	EVENT	BALL_HANDLER
22711314.0						DRIBBLE	201942.0
22711354.0						DRIBBLE	201942.0
22711394.0						DRIBBLE	201942.0
22711434.0						DRIBBLE	201942.0
22711472.0						DRIBBLE	201942.0
22711512.0						DRIBBLE	201942.0
22711554.0						DRIBBLE	201942.0
22711594.0						DRIBBLE	201942.0
22711632.0						DRIBBLE	201942.0
22711674.0						DRIBBLE	201942.0
22711712.0						DRIBBLE	201942.0
22711754.0						DRIBBLE	201942.0
22711794.0						DRIBBLE	201942.0
22711834.0						DRIBBLE	201942.0
22711874.0						DRIBBLE	201942.0
22711914.0						DRIBBLE	201942.0
22711954.0						DRIBBLE	201942.0
22711992.0						DRIBBLE	201942.0
22712032.0						DRIBBLE	201942.0
22712072.0						DRIBBLE	201942.0
22712112.0						DRIBBLE	201942.0
22712152.0						DRIBBLE	201942.0
22712192.0						DRIBBLE	201942.0
22712232.0						DRIBBLE	201942.0
22712272.0						DRIBBLE	201942.0
22712312.0						DRIBBLE	201942.0
22712352.0						DRIBBLE	201942.0
22712392.0						DRIBBLE	201942.0
22712432.0						DRIBBLE	201942.0
22712472.0						DRIBBLE	201942.0
22712512.0						DRIBBLE	201942.0
22712552.0						DRIBBLE	201942.0
22712592.0						DRIBBLE	201942.0
22712632.0						DRIBBLE	201942.0
22712672.0						DRIBBLE	201942.0
22712712.0						DRIBBLE	201942.0
22712752.0						DRIBBLE	201942.0
22712792.0						DRIBBLE	201942.0
22712832.0						DRIBBLE	201942.0
22712872.0						DRIBBLE	201942.0
22712912.0						DRIBBLE	201942.0
22712952.0						DRIBBLE	201942.0
22712992.0						DRIBBLE	201942.0
22713032.0						DRIBBLE	201942.0
22713072.0						DRIBBLE	201942.0
22713112.0						DRIBBLE	201942.0
22713152.0						DRIBBLE	201942.0
22713192.0						DRIBBLE	201942.0
22713232.0						DRIBBLE	201942.0
22713272.0				DRIVE		DRIBBLE	201942.0
22713312.0				DRIVE		DRIBBLE	201942.0
22713352.0				DRIVE		DRIBBLE	201942.0
22713392.0				DRIVE		DRIBBLE	201942.0
22713432.0				DRIVE		DRIBBLE	201942.0
22713472.0				DRIVE		DRIBBLE	201942.0
22713512.0				DRIVE		DRIBBLE	201942.0
22713552.0				DRIVE		DRIBBLE	201942.0
22713592.0				DRIVE		DRIBBLE	201942.0
22713632.0				DRIVE		DRIBBLE	201942.0
22713672.0				DRIVE		DRIBBLE	201942.0
22713712.0				DRIVE		DRIBBLE	201942.0
22713752.0				DRIVE		DRIBBLE	201942.0
22713792.0				DRIVE		DRIBBLE	201942.0
22713832.0				DRIVE		DRIBBLE	201942.0
22713872.0				DRIVE		DRIBBLE	201942.0
22713912.0				DRIVE		DRIBBLE	201942.0
22713952.0				DRIVE		DRIBBLE	201942.0
22713992.0				DRIVE		DRIBBLE	201942.0
22714032.0				DRIVE		DRIBBLE	201942.0
22714072.0				DRIVE		DRIBBLE	201942.0
22714112.0		CUT		DRIVE	CUT	DRIBBLE	201942.0
22714152.0		CUT		DRIVE	CUT	DRIBBLE	201942.0
22714192.0		CUT		DRIVE	CUT	DRIBBLE	201942.0
22714232.0		CUT		DRIVE	CUT	DRIBBLE	201942.0
22714272.0		CUT		DRIVE	CUT	DRIBBLE	201942.0
22714312.0		CUT		DRIVE	CUT	DRIBBLE	201942.0
22714352.0		CUT		DRIVE	CUT	DRIBBLE	201942.0
22714392.0		CUT		DRIVE	CUT	DRIBBLE	201942.0
22714432.0		CUT		DRIVE	CUT	DRIBBLE	201942.0
22714472.0		CUT		DRIVE	CUT	DRIBBLE	201942.0
22714512.0		CUT		DRIVE	CUT	DRIBBLE	201942.0
22714552.0		CUT		DRIVE	CUT	DRIBBLE	201942.0
22714592.0		CUT		DRIVE	CUT	DRIBBLE	201942.0
22714632.0		CUT		DRIVE	CUT	DRIBBLE	201942.0
22714672.0		CUT		DRIVE	CUT	DRIBBLE	201942.0
22714712.0		CUT			CUT	DRIBBLE PASS	201942.0
22714752.0		CUT			CUT	DRIBBLE PASS	201942.0
22714792.0		CUT			CUT	DRIBBLE PASS	201942.0
22714832.0		CUT			CUT	DRIBBLE PASS	201942.0
22714872.0		CUT			CUT	DRIBBLE PASS	201942.0
22714912.0		CUT			CUT	DRIBBLE PASS	201942.0
22714952.0		CUT			CUT	DRIBBLE PASS	201942.0
22714992.0		CUT			CUT	DRIBBLE PASS	201942.0
22715032.0		CUT			CUT	DRIBBLE PASS	201942.0
22715072.0		CUT			CUT	DRIBBLE PASS	201942.0
22715112.0		CUT			CUT	DRIBBLE PASS	201942.0
22715152.0		CUT			CUT	DRIBBLE PASS	201960.0
22715192.0		CUT			CUT	DRIBBLE PASS	201960.0
22715232.0		CUT			CUT	DRIBBLE PASS	201960.0
22715272.0		CUT			CUT	DRIBBLE PASS	201960.0
22715312.0		CUT			CUT	DRIBBLE PASS	201960.0
22715352.0		CUT			CUT	DRIBBLE PASS	201960.0
22715392.0		CUT			CUT	DRIBBLE PASS	201960.0
22715432.0					CUT	HOLD	201960.0
22715472.0					CUT	HOLD	201960.0
22715512.0					CUT	HOLD	201960.0
22715552.0					CUT	HOLD	201960.0
22715592.0					CUT	HOLD	201960.0
22715632.0					CUT	HOLD	201960.0
22715672.0					CUT	HOLD	201960.0
22715712.0					CUT	HOLD	201960.0
22715752.0					CUT	HOLD	201960.0
22715792.0					CUT	HOLD	201960.0
22715832.0					CUT	HOLD	201960.0
22715872.0					CUT	HOLD	201960.0
22715912.0					CUT	HOLD	201960.0
22715952.0					CUT	HOLD	201960.0
22715992.0					CUT	MADE SHOT	201960.0
