# Supplementary material for: Modeling the formation of defensive gaps in basketball: Cutting on a teammate’s drive
Source: PLoS One. 2023 Feb 7;18(2):e0281467. doi: 10.1371/journal.pone.0281467 (PMC9904462; doi:10.1371/journal.pone.0281467)
Supplement: S1 File — Contains action/event labels for the 462 analyzed sequences used in the paper. With the help of the gameIDs and times (last 8 digits of the real time entries), it can be bound to the raw SportVU data available online: https://github.com/linouk23/NBA-Player-Movements/tree/master/data/2016.NBA.Raw.SportVU.Game.Logs. (ZIP) [file pone.0281467.s031.zip › 0021500167_92160968-92169288.csv]

Unnamed: 0	204456.0	203917.0	203924.0	203457.0	1626143.0	EVENT	BALL_HANDLER
92160968.0						PASS	203917.0
92161008.0						PASS	203917.0
92161048.0						PASS	203917.0
92161088.0						PASS	203917.0
92161128.0						PASS	203917.0
92161168.0						PASS	203917.0
92161208.0						PASS	203917.0
92161248.0						PASS	203917.0
92161288.0						PASS	203917.0
92161328.0						PASS	203917.0
92161368.0						PASS	203917.0
92161408.0						PASS	203917.0
92161448.0						PASS	203917.0
92161488.0						PASS	203917.0
92161528.0						PASS	203924.0
92161568.0						PASS	203924.0
92161608.0						PASS	203924.0
92161648.0						PASS	203924.0
92161688.0						PASS	203924.0
92161728.0						PASS	203924.0
92161768.0						PASS	203924.0
92161808.0						PASS	203924.0
92161848.0						PASS	203924.0
92161888.0						PASS	203924.0
92161928.0						HOLD	203924.0
92161968.0						HOLD	203924.0
92162008.0						HOLD	203924.0
92162048.0						HOLD	203924.0
92162088.0						HOLD	203924.0
92162128.0						HOLD	203924.0
92162168.0						HOLD	203924.0
92162208.0						HOLD	203924.0
92162248.0						HOLD	203924.0
92162288.0						HOLD	203924.0
92162328.0						HOLD	203924.0
92162368.0						HOLD	203924.0
92162408.0						HOLD	203924.0
92162448.0						HOLD	203924.0
92162488.0						HOLD	203924.0
92162528.0						HOLD	203924.0
92162568.0						HOLD	203924.0
92162608.0						HOLD	203924.0
92162648.0						HOLD	203924.0
92162688.0						PASS	203924.0
92162728.0						PASS	203924.0
92162768.0						PASS	203924.0
92162808.0						PASS	203924.0
92162848.0						PASS	203924.0
92162888.0						PASS	203924.0
92162928.0						PASS	203924.0
92162968.0						PASS	203924.0
92163008.0						PASS	203924.0
92163048.0						PASS	203924.0
92163088.0						PASS	203924.0
92163128.0						PASS	203924.0
92163168.0						PASS	1626143.0
92163208.0						PASS	1626143.0
92163248.0						PASS	1626143.0
92163288.0						PASS	1626143.0
92163328.0						PASS	1626143.0
92163368.0						PASS	1626143.0
92163408.0						PASS	1626143.0
92163448.0						PASS	1626143.0
92163488.0						PASS	1626143.0
92163528.0						PASS	1626143.0
92163568.0						DRIBBLE	1626143.0
92163608.0						DRIBBLE	1626143.0
92163648.0						DRIBBLE	1626143.0
92163688.0						DRIBBLE	1626143.0
92163728.0						DRIBBLE	1626143.0
92163768.0						DRIBBLE	1626143.0
92163808.0						DRIBBLE	1626143.0
92163848.0						DRIBBLE	1626143.0
92163888.0						DRIBBLE	1626143.0
92163928.0						DRIBBLE	1626143.0
92163968.0						DRIBBLE	1626143.0
92164008.0						DRIBBLE	1626143.0
92164048.0						DRIBBLE	1626143.0
92164088.0						DRIBBLE	1626143.0
92164128.0						DRIBBLE	1626143.0
92164168.0						DRIBBLE	1626143.0
92164208.0						DRIBBLE	1626143.0
92164248.0						DRIBBLE	1626143.0
92164288.0						DRIBBLE	1626143.0
92164328.0						DRIBBLE	1626143.0
92164368.0						DRIBBLE	1626143.0
92164408.0						DRIBBLE	1626143.0
92164448.0						DRIBBLE	1626143.0
92164488.0						DRIBBLE	1626143.0
92164528.0						DRIBBLE	1626143.0
92164568.0						DRIBBLE	1626143.0
92164608.0						DRIBBLE	1626143.0
92164648.0						DRIBBLE	1626143.0
92164688.0						DRIBBLE	1626143.0
92164728.0						DRIBBLE	1626143.0
92164768.0						DRIBBLE	1626143.0
92164808.0						DRIBBLE	1626143.0
92164848.0						DRIBBLE	1626143.0
92164888.0						DRIBBLE	1626143.0
92164928.0						DRIBBLE	1626143.0
92164968.0						DRIBBLE	1626143.0
92165008.0						DRIBBLE	1626143.0
92165048.0						DRIBBLE	1626143.0
92165088.0						DRIBBLE	1626143.0
92165128.0						DRIBBLE	1626143.0
92165168.0						DRIBBLE	1626143.0
92165208.0						DRIBBLE	1626143.0
92165248.0						DRIBBLE	1626143.0
92165288.0						DRIBBLE	1626143.0
92165328.0						DRIBBLE	1626143.0
92165368.0						DRIBBLE	1626143.0
92165408.0						DRIBBLE	1626143.0
92165448.0						DRIBBLE	1626143.0
92165488.0						DRIBBLE	1626143.0
92165528.0						DRIBBLE	1626143.0
92165568.0						DRIBBLE	1626143.0
92165608.0						DRIBBLE	1626143.0
92165648.0						DRIBBLE	1626143.0
92165688.0						DRIBBLE	1626143.0
92165728.0						DRIBBLE	1626143.0
92165768.0						DRIBBLE	1626143.0
92165808.0						DRIBBLE	1626143.0
92165848.0						DRIBBLE	1626143.0
92165888.0						PASS	1626143.0
92165928.0						PASS	1626143.0
92165968.0						PASS	1626143.0
92166008.0						PASS	1626143.0
92166048.0						PASS	1626143.0
92166088.0						PASS	1626143.0
92166128.0						PASS	1626143.0
92166168.0						PASS	1626143.0
92166208.0						PASS	1626143.0
92166248.0						PASS	1626143.0
92166288.0						PASS	1626143.0
92166328.0						PASS	204456.0
92166368.0						PASS	204456.0
92166408.0						PASS	204456.0
92166448.0						PASS	204456.0
92166488.0						PASS	204456.0
92166528.0						PASS	204456.0
92166568.0						PASS	204456.0
92166608.0						PASS	204456.0
92166648.0						PASS	204456.0
92166688.0						PASS	204456.0
92166728.0	DRIVE					DRIBBLE	204456.0
92166768.0	DRIVE					DRIBBLE	204456.0
92166808.0	DRIVE					DRIBBLE	204456.0
92166848.0	DRIVE					DRIBBLE	204456.0
92166888.0	DRIVE					DRIBBLE	204456.0
92166928.0	DRIVE					DRIBBLE	204456.0
92166968.0	DRIVE					DRIBBLE	204456.0
92167008.0	DRIVE					DRIBBLE	204456.0
92167048.0	DRIVE					DRIBBLE	204456.0
92167088.0	DRIVE					DRIBBLE	204456.0
92167128.0	DRIVE					DRIBBLE	204456.0
92167168.0	DRIVE					DRIBBLE	204456.0
92167208.0	DRIVE					DRIBBLE	204456.0
92167248.0	DRIVE					DRIBBLE	204456.0
92167288.0	DRIVE					DRIBBLE	204456.0
92167328.0	DRIVE					DRIBBLE	204456.0
92167368.0	DRIVE					DRIBBLE	204456.0
92167408.0	DRIVE					DRIBBLE	204456.0
92167448.0	DRIVE					DRIBBLE	204456.0
92167488.0	DRIVE					DRIBBLE	204456.0
92167528.0	DRIVE					DRIBBLE	204456.0
92167568.0	DRIVE					DRIBBLE	204456.0
92167608.0	DRIVE					DRIBBLE	204456.0
92167648.0	DRIVE					DRIBBLE	204456.0
92167688.0	DRIVE					DRIBBLE	204456.0
92167728.0	DRIVE					DRIBBLE	204456.0
92167768.0	DRIVE					DRIBBLE	204456.0
92167808.0	DRIVE					DRIBBLE	204456.0
92167848.0						DRIBBLE	204456.0
92167888.0						DRIBBLE	204456.0
92167928.0						DRIBBLE	204456.0
92167968.0						DRIBBLE	204456.0
92168008.0						DRIBBLE	204456.0
92168048.0						DRIBBLE	204456.0
92168088.0						DRIBBLE	204456.0
92168128.0						DRIBBLE	204456.0
92168168.0						PASS	204456.0
92168208.0						PASS	204456.0
92168248.0						PASS	204456.0
92168288.0						PASS	204456.0
92168328.0						PASS	204456.0
92168368.0						PASS	204456.0
92168408.0						PASS	204456.0
92168448.0						PASS	204456.0
92168488.0						PASS	204456.0
92168528.0						PASS	204456.0
92168568.0						PASS	204456.0
92168608.0						PASS	204456.0
92168648.0						PASS	203917.0
92168688.0						PASS	203917.0
92168728.0						PASS	203917.0
92168768.0						PASS	203917.0
92168808.0						HOLD	203917.0
92168848.0						HOLD	203917.0
92168888.0						HOLD	203917.0
92168928.0						HOLD	203917.0
92168968.0						HOLD	203917.0
92169008.0						HOLD	203917.0
92169048.0						HOLD	203917.0
92169088.0						HOLD	203917.0
92169128.0						HOLD	203917.0
92169168.0						HOLD	203917.0
92169208.0						HOLD	203917.0
92169248.0						HOLD	203917.0
92169288.0						MADE SHOT	203917.0
