# Supplementary material for: Modeling the formation of defensive gaps in basketball: Cutting on a teammate’s drive
Source: PLoS One. 2023 Feb 7;18(2):e0281467. doi: 10.1371/journal.pone.0281467 (PMC9904462; doi:10.1371/journal.pone.0281467)
Supplement: S1 File — Contains action/event labels for the 462 analyzed sequences used in the paper. With the help of the gameIDs and times (last 8 digits of the real time entries), it can be bound to the raw SportVU data available online: https://github.com/linouk23/NBA-Player-Movements/tree/master/data/2016.NBA.Raw.SportVU.Game.Logs. (ZIP) [file pone.0281467.s031.zip › 0021500175_80374872-80385200.csv]

Unnamed: 0	2548.0	2547.0	2736.0	201609.0	202355.0	EVENT	BALL_HANDLER
80374872.0						PASS	201609.0
80374912.0						PASS	201609.0
80374960.0						PASS	201609.0
80374992.0						PASS	201609.0
80375040.0						PASS	201609.0
80375072.0			CUT			PASS	201609.0
80375120.0			CUT			PASS	201609.0
80375152.0			CUT			PASS	201609.0
80375200.0			CUT			PASS	201609.0
80375232.0			CUT			PASS	201609.0
80375280.0			CUT			PASS	201609.0
80375312.0			CUT			PASS	201609.0
80375352.0			CUT			PASS	201609.0
80375392.0			CUT			PASS	201609.0
80375440.0			CUT			PASS	201609.0
80375472.0			CUT			PASS	201609.0
80375520.0			CUT			PASS	201609.0
80375552.0			CUT			PASS	201609.0
80375600.0			CUT			PASS	201609.0
80375632.0			CUT			PASS	201609.0
80375680.0			CUT			PASS	201609.0
80375712.0			CUT			PASS	201609.0
80375760.0			CUT			PASS	201609.0
80375792.0			CUT			PASS	201609.0
80375832.0			CUT			PASS	201609.0
80375872.0			CUT			PASS	201609.0
80375912.0			CUT			PASS	2548.0
80375952.0			CUT			PASS	2548.0
80375992.0			CUT			PASS	2548.0
80376032.0			CUT			PASS	2548.0
80376080.0			CUT			PASS	2548.0
80376112.0			CUT			PASS	2548.0
80376160.0			CUT			PASS	2548.0
80376192.0			CUT			PASS	2548.0
80376240.0			CUT			PASS	2548.0
80376272.0			CUT			PASS	2548.0
80376320.0			CUT			PASS	2548.0
80376352.0			CUT			PASS	2548.0
80376400.0			CUT			PASS	2548.0
80376432.0			CUT			PASS	2548.0
80376480.0			CUT			DRIBBLE	2548.0
80376512.0			CUT			DRIBBLE	2548.0
80376552.0			CUT			DRIBBLE	2548.0
80376592.0			CUT			DRIBBLE	2548.0
80376632.0			CUT			DRIBBLE	2548.0
80376672.0			CUT			DRIBBLE	2548.0
80376712.0			CUT			DRIBBLE	2548.0
80376752.0			CUT			DRIBBLE	2548.0
80376800.0			CUT			DRIBBLE	2548.0
80376832.0			CUT			DRIBBLE	2548.0
80376880.0			CUT			DRIBBLE	2548.0
80376912.0			CUT			DRIBBLE	2548.0
80376960.0			CUT			DRIBBLE	2548.0
80376992.0			CUT			DRIBBLE	2548.0
80377040.0			CUT			DRIBBLE	2548.0
80377072.0						DRIBBLE	2548.0
80377120.0						DRIBBLE	2548.0
80377152.0						DRIBBLE	2548.0
80377200.0						DRIBBLE	2548.0
80377232.0						DRIBBLE	2548.0
80377272.0						DRIBBLE	2548.0
80377312.0						DRIBBLE	2548.0
80377360.0						DRIBBLE	2548.0
80377392.0						DRIBBLE	2548.0
80377440.0						DRIBBLE	2548.0
80377472.0						DRIBBLE	2548.0
80377520.0						DRIBBLE	2548.0
80377552.0						DRIBBLE	2548.0
80377592.0						DRIBBLE	2548.0
80377632.0						DRIBBLE	2548.0
80377672.0						DRIBBLE	2548.0
80377712.0						DRIBBLE	2548.0
80377752.0						DRIBBLE PASS	2548.0
80377792.0						DRIBBLE PASS	2548.0
80377832.0						DRIBBLE PASS	2548.0
80377872.0						DRIBBLE PASS	2548.0
80377920.0						DRIBBLE PASS	2548.0
80377952.0						DRIBBLE PASS	2548.0
80378000.0						DRIBBLE PASS	2548.0
80378032.0						DRIBBLE PASS	2548.0
80378072.0						DRIBBLE PASS	2548.0
80378112.0						DRIBBLE PASS	2548.0
80378152.0						DRIBBLE PASS	2548.0
80378192.0						DRIBBLE PASS	2548.0
80378232.0						DRIBBLE PASS	2548.0
80378272.0						DRIBBLE PASS	2548.0
80378312.0						DRIBBLE PASS	2548.0
80378352.0						DRIBBLE PASS	201609.0
80378400.0						DRIBBLE PASS	201609.0
80378432.0						DRIBBLE PASS	201609.0
80378480.0						DRIBBLE PASS	201609.0
80378512.0						DRIBBLE PASS	201609.0
80378560.0						DRIBBLE PASS	201609.0
80378592.0						DRIBBLE PASS	201609.0
80378640.0						DRIBBLE PASS	201609.0
80378672.0						DRIBBLE PASS	201609.0
80378712.0						DRIBBLE PASS	201609.0
80378752.0						DRIBBLE PASS	201609.0
80378792.0						DRIBBLE PASS	201609.0
80378832.0						DRIBBLE PASS	201609.0
80378872.0						DRIBBLE PASS	201609.0
80378912.0						DRIBBLE PASS	201609.0
80378952.0						DRIBBLE PASS	201609.0
80378992.0						DRIBBLE PASS	201609.0
80379040.0						DRIBBLE PASS	201609.0
80379072.0						DRIBBLE PASS	201609.0
80379120.0						DRIBBLE PASS	201609.0
80379152.0						DRIBBLE PASS	201609.0
80379200.0						DRIBBLE PASS	201609.0
80379232.0						DRIBBLE PASS	201609.0
80379280.0						DRIBBLE PASS	201609.0
80379312.0						DRIBBLE PASS	201609.0
80379360.0						DRIBBLE PASS	201609.0
80379400.0						DRIBBLE PASS	201609.0
80379440.0						DRIBBLE	201609.0
80379480.0						DRIBBLE	201609.0
80379520.0						DRIBBLE	201609.0
80379560.0						DRIBBLE	201609.0
80379600.0						DRIBBLE	201609.0
80379632.0						DRIBBLE	201609.0
80379680.0						DRIBBLE	201609.0
80379712.0						DRIBBLE	201609.0
80379760.0						DRIBBLE	201609.0
80379792.0						DRIBBLE	201609.0
80379840.0						DRIBBLE	201609.0
80379872.0						DRIBBLE	201609.0
80379920.0						DRIBBLE	201609.0
80379960.0						DRIBBLE	201609.0
80380000.0						DRIBBLE	201609.0
80380032.0						DRIBBLE	201609.0
80380080.0						DRIBBLE	201609.0
80380112.0						DRIBBLE	201609.0
80380160.0						DRIBBLE	201609.0
80380192.0						DRIBBLE	201609.0
80380240.0						DRIBBLE	201609.0
80380272.0						DRIBBLE	201609.0
80380320.0						DRIBBLE	201609.0
80380352.0						DRIBBLE	201609.0
80380400.0						DRIBBLE	201609.0
80380440.0						DRIBBLE	201609.0
80380480.0						DRIBBLE	201609.0
80380512.0						DRIBBLE	201609.0
80380560.0						DRIBBLE	201609.0
80380592.0						DRIBBLE	201609.0
80380640.0						DRIBBLE	201609.0
80380672.0						DRIBBLE	201609.0
80380720.0						DRIBBLE	201609.0
80380752.0						DRIBBLE	201609.0
80380800.0						DRIBBLE	201609.0
80380832.0						DRIBBLE	201609.0
80380880.0						DRIBBLE	201609.0
80380912.0						DRIBBLE	201609.0
80380960.0						DRIBBLE	201609.0
80381000.0						DRIBBLE	201609.0
80381040.0						DRIBBLE	201609.0
80381080.0						DRIBBLE	201609.0
80381120.0						DRIBBLE	201609.0
80381160.0						DRIBBLE	201609.0
80381200.0						DRIBBLE	201609.0
80381232.0						DRIBBLE	201609.0
80381280.0						DRIBBLE	201609.0
80381312.0						DRIBBLE	201609.0
80381360.0						DRIBBLE	201609.0
80381392.0						DRIBBLE	201609.0
80381440.0						DRIBBLE	201609.0
80381472.0						DRIBBLE	201609.0
80381520.0						DRIBBLE	201609.0
80381560.0						DRIBBLE	201609.0
80381600.0						DRIBBLE	201609.0
80381640.0						DRIBBLE	201609.0
80381680.0						DRIBBLE	201609.0
80381720.0						DRIBBLE	201609.0
80381760.0						DRIBBLE	201609.0
80381792.0						DRIBBLE	201609.0
80381840.0						DRIBBLE	201609.0
80381872.0						DRIBBLE	201609.0
80381920.0						DRIBBLE	201609.0
80381952.0						DRIBBLE	201609.0
80382000.0						DRIBBLE	201609.0
80382032.0				DRIVE		DRIBBLE	201609.0
80382080.0				DRIVE		DRIBBLE	201609.0
80382112.0				DRIVE		DRIBBLE	201609.0
80382160.0				DRIVE		DRIBBLE	201609.0
80382192.0				DRIVE		DRIBBLE	201609.0
80382240.0				DRIVE		DRIBBLE	201609.0
80382272.0				DRIVE		DRIBBLE	201609.0
80382320.0				DRIVE		DRIBBLE	201609.0
80382360.0				DRIVE		DRIBBLE	201609.0
80382400.0				DRIVE		DRIBBLE	201609.0
80382432.0				DRIVE		DRIBBLE	201609.0
80382480.0				DRIVE		DRIBBLE	201609.0
80382512.0				DRIVE		DRIBBLE	201609.0
80382560.0				DRIVE		DRIBBLE	201609.0
80382592.0				DRIVE		DRIBBLE	201609.0
80382640.0				DRIVE		DRIBBLE	201609.0
80382672.0				DRIVE		DRIBBLE	201609.0
80382720.0				DRIVE		DRIBBLE	201609.0
80382752.0				DRIVE		DRIBBLE	201609.0
80382800.0				DRIVE		DRIBBLE	201609.0
80382832.0				DRIVE		DRIBBLE	201609.0
80382880.0				DRIVE		DRIBBLE	201609.0
80382920.0				DRIVE		DRIBBLE	201609.0
80382960.0				DRIVE		DRIBBLE	201609.0
80382992.0				DRIVE		DRIBBLE	201609.0
80383040.0				DRIVE		DRIBBLE	201609.0
80383072.0				DRIVE		DRIBBLE	201609.0
80383120.0				DRIVE		DRIBBLE	201609.0
80383152.0				DRIVE		DRIBBLE	201609.0
80383200.0				DRIVE		DRIBBLE	201609.0
80383232.0				DRIVE		DRIBBLE	201609.0
80383280.0				DRIVE		DRIBBLE	201609.0
80383312.0				DRIVE	CUT	DRIBBLE	201609.0
80383360.0				DRIVE	CUT	DRIBBLE	201609.0
80383392.0				DRIVE	CUT	DRIBBLE	201609.0
80383440.0				DRIVE	CUT	DRIBBLE	201609.0
80383472.0				DRIVE	CUT	DRIBBLE	201609.0
80383520.0				DRIVE	CUT	DRIBBLE	201609.0
80383552.0				DRIVE	CUT	DRIBBLE	201609.0
80383600.0				DRIVE	CUT	DRIBBLE	201609.0
80383632.0				DRIVE	CUT	DRIBBLE	201609.0
80383680.0				DRIVE	CUT	DRIBBLE	201609.0
80383712.0					CUT	PASS	201609.0
80383760.0					CUT	PASS	201609.0
80383792.0					CUT	PASS	201609.0
80383840.0					CUT	PASS	201609.0
80383872.0					CUT	PASS	201609.0
80383920.0					CUT	PASS	201609.0
80383952.0					CUT	PASS	201609.0
80384000.0					CUT	PASS	201609.0
80384032.0					CUT	PASS	201609.0
80384080.0					CUT	PASS
80384112.0					CUT	PASS
80384160.0					CUT	PASS
80384200.0					CUT	PASS
80384240.0					CUT	PASS
80384272.0					CUT	PASS
80384320.0					CUT	PASS
80384352.0					CUT	PASS
80384400.0					CUT	PASS
80384432.0					CUT	PASS
80384480.0					CUT	PASS
80384512.0					CUT	PASS	2736.0
80384560.0					CUT	PASS	2736.0
80384592.0					CUT	PASS	2736.0
80384640.0					CUT	PASS	2736.0
80384672.0					CUT	PASS	2736.0
80384720.0					CUT	PASS	2736.0
80384752.0					CUT	PASS	2736.0
80384800.0					CUT	PASS	2736.0
80384832.0					CUT	PASS	2736.0
80384880.0						PASS	2736.0
80384912.0						PASS	2736.0
80384960.0						HOLD	2736.0
80384992.0						HOLD	2736.0
80385040.0						HOLD	2736.0
80385072.0						HOLD	2736.0
80385120.0						HOLD	2736.0
80385152.0						HOLD	2736.0
80385200.0						MISSED SHOT	2736.0
