# Supplementary material for: Modeling the formation of defensive gaps in basketball: Cutting on a teammate’s drive
Source: PLoS One. 2023 Feb 7;18(2):e0281467. doi: 10.1371/journal.pone.0281467 (PMC9904462; doi:10.1371/journal.pone.0281467)
Supplement: S1 File — Contains action/event labels for the 462 analyzed sequences used in the paper. With the help of the gameIDs and times (last 8 digits of the real time entries), it can be bound to the raw SportVU data available online: https://github.com/linouk23/NBA-Player-Movements/tree/master/data/2016.NBA.Raw.SportVU.Game.Logs. (ZIP) [file pone.0281467.s031.zip › 0021500179_73579664-73587144.csv]

Unnamed: 0	101135.0	202323.0	203092.0	201973.0	1626154.0	EVENT	BALL_HANDLER
73579664.0						DRIBBLE	202323.0
73579704.0						DRIBBLE	202323.0
73579744.0						DRIBBLE	202323.0
73579784.0						DRIBBLE	202323.0
73579824.0						DRIBBLE	202323.0
73579864.0						DRIBBLE	202323.0
73579904.0						DRIBBLE	202323.0
73579944.0						DRIBBLE	202323.0
73579984.0						DRIBBLE	202323.0
73580024.0						DRIBBLE	202323.0
73580064.0						DRIBBLE	202323.0
73580104.0						DRIBBLE	202323.0
73580144.0						DRIBBLE	202323.0
73580184.0						DRIBBLE	202323.0
73580224.0						DRIBBLE	202323.0
73580264.0						DRIBBLE	202323.0
73580304.0						DRIBBLE	202323.0
73580344.0						DRIBBLE	202323.0
73580384.0						DRIBBLE	202323.0
73580424.0						DRIBBLE	202323.0
73580464.0						DRIBBLE	202323.0
73580504.0						DRIBBLE	202323.0
73580544.0						DRIBBLE	202323.0
73580584.0						DRIBBLE	202323.0
73580624.0						DRIBBLE	202323.0
73580664.0						DRIBBLE	202323.0
73580704.0						DRIBBLE	202323.0
73580744.0						DRIBBLE	202323.0
73580784.0						DRIBBLE	202323.0
73580824.0						DRIBBLE	202323.0
73580864.0						DRIBBLE	202323.0
73580904.0						DRIBBLE	202323.0
73580944.0						DRIBBLE	202323.0
73580984.0						DRIBBLE	202323.0
73581024.0						DRIBBLE	202323.0
73581064.0						DRIBBLE	202323.0
73581104.0						DRIBBLE	202323.0
73581144.0						DRIBBLE	202323.0
73581184.0						DRIBBLE PASS	202323.0
73581224.0						DRIBBLE PASS	202323.0
73581264.0						DRIBBLE PASS	202323.0
73581304.0						DRIBBLE PASS	202323.0
73581344.0						DRIBBLE PASS	202323.0
73581384.0						DRIBBLE PASS	202323.0
73581424.0						DRIBBLE PASS	202323.0
73581464.0						DRIBBLE PASS	202323.0
73581504.0						DRIBBLE PASS	202323.0
73581544.0						DRIBBLE PASS	202323.0
73581584.0						DRIBBLE PASS	202323.0
73581624.0						DRIBBLE PASS	202323.0
73581664.0						DRIBBLE PASS	202323.0
73581704.0						DRIBBLE PASS	202323.0
73581744.0						DRIBBLE PASS	202323.0
73581784.0						DRIBBLE PASS	202323.0
73581824.0						DRIBBLE PASS	202323.0
73581864.0						DRIBBLE PASS	202323.0
73581904.0						DRIBBLE PASS	202323.0
73581944.0						DRIBBLE PASS	202323.0
73581984.0						DRIBBLE PASS	202323.0
73582024.0						DRIBBLE PASS	202323.0
73582064.0						DRIBBLE PASS	202323.0
73582104.0						DRIBBLE PASS	202323.0
73582144.0						DRIBBLE PASS	1626154.0
73582184.0						DRIBBLE PASS	1626154.0
73582224.0						DRIBBLE PASS	1626154.0
73582264.0						DRIBBLE PASS	1626154.0
73582304.0						DRIBBLE PASS	1626154.0
73582344.0						DRIBBLE PASS	1626154.0
73582384.0						DRIBBLE PASS	1626154.0
73582424.0						DRIBBLE PASS	1626154.0
73582464.0						DRIBBLE PASS	1626154.0
73582504.0						DRIBBLE PASS	1626154.0
73582544.0						DRIBBLE PASS	1626154.0
73582584.0						DRIBBLE PASS	1626154.0
73582624.0					DRIVE	DRIBBLE	1626154.0
73582664.0					DRIVE	DRIBBLE	1626154.0
73582704.0					DRIVE	DRIBBLE	1626154.0
73582744.0					DRIVE	DRIBBLE	1626154.0
73582784.0					DRIVE	DRIBBLE	1626154.0
73582824.0					DRIVE	DRIBBLE	1626154.0
73582864.0					DRIVE	DRIBBLE	1626154.0
73582904.0					DRIVE	DRIBBLE	1626154.0
73582944.0					DRIVE	DRIBBLE	1626154.0
73582984.0					DRIVE	DRIBBLE	1626154.0
73583024.0					DRIVE	DRIBBLE	1626154.0
73583064.0					DRIVE	DRIBBLE	1626154.0
73583104.0					DRIVE	DRIBBLE	1626154.0
73583144.0					DRIVE	DRIBBLE	1626154.0
73583184.0					DRIVE	DRIBBLE	1626154.0
73583224.0					DRIVE	DRIBBLE	1626154.0
73583264.0					DRIVE	DRIBBLE	1626154.0
73583304.0					DRIVE	DRIBBLE	1626154.0
73583344.0					DRIVE	DRIBBLE	1626154.0
73583384.0					DRIVE	DRIBBLE	1626154.0
73583424.0					DRIVE	DRIBBLE	1626154.0
73583464.0					DRIVE	DRIBBLE	1626154.0
73583504.0					DRIVE	DRIBBLE	1626154.0
73583544.0					DRIVE	DRIBBLE	1626154.0
73583584.0					DRIVE	DRIBBLE	1626154.0
73583624.0					DRIVE	DRIBBLE	1626154.0
73583664.0						PASS	1626154.0
73583704.0						PASS	1626154.0
73583744.0						PASS	1626154.0
73583784.0						PASS	1626154.0
73583824.0						PASS	203092.0
73583864.0						PASS	203092.0
73583904.0						PASS	203092.0
73583944.0						PASS	203092.0
73583984.0				CUT		PASS	203092.0
73584024.0				CUT		PASS	203092.0
73584064.0				CUT		PASS	203092.0
73584104.0				CUT		PASS	203092.0
73584144.0				CUT		PASS	203092.0
73584184.0				CUT		DRIBBLE	203092.0
73584224.0				CUT		DRIBBLE	203092.0
73584264.0				CUT		DRIBBLE	203092.0
73584304.0				CUT		DRIBBLE	203092.0
73584344.0				CUT		DRIBBLE	203092.0
73584384.0				CUT		DRIBBLE	203092.0
73584424.0				CUT		DRIBBLE	203092.0
73584464.0			DRIVE	CUT		DRIBBLE	203092.0
73584504.0			DRIVE	CUT		DRIBBLE	203092.0
73584544.0			DRIVE	CUT		DRIBBLE	203092.0
73584584.0			DRIVE	CUT		DRIBBLE	203092.0
73584624.0			DRIVE	CUT		DRIBBLE	203092.0
73584664.0			DRIVE	CUT		DRIBBLE	203092.0
73584704.0			DRIVE	CUT		DRIBBLE	203092.0
73584744.0			DRIVE	CUT		DRIBBLE	203092.0
73584784.0			DRIVE	CUT		DRIBBLE	203092.0
73584824.0			DRIVE	CUT		DRIBBLE	203092.0
73584864.0			DRIVE	CUT		DRIBBLE	203092.0
73584904.0			DRIVE	CUT		DRIBBLE	203092.0
73584944.0			DRIVE	CUT		DRIBBLE	203092.0
73584984.0				CUT		PASS	203092.0
73585024.0				CUT		PASS	203092.0
73585064.0				CUT		PASS	203092.0
73585104.0				CUT		PASS	203092.0
73585144.0				CUT		PASS	203092.0
73585184.0				CUT		PASS	203092.0
73585224.0				CUT		PASS	203092.0
73585264.0				CUT		PASS	203092.0
73585304.0				CUT		PASS	101135.0
73585344.0				CUT		PASS	101135.0
73585384.0				CUT		PASS	101135.0
73585424.0				CUT		PASS	101135.0
73585464.0				CUT		PASS	101135.0
73585504.0				CUT		PASS	101135.0
73585544.0				CUT		PASS	101135.0
73585584.0				CUT		DRIBBLE	101135.0
73585624.0						DRIBBLE	101135.0
73585664.0						DRIBBLE	101135.0
73585704.0						DRIBBLE	101135.0
73585744.0						DRIBBLE	101135.0
73585784.0						DRIBBLE	101135.0
73585824.0						DRIBBLE	101135.0
73585864.0						DRIBBLE	101135.0
73585904.0						PASS	101135.0
73585944.0						PASS	101135.0
73585984.0						PASS	101135.0
73586024.0						PASS	101135.0
73586064.0						PASS	101135.0
73586104.0						PASS	101135.0
73586144.0						PASS	101135.0
73586184.0						PASS	101135.0
73586224.0						PASS	101135.0
73586264.0						PASS	101135.0
73586304.0						PASS	101135.0
73586344.0						PASS	101135.0
73586384.0						PASS	101135.0
73586424.0						PASS	101135.0
73586464.0						PASS	1626154.0
73586504.0						PASS	1626154.0
73586544.0						PASS	1626154.0
73586584.0						PASS	1626154.0
73586624.0						PASS	1626154.0
73586664.0						PASS	1626154.0
73586704.0						PASS	1626154.0
73586744.0						PASS	1626154.0
73586784.0						PASS	1626154.0
73586824.0						PASS	1626154.0
73586864.0						PASS	1626154.0
73586904.0						PASS	1626154.0
73586944.0						HOLD	1626154.0
73586984.0						HOLD	1626154.0
73587024.0						HOLD	1626154.0
73587064.0						HOLD	1626154.0
73587104.0						HOLD	1626154.0
73587144.0						MISSED SHOT	1626154.0
