# Supplementary material for: Modeling the formation of defensive gaps in basketball: Cutting on a teammate’s drive
Source: PLoS One. 2023 Feb 7;18(2):e0281467. doi: 10.1371/journal.pone.0281467 (PMC9904462; doi:10.1371/journal.pone.0281467)
Supplement: S1 File — Contains action/event labels for the 462 analyzed sequences used in the paper. With the help of the gameIDs and times (last 8 digits of the real time entries), it can be bound to the raw SportVU data available online: https://github.com/linouk23/NBA-Player-Movements/tree/master/data/2016.NBA.Raw.SportVU.Game.Logs. (ZIP) [file pone.0281467.s031.zip › 0021500182_71026152-71033872.csv]

Unnamed: 0	201967.0	201583.0	202397.0	201569.0	203076.0	EVENT	BALL_HANDLER
71026152.0						DRIBBLE	202397.0
71026192.0						DRIBBLE	202397.0
71026232.0						DRIBBLE	202397.0
71026272.0						DRIBBLE	202397.0
71026312.0			DRIVE			DRIBBLE	202397.0
71026352.0			DRIVE			DRIBBLE	202397.0
71026392.0			DRIVE			DRIBBLE	202397.0
71026432.0			DRIVE			DRIBBLE	202397.0
71026472.0			DRIVE			DRIBBLE	202397.0
71026512.0			DRIVE			DRIBBLE	202397.0
71026552.0			DRIVE			DRIBBLE	202397.0
71026592.0			DRIVE			DRIBBLE	202397.0
71026632.0			DRIVE			DRIBBLE	202397.0
71026672.0			DRIVE			DRIBBLE	202397.0
71026712.0			DRIVE			DRIBBLE	202397.0
71026752.0			DRIVE			DRIBBLE	202397.0
71026792.0			DRIVE			DRIBBLE	202397.0
71026832.0			DRIVE			DRIBBLE	202397.0
71026872.0			DRIVE			DRIBBLE	202397.0
71026912.0			DRIVE			DRIBBLE	202397.0
71026952.0			DRIVE			DRIBBLE	202397.0
71026992.0			DRIVE			DRIBBLE	202397.0
71027032.0			DRIVE			DRIBBLE	202397.0
71027072.0			DRIVE			DRIBBLE	202397.0
71027112.0			DRIVE			DRIBBLE	202397.0
71027152.0			DRIVE			DRIBBLE	202397.0
71027192.0			DRIVE			DRIBBLE	202397.0
71027232.0			DRIVE			DRIBBLE	202397.0
71027272.0			DRIVE			DRIBBLE	202397.0
71027312.0			DRIVE			DRIBBLE	202397.0
71027352.0			DRIVE			DRIBBLE	202397.0
71027392.0			DRIVE			DRIBBLE	202397.0
71027432.0			DRIVE			DRIBBLE	202397.0
71027472.0			DRIVE			DRIBBLE	202397.0
71027512.0			DRIVE			DRIBBLE	202397.0
71027552.0						DRIBBLE	202397.0
71027592.0						DRIBBLE	202397.0
71027632.0						DRIBBLE PASS	202397.0
71027672.0						DRIBBLE PASS	202397.0
71027712.0						DRIBBLE PASS	202397.0
71027752.0						DRIBBLE PASS	202397.0
71027792.0						DRIBBLE PASS	202397.0
71027832.0						DRIBBLE PASS	202397.0
71027872.0						DRIBBLE PASS	202397.0
71027912.0						DRIBBLE PASS	202397.0
71027952.0						DRIBBLE PASS	202397.0
71027992.0						DRIBBLE PASS	202397.0
71028032.0						DRIBBLE PASS	202397.0
71028072.0						DRIBBLE PASS	203076.0
71028112.0						DRIBBLE PASS	203076.0
71028152.0						DRIBBLE PASS	203076.0
71028192.0						DRIBBLE PASS	203076.0
71028232.0						DRIBBLE PASS	203076.0
71028272.0						DRIBBLE PASS	203076.0
71028312.0						DRIBBLE PASS	203076.0
71028352.0						DRIBBLE PASS	203076.0
71028392.0						DRIBBLE PASS	203076.0
71028432.0						DRIBBLE PASS	203076.0
71028472.0						DRIBBLE PASS	203076.0
71028512.0						DRIBBLE PASS	203076.0
71028552.0						DRIBBLE PASS	203076.0
71028592.0						DRIBBLE PASS	203076.0
71028632.0						DRIBBLE PASS	203076.0
71028672.0						DRIBBLE PASS	203076.0
71028712.0						DRIBBLE PASS	203076.0
71028752.0						DRIBBLE PASS	203076.0
71028792.0						DRIBBLE PASS	203076.0
71028832.0						DRIBBLE PASS	203076.0
71028872.0						DRIBBLE PASS	203076.0
71028912.0						DRIBBLE PASS	203076.0
71028952.0						DRIBBLE PASS	203076.0
71028992.0						DRIBBLE PASS	203076.0
71029032.0						HOLD	203076.0
71029072.0						HOLD	203076.0
71029112.0						DRIBBLE PASS	203076.0
71029152.0						DRIBBLE PASS	203076.0
71029192.0						DRIBBLE PASS	203076.0
71029232.0						DRIBBLE PASS	203076.0
71029272.0						DRIBBLE PASS	203076.0
71029312.0						DRIBBLE PASS	203076.0
71029352.0						DRIBBLE PASS	203076.0
71029392.0						DRIBBLE PASS	203076.0
71029432.0						DRIBBLE PASS	203076.0
71029472.0						DRIBBLE PASS	203076.0
71029512.0						DRIBBLE PASS	203076.0
71029552.0						DRIBBLE PASS	203076.0
71029592.0						DRIBBLE PASS	203076.0
71029632.0						DRIBBLE PASS	203076.0
71029672.0						DRIBBLE PASS	203076.0
71029712.0						DRIBBLE PASS	202397.0
71029752.0						DRIBBLE PASS	202397.0
71029792.0						DRIBBLE PASS	202397.0
71029832.0						DRIBBLE PASS	202397.0
71029872.0						DRIBBLE PASS	202397.0
71029912.0						DRIBBLE PASS	202397.0
71029952.0						DRIBBLE PASS	202397.0
71029992.0						DRIBBLE PASS	202397.0
71030032.0						DRIBBLE PASS	202397.0
71030072.0						DRIBBLE PASS	202397.0
71030112.0						DRIBBLE PASS	202397.0
71030152.0						DRIBBLE PASS	202397.0
71030192.0						DRIBBLE PASS	202397.0
71030232.0						DRIBBLE PASS	202397.0
71030272.0						DRIBBLE PASS	202397.0
71030312.0						DRIBBLE PASS	202397.0
71030352.0			DRIVE			DRIBBLE	202397.0
71030392.0			DRIVE			DRIBBLE	202397.0
71030432.0			DRIVE			DRIBBLE	202397.0
71030472.0			DRIVE			DRIBBLE	202397.0
71030512.0			DRIVE			DRIBBLE	202397.0
71030552.0			DRIVE			DRIBBLE	202397.0
71030592.0			DRIVE			DRIBBLE	202397.0
71030632.0			DRIVE			DRIBBLE	202397.0
71030672.0			DRIVE			DRIBBLE	202397.0
71030712.0			DRIVE			DRIBBLE	202397.0
71030752.0			DRIVE			DRIBBLE	202397.0
71030792.0			DRIVE			DRIBBLE	202397.0
71030832.0			DRIVE			DRIBBLE	202397.0
71030872.0			DRIVE			DRIBBLE	202397.0
71030912.0			DRIVE			DRIBBLE	202397.0
71030952.0			DRIVE			DRIBBLE	202397.0
71030992.0			DRIVE			DRIBBLE	202397.0
71031032.0			DRIVE			DRIBBLE	202397.0
71031072.0			DRIVE			DRIBBLE	202397.0
71031112.0			DRIVE			DRIBBLE	202397.0
71031152.0			DRIVE			DRIBBLE	202397.0
71031192.0			DRIVE			DRIBBLE	202397.0
71031232.0			DRIVE			DRIBBLE	202397.0
71031272.0			DRIVE			DRIBBLE	202397.0
71031312.0			DRIVE			DRIBBLE	202397.0
71031352.0			DRIVE			DRIBBLE	202397.0
71031392.0			DRIVE			DRIBBLE	202397.0
71031432.0			DRIVE			DRIBBLE	202397.0
71031472.0			DRIVE			DRIBBLE	202397.0
71031512.0			DRIVE			DRIBBLE	202397.0
71031552.0			DRIVE			DRIBBLE	202397.0
71031592.0			DRIVE			DRIBBLE	202397.0
71031632.0			DRIVE			DRIBBLE	202397.0
71031672.0			DRIVE			DRIBBLE	202397.0
71031712.0			DRIVE			DRIBBLE	202397.0
71031752.0			DRIVE			DRIBBLE	202397.0
71031792.0			DRIVE			DRIBBLE	202397.0
71031832.0			DRIVE			DRIBBLE	202397.0
71031872.0			DRIVE			DRIBBLE	202397.0
71031912.0			DRIVE			DRIBBLE	202397.0
71031952.0			DRIVE			DRIBBLE	202397.0
71031992.0			DRIVE			DRIBBLE	202397.0
71032032.0			DRIVE			DRIBBLE	202397.0
71032072.0			DRIVE			DRIBBLE	202397.0
71032112.0			DRIVE			DRIBBLE	202397.0
71032152.0						DRIBBLE	202397.0
71032192.0						DRIBBLE	202397.0
71032232.0						DRIBBLE	202397.0
71032272.0						DRIBBLE	202397.0
71032312.0						DRIBBLE	202397.0
71032352.0						DRIBBLE	202397.0
71032392.0						DRIBBLE	202397.0
71032432.0						DRIBBLE	202397.0
71032472.0						DRIBBLE	202397.0
71032512.0						DRIBBLE	202397.0
71032552.0						DRIBBLE	202397.0
71032592.0						DRIBBLE	202397.0
71032632.0						DRIBBLE	202397.0
71032672.0						DRIBBLE	202397.0
71032712.0						DRIBBLE	202397.0
71032752.0						DRIBBLE	202397.0
71032792.0						PASS	202397.0
71032832.0						PASS	202397.0
71032872.0						PASS	202397.0
71032912.0						PASS	202397.0
71032952.0						PASS	202397.0
71032992.0						PASS	202397.0
71033032.0						PASS	202397.0
71033072.0						PASS	202397.0
71033112.0						PASS	202397.0
71033152.0						PASS	202397.0
71033192.0						PASS	202397.0
71033232.0						PASS	202397.0
71033272.0						PASS	201583.0
71033312.0						PASS	201583.0
71033352.0						PASS	201583.0
71033392.0						PASS	201583.0
71033432.0						PASS	201583.0
71033472.0						PASS	201583.0
71033512.0						PASS	201583.0
71033552.0	CUT					PASS	201583.0
71033592.0	CUT					PASS	201583.0
71033632.0	CUT					PASS	201583.0
71033672.0	CUT					PASS	201583.0
71033712.0	CUT					HOLD	201583.0
71033752.0	CUT					HOLD	201583.0
71033792.0	CUT					HOLD	201583.0
71033832.0	CUT					HOLD	201583.0
71033872.0	CUT					MADE SHOT	201583.0
