# Supplementary material for: Modeling the formation of defensive gaps in basketball: Cutting on a teammate’s drive
Source: PLoS One. 2023 Feb 7;18(2):e0281467. doi: 10.1371/journal.pone.0281467 (PMC9904462; doi:10.1371/journal.pone.0281467)
Supplement: S1 File — Contains action/event labels for the 462 analyzed sequences used in the paper. With the help of the gameIDs and times (last 8 digits of the real time entries), it can be bound to the raw SportVU data available online: https://github.com/linouk23/NBA-Player-Movements/tree/master/data/2016.NBA.Raw.SportVU.Game.Logs. (ZIP) [file pone.0281467.s031.zip › 0021500184_75107552-75120752.csv]

Unnamed: 0	202344.0	202330.0	203918.0	203504.0	203497.0	EVENT	BALL_HANDLER
75107552.0						DRIBBLE	203504.0
75107592.0						DRIBBLE	203504.0
75107632.0						DRIBBLE	203504.0
75107672.0						DRIBBLE	203504.0
75107712.0						DRIBBLE	203504.0
75107752.0						DRIBBLE	203504.0
75107792.0						DRIBBLE	203504.0
75107832.0						DRIBBLE	203504.0
75107872.0						DRIBBLE	203504.0
75107912.0						DRIBBLE	203504.0
75107952.0						DRIBBLE	203504.0
75107992.0						DRIBBLE	203504.0
75108032.0						DRIBBLE	203504.0
75108072.0						DRIBBLE	203504.0
75108112.0						DRIBBLE	203504.0
75108152.0						DRIBBLE	203504.0
75108192.0						DRIBBLE	203504.0
75108232.0						DRIBBLE	203504.0
75108272.0						DRIBBLE	203504.0
75108312.0						DRIBBLE	203504.0
75108352.0						DRIBBLE	203504.0
75108392.0						DRIBBLE	203504.0
75108432.0						DRIBBLE	203504.0
75108472.0						DRIBBLE	203504.0
75108512.0						DRIBBLE	203504.0
75108552.0						DRIBBLE	203504.0
75108592.0						DRIBBLE	203504.0
75108632.0						DRIBBLE	203504.0
75108672.0						DRIBBLE	203504.0
75108712.0						DRIBBLE	203504.0
75108752.0						DRIBBLE	203504.0
75108792.0						DRIBBLE	203504.0
75108832.0						DRIBBLE	203504.0
75108872.0						DRIBBLE	203504.0
75108912.0						DRIBBLE	203504.0
75108952.0						DRIBBLE	203504.0
75108992.0						DRIBBLE	203504.0
75109032.0						DRIBBLE	203504.0
75109072.0						PASS	203504.0
75109112.0						PASS	203504.0
75109152.0						PASS	203504.0
75109192.0						PASS	203504.0
75109232.0						PASS	203504.0
75109272.0						PASS	203504.0
75109312.0						PASS	203504.0
75109352.0						PASS	203504.0
75109392.0						PASS	202330.0
75109432.0						PASS	202330.0
75109472.0						PASS	202330.0
75109512.0						PASS	202330.0
75109552.0						PASS	202330.0
75109592.0						DRIBBLE	202330.0
75109632.0						DRIBBLE	202330.0
75109672.0						DRIBBLE	202330.0
75109712.0						DRIBBLE	202330.0
75109752.0						DRIBBLE	202330.0
75109792.0						DRIBBLE	202330.0
75109832.0						DRIBBLE	202330.0
75109872.0						DRIBBLE	202330.0
75109912.0						DRIBBLE	202330.0
75109952.0						DRIBBLE	202330.0
75109992.0						DRIBBLE	202330.0
75110032.0						DRIBBLE	202330.0
75110072.0						DRIBBLE	202330.0
75110112.0						DRIBBLE	202330.0
75110152.0						DRIBBLE	202330.0
75110192.0						DRIBBLE	202330.0
75110232.0						DRIBBLE	202330.0
75110272.0						DRIBBLE	202330.0
75110312.0						DRIBBLE	202330.0
75110352.0						DRIBBLE	202330.0
75110392.0						DRIBBLE	202330.0
75110432.0						DRIBBLE	202330.0
75110472.0						DRIBBLE	202330.0
75110512.0						DRIBBLE	202330.0
75110552.0						DRIBBLE	202330.0
75110592.0						DRIBBLE	202330.0
75110632.0						DRIBBLE	202330.0
75110672.0						DRIBBLE	202330.0
75110712.0						DRIBBLE	202330.0
75110752.0						DRIBBLE	202330.0
75110792.0						DRIBBLE	202330.0
75110832.0						DRIBBLE	202330.0
75110880.0						DRIBBLE	202330.0
75110912.0						DRIBBLE	202330.0
75110952.0						DRIBBLE	202330.0
75110992.0						DRIBBLE	202330.0
75111032.0						DRIBBLE	202330.0
75111072.0						DRIBBLE	202330.0
75111112.0						DRIBBLE	202330.0
75111152.0						DRIBBLE	202330.0
75111200.0						DRIBBLE	202330.0
75111232.0						DRIBBLE	202330.0
75111272.0						DRIBBLE	202330.0
75111312.0						DRIBBLE	202330.0
75111352.0						DRIBBLE	202330.0
75111392.0						DRIBBLE	202330.0
75111432.0						DRIBBLE	202330.0
75111472.0						DRIBBLE	202330.0
75111512.0						DRIBBLE	202330.0
75111552.0						DRIBBLE	202330.0
75111600.0						DRIBBLE	202330.0
75111632.0						DRIBBLE	202330.0
75111672.0						DRIBBLE	202330.0
75111712.0						DRIBBLE	202330.0
75111752.0						DRIBBLE	202330.0
75111792.0						DRIBBLE	202330.0
75111832.0						DRIBBLE	202330.0
75111872.0						DRIBBLE	202330.0
75111912.0						DRIBBLE	202330.0
75111952.0						DRIBBLE	202330.0
75111992.0						DRIBBLE	202330.0
75112032.0						DRIBBLE	202330.0
75112072.0						DRIBBLE	202330.0
75112112.0						DRIBBLE	202330.0
75112152.0						DRIBBLE	202330.0
75112192.0						DRIBBLE	202330.0
75112232.0						DRIBBLE	202330.0
75112272.0						DRIBBLE	202330.0
75112312.0						DRIBBLE	202330.0
75112352.0						DRIBBLE	202330.0
75112392.0						DRIBBLE	202330.0
75112432.0						DRIBBLE	202330.0
75112472.0						DRIBBLE	202330.0
75112512.0						DRIBBLE	202330.0
75112552.0						DRIBBLE	202330.0
75112592.0						DRIBBLE	202330.0
75112632.0						DRIBBLE	202330.0
75112672.0						DRIBBLE	202330.0
75112712.0						DRIBBLE	202330.0
75112752.0						DRIBBLE	202330.0
75112792.0						DRIBBLE	202330.0
75112832.0						DRIBBLE	202330.0
75112872.0						DRIBBLE	202330.0
75112912.0						DRIBBLE	202330.0
75112952.0						DRIBBLE	202330.0
75112992.0						DRIBBLE	202330.0
75113032.0						DRIBBLE	202330.0
75113072.0						DRIBBLE	202330.0
75113112.0						DRIBBLE	202330.0
75113152.0						DRIBBLE	202330.0
75113192.0						DRIBBLE	202330.0
75113232.0						DRIBBLE	202330.0
75113272.0						DRIBBLE	202330.0
75113312.0						DRIBBLE	202330.0
75113352.0						DRIBBLE	202330.0
75113392.0						DRIBBLE	202330.0
75113432.0						DRIBBLE	202330.0
75113472.0						DRIBBLE	202330.0
75113512.0						DRIBBLE	202330.0
75113552.0						DRIBBLE	202330.0
75113592.0						DRIBBLE	202330.0
75113632.0						DRIBBLE	202330.0
75113672.0						DRIBBLE	202330.0
75113712.0						DRIBBLE	202330.0
75113752.0						DRIBBLE	202330.0
75113792.0						DRIBBLE	202330.0
75113832.0						DRIBBLE	202330.0
75113872.0						DRIBBLE	202330.0
75113912.0						DRIBBLE	202330.0
75113952.0						DRIBBLE	202330.0
75113992.0						DRIBBLE	202330.0
75114032.0						DRIBBLE	202330.0
75114072.0						DRIBBLE	202330.0
75114112.0					CUT	DRIBBLE	202330.0
75114152.0					CUT	DRIBBLE	202330.0
75114192.0					CUT	DRIBBLE	202330.0
75114232.0					CUT	DRIBBLE	202330.0
75114272.0					CUT	DRIBBLE	202330.0
75114312.0					CUT	DRIBBLE	202330.0
75114352.0					CUT	DRIBBLE	202330.0
75114392.0					CUT	DRIBBLE	202330.0
75114432.0					CUT	PASS	202330.0
75114472.0					CUT	PASS	202330.0
75114512.0					CUT	PASS	202330.0
75114552.0					CUT	PASS	202330.0
75114592.0					CUT	PASS	202330.0
75114632.0					CUT	PASS	202330.0
75114672.0					CUT	PASS	202330.0
75114712.0					CUT	PASS	202330.0
75114752.0					CUT	PASS	202330.0
75114792.0					CUT	PASS	202330.0
75114832.0					CUT	PASS	202330.0
75114872.0					CUT	PASS	202344.0
75114912.0					CUT	PASS	202344.0
75114952.0					CUT	PASS	202344.0
75114992.0					CUT	PASS	202344.0
75115032.0					CUT	PASS	202344.0
75115072.0					CUT	PASS	202344.0
75115112.0					CUT	PASS	202344.0
75115152.0					CUT	PASS	202344.0
75115192.0					CUT	PASS	202344.0
75115232.0					CUT	PASS	202344.0
75115272.0					CUT	HOLD	202344.0
75115312.0					CUT	HOLD	202344.0
75115352.0					CUT	HOLD	202344.0
75115392.0					CUT	PASS	202344.0
75115432.0					CUT	PASS	202344.0
75115472.0					CUT	PASS	202344.0
75115512.0					CUT	PASS	202344.0
75115552.0					CUT	PASS	202344.0
75115592.0					CUT	PASS	202344.0
75115632.0					CUT	PASS	202344.0
75115672.0					CUT	PASS	202344.0
75115712.0					CUT	PASS	202344.0
75115752.0					CUT	PASS	202344.0
75115792.0					CUT	PASS	203918.0
75115832.0					CUT	PASS	203918.0
75115872.0					CUT	PASS	203918.0
75115912.0						PASS	203918.0
75115952.0						PASS	203918.0
75115992.0						PASS	203918.0
75116032.0						DRIBBLE	203918.0
75116072.0						DRIBBLE	203918.0
75116112.0						DRIBBLE	203918.0
75116152.0						DRIBBLE	203918.0
75116192.0						DRIBBLE	203918.0
75116232.0						DRIBBLE	203918.0
75116272.0						DRIBBLE	203918.0
75116312.0						DRIBBLE	203918.0
75116352.0						DRIBBLE	203918.0
75116392.0						DRIBBLE	203918.0
75116432.0						DRIBBLE	203918.0
75116472.0						DRIBBLE	203918.0
75116512.0						DRIBBLE	203918.0
75116552.0						DRIBBLE	203918.0
75116592.0						DRIBBLE	203918.0
75116632.0						DRIBBLE	203918.0
75116672.0						DRIBBLE	203918.0
75116712.0						DRIBBLE	203918.0
75116752.0						DRIBBLE	203918.0
75116792.0						DRIBBLE	203918.0
75116832.0						DRIBBLE	203918.0
75116872.0						DRIBBLE	203918.0
75116912.0						DRIBBLE	203918.0
75116952.0						DRIBBLE	203918.0
75116992.0						DRIBBLE	203918.0
75117032.0						DRIBBLE	203918.0
75117072.0						DRIBBLE	203918.0
75117112.0						DRIBBLE	203918.0
75117152.0						DRIBBLE	203918.0
75117192.0						DRIBBLE	203918.0
75117232.0						DRIBBLE	203918.0
75117272.0			DRIVE			DRIBBLE	203918.0
75117312.0			DRIVE			DRIBBLE	203918.0
75117352.0			DRIVE			DRIBBLE	203918.0
75117392.0			DRIVE			DRIBBLE	203918.0
75117432.0			DRIVE			DRIBBLE	203918.0
75117472.0			DRIVE			DRIBBLE	203918.0
75117512.0			DRIVE			DRIBBLE	203918.0
75117552.0			DRIVE			DRIBBLE	203918.0
75117592.0			DRIVE			DRIBBLE	203918.0
75117632.0			DRIVE			DRIBBLE	203918.0
75117672.0			DRIVE			DRIBBLE	203918.0
75117712.0			DRIVE			DRIBBLE	203918.0
75117752.0			DRIVE			DRIBBLE	203918.0
75117792.0			DRIVE			DRIBBLE	203918.0
75117832.0			DRIVE			DRIBBLE	203918.0
75117872.0			DRIVE			DRIBBLE	203918.0
75117912.0			DRIVE			DRIBBLE	203918.0
75117952.0			DRIVE			DRIBBLE	203918.0
75117992.0			DRIVE			DRIBBLE	203918.0
75118032.0			DRIVE			DRIBBLE	203918.0
75118072.0			DRIVE			DRIBBLE	203918.0
75118112.0			DRIVE			DRIBBLE	203918.0
75118152.0			DRIVE			DRIBBLE	203918.0
75118192.0			DRIVE			DRIBBLE	203918.0
75118232.0			DRIVE			DRIBBLE	203918.0
75118272.0			DRIVE			DRIBBLE	203918.0
75118312.0			DRIVE			DRIBBLE	203918.0
75118352.0			DRIVE			DRIBBLE	203918.0
75118392.0			DRIVE			DRIBBLE	203918.0
75118432.0						PASS	203918.0
75118472.0						PASS	203918.0
75118512.0						PASS	203918.0
75118552.0						PASS	203918.0
75118592.0						PASS	203918.0
75118632.0						PASS	203918.0
75118672.0						PASS	203918.0
75118712.0						PASS	203918.0
75118752.0						PASS	203918.0
75118792.0						PASS	203918.0
75118832.0						PASS	203918.0
75118872.0						PASS	203918.0
75118912.0						PASS	203918.0
75118952.0						PASS	203918.0
75118992.0						PASS	203918.0
75119032.0						PASS	203918.0
75119072.0						PASS	203504.0
75119112.0						PASS	203504.0
75119152.0						PASS	203504.0
75119192.0						PASS	203504.0
75119232.0						PASS	203504.0
75119272.0						PASS	203504.0
75119312.0						PASS	203504.0
75119352.0						PASS	203504.0
75119392.0						PASS	203504.0
75119432.0						HOLD	203504.0
75119472.0						HOLD	203504.0
75119512.0						HOLD	203504.0
75119552.0						PASS	203504.0
75119592.0						PASS	203504.0
75119632.0						PASS	203504.0
75119672.0						PASS	203504.0
75119712.0						PASS	203504.0
75119752.0						PASS	203504.0
75119792.0						PASS	203504.0
75119832.0						PASS	203504.0
75119872.0						PASS	203918.0
75119912.0						PASS	203918.0
75119952.0						PASS	203918.0
75119992.0						PASS	203918.0
75120032.0						HOLD	203918.0
75120072.0						HOLD	203918.0
75120112.0						HOLD	203918.0
75120152.0						HOLD	203918.0
75120192.0						HOLD	203918.0
75120232.0						HOLD	203918.0
75120272.0						HOLD	203918.0
75120312.0						HOLD	203918.0
75120352.0						HOLD	203918.0
75120392.0						HOLD	203918.0
75120432.0						HOLD	203918.0
75120472.0						HOLD	203918.0
75120512.0						HOLD	203918.0
75120552.0						HOLD	203918.0
75120592.0						HOLD	203918.0
75120632.0						HOLD	203918.0
75120672.0						HOLD	203918.0
75120712.0						HOLD	203918.0
75120752.0						TO	203918.0
