# Supplementary material for: Modeling the formation of defensive gaps in basketball: Cutting on a teammate’s drive
Source: PLoS One. 2023 Feb 7;18(2):e0281467. doi: 10.1371/journal.pone.0281467 (PMC9904462; doi:10.1371/journal.pone.0281467)
Supplement: S1 File — Contains action/event labels for the 462 analyzed sequences used in the paper. With the help of the gameIDs and times (last 8 digits of the real time entries), it can be bound to the raw SportVU data available online: https://github.com/linouk23/NBA-Player-Movements/tree/master/data/2016.NBA.Raw.SportVU.Game.Logs. (ZIP) [file pone.0281467.s031.zip › 0021500186_82752448-82755648.csv]

Unnamed: 0	202329.0	202334.0	203081.0	203486.0	203468.0	EVENT	BALL_HANDLER
82752448.0					DRIVE	DRIBBLE	203468.0
82752488.0					DRIVE	DRIBBLE	203468.0
82752528.0					DRIVE	DRIBBLE	203468.0
82752568.0					DRIVE	DRIBBLE	203468.0
82752608.0					DRIVE	DRIBBLE	203468.0
82752648.0					DRIVE	DRIBBLE	203468.0
82752688.0					DRIVE	DRIBBLE	203468.0
82752728.0					DRIVE	DRIBBLE	203468.0
82752768.0					DRIVE	DRIBBLE	203468.0
82752808.0					DRIVE	DRIBBLE	203468.0
82752848.0					DRIVE	DRIBBLE	203468.0
82752888.0					DRIVE	DRIBBLE	203468.0
82752928.0					DRIVE	DRIBBLE	203468.0
82752968.0					DRIVE	DRIBBLE	203468.0
82753008.0					DRIVE	DRIBBLE	203468.0
82753048.0					DRIVE	DRIBBLE	203468.0
82753088.0					DRIVE	DRIBBLE	203468.0
82753128.0					DRIVE	DRIBBLE	203468.0
82753168.0					DRIVE	DRIBBLE	203468.0
82753208.0					DRIVE	DRIBBLE	203468.0
82753248.0					DRIVE	DRIBBLE	203468.0
82753288.0					DRIVE	DRIBBLE	203468.0
82753328.0					DRIVE	DRIBBLE	203468.0
82753368.0					DRIVE	DRIBBLE	203468.0
82753408.0					DRIVE	DRIBBLE	203468.0
82753448.0					DRIVE	DRIBBLE	203468.0
82753488.0					DRIVE	DRIBBLE	203468.0
82753528.0					DRIVE	DRIBBLE	203468.0
82753568.0					DRIVE	DRIBBLE	203468.0
82753608.0					DRIVE	DRIBBLE	203468.0
82753648.0		CUT			DRIVE	DRIBBLE	203468.0
82753688.0		CUT			DRIVE	DRIBBLE	203468.0
82753728.0		CUT			DRIVE	DRIBBLE	203468.0
82753768.0		CUT			DRIVE	DRIBBLE	203468.0
82753808.0		CUT			DRIVE	DRIBBLE	203468.0
82753848.0		CUT			DRIVE	DRIBBLE	203468.0
82753888.0		CUT			DRIVE	DRIBBLE	203468.0
82753928.0		CUT			DRIVE	DRIBBLE	203468.0
82753968.0		CUT			DRIVE	DRIBBLE	203468.0
82754008.0		CUT				DRIBBLE	203468.0
82754048.0		CUT				DRIBBLE	203468.0
82754088.0		CUT				DRIBBLE	203468.0
82754128.0		CUT				DRIBBLE	203468.0
82754168.0		CUT				DRIBBLE	203468.0
82754208.0		CUT				DRIBBLE	203468.0
82754248.0		CUT				DRIBBLE	203468.0
82754288.0		CUT				DRIBBLE	203468.0
82754328.0		CUT				DRIBBLE	203468.0
82754368.0		CUT				DRIBBLE	203468.0
82754408.0		CUT				DRIBBLE	203468.0
82754448.0		CUT				DRIBBLE	203468.0
82754488.0		CUT				DRIBBLE	203468.0
82754528.0		CUT				PASS	203468.0
82754568.0		CUT				PASS	203468.0
82754608.0		CUT				PASS	203468.0
82754648.0		CUT				PASS	203468.0
82754688.0		CUT				PASS	203468.0
82754728.0						PASS	203468.0
82754768.0						PASS	203468.0
82754808.0						PASS	203468.0
82754848.0						PASS	203468.0
82754888.0						PASS	203468.0
82754928.0						PASS	203468.0
82754968.0						PASS	203468.0
82755008.0						PASS	203468.0
82755048.0						PASS	203468.0
82755088.0						PASS	203468.0
82755128.0						PASS	203081.0
82755168.0						PASS	203081.0
82755208.0						PASS	203081.0
82755248.0						PASS	203081.0
82755288.0						PASS	203081.0
82755328.0						PASS	203081.0
82755368.0						PASS	203081.0
82755408.0						PASS	203081.0
82755448.0						HOLD	203081.0
82755488.0						HOLD	203081.0
82755528.0						HOLD	203081.0
82755568.0						HOLD	203081.0
82755608.0						HOLD	203081.0
82755648.0						MADE SHOT	203081.0
