# Supplementary material for: Modeling the formation of defensive gaps in basketball: Cutting on a teammate’s drive
Source: PLoS One. 2023 Feb 7;18(2):e0281467. doi: 10.1371/journal.pone.0281467 (PMC9904462; doi:10.1371/journal.pone.0281467)
Supplement: S1 File — Contains action/event labels for the 462 analyzed sequences used in the paper. With the help of the gameIDs and times (last 8 digits of the real time entries), it can be bound to the raw SportVU data available online: https://github.com/linouk23/NBA-Player-Movements/tree/master/data/2016.NBA.Raw.SportVU.Game.Logs. (ZIP) [file pone.0281467.s031.zip › 0021500189_45753864-45760104.csv]

Unnamed: 0	201160.0	203894.0	203095.0	203932.0	1626209.0	EVENT	BALL_HANDLER
45753864.0						DRIBBLE	203894.0
45753904.0						DRIBBLE	203894.0
45753944.0						DRIBBLE	203894.0
45753984.0						DRIBBLE	203894.0
45754024.0						DRIBBLE	203894.0
45754064.0						DRIBBLE	203894.0
45754104.0						DRIBBLE	203894.0
45754144.0						DRIBBLE	203894.0
45754184.0						DRIBBLE	203894.0
45754224.0						DRIBBLE	203894.0
45754264.0						DRIBBLE	203894.0
45754304.0						DRIBBLE	203894.0
45754344.0						DRIBBLE	203894.0
45754384.0						DRIBBLE	203894.0
45754424.0						DRIBBLE	203894.0
45754464.0						DRIBBLE	203894.0
45754504.0						DRIBBLE	203894.0
45754544.0						DRIBBLE	203894.0
45754584.0						DRIBBLE	203894.0
45754624.0						DRIBBLE	203894.0
45754664.0						DRIBBLE	203894.0
45754704.0						DRIBBLE	203894.0
45754744.0						DRIBBLE	203894.0
45754784.0						DRIBBLE	203894.0
45754824.0						DRIBBLE	203894.0
45754864.0						DRIBBLE	203894.0
45754904.0						DRIBBLE	203894.0
45754944.0						DRIBBLE	203894.0
45754984.0						DRIBBLE	203894.0
45755024.0						DRIBBLE	203894.0
45755064.0						DRIBBLE	203894.0
45755104.0						DRIBBLE	203894.0
45755144.0						DRIBBLE	203894.0
45755184.0						DRIBBLE	203894.0
45755224.0						DRIBBLE	203894.0
45755264.0						DRIBBLE	203894.0
45755304.0						DRIBBLE	203894.0
45755344.0						DRIBBLE	203894.0
45755384.0						DRIBBLE	203894.0
45755424.0						DRIBBLE	203894.0
45755464.0						DRIBBLE	203894.0
45755504.0						DRIBBLE	203894.0
45755544.0						DRIBBLE	203894.0
45755584.0						DRIBBLE	203894.0
45755624.0						DRIBBLE	203894.0
45755664.0						DRIBBLE	203894.0
45755704.0						DRIBBLE	203894.0
45755744.0						DRIBBLE	203894.0
45755784.0						DRIBBLE	203894.0
45755824.0						DRIBBLE	203894.0
45755864.0						DRIBBLE	203894.0
45755904.0						DRIBBLE	203894.0
45755944.0						DRIBBLE	203894.0
45755984.0						DRIBBLE	203894.0
45756024.0						DRIBBLE	203894.0
45756064.0						DRIBBLE	203894.0
45756104.0						DRIBBLE	203894.0
45756144.0						DRIBBLE	203894.0
45756184.0						DRIBBLE	203894.0
45756224.0						DRIBBLE	203894.0
45756264.0		DRIVE				DRIBBLE	203894.0
45756304.0		DRIVE				DRIBBLE	203894.0
45756344.0		DRIVE				DRIBBLE	203894.0
45756384.0		DRIVE				DRIBBLE	203894.0
45756424.0		DRIVE				DRIBBLE	203894.0
45756464.0		DRIVE				DRIBBLE	203894.0
45756504.0		DRIVE				DRIBBLE	203894.0
45756544.0		DRIVE				DRIBBLE	203894.0
45756584.0		DRIVE				DRIBBLE	203894.0
45756624.0		DRIVE				DRIBBLE	203894.0
45756664.0		DRIVE				DRIBBLE	203894.0
45756704.0		DRIVE				DRIBBLE	203894.0
45756744.0		DRIVE				DRIBBLE	203894.0
45756784.0		DRIVE				DRIBBLE	203894.0
45756824.0		DRIVE				DRIBBLE	203894.0
45756864.0		DRIVE				DRIBBLE	203894.0
45756904.0		DRIVE				DRIBBLE	203894.0
45756944.0		DRIVE				DRIBBLE	203894.0
45756984.0		DRIVE				DRIBBLE	203894.0
45757024.0		DRIVE				DRIBBLE	203894.0
45757064.0						DRIBBLE PASS	203894.0
45757104.0						DRIBBLE PASS	203894.0
45757144.0						DRIBBLE PASS	203894.0
45757184.0						DRIBBLE PASS	203894.0
45757224.0						DRIBBLE PASS	203894.0
45757264.0						DRIBBLE PASS	203894.0
45757304.0						DRIBBLE PASS	203894.0
45757344.0						DRIBBLE PASS	203894.0
45757384.0						DRIBBLE PASS	203894.0
45757424.0						DRIBBLE PASS	203894.0
45757464.0						DRIBBLE PASS	203894.0
45757504.0						DRIBBLE PASS	203894.0
45757544.0						DRIBBLE PASS	203894.0
45757584.0						DRIBBLE PASS	203894.0
45757624.0						DRIBBLE PASS	203932.0
45757664.0						DRIBBLE PASS	203932.0
45757704.0						DRIBBLE PASS	203932.0
45757744.0						DRIBBLE PASS	203932.0
45757784.0						DRIBBLE PASS	203932.0
45757824.0						DRIBBLE PASS	203932.0
45757864.0						DRIBBLE PASS	203932.0
45757904.0						DRIBBLE PASS	203932.0
45757944.0						DRIBBLE PASS	203932.0
45757984.0						DRIBBLE PASS	203932.0
45758024.0						HOLD	203932.0
45758064.0						HOLD	203932.0
45758104.0						HOLD	203932.0
45758144.0						HOLD	203932.0
45758184.0						HOLD	203932.0
45758224.0						HOLD	203932.0
45758264.0						HOLD	203932.0
45758304.0			CUT			HOLD	203932.0
45758344.0			CUT			HOLD	203932.0
45758384.0			CUT			HOLD	203932.0
45758424.0			CUT			HOLD	203932.0
45758464.0			CUT			HOLD	203932.0
45758504.0			CUT			HOLD	203932.0
45758544.0			CUT	DRIVE		HOLD	203932.0
45758584.0			CUT	DRIVE		HOLD	203932.0
45758624.0			CUT	DRIVE		HOLD	203932.0
45758664.0			CUT	DRIVE		HOLD	203932.0
45758704.0			CUT	DRIVE		HOLD	203932.0
45758744.0			CUT	DRIVE		HOLD	203932.0
45758784.0			CUT			PASS	203932.0
45758824.0			CUT			PASS	203932.0
45758864.0			CUT			PASS	203932.0
45758904.0			CUT			PASS	203932.0
45758944.0			CUT			PASS	203932.0
45758984.0			CUT			PASS	203932.0
45759024.0			CUT			PASS	203932.0
45759064.0			CUT			PASS	203932.0
45759104.0			CUT			PASS	203932.0
45759144.0			CUT			PASS	203932.0
45759184.0			CUT			PASS	203932.0
45759224.0			CUT			PASS	203932.0
45759264.0			CUT			PASS	203932.0
45759304.0			CUT			PASS	203932.0
45759344.0			CUT			PASS	203095.0
45759384.0			CUT			PASS	203095.0
45759424.0			CUT			PASS	203095.0
45759464.0			CUT			PASS	203095.0
45759504.0			CUT			PASS	203095.0
45759544.0			CUT			PASS	203095.0
45759584.0			CUT			PASS	203095.0
45759624.0			CUT			PASS	203095.0
45759664.0			CUT			PASS	203095.0
45759704.0			CUT			PASS	203095.0
45759744.0			CUT			PASS	203095.0
45759784.0			CUT			PASS	203095.0
45759824.0						HOLD	203095.0
45759864.0						HOLD	203095.0
45759904.0						HOLD	203095.0
45759944.0						HOLD	203095.0
45759984.0						HOLD	203095.0
45760024.0						HOLD	203095.0
45760064.0						HOLD	203095.0
45760104.0						MISSED SHOT	203095.0
