# Supplementary material for: Modeling the formation of defensive gaps in basketball: Cutting on a teammate’s drive
Source: PLoS One. 2023 Feb 7;18(2):e0281467. doi: 10.1371/journal.pone.0281467 (PMC9904462; doi:10.1371/journal.pone.0281467)
Supplement: S1 File — Contains action/event labels for the 462 analyzed sequences used in the paper. With the help of the gameIDs and times (last 8 digits of the real time entries), it can be bound to the raw SportVU data available online: https://github.com/linouk23/NBA-Player-Movements/tree/master/data/2016.NBA.Raw.SportVU.Game.Logs. (ZIP) [file pone.0281467.s031.zip › 0021500189_49264124-49272844.csv]

Unnamed: 0	202696.0	202699.0	203506.0	203901.0	203095.0	EVENT	BALL_HANDLER
49264124.0						DRIBBLE	202696.0
49264164.0						DRIBBLE	202696.0
49264204.0						DRIBBLE	202696.0
49264244.0						DRIBBLE	202696.0
49264284.0						DRIBBLE	202696.0
49264324.0						DRIBBLE	202696.0
49264364.0						DRIBBLE	202696.0
49264404.0						DRIBBLE	202696.0
49264444.0						DRIBBLE	202696.0
49264484.0						DRIBBLE	202696.0
49264524.0						DRIBBLE	202696.0
49264564.0						DRIBBLE	202696.0
49264604.0						DRIBBLE	202696.0
49264644.0						DRIBBLE	202696.0
49264684.0						DRIBBLE	202696.0
49264724.0						DRIBBLE	202696.0
49264764.0						DRIBBLE	202696.0
49264804.0						DRIBBLE	202696.0
49264844.0						DRIBBLE	202696.0
49264884.0						DRIBBLE	202696.0
49264924.0						DRIBBLE	202696.0
49264964.0						DRIBBLE	202696.0
49265004.0						DRIBBLE	202696.0
49265044.0						DRIBBLE	202696.0
49265084.0						DRIBBLE	202696.0
49265124.0						DRIBBLE	202696.0
49265164.0						DRIBBLE	202696.0
49265204.0						DRIBBLE	202696.0
49265244.0						DRIBBLE	202696.0
49265284.0						DRIBBLE	202696.0
49265324.0						DRIBBLE	202696.0
49265364.0						DRIBBLE	202696.0
49265404.0						DRIBBLE	202696.0
49265444.0						DRIBBLE	202696.0
49265484.0						DRIBBLE	202696.0
49265524.0	DRIVE					DRIBBLE	202696.0
49265564.0	DRIVE					DRIBBLE	202696.0
49265604.0	DRIVE					DRIBBLE	202696.0
49265644.0	DRIVE					DRIBBLE	202696.0
49265684.0	DRIVE					DRIBBLE	202696.0
49265724.0	DRIVE					DRIBBLE	202696.0
49265764.0	DRIVE					DRIBBLE	202696.0
49265804.0	DRIVE					DRIBBLE	202696.0
49265844.0	DRIVE					DRIBBLE	202696.0
49265884.0	DRIVE					DRIBBLE	202696.0
49265924.0	DRIVE					DRIBBLE	202696.0
49265964.0	DRIVE					DRIBBLE	202696.0
49266004.0	DRIVE					DRIBBLE	202696.0
49266044.0	DRIVE					DRIBBLE	202696.0
49266084.0	DRIVE					DRIBBLE	202696.0
49266124.0	DRIVE					DRIBBLE	202696.0
49266164.0	DRIVE					DRIBBLE	202696.0
49266204.0	DRIVE					DRIBBLE	202696.0
49266244.0	DRIVE					DRIBBLE	202696.0
49266284.0	DRIVE					DRIBBLE	202696.0
49266324.0	DRIVE					DRIBBLE	202696.0
49266364.0	DRIVE					DRIBBLE	202696.0
49266404.0	DRIVE					DRIBBLE	202696.0
49266444.0	DRIVE					DRIBBLE	202696.0
49266484.0	DRIVE					DRIBBLE	202696.0
49266524.0	DRIVE					DRIBBLE	202696.0
49266564.0	DRIVE					DRIBBLE	202696.0
49266604.0	DRIVE					DRIBBLE	202696.0
49266644.0	DRIVE					DRIBBLE	202696.0
49266684.0	DRIVE					DRIBBLE	202696.0
49266724.0	DRIVE					DRIBBLE	202696.0
49266760.0	DRIVE					DRIBBLE	202696.0
49266800.0	DRIVE					DRIBBLE	202696.0
49266840.0	DRIVE					DRIBBLE	202696.0
49266880.0	DRIVE					DRIBBLE	202696.0
49266920.0	DRIVE					DRIBBLE	202696.0
49266960.0	DRIVE					DRIBBLE	202696.0
49267000.0						DRIBBLE	202696.0
49267040.0						DRIBBLE	202696.0
49267080.0						DRIBBLE	202696.0
49267120.0						DRIBBLE	202696.0
49267160.0						DRIBBLE	202696.0
49267200.0						DRIBBLE	202696.0
49267240.0						DRIBBLE	202696.0
49267280.0						DRIBBLE	202696.0
49267320.0						DRIBBLE	202696.0
49267360.0						PASS	202696.0
49267400.0						PASS	202696.0
49267440.0						PASS	202696.0
49267480.0						PASS	202696.0
49267520.0						PASS	202696.0
49267560.0						PASS	202696.0
49267600.0						PASS	202696.0
49267640.0						PASS	202696.0
49267680.0						PASS	202696.0
49267720.0						PASS	203506.0
49267760.0						PASS	203506.0
49267800.0						PASS	203506.0
49267840.0						PASS	203506.0
49267880.0						PASS	203506.0
49267920.0						PASS	203506.0
49267960.0						PASS	203506.0
49268000.0						PASS	203506.0
49268040.0						PASS	203506.0
49268080.0						PASS	203506.0
49268120.0						DRIBBLE	203506.0
49268160.0						DRIBBLE	203506.0
49268200.0						DRIBBLE	203506.0
49268240.0						DRIBBLE	203506.0
49268280.0						DRIBBLE	203506.0
49268320.0						DRIBBLE	203506.0
49268360.0						DRIBBLE	203506.0
49268400.0						DRIBBLE	203506.0
49268440.0						DRIBBLE	203506.0
49268480.0						DRIBBLE	203506.0
49268520.0						DRIBBLE	203506.0
49268560.0						DRIBBLE	203506.0
49268600.0						DRIBBLE	203506.0
49268640.0						DRIBBLE	203506.0
49268680.0						DRIBBLE	203506.0
49268720.0						DRIBBLE	203506.0
49268760.0						DRIBBLE	203506.0
49268800.0						DRIBBLE	203506.0
49268840.0						DRIBBLE	203506.0
49268880.0						DRIBBLE	203506.0
49268920.0						DRIBBLE	203506.0
49268960.0						DRIBBLE	203506.0
49269000.0						DRIBBLE	203506.0
49269040.0						DRIBBLE	203506.0
49269080.0						DRIBBLE	203506.0
49269120.0						DRIBBLE	203506.0
49269160.0						DRIBBLE	203506.0
49269200.0						DRIBBLE	203506.0
49269240.0						DRIBBLE	203506.0
49269280.0						DRIBBLE	203506.0
49269320.0						DRIBBLE	203506.0
49269360.0						DRIBBLE	203506.0
49269400.0						DRIBBLE	203506.0
49269440.0						DRIBBLE	203506.0
49269480.0						DRIBBLE	203506.0
49269520.0						DRIBBLE	203506.0
49269560.0						DRIBBLE	203506.0
49269600.0						PASS	203506.0
49269640.0						PASS	203506.0
49269680.0						PASS	203506.0
49269720.0						PASS	203506.0
49269760.0						PASS	203506.0
49269800.0						PASS	203506.0
49269840.0						PASS	203506.0
49269880.0						PASS	203506.0
49269920.0						PASS	203506.0
49269960.0	CUT					PASS	203506.0
49270000.0	CUT					PASS	202699.0
49270040.0	CUT					PASS	202699.0
49270080.0	CUT					PASS	202699.0
49270120.0	CUT					PASS	202699.0
49270160.0	CUT					PASS	202699.0
49270200.0	CUT					PASS	202699.0
49270240.0	CUT	CUT				PASS	202699.0
49270280.0	CUT	CUT				PASS	202699.0
49270320.0	CUT	CUT				PASS	202699.0
49270360.0	CUT	DRIVE				DRIBBLE	202699.0
49270400.0	CUT	DRIVE				DRIBBLE	202699.0
49270440.0	CUT	DRIVE				DRIBBLE	202699.0
49270480.0	CUT	DRIVE				DRIBBLE	202699.0
49270520.0	CUT	DRIVE				DRIBBLE	202699.0
49270560.0	CUT	DRIVE				DRIBBLE	202699.0
49270600.0	CUT	DRIVE				DRIBBLE	202699.0
49270640.0	CUT	DRIVE				DRIBBLE	202699.0
49270680.0	CUT	DRIVE				DRIBBLE	202699.0
49270720.0	CUT	DRIVE				DRIBBLE	202699.0
49270760.0	CUT	DRIVE				DRIBBLE	202699.0
49270800.0	CUT	DRIVE				DRIBBLE	202699.0
49270840.0	CUT	DRIVE				DRIBBLE	202699.0
49270880.0	CUT	DRIVE				DRIBBLE	202699.0
49270920.0	CUT	DRIVE				DRIBBLE	202699.0
49270960.0	CUT					PASS	202699.0
49271000.0	CUT					PASS	202699.0
49271040.0	CUT					PASS	202699.0
49271080.0	CUT					PASS	202699.0
49271120.0	CUT					PASS	202699.0
49271160.0	CUT					PASS	202699.0
49271200.0						PASS	202699.0
49271240.0						PASS	202699.0
49271280.0						PASS	202699.0
49271320.0						PASS	202699.0
49271360.0						PASS	202699.0
49271400.0						PASS	202699.0
49271440.0						PASS	202699.0
49271480.0						PASS	202699.0
49271520.0						PASS	202699.0
49271560.0						PASS	202699.0
49271600.0						PASS	202699.0
49271640.0						PASS	202699.0
49271680.0						PASS	203901.0
49271720.0						PASS	203901.0
49271764.0						PASS	203901.0
49271804.0						PASS	203901.0
49271840.0						PASS	203901.0
49271884.0						PASS	203901.0
49271920.0						PASS	203901.0
49271964.0						PASS	203901.0
49272000.0						PASS	203901.0
49272040.0						PASS	203901.0
49272084.0						PASS	203901.0
49272120.0						PASS	203901.0
49272164.0						PASS	203901.0
49272204.0						PASS	203901.0
49272244.0						PASS	203901.0
49272284.0						PASS	203901.0
49272320.0						PASS	203901.0
49272364.0						DRIBBLE	203901.0
49272400.0						DRIBBLE	203901.0
49272444.0						DRIBBLE	203901.0
49272480.0						DRIBBLE	203901.0
49272524.0						DRIBBLE	203901.0
49272564.0						DRIBBLE	203901.0
49272600.0						DRIBBLE	203901.0
49272644.0						DRIBBLE	203901.0
49272680.0						DRIBBLE	203901.0
49272724.0						DRIBBLE	203901.0
49272764.0						DRIBBLE	203901.0
49272800.0						DRIBBLE	203901.0
49272844.0				CUT		TRAVEL VIOLATION	203901.0
