# Supplementary material for: Modeling the formation of defensive gaps in basketball: Cutting on a teammate’s drive
Source: PLoS One. 2023 Feb 7;18(2):e0281467. doi: 10.1371/journal.pone.0281467 (PMC9904462; doi:10.1371/journal.pone.0281467)
Supplement: S1 File — Contains action/event labels for the 462 analyzed sequences used in the paper. With the help of the gameIDs and times (last 8 digits of the real time entries), it can be bound to the raw SportVU data available online: https://github.com/linouk23/NBA-Player-Movements/tree/master/data/2016.NBA.Raw.SportVU.Game.Logs. (ZIP) [file pone.0281467.s031.zip › 0021500190_51632164-51637044.csv]

Unnamed: 0	101133.0	101145.0	201978.0	202730.0	202331.0	EVENT	BALL_HANDLER
51632164.0						DRIBBLE	101145.0
51632204.0						DRIBBLE	101145.0
51632244.0						DRIBBLE	101145.0
51632284.0						DRIBBLE	101145.0
51632324.0						DRIBBLE	101145.0
51632364.0						DRIBBLE	101145.0
51632404.0						DRIBBLE	101145.0
51632444.0						DRIBBLE	101145.0
51632484.0						DRIBBLE	101145.0
51632524.0						DRIBBLE	101145.0
51632564.0						DRIBBLE	101145.0
51632604.0						DRIBBLE	101145.0
51632644.0						DRIBBLE	101145.0
51632684.0						DRIBBLE	101145.0
51632724.0						DRIBBLE	101145.0
51632764.0						DRIBBLE	101145.0
51632804.0						DRIBBLE	101145.0
51632844.0						DRIBBLE	101145.0
51632884.0						DRIBBLE	101145.0
51632924.0						DRIBBLE	101145.0
51632964.0						DRIBBLE	101145.0
51633004.0						DRIBBLE	101145.0
51633044.0						DRIBBLE	101145.0
51633084.0						DRIBBLE	101145.0
51633124.0						DRIBBLE	101145.0
51633164.0						DRIBBLE	101145.0
51633204.0						DRIBBLE	101145.0
51633244.0						DRIBBLE	101145.0
51633284.0						DRIBBLE	101145.0
51633324.0						DRIBBLE	101145.0
51633364.0						DRIBBLE	101145.0
51633404.0						DRIBBLE	101145.0
51633444.0						DRIBBLE	101145.0
51633480.0						DRIBBLE	101145.0
51633484.0						DRIBBLE	101145.0
51633524.0						DRIBBLE	101145.0
51633564.0						DRIBBLE	101145.0
51633604.0						DRIBBLE	101145.0
51633644.0		DRIVE				DRIBBLE	101145.0
51633684.0		DRIVE				DRIBBLE	101145.0
51633724.0		DRIVE				DRIBBLE	101145.0
51633764.0		DRIVE				DRIBBLE	101145.0
51633804.0		DRIVE				DRIBBLE	101145.0
51633844.0		DRIVE				DRIBBLE	101145.0
51633884.0		DRIVE				DRIBBLE	101145.0
51633924.0		DRIVE				DRIBBLE	101145.0
51633964.0		DRIVE				DRIBBLE	101145.0
51634004.0		DRIVE				DRIBBLE	101145.0
51634044.0		DRIVE				DRIBBLE	101145.0
51634084.0		DRIVE				DRIBBLE	101145.0
51634124.0		DRIVE				DRIBBLE	101145.0
51634164.0		DRIVE				DRIBBLE	101145.0
51634204.0		DRIVE				DRIBBLE	101145.0
51634244.0		DRIVE				DRIBBLE	101145.0
51634284.0		DRIVE				DRIBBLE	101145.0
51634324.0		DRIVE				DRIBBLE	101145.0
51634364.0		DRIVE				DRIBBLE	101145.0
51634404.0		DRIVE				DRIBBLE	101145.0
51634444.0		DRIVE				DRIBBLE	101145.0
51634484.0		DRIVE				DRIBBLE	101145.0
51634524.0		DRIVE				DRIBBLE	101145.0
51634564.0		DRIVE				DRIBBLE	101145.0
51634604.0		DRIVE				DRIBBLE	101145.0
51634644.0		DRIVE				DRIBBLE	101145.0
51634684.0		DRIVE				DRIBBLE	101145.0
51634724.0		DRIVE				DRIBBLE	101145.0
51634764.0		DRIVE				DRIBBLE	101145.0
51634804.0		DRIVE				DRIBBLE	101145.0
51634844.0		DRIVE				DRIBBLE	101145.0
51634884.0		DRIVE				DRIBBLE	101145.0
51634924.0		DRIVE				DRIBBLE	101145.0
51634964.0		DRIVE				DRIBBLE	101145.0
51635004.0		DRIVE				DRIBBLE	101145.0
51635044.0		DRIVE				DRIBBLE	101145.0
51635084.0		DRIVE				DRIBBLE	101145.0
51635124.0		DRIVE				DRIBBLE	101145.0
51635164.0		DRIVE				DRIBBLE	101145.0
51635204.0		DRIVE				DRIBBLE	101145.0
51635244.0		DRIVE				DRIBBLE	101145.0
51635284.0		DRIVE				DRIBBLE	101145.0
51635324.0		DRIVE				DRIBBLE	101145.0
51635364.0		DRIVE				DRIBBLE	101145.0
51635404.0		DRIVE				DRIBBLE	101145.0
51635444.0		DRIVE				DRIBBLE	101145.0
51635484.0		DRIVE				DRIBBLE	101145.0
51635524.0		DRIVE				DRIBBLE	101145.0
51635564.0		DRIVE				DRIBBLE	101145.0
51635604.0		DRIVE				DRIBBLE	101145.0
51635644.0		DRIVE				DRIBBLE	101145.0
51635684.0		DRIVE				DRIBBLE	101145.0
51635724.0		DRIVE				DRIBBLE	101145.0
51635764.0		DRIVE				DRIBBLE	101145.0
51635804.0		DRIVE				DRIBBLE	101145.0
51635844.0		DRIVE				DRIBBLE	101145.0
51635884.0		DRIVE				DRIBBLE	101145.0
51635924.0	CUT	DRIVE				DRIBBLE	101145.0
51635964.0	CUT	DRIVE				DRIBBLE	101145.0
51636004.0	CUT	DRIVE				DRIBBLE	101145.0
51636044.0	CUT	DRIVE				DRIBBLE	101145.0
51636084.0	CUT	DRIVE				DRIBBLE	101145.0
51636124.0	CUT	DRIVE				DRIBBLE	101145.0
51636164.0	CUT					PASS	101145.0
51636204.0	CUT					PASS	101145.0
51636244.0	CUT					PASS	101145.0
51636284.0	CUT					PASS	101145.0
51636324.0	CUT					PASS	101145.0
51636364.0	CUT					PASS	101145.0
51636404.0	CUT					PASS	101145.0
51636444.0	CUT					PASS	101133.0
51636484.0	CUT					PASS	101133.0
51636524.0	CUT					PASS	101133.0
51636564.0	CUT					PASS	101133.0
51636604.0	CUT					PASS	101133.0
51636644.0	CUT					PASS	101133.0
51636684.0	CUT					PASS	101133.0
51636724.0	CUT					PASS	101133.0
51636764.0	CUT					PASS	101133.0
51636804.0						HOLD	101133.0
51636844.0						HOLD	101133.0
51636884.0						HOLD	101133.0
51636924.0						HOLD	101133.0
51636964.0						HOLD	101133.0
51637004.0						HOLD	101133.0
51637044.0						MISSED SHOT	101133.0
