# Supplementary material for: Modeling the formation of defensive gaps in basketball: Cutting on a teammate’s drive
Source: PLoS One. 2023 Feb 7;18(2):e0281467. doi: 10.1371/journal.pone.0281467 (PMC9904462; doi:10.1371/journal.pone.0281467)
Supplement: S1 File — Contains action/event labels for the 462 analyzed sequences used in the paper. With the help of the gameIDs and times (last 8 digits of the real time entries), it can be bound to the raw SportVU data available online: https://github.com/linouk23/NBA-Player-Movements/tree/master/data/2016.NBA.Raw.SportVU.Game.Logs. (ZIP) [file pone.0281467.s031.zip › 0021500192_53055392-53060792.csv]

Unnamed: 0	101141.0	202704.0	202694.0	203484.0	203083.0	EVENT	BALL_HANDLER
53055392.0						DRIBBLE	202704.0
53055432.0						DRIBBLE	202704.0
53055472.0						DRIBBLE	202704.0
53055512.0						DRIBBLE	202704.0
53055552.0						DRIBBLE	202704.0
53055592.0						DRIBBLE	202704.0
53055632.0						DRIBBLE	202704.0
53055672.0						DRIBBLE	202704.0
53055712.0						DRIBBLE	202704.0
53055752.0						DRIBBLE	202704.0
53055792.0						DRIBBLE	202704.0
53055832.0						DRIBBLE	202704.0
53055872.0						DRIBBLE	202704.0
53055912.0						DRIBBLE	202704.0
53055952.0						DRIBBLE	202704.0
53055992.0						DRIBBLE	202704.0
53056032.0						DRIBBLE	202704.0
53056072.0						DRIBBLE	202704.0
53056112.0						DRIBBLE	202704.0
53056152.0						DRIBBLE	202704.0
53056192.0						DRIBBLE	202704.0
53056232.0						DRIBBLE	202704.0
53056272.0						DRIBBLE	202704.0
53056312.0						DRIBBLE	202704.0
53056352.0						DRIBBLE	202704.0
53056392.0						DRIBBLE	202704.0
53056432.0						DRIBBLE	202704.0
53056472.0						DRIBBLE	202704.0
53056512.0						DRIBBLE	202704.0
53056552.0						DRIBBLE	202704.0
53056592.0						DRIBBLE	202704.0
53056632.0						DRIBBLE	202704.0
53056672.0						DRIBBLE	202704.0
53056712.0						DRIBBLE	202704.0
53056752.0						DRIBBLE	202704.0
53056792.0						DRIBBLE	202704.0
53056832.0						DRIBBLE	202704.0
53056872.0						DRIBBLE	202704.0
53056912.0						DRIBBLE	202704.0
53056952.0						DRIBBLE	202704.0
53056992.0						DRIBBLE	202704.0
53057032.0						DRIBBLE	202704.0
53057072.0						DRIBBLE	202704.0
53057112.0						DRIBBLE	202704.0
53057152.0						DRIBBLE	202704.0
53057192.0						DRIBBLE	202704.0
53057232.0						DRIBBLE	202704.0
53057272.0						DRIBBLE	202704.0
53057312.0						DRIBBLE	202704.0
53057352.0						DRIBBLE	202704.0
53057392.0						DRIBBLE	202704.0
53057432.0						DRIBBLE	202704.0
53057472.0						DRIBBLE	202704.0
53057512.0						DRIBBLE	202704.0
53057552.0						DRIBBLE	202704.0
53057592.0						DRIBBLE	202704.0
53057632.0						DRIBBLE	202704.0
53057672.0						DRIBBLE	202704.0
53057712.0						DRIBBLE	202704.0
53057752.0						DRIBBLE	202704.0
53057792.0						DRIBBLE	202704.0
53057832.0						DRIBBLE	202704.0
53057872.0						DRIBBLE	202704.0
53057912.0						DRIBBLE	202704.0
53057952.0						DRIBBLE	202704.0
53057992.0						DRIBBLE	202704.0
53058032.0						DRIBBLE	202704.0
53058072.0						PASS	202704.0
53058112.0						PASS	202704.0
53058152.0						PASS	202704.0
53058192.0						PASS	202704.0
53058232.0						PASS	202704.0
53058272.0						PASS	202704.0
53058312.0						PASS	202704.0
53058352.0						PASS	202704.0
53058392.0						PASS	202704.0
53058432.0						PASS	202704.0
53058472.0						PASS	202704.0
53058512.0						PASS	202704.0
53058552.0						PASS	202704.0
53058592.0						PASS	202694.0
53058632.0						PASS	202694.0
53058672.0						PASS	202694.0
53058712.0						PASS	202694.0
53058752.0						PASS	202694.0
53058792.0						PASS	202694.0
53058832.0						PASS	202694.0
53058872.0						PASS	202694.0
53058912.0						PASS	202694.0
53058952.0			DRIVE			DRIBBLE	202694.0
53058992.0			DRIVE			DRIBBLE	202694.0
53059032.0			DRIVE			DRIBBLE	202694.0
53059072.0			DRIVE			DRIBBLE	202694.0
53059112.0			DRIVE			DRIBBLE	202694.0
53059152.0			DRIVE			DRIBBLE	202694.0
53059192.0			DRIVE			DRIBBLE	202694.0
53059232.0			DRIVE			DRIBBLE	202694.0
53059272.0			DRIVE			DRIBBLE	202694.0
53059312.0			DRIVE			DRIBBLE	202694.0
53059352.0			DRIVE			DRIBBLE	202694.0
53059392.0			DRIVE			DRIBBLE	202694.0
53059432.0			DRIVE			DRIBBLE	202694.0
53059472.0			DRIVE			DRIBBLE	202694.0
53059512.0			DRIVE			DRIBBLE	202694.0
53059552.0			DRIVE			DRIBBLE	202694.0
53059592.0			DRIVE			DRIBBLE	202694.0
53059632.0			DRIVE			DRIBBLE	202694.0
53059672.0			DRIVE			DRIBBLE	202694.0
53059712.0			DRIVE			DRIBBLE	202694.0
53059752.0			DRIVE			DRIBBLE	202694.0
53059792.0			DRIVE			DRIBBLE	202694.0
53059832.0			DRIVE			DRIBBLE	202694.0
53059872.0			DRIVE			DRIBBLE	202694.0
53059912.0			DRIVE			DRIBBLE	202694.0
53059952.0			DRIVE			DRIBBLE	202694.0
53059992.0			DRIVE			DRIBBLE	202694.0
53060032.0			DRIVE			DRIBBLE	202694.0
53060072.0						PASS	202694.0
53060112.0						PASS	202694.0
53060152.0						PASS	202694.0
53060192.0						PASS	202694.0
53060232.0						PASS	202694.0
53060272.0						PASS	202694.0
53060312.0						PASS	203083.0
53060352.0						PASS	203083.0
53060392.0						PASS	203083.0
53060432.0						PASS	203083.0
53060472.0						PASS	203083.0
53060512.0						PASS	203083.0
53060552.0						PASS	203083.0
53060592.0						PASS	203083.0
53060632.0						PASS	203083.0
53060672.0						PASS	203083.0
53060712.0						HOLD	203083.0
53060752.0						HOLD	203083.0
53060792.0						MISSED SHOT	203083.0
