# Supplementary material for: Modeling the formation of defensive gaps in basketball: Cutting on a teammate’s drive
Source: PLoS One. 2023 Feb 7;18(2):e0281467. doi: 10.1371/journal.pone.0281467 (PMC9904462; doi:10.1371/journal.pone.0281467)
Supplement: S1 File — Contains action/event labels for the 462 analyzed sequences used in the paper. With the help of the gameIDs and times (last 8 digits of the real time entries), it can be bound to the raw SportVU data available online: https://github.com/linouk23/NBA-Player-Movements/tree/master/data/2016.NBA.Raw.SportVU.Game.Logs. (ZIP) [file pone.0281467.s031.zip › 0021500193_61956732-61969612.csv]

Unnamed: 0	203138.0	204456.0	203917.0	203924.0	203457.0	EVENT	BALL_HANDLER
61956732.0						PASS	204456.0
61956772.0						PASS	204456.0
61956812.0						PASS	204456.0
61956852.0						PASS	204456.0
61956892.0						PASS	204456.0
61956932.0						PASS	204456.0
61956972.0						PASS	204456.0
61957012.0						PASS
61957052.0						PASS	203917.0
61957092.0						PASS	203917.0
61957132.0						PASS	203917.0
61957172.0						PASS	203917.0
61957212.0						PASS	203917.0
61957252.0						HOLD	203917.0
61957292.0						HOLD	203917.0
61957332.0						HOLD	203917.0
61957372.0						PASS	203917.0
61957412.0						PASS	203917.0
61957452.0						PASS	203917.0
61957492.0						PASS	203917.0
61957532.0						PASS	203917.0
61957572.0						PASS	204456.0
61957612.0						PASS	204456.0
61957652.0						PASS	204456.0
61957692.0						PASS	204456.0
61957732.0						PASS	204456.0
61957772.0						PASS	204456.0
61957812.0						DRIBBLE	204456.0
61957852.0						DRIBBLE	204456.0
61957892.0						DRIBBLE	204456.0
61957932.0						DRIBBLE	204456.0
61957972.0						DRIBBLE	204456.0
61958012.0						DRIBBLE	204456.0
61958052.0						DRIBBLE	204456.0
61958092.0						DRIBBLE	204456.0
61958132.0						DRIBBLE	204456.0
61958172.0						DRIBBLE	204456.0
61958212.0						DRIBBLE	204456.0
61958252.0						DRIBBLE	204456.0
61958292.0						DRIBBLE	204456.0
61958332.0						DRIBBLE	204456.0
61958372.0						DRIBBLE	204456.0
61958412.0						DRIBBLE	204456.0
61958452.0						DRIBBLE	204456.0
61958492.0						DRIBBLE	204456.0
61958532.0						DRIBBLE	204456.0
61958572.0						DRIBBLE	204456.0
61958612.0						DRIBBLE	204456.0
61958652.0						DRIBBLE	204456.0
61958692.0						DRIBBLE	204456.0
61958732.0						DRIBBLE	204456.0
61958772.0						DRIBBLE	204456.0
61958812.0						DRIBBLE	204456.0
61958852.0						DRIBBLE	204456.0
61958892.0						DRIBBLE	204456.0
61958932.0						DRIBBLE	204456.0
61958972.0						DRIBBLE	204456.0
61959012.0						DRIBBLE	204456.0
61959052.0						DRIBBLE	204456.0
61959092.0						DRIBBLE	204456.0
61959132.0						DRIBBLE	204456.0
61959172.0						DRIBBLE	204456.0
61959212.0						DRIBBLE	204456.0
61959252.0						DRIBBLE	204456.0
61959292.0						DRIBBLE	204456.0
61959332.0						DRIBBLE	204456.0
61959372.0						DRIBBLE	204456.0
61959412.0						DRIBBLE	204456.0
61959452.0						DRIBBLE	204456.0
61959492.0						DRIBBLE	204456.0
61959532.0						DRIBBLE	204456.0
61959572.0						DRIBBLE	204456.0
61959612.0						DRIBBLE	204456.0
61959652.0						DRIBBLE	204456.0
61959692.0						DRIBBLE	204456.0
61959732.0						DRIBBLE	204456.0
61959772.0						DRIBBLE	204456.0
61959812.0						DRIBBLE	204456.0
61959852.0						DRIBBLE	204456.0
61959892.0						DRIBBLE	204456.0
61959932.0						DRIBBLE	204456.0
61959972.0						DRIBBLE	204456.0
61960012.0						DRIBBLE	204456.0
61960052.0						DRIBBLE	204456.0
61960092.0						DRIBBLE	204456.0
61960132.0						DRIBBLE	204456.0
61960172.0						DRIBBLE	204456.0
61960212.0						DRIBBLE	204456.0
61960252.0						DRIBBLE	204456.0
61960292.0						DRIBBLE	204456.0
61960332.0						DRIBBLE	204456.0
61960372.0						DRIBBLE	204456.0
61960412.0						DRIBBLE	204456.0
61960452.0						DRIBBLE	204456.0
61960492.0						DRIBBLE	204456.0
61960532.0						DRIBBLE	204456.0
61960572.0						DRIBBLE	204456.0
61960612.0						DRIBBLE	204456.0
61960652.0						DRIBBLE	204456.0
61960692.0						DRIBBLE	204456.0
61960732.0						DRIBBLE	204456.0
61960772.0						DRIBBLE	204456.0
61960812.0						DRIBBLE	204456.0
61960852.0						DRIBBLE	204456.0
61960892.0						DRIBBLE	204456.0
61960932.0						DRIBBLE	204456.0
61960972.0						DRIBBLE	204456.0
61961012.0						DRIBBLE	204456.0
61961052.0						DRIBBLE	204456.0
61961092.0						PASS	204456.0
61961132.0						PASS	204456.0
61961172.0						PASS	204456.0
61961212.0						PASS	204456.0
61961252.0						PASS	204456.0
61961292.0						PASS	204456.0
61961332.0						PASS	204456.0
61961372.0						PASS	204456.0
61961412.0						PASS	204456.0
61961452.0						PASS	204456.0
61961492.0						PASS	204456.0
61961532.0						PASS
61961572.0						PASS
61961612.0						PASS
61961652.0						PASS	203917.0
61961692.0						PASS	203917.0
61961732.0						PASS	203917.0
61961772.0						PASS	203917.0
61961812.0						PASS	203917.0
61961852.0						PASS	203917.0
61961892.0						PASS	203917.0
61961932.0						PASS	203917.0
61961972.0						PASS	203917.0
61962012.0						PASS	203917.0
61962052.0						PASS	203917.0
61962092.0						PASS	203917.0
61962132.0			DRIVE			DRIBBLE	203917.0
61962172.0			DRIVE			DRIBBLE	203917.0
61962212.0			DRIVE			DRIBBLE	203917.0
61962252.0			DRIVE			DRIBBLE	203917.0
61962292.0			DRIVE			DRIBBLE	203917.0
61962332.0			DRIVE			DRIBBLE	203917.0
61962372.0			DRIVE			DRIBBLE	203917.0
61962412.0			DRIVE			DRIBBLE	203917.0
61962452.0			DRIVE			DRIBBLE	203917.0
61962492.0			DRIVE			DRIBBLE	203917.0
61962532.0			DRIVE			DRIBBLE	203917.0
61962572.0			DRIVE			DRIBBLE	203917.0
61962612.0			DRIVE			DRIBBLE	203917.0
61962652.0			DRIVE			DRIBBLE	203917.0
61962692.0			DRIVE			DRIBBLE	203917.0
61962732.0			DRIVE			DRIBBLE	203917.0
61962772.0			DRIVE			DRIBBLE	203917.0
61962812.0			DRIVE			DRIBBLE	203917.0
61962852.0			DRIVE			DRIBBLE	203917.0
61962892.0			DRIVE			DRIBBLE	203917.0
61962932.0			DRIVE			DRIBBLE	203917.0
61962972.0			DRIVE			DRIBBLE	203917.0
61963012.0			DRIVE			DRIBBLE	203917.0
61963052.0			DRIVE			DRIBBLE	203917.0
61963092.0			DRIVE			DRIBBLE	203917.0
61963132.0			DRIVE			DRIBBLE	203917.0
61963172.0						PASS	203917.0
61963212.0						PASS	203917.0
61963252.0						PASS	203917.0
61963292.0						PASS	203917.0
61963332.0						PASS	203917.0
61963372.0						PASS	203917.0
61963412.0						PASS	203917.0
61963452.0						PASS	203917.0
61963492.0						PASS
61963532.0						PASS
61963572.0						PASS	203924.0
61963612.0						PASS	203924.0
61963652.0						PASS	203924.0
61963692.0						PASS	203924.0
61963732.0						PASS	203924.0
61963772.0						PASS	203924.0
61963812.0						PASS	203924.0
61963852.0						PASS	203924.0
61963892.0						PASS	203924.0
61963932.0						PASS	203924.0
61963972.0						PASS	203924.0
61964012.0						PASS	203924.0
61964052.0						HOLD	203924.0
61964092.0						HOLD	203924.0
61964132.0						HOLD	203924.0
61964172.0						HOLD	203924.0
61964212.0						HOLD	203924.0
61964252.0						HOLD	203924.0
61964292.0						HOLD	203924.0
61964332.0						HOLD	203924.0
61964372.0						HOLD	203924.0
61964412.0						HOLD	203924.0
61964452.0						HOLD	203924.0
61964492.0						HOLD	203924.0
61964532.0						HOLD	203924.0
61964572.0						HOLD	203924.0
61964612.0						HOLD	203924.0
61964652.0						HOLD	203924.0
61964692.0						HOLD	203924.0
61964732.0						HOLD	203924.0
61964772.0						HOLD	203924.0
61964812.0						HOLD	203924.0
61964852.0						HOLD	203924.0
61964892.0						HOLD	203924.0
61964932.0						HOLD	203924.0
61964972.0						HOLD	203924.0
61965012.0						HOLD	203924.0
61965052.0						HOLD	203924.0
61965092.0						HOLD	203924.0
61965132.0						HOLD	203924.0
61965172.0						HOLD	203924.0
61965212.0						HOLD	203924.0
61965252.0						HOLD	203924.0
61965292.0						HOLD	203924.0
61965332.0						HOLD	203924.0
61965372.0						HOLD	203924.0
61965412.0						HOLD	203924.0
61965452.0						HOLD	203924.0
61965492.0						HOLD	203924.0
61965532.0						HOLD	203924.0
61965572.0						HOLD	203924.0
61965612.0						HOLD	203924.0
61965652.0						HOLD	203924.0
61965692.0						HOLD	203924.0
61965732.0						HOLD	203924.0
61965772.0						HOLD	203924.0
61965812.0						HOLD	203924.0
61965852.0						HOLD	203924.0
61965892.0						HOLD	203924.0
61965932.0						HOLD	203924.0
61965972.0						HOLD	203924.0
61966012.0						HOLD	203924.0
61966052.0						HOLD	203924.0
61966092.0						HOLD	203924.0
61966132.0						HOLD	203924.0
61966172.0						HOLD	203924.0
61966212.0						HOLD	203924.0
61966252.0						HOLD	203924.0
61966292.0						HOLD	203924.0
61966332.0						HOLD	203924.0
61966372.0						HOLD	203924.0
61966412.0						PASS	203924.0
61966452.0						PASS	203924.0
61966492.0						PASS	203924.0
61966532.0						PASS	203924.0
61966572.0						PASS	203924.0
61966612.0						PASS	203924.0
61966652.0						PASS	203924.0
61966692.0						PASS	204456.0
61966732.0						PASS	204456.0
61966772.0						PASS	204456.0
61966812.0						PASS	204456.0
61966852.0						PASS	204456.0
61966892.0						DRIBBLE	204456.0
61966932.0						DRIBBLE	204456.0
61966972.0						DRIBBLE	204456.0
61967012.0						DRIBBLE	204456.0
61967052.0						DRIBBLE	204456.0
61967092.0						DRIBBLE	204456.0
61967132.0						DRIBBLE	204456.0
61967172.0		DRIVE				DRIBBLE	204456.0
61967212.0		DRIVE				DRIBBLE	204456.0
61967252.0		DRIVE				DRIBBLE	204456.0
61967292.0		DRIVE				DRIBBLE	204456.0
61967332.0		DRIVE				DRIBBLE	204456.0
61967372.0		DRIVE				DRIBBLE	204456.0
61967412.0		DRIVE				DRIBBLE	204456.0
61967452.0		DRIVE				DRIBBLE	204456.0
61967492.0		DRIVE				DRIBBLE	204456.0
61967532.0		DRIVE				DRIBBLE	204456.0
61967572.0		DRIVE				DRIBBLE	204456.0
61967612.0		DRIVE				DRIBBLE	204456.0
61967652.0		DRIVE				DRIBBLE	204456.0
61967692.0		DRIVE				DRIBBLE	204456.0
61967732.0		DRIVE		CUT		DRIBBLE	204456.0
61967772.0		DRIVE		CUT		DRIBBLE	204456.0
61967812.0		DRIVE		CUT		DRIBBLE	204456.0
61967852.0		DRIVE		CUT		DRIBBLE	204456.0
61967892.0		DRIVE		CUT		DRIBBLE	204456.0
61967932.0		DRIVE		CUT		DRIBBLE	204456.0
61967972.0		DRIVE		CUT		DRIBBLE	204456.0
61968012.0		DRIVE		CUT		DRIBBLE	204456.0
61968052.0		DRIVE		CUT		DRIBBLE	204456.0
61968092.0		DRIVE		CUT		DRIBBLE	204456.0
61968132.0		DRIVE		CUT		DRIBBLE	204456.0
61968172.0		DRIVE		CUT		DRIBBLE	204456.0
61968212.0		DRIVE		CUT		DRIBBLE	204456.0
61968252.0				CUT		PASS	204456.0
61968292.0				CUT		PASS	204456.0
61968332.0				CUT		PASS	204456.0
61968372.0				CUT		PASS	204456.0
61968412.0				CUT		PASS	204456.0
61968452.0				CUT		PASS	204456.0
61968492.0				CUT		PASS	204456.0
61968532.0				CUT		PASS	204456.0
61968572.0				CUT		PASS	204456.0
61968612.0				CUT		PASS	204456.0
61968652.0				CUT		PASS	204456.0
61968692.0				CUT		PASS	204456.0
61968732.0				CUT		PASS	204456.0
61968772.0				CUT		PASS	204456.0
61968812.0				CUT		PASS
61968852.0				CUT		PASS
61968892.0				CUT		PASS
61968932.0				CUT		PASS
61968972.0						PASS	203917.0
61969012.0						PASS	203917.0
61969052.0						PASS	203917.0
61969092.0						PASS	203917.0
61969132.0						PASS	203917.0
61969172.0						PASS	203917.0
61969212.0						PASS	203917.0
61969252.0						HOLD	203917.0
61969292.0						HOLD	203917.0
61969332.0						HOLD	203917.0
61969372.0						HOLD	203917.0
61969412.0						HOLD	203917.0
61969452.0						HOLD	203917.0
61969492.0						HOLD	203917.0
61969532.0						HOLD	203917.0
61969572.0						HOLD	203917.0
61969612.0						MISSED SHOT	203917.0
