# Supplementary material for: Modeling the formation of defensive gaps in basketball: Cutting on a teammate’s drive
Source: PLoS One. 2023 Feb 7;18(2):e0281467. doi: 10.1371/journal.pone.0281467 (PMC9904462; doi:10.1371/journal.pone.0281467)
Supplement: S1 File — Contains action/event labels for the 462 analyzed sequences used in the paper. With the help of the gameIDs and times (last 8 digits of the real time entries), it can be bound to the raw SportVU data available online: https://github.com/linouk23/NBA-Player-Movements/tree/master/data/2016.NBA.Raw.SportVU.Game.Logs. (ZIP) [file pone.0281467.s031.zip › 0021500196_26660976-26668976.csv]

Unnamed: 0	201949.0	202335.0	201942.0	203082.0	202709.0	EVENT	BALL_HANDLER
26660976.0						PASS	203082.0
26661016.0						PASS	203082.0
26661056.0						PASS	203082.0
26661096.0						PASS	203082.0
26661136.0						PASS	203082.0
26661176.0						PASS	203082.0
26661216.0						PASS	203082.0
26661256.0						PASS	203082.0
26661296.0						PASS	203082.0
26661336.0						PASS	202709.0
26661376.0						PASS	202709.0
26661416.0						PASS	202709.0
26661456.0						PASS	202709.0
26661496.0						PASS	202709.0
26661536.0						PASS	202709.0
26661576.0						PASS	202709.0
26661616.0						PASS	202709.0
26661656.0						PASS	202709.0
26661696.0						PASS	202709.0
26661736.0						PASS	202709.0
26661776.0						PASS	202709.0
26661816.0						DRIBBLE	202709.0
26661856.0						DRIBBLE	202709.0
26661896.0						DRIBBLE	202709.0
26661936.0						DRIBBLE	202709.0
26661976.0						DRIBBLE	202709.0
26662016.0						DRIBBLE	202709.0
26662056.0						DRIBBLE	202709.0
26662096.0						DRIBBLE	202709.0
26662136.0						DRIBBLE	202709.0
26662176.0						DRIBBLE	202709.0
26662216.0						DRIBBLE	202709.0
26662256.0						DRIBBLE	202709.0
26662296.0						DRIBBLE	202709.0
26662336.0						DRIBBLE	202709.0
26662376.0						DRIBBLE	202709.0
26662416.0						DRIBBLE	202709.0
26662456.0						DRIBBLE	202709.0
26662496.0						DRIBBLE	202709.0
26662536.0						DRIBBLE	202709.0
26662576.0						DRIBBLE	202709.0
26662616.0						DRIBBLE	202709.0
26662656.0						DRIBBLE	202709.0
26662696.0						DRIBBLE	202709.0
26662736.0						DRIBBLE	202709.0
26662776.0						DRIBBLE	202709.0
26662816.0						DRIBBLE	202709.0
26662856.0						DRIBBLE	202709.0
26662896.0						DRIBBLE	202709.0
26662936.0						DRIBBLE	202709.0
26662976.0						DRIBBLE	202709.0
26663016.0						DRIBBLE	202709.0
26663056.0						DRIBBLE	202709.0
26663096.0						DRIBBLE	202709.0
26663136.0						DRIBBLE	202709.0
26663176.0						DRIBBLE	202709.0
26663216.0						DRIBBLE	202709.0
26663256.0						DRIBBLE	202709.0
26663296.0						DRIBBLE	202709.0
26663336.0						DRIBBLE	202709.0
26663376.0						DRIBBLE	202709.0
26663416.0						DRIBBLE	202709.0
26663456.0						DRIBBLE	202709.0
26663496.0						DRIBBLE	202709.0
26663536.0						DRIBBLE	202709.0
26663576.0						DRIBBLE	202709.0
26663616.0						DRIBBLE	202709.0
26663656.0						DRIBBLE	202709.0
26663696.0						DRIBBLE	202709.0
26663736.0						DRIBBLE	202709.0
26663776.0						DRIBBLE	202709.0
26663816.0						DRIBBLE	202709.0
26663856.0						DRIBBLE	202709.0
26663896.0						DRIBBLE	202709.0
26663936.0						DRIBBLE	202709.0
26663976.0						DRIBBLE	202709.0
26664016.0						DRIBBLE	202709.0
26664056.0						DRIBBLE	202709.0
26664096.0						DRIBBLE	202709.0
26664136.0						DRIBBLE PASS	202709.0
26664176.0						DRIBBLE PASS	202709.0
26664216.0						DRIBBLE PASS	202709.0
26664256.0						DRIBBLE PASS	202709.0
26664296.0						DRIBBLE PASS	202709.0
26664336.0						DRIBBLE PASS	202709.0
26664376.0						DRIBBLE PASS	202709.0
26664416.0						DRIBBLE PASS	202709.0
26664456.0						DRIBBLE PASS	202709.0
26664496.0						DRIBBLE PASS	202709.0
26664536.0						DRIBBLE PASS	202709.0
26664576.0						DRIBBLE PASS	202709.0
26664616.0						DRIBBLE PASS	202709.0
26664656.0						DRIBBLE PASS	201942.0
26664696.0						DRIBBLE PASS	201942.0
26664736.0						DRIBBLE PASS	201942.0
26664776.0						DRIBBLE PASS	201942.0
26664816.0						DRIBBLE PASS	201942.0
26664856.0						DRIBBLE PASS	201942.0
26664896.0						DRIBBLE PASS	201942.0
26664936.0						DRIBBLE PASS	201942.0
26664976.0						DRIBBLE PASS	201942.0
26665016.0						DRIBBLE PASS	201942.0
26665056.0						DRIBBLE PASS	201942.0
26665096.0						DRIBBLE PASS	201942.0
26665136.0						DRIBBLE PASS	201942.0
26665176.0						DRIBBLE PASS	201942.0
26665216.0						DRIBBLE	201942.0
26665256.0						DRIBBLE	201942.0
26665296.0						DRIBBLE	201942.0
26665336.0						DRIBBLE	201942.0
26665376.0						DRIBBLE	201942.0
26665416.0						DRIBBLE	201942.0
26665456.0						DRIBBLE	201942.0
26665496.0						DRIBBLE	201942.0
26665536.0						DRIBBLE	201942.0
26665576.0						DRIBBLE	201942.0
26665616.0						DRIBBLE	201942.0
26665656.0						DRIBBLE	201942.0
26665696.0						DRIBBLE	201942.0
26665736.0			DRIVE			DRIBBLE	201942.0
26665776.0			DRIVE			DRIBBLE	201942.0
26665816.0			DRIVE			DRIBBLE	201942.0
26665856.0			DRIVE			DRIBBLE	201942.0
26665896.0			DRIVE			DRIBBLE	201942.0
26665936.0			DRIVE			DRIBBLE	201942.0
26665976.0			DRIVE			DRIBBLE	201942.0
26666016.0			DRIVE			DRIBBLE	201942.0
26666056.0			DRIVE			DRIBBLE	201942.0
26666096.0			DRIVE			DRIBBLE	201942.0
26666136.0			DRIVE			DRIBBLE	201942.0
26666176.0			DRIVE			DRIBBLE	201942.0
26666216.0			DRIVE			DRIBBLE	201942.0
26666256.0			DRIVE			DRIBBLE	201942.0
26666296.0			DRIVE			DRIBBLE	201942.0
26666336.0			DRIVE			DRIBBLE	201942.0
26666376.0			DRIVE			DRIBBLE	201942.0
26666416.0			DRIVE			DRIBBLE	201942.0
26666456.0			DRIVE			DRIBBLE	201942.0
26666496.0			DRIVE			DRIBBLE	201942.0
26666536.0			DRIVE			DRIBBLE	201942.0
26666576.0			DRIVE			DRIBBLE	201942.0
26666616.0			DRIVE			DRIBBLE	201942.0
26666656.0			DRIVE			DRIBBLE	201942.0
26666696.0			DRIVE			DRIBBLE	201942.0
26666736.0			DRIVE			DRIBBLE	201942.0
26666776.0			DRIVE			DRIBBLE	201942.0
26666816.0			DRIVE			DRIBBLE	201942.0
26666856.0			DRIVE			DRIBBLE	201942.0
26666896.0			DRIVE			DRIBBLE	201942.0
26666936.0			DRIVE			DRIBBLE	201942.0
26666976.0			DRIVE			DRIBBLE	201942.0
26667016.0			DRIVE			DRIBBLE	201942.0
26667056.0			DRIVE			DRIBBLE	201942.0
26667096.0			DRIVE			DRIBBLE	201942.0
26667136.0			DRIVE			DRIBBLE	201942.0
26667176.0			DRIVE			DRIBBLE	201942.0
26667216.0			DRIVE			DRIBBLE	201942.0
26667256.0	CUT		DRIVE			DRIBBLE	201942.0
26667296.0	CUT		DRIVE			DRIBBLE	201942.0
26667336.0	CUT		DRIVE			DRIBBLE	201942.0
26667376.0	CUT		DRIVE			DRIBBLE	201942.0
26667416.0	CUT					PASS	201942.0
26667456.0	CUT					PASS	201942.0
26667496.0	CUT					PASS	201942.0
26667536.0	CUT					PASS	201942.0
26667576.0	CUT					PASS	201942.0
26667616.0	CUT					PASS	201942.0
26667656.0	CUT					PASS	201942.0
26667696.0	CUT					PASS	201942.0
26667736.0	CUT					PASS	201942.0
26667776.0	CUT					PASS	201942.0
26667816.0	CUT					PASS	201942.0
26667856.0	CUT					PASS	201942.0
26667896.0	CUT					PASS	201942.0
26667936.0	CUT					PASS	201942.0
26667976.0	CUT					PASS	201942.0
26668016.0	CUT					PASS	201942.0
26668056.0	CUT					PASS	201942.0
26668096.0	CUT					PASS	201942.0
26668136.0	CUT					PASS	201942.0
26668176.0	CUT					PASS	201949.0
26668216.0	CUT					PASS	201949.0
26668256.0	CUT					PASS	201949.0
26668296.0	CUT					PASS	201949.0
26668336.0	CUT					PASS	201949.0
26668376.0						HOLD	201949.0
26668416.0						HOLD	201949.0
26668456.0						HOLD	201949.0
26668496.0						HOLD	201949.0
26668536.0						HOLD	201949.0
26668576.0						HOLD	201949.0
26668616.0						HOLD	201949.0
26668656.0						HOLD	201949.0
26668696.0						HOLD	201949.0
26668736.0						HOLD	201949.0
26668776.0						HOLD	201949.0
26668816.0						HOLD	201949.0
26668856.0						HOLD	201949.0
26668896.0						HOLD	201949.0
26668936.0						HOLD	201949.0
26668976.0						MISSED SHOT	201949.0
