# Supplementary material for: Modeling the formation of defensive gaps in basketball: Cutting on a teammate’s drive
Source: PLoS One. 2023 Feb 7;18(2):e0281467. doi: 10.1371/journal.pone.0281467 (PMC9904462; doi:10.1371/journal.pone.0281467)
Supplement: S1 File — Contains action/event labels for the 462 analyzed sequences used in the paper. With the help of the gameIDs and times (last 8 digits of the real time entries), it can be bound to the raw SportVU data available online: https://github.com/linouk23/NBA-Player-Movements/tree/master/data/2016.NBA.Raw.SportVU.Game.Logs. (ZIP) [file pone.0281467.s031.zip › 0021500196_30233216-30245178.csv]

Unnamed: 0	2449.0	201960.0	200768.0	202335.0	202709.0	EVENT	BALL_HANDLER
30233216.0						PASS	201960.0
30233258.0						PASS	201960.0
30233296.0						PASS	201960.0
30233338.0						PASS	201960.0
30233376.0						PASS	201960.0
30233416.0						PASS	201960.0
30233456.0						PASS	201960.0
30233496.0						PASS	201960.0
30233536.0						PASS	201960.0
30233576.0						PASS	201960.0
30233618.0						PASS	201960.0
30233656.0						PASS	201960.0
30233698.0						PASS	201960.0
30233736.0						PASS	201960.0
30233776.0						PASS	201960.0
30233816.0						PASS	201960.0
30233856.0						PASS	201960.0
30233898.0						PASS	201960.0
30233936.0						PASS	201960.0
30233978.0						PASS	202709.0
30234016.0						PASS	202709.0
30234056.0						PASS	202709.0
30234096.0						PASS	202709.0
30234136.0						PASS	202709.0
30234176.0						PASS	202709.0
30234216.0						PASS	202709.0
30234256.0						PASS	202709.0
30234296.0						PASS	202709.0
30234336.0						PASS	202709.0
30234376.0						PASS	202709.0
30234416.0						PASS	202709.0
30234456.0						PASS	202709.0
30234496.0						PASS	202709.0
30234536.0						INBOUND PASS	202709.0
30234576.0						INBOUND PASS	202709.0
30234618.0						INBOUND PASS	202709.0
30234656.0						DRIBBLE	202709.0
30234696.0						DRIBBLE	202709.0
30234736.0						DRIBBLE	202709.0
30234776.0						DRIBBLE	202709.0
30234816.0						DRIBBLE	202709.0
30234858.0						DRIBBLE	202709.0
30234898.0						DRIBBLE	202709.0
30234938.0						DRIBBLE	202709.0
30234980.0						DRIBBLE	202709.0
30235018.0						DRIBBLE	202709.0
30235058.0						DRIBBLE	202709.0
30235098.0						DRIBBLE	202709.0
30235138.0						DRIBBLE	202709.0
30235178.0						DRIBBLE	202709.0
30235218.0						DRIBBLE	202709.0
30235258.0						DRIBBLE	202709.0
30235298.0						DRIBBLE	202709.0
30235338.0						DRIBBLE	202709.0
30235378.0						DRIBBLE	202709.0
30235418.0						DRIBBLE	202709.0
30235458.0						DRIBBLE	202709.0
30235498.0						DRIBBLE	202709.0
30235538.0						DRIBBLE	202709.0
30235578.0						DRIBBLE	202709.0
30235618.0						DRIBBLE	202709.0
30235658.0						DRIBBLE	202709.0
30235698.0						DRIBBLE	202709.0
30235738.0						DRIBBLE	202709.0
30235778.0						DRIBBLE	202709.0
30235818.0						DRIBBLE	202709.0
30235858.0						DRIBBLE	202709.0
30235898.0						DRIBBLE	202709.0
30235938.0						DRIBBLE	202709.0
30235978.0						DRIBBLE	202709.0
30236018.0						DRIBBLE	202709.0
30236058.0						DRIBBLE	202709.0
30236098.0						DRIBBLE	202709.0
30236138.0						DRIBBLE	202709.0
30236178.0						DRIBBLE	202709.0
30236218.0						DRIBBLE	202709.0
30236258.0						DRIBBLE	202709.0
30236298.0						DRIBBLE	202709.0
30236338.0						DRIBBLE	202709.0
30236378.0						DRIBBLE	202709.0
30236418.0						DRIBBLE	202709.0
30236458.0						DRIBBLE	202709.0
30236498.0						DRIBBLE	202709.0
30236538.0						DRIBBLE	202709.0
30236578.0						DRIBBLE	202709.0
30236618.0						DRIBBLE	202709.0
30236658.0						DRIBBLE	202709.0
30236698.0						DRIBBLE	202709.0
30236738.0						DRIBBLE	202709.0
30236778.0						DRIBBLE	202709.0
30236818.0						DRIBBLE	202709.0
30236858.0						DRIBBLE	202709.0
30236898.0						DRIBBLE	202709.0
30236938.0						DRIBBLE	202709.0
30236978.0						DRIBBLE	202709.0
30237018.0			CUT-SCR			DRIBBLE	202709.0
30237058.0			CUT-SCR			DRIBBLE	202709.0
30237098.0			CUT-SCR			DRIBBLE	202709.0
30237138.0			CUT-SCR			DRIBBLE	202709.0
30237178.0			CUT-SCR			DRIBBLE	202709.0
30237218.0			CUT-SCR			DRIBBLE	202709.0
30237258.0			CUT-SCR			DRIBBLE	202709.0
30237298.0			CUT-SCR			DRIBBLE	202709.0
30237338.0			CUT-SCR			DRIBBLE	202709.0
30237378.0			CUT-SCR			DRIBBLE PASS	202709.0
30237418.0			CUT-SCR			DRIBBLE PASS	202709.0
30237458.0			CUT			DRIBBLE PASS	202709.0
30237498.0			CUT			DRIBBLE PASS	202709.0
30237538.0			CUT			DRIBBLE PASS	202709.0
30237578.0			CUT			DRIBBLE PASS	202709.0
30237618.0			CUT			DRIBBLE PASS	202709.0
30237658.0			CUT			DRIBBLE PASS	202709.0
30237698.0			CUT			DRIBBLE PASS	202709.0
30237738.0			CUT			DRIBBLE PASS	202709.0
30237778.0			CUT			DRIBBLE PASS	202709.0
30237818.0			CUT			DRIBBLE PASS	202709.0
30237858.0			CUT			DRIBBLE PASS	202709.0
30237898.0			CUT			DRIBBLE PASS	202709.0
30237938.0			CUT			DRIBBLE PASS	202709.0
30237978.0			CUT			DRIBBLE PASS	202709.0
30238018.0			CUT			DRIBBLE PASS	202709.0
30238058.0			CUT			DRIBBLE PASS	202709.0
30238098.0			CUT			DRIBBLE PASS	202709.0
30238138.0			CUT			DRIBBLE PASS	202709.0
30238178.0			CUT			DRIBBLE PASS	202709.0
30238218.0			CUT			DRIBBLE PASS	202709.0
30238256.0			CUT			DRIBBLE PASS	2449.0
30238298.0			CUT			DRIBBLE PASS	2449.0
30238338.0			CUT			DRIBBLE PASS	2449.0
30238378.0			CUT			DRIBBLE PASS	2449.0
30238418.0			CUT			DRIBBLE PASS	2449.0
30238458.0			CUT			DRIBBLE PASS	2449.0
30238498.0			CUT			DRIBBLE PASS	2449.0
30238538.0			CUT			DRIBBLE PASS	2449.0
30238578.0			CUT			DRIBBLE PASS	2449.0
30238618.0			CUT			DRIBBLE PASS	2449.0
30238658.0			CUT			DRIBBLE PASS	2449.0
30238698.0			CUT			DRIBBLE PASS	2449.0
30238738.0			CUT			DRIBBLE PASS	2449.0
30238778.0			CUT			HOLD	2449.0
30238818.0			CUT			HOLD	2449.0
30238858.0						HOLD	2449.0
30238898.0						HOLD	2449.0
30238938.0						HOLD	2449.0
30238976.0						HOLD	2449.0
30239018.0						HOLD	2449.0
30239058.0						HOLD	2449.0
30239098.0						HOLD	2449.0
30239138.0						HOLD	2449.0
30239178.0						PASS	2449.0
30239218.0						PASS	2449.0
30239256.0						PASS	2449.0
30239298.0						PASS	2449.0
30239336.0						PASS	2449.0
30239378.0						PASS	2449.0
30239418.0						PASS	2449.0
30239456.0						PASS	2449.0
30239498.0						PASS	2449.0
30239536.0						PASS	2449.0
30239578.0						PASS	2449.0
30239616.0						PASS	2449.0
30239658.0						PASS	2449.0
30239698.0						PASS	2449.0
30239738.0						PASS	2449.0
30239778.0						PASS	2449.0
30239816.0						PASS	201960.0
30239858.0						PASS	201960.0
30239896.0						PASS	201960.0
30239938.0						PASS	201960.0
30239976.0						PASS	201960.0
30240018.0						PASS	201960.0
30240058.0						PASS	201960.0
30240098.0						PASS	201960.0
30240138.0						PASS	201960.0
30240176.0						PASS	201960.0
30240218.0						DRIBBLE	201960.0
30240256.0						DRIBBLE	201960.0
30240298.0						DRIBBLE	201960.0
30240336.0						DRIBBLE	201960.0
30240378.0						DRIBBLE	201960.0
30240418.0						DRIBBLE	201960.0
30240456.0						DRIBBLE	201960.0
30240498.0						DRIBBLE	201960.0
30240536.0						DRIBBLE	201960.0
30240578.0						DRIBBLE	201960.0
30240616.0						DRIBBLE	201960.0
30240658.0						DRIBBLE	201960.0
30240696.0						DRIBBLE	201960.0
30240738.0						DRIBBLE	201960.0
30240778.0						DRIBBLE	201960.0
30240816.0						DRIBBLE	201960.0
30240858.0						DRIBBLE	201960.0
30240896.0						DRIBBLE	201960.0
30240938.0						DRIBBLE	201960.0
30240976.0						DRIBBLE	201960.0
30241018.0						DRIBBLE	201960.0
30241056.0						DRIBBLE	201960.0
30241098.0						DRIBBLE	201960.0
30241138.0						DRIBBLE	201960.0
30241176.0						DRIBBLE	201960.0
30241218.0						DRIBBLE	201960.0
30241256.0						DRIBBLE	201960.0
30241298.0						DRIBBLE	201960.0
30241336.0						DRIBBLE	201960.0
30241378.0						DRIBBLE	201960.0
30241416.0						DRIBBLE	201960.0
30241458.0						DRIBBLE	201960.0
30241498.0						DRIBBLE	201960.0
30241536.0						DRIBBLE	201960.0
30241578.0						DRIBBLE	201960.0
30241616.0						DRIBBLE	201960.0
30241658.0						DRIBBLE	201960.0
30241696.0						DRIBBLE	201960.0
30241738.0						DRIBBLE	201960.0
30241776.0						DRIBBLE	201960.0
30241818.0						DRIBBLE	201960.0
30241858.0						DRIBBLE	201960.0
30241896.0						DRIBBLE	201960.0
30241938.0						DRIBBLE	201960.0
30241976.0						DRIBBLE	201960.0
30242018.0						DRIBBLE	201960.0
30242056.0						DRIBBLE	201960.0
30242098.0						DRIBBLE	201960.0
30242136.0						DRIBBLE	201960.0
30242178.0						DRIBBLE	201960.0
30242216.0						DRIBBLE	201960.0
30242256.0						DRIBBLE	201960.0
30242298.0						DRIBBLE	201960.0
30242336.0						DRIBBLE	201960.0
30242378.0						DRIBBLE	201960.0
30242416.0						DRIBBLE	201960.0
30242458.0						DRIBBLE	201960.0
30242496.0						DRIBBLE	201960.0
30242538.0						DRIBBLE	201960.0
30242576.0						DRIBBLE	201960.0
30242616.0						DRIBBLE	201960.0
30242658.0						DRIBBLE	201960.0
30242696.0						DRIBBLE	201960.0
30242738.0						DRIBBLE	201960.0
30242776.0						DRIBBLE	201960.0
30242818.0						DRIBBLE	201960.0
30242856.0		DRIVE				DRIBBLE	201960.0
30242898.0		DRIVE				DRIBBLE	201960.0
30242936.0		DRIVE				DRIBBLE	201960.0
30242976.0		DRIVE				DRIBBLE	201960.0
30243018.0		DRIVE				DRIBBLE	201960.0
30243056.0		DRIVE				DRIBBLE	201960.0
30243098.0		DRIVE				DRIBBLE	201960.0
30243136.0		DRIVE				DRIBBLE	201960.0
30243178.0		DRIVE				DRIBBLE	201960.0
30243216.0		DRIVE				DRIBBLE	201960.0
30243258.0		DRIVE				DRIBBLE	201960.0
30243296.0		DRIVE				DRIBBLE	201960.0
30243336.0		DRIVE				DRIBBLE	201960.0
30243376.0		DRIVE				DRIBBLE	201960.0
30243416.0		DRIVE				DRIBBLE	201960.0
30243458.0		DRIVE				DRIBBLE	201960.0
30243496.0		DRIVE				DRIBBLE	201960.0
30243538.0		DRIVE				DRIBBLE	201960.0
30243576.0		DRIVE				DRIBBLE	201960.0
30243616.0		DRIVE				DRIBBLE	201960.0
30243656.0		DRIVE				DRIBBLE	201960.0
30243696.0		DRIVE				DRIBBLE	201960.0
30243738.0		DRIVE				DRIBBLE	201960.0
30243776.0		DRIVE				DRIBBLE	201960.0
30243818.0		DRIVE				DRIBBLE	201960.0
30243856.0		DRIVE				DRIBBLE	201960.0
30243898.0						DRIBBLE PASS	201960.0
30243936.0						DRIBBLE PASS	201960.0
30243976.0						DRIBBLE PASS	201960.0
30244016.0						DRIBBLE PASS	201960.0
30244056.0						DRIBBLE PASS	201960.0
30244096.0						DRIBBLE PASS	201960.0
30244136.0						DRIBBLE PASS	201960.0
30244178.0						DRIBBLE PASS	201960.0
30244216.0						DRIBBLE PASS
30244256.0						DRIBBLE PASS
30244296.0						DRIBBLE PASS
30244336.0						DRIBBLE PASS
30244376.0						DRIBBLE PASS
30244416.0						DRIBBLE PASS
30244458.0						DRIBBLE PASS
30244496.0						DRIBBLE PASS
30244538.0						DRIBBLE PASS
30244576.0						DRIBBLE PASS
30244616.0						DRIBBLE PASS
30244656.0						DRIBBLE PASS	202335.0
30244696.0						DRIBBLE PASS	202335.0
30244738.0						DRIBBLE PASS	202335.0
30244776.0						DRIBBLE PASS	202335.0
30244818.0						DRIBBLE PASS	202335.0
30244856.0						DRIBBLE PASS	202335.0
30244896.0						DRIBBLE PASS	202335.0
30244936.0						DRIBBLE PASS	202335.0
30244976.0						HOLD	202335.0
30245016.0						HOLD	202335.0
30245056.0						HOLD	202335.0
30245096.0						HOLD	202335.0
30245136.0						HOLD	202335.0
30245178.0						MISSED SHOT	202335.0
