# Supplementary material for: Modeling the formation of defensive gaps in basketball: Cutting on a teammate’s drive
Source: PLoS One. 2023 Feb 7;18(2):e0281467. doi: 10.1371/journal.pone.0281467 (PMC9904462; doi:10.1371/journal.pone.0281467)
Supplement: S1 File — Contains action/event labels for the 462 analyzed sequences used in the paper. With the help of the gameIDs and times (last 8 digits of the real time entries), it can be bound to the raw SportVU data available online: https://github.com/linouk23/NBA-Player-Movements/tree/master/data/2016.NBA.Raw.SportVU.Game.Logs. (ZIP) [file pone.0281467.s031.zip › 0021500197_39228528-39231928.csv]

Unnamed: 0	101127.0	200745.0	201572.0	202711.0	203499.0	EVENT	BALL_HANDLER
39228528.0						DRIBBLE	101127.0
39228568.0						DRIBBLE	101127.0
39228608.0						DRIBBLE	101127.0
39228648.0						DRIBBLE	101127.0
39228688.0						DRIBBLE	101127.0
39228728.0						DRIBBLE	101127.0
39228768.0						DRIBBLE	101127.0
39228808.0						DRIBBLE	101127.0
39228848.0						DRIBBLE	101127.0
39228888.0						DRIBBLE	101127.0
39228928.0						DRIBBLE	101127.0
39228968.0						DRIBBLE	101127.0
39229008.0						DRIBBLE	101127.0
39229048.0						DRIBBLE	101127.0
39229088.0						DRIBBLE	101127.0
39229128.0						DRIBBLE	101127.0
39229168.0						DRIBBLE	101127.0
39229208.0						DRIBBLE	101127.0
39229248.0						DRIBBLE	101127.0
39229288.0						DRIBBLE	101127.0
39229328.0						DRIBBLE	101127.0
39229368.0						DRIBBLE	101127.0
39229408.0						DRIBBLE	101127.0
39229448.0						DRIBBLE	101127.0
39229488.0						DRIBBLE	101127.0
39229528.0						DRIBBLE	101127.0
39229568.0						DRIBBLE	101127.0
39229608.0						DRIBBLE	101127.0
39229648.0						DRIBBLE	101127.0
39229688.0						DRIBBLE	101127.0
39229728.0						DRIBBLE	101127.0
39229768.0	DRIVE					DRIBBLE	101127.0
39229808.0	DRIVE					DRIBBLE	101127.0
39229848.0	DRIVE					DRIBBLE	101127.0
39229888.0	DRIVE					DRIBBLE	101127.0
39229928.0	DRIVE					DRIBBLE	101127.0
39229968.0	DRIVE					DRIBBLE	101127.0
39230008.0	DRIVE					DRIBBLE	101127.0
39230048.0	DRIVE					DRIBBLE	101127.0
39230088.0	DRIVE					DRIBBLE	101127.0
39230128.0	DRIVE					DRIBBLE	101127.0
39230168.0	DRIVE					DRIBBLE	101127.0
39230208.0	DRIVE					DRIBBLE	101127.0
39230248.0	DRIVE		CUT-SCR			DRIBBLE	101127.0
39230288.0	DRIVE		CUT			DRIBBLE	101127.0
39230328.0	DRIVE		CUT			DRIBBLE	101127.0
39230368.0	DRIVE		CUT			DRIBBLE	101127.0
39230408.0	DRIVE		CUT			DRIBBLE	101127.0
39230448.0	DRIVE		CUT			DRIBBLE	101127.0
39230488.0	DRIVE		CUT			DRIBBLE	101127.0
39230528.0	DRIVE		CUT			DRIBBLE	101127.0
39230568.0	DRIVE		CUT			DRIBBLE	101127.0
39230608.0	DRIVE		CUT			DRIBBLE	101127.0
39230648.0	DRIVE		CUT			DRIBBLE	101127.0
39230688.0			CUT			PASS	101127.0
39230728.0			CUT			PASS	101127.0
39230768.0			CUT			PASS	101127.0
39230808.0			CUT			PASS	101127.0
39230848.0			CUT			PASS	101127.0
39230888.0			CUT			PASS	101127.0
39230928.0			CUT			PASS	101127.0
39230968.0			CUT			PASS	101127.0
39231008.0			CUT			PASS
39231048.0			CUT			PASS	201572.0
39231088.0			CUT			PASS	201572.0
39231128.0			CUT			PASS	201572.0
39231168.0			CUT			PASS	201572.0
39231208.0			CUT			PASS	201572.0
39231248.0			CUT			PASS	201572.0
39231288.0			CUT			PASS	201572.0
39231328.0			CUT			PASS	201572.0
39231368.0			CUT			PASS	201572.0
39231408.0			CUT			PASS	201572.0
39231448.0			CUT			PASS	201572.0
39231488.0			CUT			PASS	201572.0
39231528.0			CUT			PASS	201572.0
39231568.0			CUT			PASS	201572.0
39231608.0			CUT			PASS	201572.0
39231648.0			CUT			PASS	201572.0
39231688.0			CUT			PASS	201572.0
39231728.0			CUT			PASS	201572.0
39231768.0						PASS	201572.0
39231808.0						PASS	201572.0
39231848.0						PASS	201572.0
39231888.0						PASS	201572.0
39231928.0						MISSED SHOT	201572.0
