# Supplementary material for: Modeling the formation of defensive gaps in basketball: Cutting on a teammate’s drive
Source: PLoS One. 2023 Feb 7;18(2):e0281467. doi: 10.1371/journal.pone.0281467 (PMC9904462; doi:10.1371/journal.pone.0281467)
Supplement: S1 File — Contains action/event labels for the 462 analyzed sequences used in the paper. With the help of the gameIDs and times (last 8 digits of the real time entries), it can be bound to the raw SportVU data available online: https://github.com/linouk23/NBA-Player-Movements/tree/master/data/2016.NBA.Raw.SportVU.Game.Logs. (ZIP) [file pone.0281467.s031.zip › 0021500198_38381964-38393524.csv]

Unnamed: 0	202087.0	201569.0	201600.0	201950.0	203076.0	EVENT	BALL_HANDLER
38381964.0						DRIBBLE	201950.0
38382004.0						DRIBBLE	201950.0
38382044.0						DRIBBLE	201950.0
38382084.0						DRIBBLE	201950.0
38382124.0						DRIBBLE	201950.0
38382164.0						DRIBBLE	201950.0
38382204.0						DRIBBLE	201950.0
38382244.0				DRIVE		DRIBBLE	201950.0
38382284.0				DRIVE		DRIBBLE	201950.0
38382324.0				DRIVE		DRIBBLE	201950.0
38382364.0				DRIVE		DRIBBLE	201950.0
38382404.0				DRIVE		DRIBBLE	201950.0
38382444.0				DRIVE		DRIBBLE	201950.0
38382484.0				DRIVE		DRIBBLE	201950.0
38382524.0				DRIVE		DRIBBLE	201950.0
38382564.0				DRIVE		DRIBBLE	201950.0
38382604.0				DRIVE		DRIBBLE	201950.0
38382644.0				DRIVE		DRIBBLE	201950.0
38382684.0				DRIVE		DRIBBLE	201950.0
38382724.0				DRIVE		DRIBBLE	201950.0
38382764.0				DRIVE		DRIBBLE	201950.0
38382804.0				DRIVE		DRIBBLE	201950.0
38382844.0				DRIVE		DRIBBLE	201950.0
38382884.0				DRIVE		DRIBBLE	201950.0
38382924.0				DRIVE		DRIBBLE	201950.0
38382964.0				DRIVE		DRIBBLE	201950.0
38383004.0				DRIVE		DRIBBLE	201950.0
38383044.0				DRIVE		DRIBBLE	201950.0
38383084.0				DRIVE		DRIBBLE	201950.0
38383124.0				DRIVE		DRIBBLE	201950.0
38383164.0				DRIVE		DRIBBLE	201950.0
38383204.0				DRIVE		DRIBBLE	201950.0
38383244.0				DRIVE		DRIBBLE	201950.0
38383284.0				DRIVE		DRIBBLE	201950.0
38383324.0				DRIVE		DRIBBLE	201950.0
38383364.0				DRIVE		DRIBBLE	201950.0
38383404.0				DRIVE		DRIBBLE	201950.0
38383444.0				DRIVE		DRIBBLE	201950.0
38383484.0						DRIBBLE	201950.0
38383524.0						DRIBBLE	201950.0
38383564.0						DRIBBLE	201950.0
38383604.0						DRIBBLE	201950.0
38383644.0						DRIBBLE	201950.0
38383684.0						DRIBBLE	201950.0
38383724.0						DRIBBLE	201950.0
38383764.0						DRIBBLE	201950.0
38383804.0						DRIBBLE	201950.0
38383844.0						DRIBBLE	201950.0
38383884.0						DRIBBLE	201950.0
38383924.0						DRIBBLE	201950.0
38383964.0						DRIBBLE	201950.0
38384004.0						DRIBBLE	201950.0
38384044.0						DRIBBLE	201950.0
38384084.0						DRIBBLE	201950.0
38384124.0						DRIBBLE	201950.0
38384164.0						DRIBBLE	201950.0
38384204.0						DRIBBLE	201950.0
38384244.0						DRIBBLE	201950.0
38384284.0						DRIBBLE	201950.0
38384324.0						DRIBBLE	201950.0
38384364.0						DRIBBLE	201950.0
38384404.0						DRIBBLE	201950.0
38384444.0						DRIBBLE	201950.0
38384484.0						DRIBBLE	201950.0
38384524.0						DRIBBLE	201950.0
38384564.0						DRIBBLE	201950.0
38384604.0						DRIBBLE	201950.0
38384644.0						DRIBBLE	201950.0
38384684.0						DRIBBLE	201950.0
38384724.0						DRIBBLE	201950.0
38384764.0						DRIBBLE	201950.0
38384804.0						DRIBBLE	201950.0
38384844.0						DRIBBLE	201950.0
38384884.0						DRIBBLE	201950.0
38384924.0						DRIBBLE	201950.0
38384964.0						DRIBBLE	201950.0
38385004.0						DRIBBLE	201950.0
38385044.0						DRIBBLE	201950.0
38385084.0						DRIBBLE	201950.0
38385124.0						DRIBBLE	201950.0
38385164.0						DRIBBLE	201950.0
38385204.0						DRIBBLE	201950.0
38385244.0						DRIBBLE	201950.0
38385284.0						DRIBBLE	201950.0
38385324.0						DRIBBLE	201950.0
38385364.0						DRIBBLE	201950.0
38385404.0						DRIBBLE	201950.0
38385444.0						DRIBBLE	201950.0
38385484.0						DRIBBLE	201950.0
38385524.0						DRIBBLE	201950.0
38385564.0						DRIBBLE	201950.0
38385604.0						DRIBBLE	201950.0
38385644.0						DRIBBLE	201950.0
38385684.0						DRIBBLE	201950.0
38385724.0						DRIBBLE	201950.0
38385764.0						DRIBBLE	201950.0
38385804.0						DRIBBLE	201950.0
38385844.0						DRIBBLE	201950.0
38385884.0						DRIBBLE	201950.0
38385924.0						DRIBBLE	201950.0
38385964.0						DRIBBLE	201950.0
38386004.0						DRIBBLE	201950.0
38386044.0						DRIBBLE	201950.0
38386084.0						DRIBBLE	201950.0
38386124.0						DRIBBLE	201950.0
38386164.0						DRIBBLE	201950.0
38386204.0						DRIBBLE	201950.0
38386244.0						DRIBBLE	201950.0
38386284.0						DRIBBLE	201950.0
38386324.0						DRIBBLE	201950.0
38386364.0						DRIBBLE	201950.0
38386404.0						DRIBBLE	201950.0
38386444.0						DRIBBLE	201950.0
38386484.0						DRIBBLE	201950.0
38386524.0						DRIBBLE	201950.0
38386564.0						DRIBBLE	201950.0
38386604.0						DRIBBLE	201950.0
38386644.0						DRIBBLE	201950.0
38386684.0						DRIBBLE	201950.0
38386724.0						DRIBBLE	201950.0
38386764.0						DRIBBLE	201950.0
38386804.0						DRIBBLE	201950.0
38386844.0						DRIBBLE	201950.0
38386884.0						DRIBBLE	201950.0
38386924.0						DRIBBLE	201950.0
38386964.0						DRIBBLE	201950.0
38387004.0						DRIBBLE	201950.0
38387044.0						DRIBBLE	201950.0
38387084.0						DRIBBLE	201950.0
38387124.0						DRIBBLE	201950.0
38387164.0						DRIBBLE	201950.0
38387204.0						DRIBBLE	201950.0
38387244.0						DRIBBLE	201950.0
38387284.0						DRIBBLE	201950.0
38387324.0						DRIBBLE	201950.0
38387364.0						DRIBBLE	201950.0
38387404.0						DRIBBLE	201950.0
38387444.0						DRIBBLE	201950.0
38387484.0						DRIBBLE	201950.0
38387524.0						DRIBBLE	201950.0
38387564.0						DRIBBLE	201950.0
38387604.0						DRIBBLE	201950.0
38387644.0						DRIBBLE	201950.0
38387684.0						DRIBBLE	201950.0
38387724.0						DRIBBLE	201950.0
38387764.0						DRIBBLE	201950.0
38387804.0						DRIBBLE	201950.0
38387844.0						DRIBBLE	201950.0
38387884.0						PASS	201950.0
38387924.0						PASS	201950.0
38387964.0						PASS	201950.0
38388004.0						PASS	201950.0
38388044.0						PASS	201950.0
38388084.0						PASS	201950.0
38388124.0						PASS	201950.0
38388164.0						PASS	201950.0
38388204.0						PASS	201950.0
38388244.0						PASS	201950.0
38388284.0						PASS	201950.0
38388324.0						PASS	203076.0
38388364.0						PASS	203076.0
38388404.0						PASS	203076.0
38388444.0						PASS	203076.0
38388484.0						PASS	203076.0
38388524.0						PASS	203076.0
38388564.0						PASS	203076.0
38388604.0						PASS	203076.0
38388644.0						HOLD	203076.0
38388684.0						HOLD	203076.0
38388724.0						HOLD	203076.0
38388764.0						PASS	203076.0
38388804.0						PASS	203076.0
38388844.0						PASS	203076.0
38388884.0						PASS	203076.0
38388924.0						PASS	203076.0
38388964.0						PASS	203076.0
38389004.0						PASS	203076.0
38389044.0						PASS	203076.0
38389084.0						PASS	201950.0
38389124.0						PASS	201950.0
38389164.0						PASS	201950.0
38389204.0						PASS	201950.0
38389244.0						PASS	201950.0
38389284.0						PASS	201950.0
38389324.0						PASS	201950.0
38389364.0						PASS	201950.0
38389404.0						PASS	201950.0
38389444.0						PASS	201950.0
38389484.0						PASS	201950.0
38389524.0						PASS	201950.0
38389564.0						PASS	201950.0
38389604.0						DRIBBLE	201950.0
38389644.0						DRIBBLE	201950.0
38389684.0						DRIBBLE	201950.0
38389724.0						DRIBBLE	201950.0
38389764.0						DRIBBLE	201950.0
38389804.0						DRIBBLE	201950.0
38389844.0						DRIBBLE	201950.0
38389884.0						DRIBBLE	201950.0
38389924.0						DRIBBLE	201950.0
38389964.0						DRIBBLE	201950.0
38390004.0						DRIBBLE	201950.0
38390044.0						DRIBBLE	201950.0
38390084.0						DRIBBLE	201950.0
38390124.0						DRIBBLE	201950.0
38390164.0						DRIBBLE	201950.0
38390204.0				DRIVE		DRIBBLE	201950.0
38390244.0				DRIVE		DRIBBLE	201950.0
38390284.0				DRIVE		DRIBBLE	201950.0
38390324.0				DRIVE		DRIBBLE	201950.0
38390364.0				DRIVE		DRIBBLE	201950.0
38390404.0				DRIVE		DRIBBLE	201950.0
38390444.0				DRIVE		DRIBBLE	201950.0
38390484.0				DRIVE		DRIBBLE	201950.0
38390524.0				DRIVE		DRIBBLE	201950.0
38390564.0				DRIVE	CUT	DRIBBLE	201950.0
38390604.0				DRIVE	CUT	DRIBBLE	201950.0
38390644.0				DRIVE	CUT	DRIBBLE	201950.0
38390684.0				DRIVE	CUT	DRIBBLE	201950.0
38390724.0				DRIVE	CUT	DRIBBLE	201950.0
38390764.0				DRIVE	CUT	DRIBBLE	201950.0
38390804.0				DRIVE	CUT	DRIBBLE	201950.0
38390844.0				DRIVE	CUT	DRIBBLE	201950.0
38390884.0				DRIVE	CUT	DRIBBLE	201950.0
38390924.0				DRIVE	CUT	DRIBBLE	201950.0
38390964.0				DRIVE	CUT	DRIBBLE	201950.0
38391004.0				DRIVE	CUT	DRIBBLE	201950.0
38391044.0				DRIVE	CUT	DRIBBLE	201950.0
38391084.0				DRIVE	CUT	DRIBBLE	201950.0
38391124.0				DRIVE	CUT	DRIBBLE	201950.0
38391164.0				DRIVE	CUT	DRIBBLE	201950.0
38391204.0				DRIVE	CUT	DRIBBLE	201950.0
38391244.0				DRIVE	CUT	DRIBBLE	201950.0
38391284.0				DRIVE	CUT	DRIBBLE	201950.0
38391324.0				DRIVE	CUT	DRIBBLE	201950.0
38391364.0					CUT	PASS	201950.0
38391404.0					CUT	PASS	201950.0
38391444.0					CUT	PASS	201950.0
38391484.0					CUT	PASS	201950.0
38391524.0					CUT	PASS	201950.0
38391564.0					CUT	PASS	201950.0
38391604.0					CUT	PASS	201950.0
38391644.0					CUT	PASS	201950.0
38391684.0					CUT	PASS	201950.0
38391724.0						PASS	201950.0
38391764.0						PASS	201950.0
38391804.0						PASS	201950.0
38391844.0						PASS	201950.0
38391884.0						PASS	201950.0
38391924.0						PASS	201950.0
38391964.0						PASS	201950.0
38392004.0						PASS	201950.0
38392044.0						PASS	202087.0
38392084.0						PASS	202087.0
38392124.0						PASS	202087.0
38392164.0						PASS	202087.0
38392204.0						PASS	202087.0
38392244.0						PASS	202087.0
38392284.0						PASS	202087.0
38392324.0						PASS	202087.0
38392364.0						HOLD	202087.0
38392404.0						HOLD	202087.0
38392444.0						HOLD	202087.0
38392484.0						PASS	202087.0
38392524.0						PASS	202087.0
38392564.0						PASS	202087.0
38392604.0						PASS	202087.0
38392644.0						PASS	202087.0
38392684.0						PASS	202087.0
38392724.0						PASS	202087.0
38392764.0						PASS	201569.0
38392804.0						PASS	201569.0
38392844.0						PASS	201569.0
38392884.0						PASS	201569.0
38392924.0						PASS	201569.0
38392964.0						PASS	201569.0
38393004.0						PASS	201569.0
38393044.0						PASS	201569.0
38393084.0						HOLD	201569.0
38393124.0						HOLD	201569.0
38393164.0						HOLD	201569.0
38393204.0						HOLD	201569.0
38393244.0						HOLD	201569.0
38393284.0						HOLD	201569.0
38393324.0						HOLD	201569.0
38393364.0						HOLD	201569.0
38393404.0						HOLD	201569.0
38393444.0						HOLD	201569.0
38393484.0						HOLD	201569.0
38393524.0						MISSED SHOT	201569.0
