# Supplementary material for: Modeling the formation of defensive gaps in basketball: Cutting on a teammate’s drive
Source: PLoS One. 2023 Feb 7;18(2):e0281467. doi: 10.1371/journal.pone.0281467 (PMC9904462; doi:10.1371/journal.pone.0281467)
Supplement: S1 File — Contains action/event labels for the 462 analyzed sequences used in the paper. With the help of the gameIDs and times (last 8 digits of the real time entries), it can be bound to the raw SportVU data available online: https://github.com/linouk23/NBA-Player-Movements/tree/master/data/2016.NBA.Raw.SportVU.Game.Logs. (ZIP) [file pone.0281467.s031.zip › 0021500200_42543280-42548800.csv]

Unnamed: 0	2738.0	2571.0	2733.0	203105.0	203110.0	EVENT	BALL_HANDLER
42543280.0						PASS	2571.0
42543320.0						PASS	2571.0
42543360.0						PASS	2571.0
42543400.0						PASS	2571.0
42543440.0						PASS	2571.0
42543480.0						DRIBBLE	2571.0
42543520.0						DRIBBLE	2571.0
42543560.0						DRIBBLE	2571.0
42543600.0						DRIBBLE	2571.0
42543640.0						DRIBBLE	2571.0
42543680.0						DRIBBLE	2571.0
42543720.0						DRIBBLE	2571.0
42543760.0						DRIBBLE	2571.0
42543800.0						DRIBBLE	2571.0
42543840.0						DRIBBLE	2571.0
42543880.0						DRIBBLE	2571.0
42543920.0						DRIBBLE	2571.0
42543960.0						DRIBBLE	2571.0
42544000.0						DRIBBLE	2571.0
42544040.0						DRIBBLE	2571.0
42544080.0						DRIBBLE	2571.0
42544120.0						DRIBBLE	2571.0
42544160.0						DRIBBLE	2571.0
42544200.0						DRIBBLE	2571.0
42544240.0						DRIBBLE	2571.0
42544280.0						DRIBBLE	2571.0
42544320.0						DRIBBLE	2571.0
42544360.0						DRIBBLE	2571.0
42544400.0						DRIBBLE	2571.0
42544440.0						DRIBBLE	2571.0
42544480.0						DRIBBLE	2571.0
42544520.0						DRIBBLE	2571.0
42544560.0						DRIBBLE	2571.0
42544600.0						DRIBBLE	2571.0
42544640.0						DRIBBLE	2571.0
42544680.0						DRIBBLE	2571.0
42544720.0						DRIBBLE	2571.0
42544760.0						DRIBBLE	2571.0
42544800.0						DRIBBLE	2571.0
42544840.0						DRIBBLE	2571.0
42544880.0						DRIBBLE	2571.0
42544920.0						DRIBBLE	2571.0
42544960.0						DRIBBLE	2571.0
42545000.0						DRIBBLE	2571.0
42545040.0						DRIBBLE	2571.0
42545080.0						DRIBBLE	2571.0
42545120.0						DRIBBLE	2571.0
42545160.0						DRIBBLE	2571.0
42545200.0						DRIBBLE	2571.0
42545240.0						DRIBBLE	2571.0
42545280.0						DRIBBLE	2571.0
42545320.0						DRIBBLE	2571.0
42545360.0						DRIBBLE	2571.0
42545400.0						DRIBBLE	2571.0
42545440.0						DRIBBLE	2571.0
42545480.0						DRIBBLE	2571.0
42545520.0						DRIBBLE	2571.0
42545560.0						DRIBBLE	2571.0
42545600.0						DRIBBLE	2571.0
42545640.0						DRIBBLE	2571.0
42545680.0						DRIBBLE	2571.0
42545720.0						DRIBBLE	2571.0
42545760.0						DRIBBLE	2571.0
42545800.0						DRIBBLE	2571.0
42545840.0						DRIBBLE	2571.0
42545880.0		DRIVE				DRIBBLE	2571.0
42545920.0		DRIVE				DRIBBLE	2571.0
42545960.0		DRIVE				DRIBBLE	2571.0
42546000.0		DRIVE				DRIBBLE	2571.0
42546040.0		DRIVE				DRIBBLE	2571.0
42546080.0		DRIVE				DRIBBLE	2571.0
42546120.0		DRIVE				DRIBBLE	2571.0
42546160.0		DRIVE				DRIBBLE	2571.0
42546200.0		DRIVE				DRIBBLE	2571.0
42546240.0		DRIVE				DRIBBLE	2571.0
42546280.0		DRIVE				DRIBBLE	2571.0
42546320.0		DRIVE				DRIBBLE	2571.0
42546360.0		DRIVE				DRIBBLE	2571.0
42546400.0		DRIVE				DRIBBLE	2571.0
42546440.0		DRIVE				DRIBBLE	2571.0
42546480.0		DRIVE				DRIBBLE	2571.0
42546520.0		DRIVE				DRIBBLE	2571.0
42546560.0		DRIVE				DRIBBLE	2571.0
42546600.0		DRIVE				DRIBBLE	2571.0
42546640.0		DRIVE				DRIBBLE	2571.0
42546680.0		DRIVE				DRIBBLE	2571.0
42546720.0		DRIVE				DRIBBLE	2571.0
42546760.0		DRIVE				DRIBBLE	2571.0
42546800.0		DRIVE				DRIBBLE	2571.0
42546840.0		DRIVE				DRIBBLE	2571.0
42546880.0		DRIVE				DRIBBLE	2571.0
42546920.0		DRIVE				DRIBBLE	2571.0
42546960.0		DRIVE				DRIBBLE	2571.0
42547000.0		DRIVE				DRIBBLE	2571.0
42547040.0		DRIVE				DRIBBLE	2571.0
42547080.0		DRIVE				DRIBBLE	2571.0
42547120.0		DRIVE				DRIBBLE	2571.0
42547160.0		DRIVE				DRIBBLE	2571.0
42547200.0		DRIVE				DRIBBLE	2571.0
42547240.0		DRIVE				DRIBBLE	2571.0
42547280.0		DRIVE				DRIBBLE	2571.0
42547320.0		DRIVE				DRIBBLE	2571.0
42547360.0		DRIVE				DRIBBLE	2571.0
42547400.0		DRIVE				DRIBBLE	2571.0
42547440.0		DRIVE				DRIBBLE	2571.0
42547480.0		DRIVE				DRIBBLE	2571.0
42547520.0		DRIVE				DRIBBLE	2571.0
42547560.0		DRIVE				DRIBBLE	2571.0
42547600.0		DRIVE				DRIBBLE	2571.0
42547640.0		DRIVE				DRIBBLE	2571.0
42547680.0		DRIVE				DRIBBLE	2571.0
42547720.0						PASS	2571.0
42547760.0						PASS	2571.0
42547800.0						PASS	2571.0
42547840.0						PASS	2571.0
42547880.0						PASS	2571.0
42547920.0						PASS	2571.0
42547960.0						PASS	2571.0
42548000.0						PASS	2571.0
42548040.0						PASS	2571.0
42548080.0						PASS	203110.0
42548120.0						PASS	203110.0
42548160.0						PASS	203110.0
42548200.0						PASS	203110.0
42548240.0						PASS	203110.0
42548280.0						PASS	203110.0
42548320.0						PASS	203110.0
42548360.0						PASS	203110.0
42548400.0						PASS	203110.0
42548440.0						PASS	203110.0
42548480.0						PASS	203110.0
42548520.0						PASS	203110.0
42548560.0						HOLD	203110.0
42548600.0						HOLD	203110.0
42548640.0						HOLD	203110.0
42548680.0						HOLD	203110.0
42548720.0						HOLD	203110.0
42548760.0						HOLD	203110.0
42548800.0						MADE SHOT	203110.0
