# Supplementary material for: Modeling the formation of defensive gaps in basketball: Cutting on a teammate’s drive
Source: PLoS One. 2023 Feb 7;18(2):e0281467. doi: 10.1371/journal.pone.0281467 (PMC9904462; doi:10.1371/journal.pone.0281467)
Supplement: S1 File — Contains action/event labels for the 462 analyzed sequences used in the paper. With the help of the gameIDs and times (last 8 digits of the real time entries), it can be bound to the raw SportVU data available online: https://github.com/linouk23/NBA-Player-Movements/tree/master/data/2016.NBA.Raw.SportVU.Game.Logs. (ZIP) [file pone.0281467.s031.zip › 0021500200_45854676-45857956.csv]

Unnamed: 0	201589.0	201568.0	203914.0	203999.0	1626144.0	EVENT	BALL_HANDLER
45854676.0						DRIBBLE	1626144.0
45854716.0						DRIBBLE	1626144.0
45854756.0						DRIBBLE	1626144.0
45854796.0						DRIBBLE	1626144.0
45854836.0						DRIBBLE	1626144.0
45854876.0						DRIBBLE	1626144.0
45854916.0						DRIBBLE	1626144.0
45854956.0						DRIBBLE	1626144.0
45854996.0						DRIBBLE	1626144.0
45855036.0						DRIBBLE	1626144.0
45855076.0						DRIBBLE	1626144.0
45855120.0						DRIBBLE	1626144.0
45855156.0						DRIBBLE	1626144.0
45855196.0						DRIBBLE	1626144.0
45855236.0						DRIBBLE	1626144.0
45855276.0						DRIBBLE	1626144.0
45855316.0						DRIBBLE	1626144.0
45855356.0						DRIBBLE	1626144.0
45855396.0						DRIBBLE	1626144.0
45855436.0						DRIBBLE	1626144.0
45855476.0						DRIBBLE	1626144.0
45855516.0						DRIBBLE	1626144.0
45855556.0						DRIBBLE	1626144.0
45855596.0						DRIBBLE	1626144.0
45855636.0						DRIBBLE	1626144.0
45855676.0						DRIBBLE	1626144.0
45855716.0						DRIBBLE	1626144.0
45855756.0						DRIBBLE	1626144.0
45855796.0						DRIBBLE	1626144.0
45855836.0						DRIBBLE	1626144.0
45855880.0						DRIBBLE	1626144.0
45855916.0					DRIVE	DRIBBLE	1626144.0
45855956.0					DRIVE	DRIBBLE	1626144.0
45855996.0					DRIVE	DRIBBLE	1626144.0
45856036.0					DRIVE	DRIBBLE	1626144.0
45856076.0					DRIVE	DRIBBLE	1626144.0
45856116.0					DRIVE	DRIBBLE	1626144.0
45856156.0					DRIVE	DRIBBLE	1626144.0
45856196.0					DRIVE	DRIBBLE	1626144.0
45856236.0					DRIVE	DRIBBLE	1626144.0
45856276.0					DRIVE	DRIBBLE	1626144.0
45856316.0					DRIVE	DRIBBLE	1626144.0
45856356.0					DRIVE	DRIBBLE	1626144.0
45856396.0				CUT	DRIVE	DRIBBLE	1626144.0
45856436.0				CUT	DRIVE	DRIBBLE	1626144.0
45856476.0				CUT	DRIVE	DRIBBLE	1626144.0
45856516.0				CUT	DRIVE	DRIBBLE	1626144.0
45856556.0				CUT	DRIVE	DRIBBLE	1626144.0
45856596.0				CUT	DRIVE	DRIBBLE	1626144.0
45856636.0				CUT	DRIVE	DRIBBLE	1626144.0
45856676.0				CUT	DRIVE	DRIBBLE	1626144.0
45856716.0				CUT	DRIVE	DRIBBLE	1626144.0
45856756.0				CUT	DRIVE	DRIBBLE	1626144.0
45856796.0				CUT	DRIVE	DRIBBLE	1626144.0
45856836.0				CUT	DRIVE	DRIBBLE	1626144.0
45856876.0				CUT	DRIVE	DRIBBLE	1626144.0
45856916.0				CUT	DRIVE	DRIBBLE	1626144.0
45856956.0				CUT	DRIVE	DRIBBLE	1626144.0
45856996.0				CUT	DRIVE	DRIBBLE	1626144.0
45857036.0				CUT	DRIVE	DRIBBLE	1626144.0
45857076.0				CUT	DRIVE	DRIBBLE	1626144.0
45857116.0				CUT	DRIVE	DRIBBLE	1626144.0
45857156.0				CUT	DRIVE	DRIBBLE	1626144.0
45857196.0				CUT	DRIVE	DRIBBLE	1626144.0
45857236.0				CUT	DRIVE	DRIBBLE	1626144.0
45857276.0				CUT	DRIVE	DRIBBLE	1626144.0
45857316.0				CUT	DRIVE	DRIBBLE	1626144.0
45857356.0				CUT		DRIBBLE PASS	1626144.0
45857396.0				CUT		DRIBBLE PASS	1626144.0
45857436.0				CUT		DRIBBLE PASS	1626144.0
45857476.0				CUT		DRIBBLE PASS	1626144.0
45857516.0				CUT		DRIBBLE PASS	1626144.0
45857556.0				CUT		DRIBBLE PASS	203999.0
45857596.0				CUT		DRIBBLE PASS	203999.0
45857636.0				CUT		DRIBBLE PASS	203999.0
45857676.0				CUT		DRIBBLE PASS	203999.0
45857716.0				CUT		DRIBBLE PASS	203999.0
45857756.0				CUT		DRIBBLE PASS	203999.0
45857796.0				CUT		DRIBBLE PASS	203999.0
45857836.0						HOLD	203999.0
45857876.0						HOLD	203999.0
45857916.0						HOLD	203999.0
45857956.0						MADE SHOT	203999.0
