# Supplementary material for: Modeling the formation of defensive gaps in basketball: Cutting on a teammate’s drive
Source: PLoS One. 2023 Feb 7;18(2):e0281467. doi: 10.1371/journal.pone.0281467 (PMC9904462; doi:10.1371/journal.pone.0281467)
Supplement: S1 File — Contains action/event labels for the 462 analyzed sequences used in the paper. With the help of the gameIDs and times (last 8 digits of the real time entries), it can be bound to the raw SportVU data available online: https://github.com/linouk23/NBA-Player-Movements/tree/master/data/2016.NBA.Raw.SportVU.Game.Logs. (ZIP) [file pone.0281467.s031.zip › 0021500201_53596184-53607504.csv]

Unnamed: 0	202329.0	203081.0	203486.0	203468.0	203459.0	EVENT	BALL_HANDLER
53596184.0						DRIBBLE	203081.0
53596224.0						DRIBBLE	203081.0
53596264.0						DRIBBLE	203081.0
53596304.0						DRIBBLE	203081.0
53596344.0						DRIBBLE	203081.0
53596388.0						DRIBBLE	203081.0
53596424.0						DRIBBLE	203081.0
53596464.0						DRIBBLE	203081.0
53596504.0						DRIBBLE	203081.0
53596544.0						DRIBBLE	203081.0
53596584.0						DRIBBLE	203081.0
53596624.0						DRIBBLE	203081.0
53596664.0						DRIBBLE	203081.0
53596704.0						DRIBBLE	203081.0
53596748.0						DRIBBLE	203081.0
53596784.0						DRIBBLE	203081.0
53596824.0						DRIBBLE	203081.0
53596864.0						DRIBBLE	203081.0
53596904.0						DRIBBLE	203081.0
53596944.0						DRIBBLE	203081.0
53596984.0						DRIBBLE	203081.0
53597024.0						DRIBBLE	203081.0
53597064.0						DRIBBLE	203081.0
53597108.0						DRIBBLE	203081.0
53597144.0						DRIBBLE	203081.0
53597184.0						DRIBBLE	203081.0
53597224.0						DRIBBLE	203081.0
53597264.0						DRIBBLE	203081.0
53597304.0						DRIBBLE	203081.0
53597344.0						DRIBBLE	203081.0
53597388.0						DRIBBLE	203081.0
53597424.0						DRIBBLE	203081.0
53597464.0						DRIBBLE	203081.0
53597504.0						DRIBBLE	203081.0
53597544.0						DRIBBLE	203081.0
53597584.0						DRIBBLE	203081.0
53597624.0						DRIBBLE	203081.0
53597664.0						DRIBBLE	203081.0
53597704.0						DRIBBLE	203081.0
53597748.0						DRIBBLE	203081.0
53597784.0						DRIBBLE	203081.0
53597824.0						DRIBBLE	203081.0
53597864.0						DRIBBLE	203081.0
53597904.0						DRIBBLE	203081.0
53597944.0						DRIBBLE	203081.0
53597984.0						DRIBBLE	203081.0
53598024.0						DRIBBLE	203081.0
53598064.0						DRIBBLE	203081.0
53598104.0						DRIBBLE	203081.0
53598144.0						DRIBBLE	203081.0
53598184.0						DRIBBLE	203081.0
53598224.0						DRIBBLE	203081.0
53598264.0						DRIBBLE	203081.0
53598304.0						DRIBBLE	203081.0
53598344.0						DRIBBLE	203081.0
53598384.0						DRIBBLE	203081.0
53598424.0						DRIBBLE	203081.0
53598464.0						DRIBBLE	203081.0
53598504.0						DRIBBLE	203081.0
53598544.0						DRIBBLE	203081.0
53598584.0						DRIBBLE	203081.0
53598624.0						DRIBBLE	203081.0
53598664.0						DRIBBLE	203081.0
53598704.0						DRIBBLE	203081.0
53598744.0						DRIBBLE	203081.0
53598784.0						DRIBBLE	203081.0
53598824.0						DRIBBLE	203081.0
53598864.0						DRIBBLE	203081.0
53598904.0						DRIBBLE	203081.0
53598944.0						DRIBBLE	203081.0
53598984.0						DRIBBLE	203081.0
53599024.0						DRIBBLE	203081.0
53599064.0						DRIBBLE	203081.0
53599104.0						DRIBBLE	203081.0
53599144.0						DRIBBLE	203081.0
53599184.0						DRIBBLE	203081.0
53599224.0						DRIBBLE	203081.0
53599264.0						DRIBBLE	203081.0
53599304.0						DRIBBLE	203081.0
53599344.0						DRIBBLE	203081.0
53599384.0						DRIBBLE	203081.0
53599424.0						DRIBBLE	203081.0
53599464.0						DRIBBLE	203081.0
53599504.0						DRIBBLE	203081.0
53599544.0						DRIBBLE	203081.0
53599584.0						DRIBBLE	203081.0
53599624.0						DRIBBLE	203081.0
53599664.0						DRIBBLE	203081.0
53599704.0						DRIBBLE	203081.0
53599744.0						DRIBBLE	203081.0
53599784.0						DRIBBLE	203081.0
53599824.0						DRIBBLE	203081.0
53599864.0						DRIBBLE	203081.0
53599904.0						DRIBBLE	203081.0
53599944.0						DRIBBLE	203081.0
53599984.0						DRIBBLE	203081.0
53600024.0						DRIBBLE	203081.0
53600064.0						DRIBBLE	203081.0
53600104.0						DRIBBLE	203081.0
53600144.0						DRIBBLE	203081.0
53600184.0						DRIBBLE	203081.0
53600224.0						DRIBBLE	203081.0
53600264.0						DRIBBLE	203081.0
53600304.0						DRIBBLE	203081.0
53600344.0						DRIBBLE	203081.0
53600384.0						DRIBBLE	203081.0
53600424.0						DRIBBLE	203081.0
53600464.0						DRIBBLE	203081.0
53600504.0						DRIBBLE	203081.0
53600544.0						DRIBBLE	203081.0
53600584.0						DRIBBLE	203081.0
53600624.0						DRIBBLE	203081.0
53600664.0						DRIBBLE	203081.0
53600704.0						DRIBBLE	203081.0
53600744.0						DRIBBLE	203081.0
53600784.0						DRIBBLE	203081.0
53600824.0						DRIBBLE	203081.0
53600864.0						DRIBBLE	203081.0
53600904.0						DRIBBLE	203081.0
53600944.0						DRIBBLE	203081.0
53600984.0						DRIBBLE	203081.0
53601024.0						DRIBBLE	203081.0
53601064.0						DRIBBLE	203081.0
53601104.0						DRIBBLE	203081.0
53601144.0						DRIBBLE	203081.0
53601184.0						DRIBBLE	203081.0
53601224.0						DRIBBLE	203081.0
53601264.0						DRIBBLE	203081.0
53601304.0						DRIBBLE	203081.0
53601344.0						DRIBBLE	203081.0
53601384.0						DRIBBLE	203081.0
53601424.0						DRIBBLE	203081.0
53601464.0						DRIBBLE	203081.0
53601504.0						DRIBBLE	203081.0
53601544.0						DRIBBLE	203081.0
53601584.0						DRIBBLE	203081.0
53601624.0						DRIBBLE	203081.0
53601664.0						DRIBBLE	203081.0
53601704.0						DRIBBLE	203081.0
53601744.0						DRIBBLE	203081.0
53601784.0						DRIBBLE	203081.0
53601824.0						DRIBBLE	203081.0
53601864.0						DRIBBLE	203081.0
53601904.0						DRIBBLE	203081.0
53601944.0						DRIBBLE	203081.0
53601984.0						DRIBBLE	203081.0
53602024.0						DRIBBLE	203081.0
53602064.0						DRIBBLE	203081.0
53602104.0						DRIBBLE	203081.0
53602144.0						DRIBBLE	203081.0
53602184.0						DRIBBLE	203081.0
53602224.0						DRIBBLE	203081.0
53602264.0						DRIBBLE	203081.0
53602304.0						DRIBBLE	203081.0
53602344.0						DRIBBLE	203081.0
53602384.0						DRIBBLE	203081.0
53602424.0						DRIBBLE	203081.0
53602464.0						DRIBBLE	203081.0
53602504.0						DRIBBLE	203081.0
53602544.0						DRIBBLE	203081.0
53602584.0						DRIBBLE	203081.0
53602624.0						DRIBBLE	203081.0
53602664.0						DRIBBLE	203081.0
53602704.0						DRIBBLE	203081.0
53602744.0						DRIBBLE	203081.0
53602784.0						DRIBBLE	203081.0
53602824.0						DRIBBLE	203081.0
53602864.0						DRIBBLE	203081.0
53602904.0						DRIBBLE	203081.0
53602944.0						DRIBBLE	203081.0
53602984.0						DRIBBLE	203081.0
53603024.0						DRIBBLE	203081.0
53603064.0						DRIBBLE	203081.0
53603104.0						DRIBBLE	203081.0
53603144.0						DRIBBLE	203081.0
53603184.0						DRIBBLE	203081.0
53603224.0						DRIBBLE	203081.0
53603264.0						DRIBBLE	203081.0
53603304.0						DRIBBLE	203081.0
53603344.0						DRIBBLE	203081.0
53603384.0						DRIBBLE	203081.0
53603424.0						DRIBBLE	203081.0
53603464.0						DRIBBLE	203081.0
53603504.0						DRIBBLE	203081.0
53603544.0						DRIBBLE	203081.0
53603584.0						DRIBBLE	203081.0
53603624.0						DRIBBLE	203081.0
53603664.0						DRIBBLE	203081.0
53603704.0						DRIBBLE	203081.0
53603744.0						DRIBBLE	203081.0
53603784.0						DRIBBLE	203081.0
53603824.0						DRIBBLE	203081.0
53603864.0						DRIBBLE	203081.0
53603904.0						DRIBBLE	203081.0
53603944.0						DRIBBLE	203081.0
53603984.0						DRIBBLE	203081.0
53604024.0						DRIBBLE	203081.0
53604064.0						DRIBBLE	203081.0
53604104.0						DRIBBLE	203081.0
53604144.0						DRIBBLE	203081.0
53604184.0						DRIBBLE	203081.0
53604224.0						DRIBBLE	203081.0
53604264.0						DRIBBLE	203081.0
53604304.0						DRIBBLE	203081.0
53604344.0						DRIBBLE	203081.0
53604384.0						DRIBBLE	203081.0
53604424.0						DRIBBLE	203081.0
53604464.0						DRIBBLE	203081.0
53604504.0						DRIBBLE	203081.0
53604544.0						DRIBBLE	203081.0
53604584.0						DRIBBLE	203081.0
53604624.0						DRIBBLE	203081.0
53604664.0						DRIBBLE	203081.0
53604704.0						DRIBBLE	203081.0
53604744.0						DRIBBLE	203081.0
53604784.0						DRIBBLE	203081.0
53604824.0						DRIBBLE	203081.0
53604864.0						DRIBBLE	203081.0
53604904.0						DRIBBLE	203081.0
53604944.0						DRIBBLE	203081.0
53604984.0						DRIBBLE	203081.0
53605024.0						DRIBBLE	203081.0
53605064.0						DRIBBLE	203081.0
53605104.0						DRIBBLE	203081.0
53605144.0						DRIBBLE	203081.0
53605184.0						DRIBBLE	203081.0
53605224.0						DRIBBLE	203081.0
53605264.0						DRIBBLE	203081.0
53605304.0		DRIVE				DRIBBLE	203081.0
53605344.0		DRIVE				DRIBBLE	203081.0
53605384.0		DRIVE				DRIBBLE	203081.0
53605424.0		DRIVE				DRIBBLE	203081.0
53605464.0		DRIVE				DRIBBLE	203081.0
53605504.0		DRIVE				DRIBBLE	203081.0
53605544.0		DRIVE				DRIBBLE	203081.0
53605584.0		DRIVE				DRIBBLE	203081.0
53605624.0		DRIVE				DRIBBLE	203081.0
53605664.0		DRIVE				DRIBBLE	203081.0
53605704.0		DRIVE				DRIBBLE	203081.0
53605744.0		DRIVE				DRIBBLE	203081.0
53605784.0		DRIVE				DRIBBLE	203081.0
53605824.0		DRIVE				DRIBBLE	203081.0
53605864.0		DRIVE	CUT			DRIBBLE	203081.0
53605904.0		DRIVE	CUT			DRIBBLE	203081.0
53605944.0		DRIVE	CUT			DRIBBLE	203081.0
53605984.0		DRIVE	CUT			DRIBBLE	203081.0
53606024.0			CUT			PASS	203081.0
53606064.0			CUT			PASS	203081.0
53606104.0			CUT			PASS	203081.0
53606144.0			CUT			PASS	203081.0
53606184.0			CUT			PASS	203081.0
53606224.0			CUT			PASS	203081.0
53606264.0			CUT			PASS	203081.0
53606304.0			CUT			PASS	203081.0
53606344.0			CUT			PASS	203081.0
53606384.0			CUT			PASS	203081.0
53606424.0			CUT			PASS	203486.0
53606464.0			CUT			PASS	203486.0
53606504.0			CUT			PASS	203486.0
53606544.0			CUT			PASS	203486.0
53606584.0			CUT			PASS	203486.0
53606624.0			CUT			PASS	203486.0
53606664.0			CUT			PASS	203486.0
53606704.0			CUT			PASS	203486.0
53606744.0			CUT			PASS	203486.0
53606784.0			CUT			PASS	203486.0
53606824.0			CUT			PASS	203486.0
53606864.0			CUT			PASS	203486.0
53606904.0			CUT			PASS	203486.0
53606944.0			CUT			PASS	203486.0
53606984.0			CUT			PASS	203486.0
53607024.0			CUT			PASS	203486.0
53607064.0			CUT			PASS	203486.0
53607104.0			CUT			PASS	203486.0
53607144.0						HOLD	203486.0
53607184.0						HOLD	203486.0
53607224.0						HOLD	203486.0
53607264.0						HOLD	203486.0
53607304.0						HOLD	203486.0
53607344.0						HOLD	203486.0
53607384.0						HOLD	203486.0
53607424.0						HOLD	203486.0
53607464.0						HOLD	203486.0
53607504.0						SHOOTING FOUL	203486.0
