# Supplementary material for: Modeling the formation of defensive gaps in basketball: Cutting on a teammate’s drive
Source: PLoS One. 2023 Feb 7;18(2):e0281467. doi: 10.1371/journal.pone.0281467 (PMC9904462; doi:10.1371/journal.pone.0281467)
Supplement: S1 File — Contains action/event labels for the 462 analyzed sequences used in the paper. With the help of the gameIDs and times (last 8 digits of the real time entries), it can be bound to the raw SportVU data available online: https://github.com/linouk23/NBA-Player-Movements/tree/master/data/2016.NBA.Raw.SportVU.Game.Logs. (ZIP) [file pone.0281467.s031.zip › 0021500202_31126316-31131876.csv]

Unnamed: 0	200765.0	200752.0	201158.0	201956.0	202326.0	EVENT	BALL_HANDLER
31126316.0						PASS	200765.0
31126356.0						PASS	200765.0
31126396.0						PASS	200765.0
31126436.0						PASS	200765.0
31126476.0						PASS	200765.0
31126516.0						PASS	200765.0
31126556.0						PASS	200765.0
31126596.0						PASS	200765.0
31126636.0						PASS	200765.0
31126676.0						PASS	200752.0
31126716.0						PASS	200752.0
31126756.0						PASS	200752.0
31126796.0						PASS	200752.0
31126836.0						PASS	200752.0
31126876.0						PASS	200752.0
31126916.0						PASS	200752.0
31126956.0						PASS	200752.0
31126996.0						PASS	200752.0
31127036.0						PASS	200752.0
31127076.0						PASS	200752.0
31127116.0						INBOUND PASS	200752.0
31127156.0						DRIBBLE	200752.0
31127196.0						DRIBBLE	200752.0
31127236.0						DRIBBLE	200752.0
31127276.0						DRIBBLE	200752.0
31127316.0						DRIBBLE	200752.0
31127356.0						DRIBBLE	200752.0
31127396.0						DRIBBLE	200752.0
31127436.0						DRIBBLE	200752.0
31127476.0						DRIBBLE	200752.0
31127516.0						DRIBBLE	200752.0
31127556.0						DRIBBLE	200752.0
31127596.0						DRIBBLE	200752.0
31127636.0						DRIBBLE	200752.0
31127676.0						DRIBBLE	200752.0
31127716.0						DRIBBLE	200752.0
31127756.0						DRIBBLE	200752.0
31127796.0						DRIBBLE	200752.0
31127836.0						DRIBBLE	200752.0
31127876.0						DRIBBLE	200752.0
31127916.0						DRIBBLE	200752.0
31127956.0						DRIBBLE	200752.0
31127996.0						DRIBBLE	200752.0
31128036.0						DRIBBLE	200752.0
31128076.0						DRIBBLE	200752.0
31128116.0						DRIBBLE	200752.0
31128156.0						DRIBBLE	200752.0
31128196.0						DRIBBLE	200752.0
31128236.0						DRIBBLE	200752.0
31128276.0						DRIBBLE	200752.0
31128316.0						DRIBBLE	200752.0
31128356.0						DRIBBLE	200752.0
31128396.0						DRIBBLE	200752.0
31128436.0						DRIBBLE	200752.0
31128476.0						DRIBBLE	200752.0
31128516.0						DRIBBLE	200752.0
31128556.0						DRIBBLE	200752.0
31128596.0						DRIBBLE	200752.0
31128636.0						DRIBBLE	200752.0
31128676.0						DRIBBLE	200752.0
31128716.0						DRIBBLE	200752.0
31128756.0						DRIBBLE	200752.0
31128796.0						DRIBBLE	200752.0
31128836.0						DRIBBLE	200752.0
31128876.0						DRIBBLE	200752.0
31128916.0						DRIBBLE	200752.0
31128956.0						DRIBBLE	200752.0
31128996.0						DRIBBLE	200752.0
31129036.0						DRIBBLE	200752.0
31129076.0						DRIBBLE	200752.0
31129116.0						DRIBBLE	200752.0
31129156.0						DRIBBLE	200752.0
31129196.0						DRIBBLE	200752.0
31129236.0						DRIBBLE	200752.0
31129276.0						DRIBBLE	200752.0
31129316.0						DRIBBLE	200752.0
31129356.0						DRIBBLE	200752.0
31129396.0						DRIBBLE	200752.0
31129436.0						DRIBBLE	200752.0
31129476.0						DRIBBLE	200752.0
31129516.0						DRIBBLE	200752.0
31129556.0						DRIBBLE	200752.0
31129596.0						DRIBBLE	200752.0
31129636.0						DRIBBLE	200752.0
31129676.0						DRIBBLE	200752.0
31129716.0						DRIBBLE	200752.0
31129756.0						DRIBBLE	200752.0
31129796.0						DRIBBLE	200752.0
31129836.0						DRIBBLE	200752.0
31129876.0						DRIBBLE	200752.0
31129916.0						DRIBBLE	200752.0
31129956.0						DRIBBLE	200752.0
31129996.0						DRIBBLE	200752.0
31130036.0						DRIBBLE	200752.0
31130076.0						DRIBBLE	200752.0
31130116.0						DRIBBLE	200752.0
31130156.0						DRIBBLE	200752.0
31130196.0		DRIVE				DRIBBLE	200752.0
31130236.0		DRIVE				DRIBBLE	200752.0
31130276.0		DRIVE				DRIBBLE	200752.0
31130316.0		DRIVE				DRIBBLE	200752.0
31130356.0		DRIVE				DRIBBLE	200752.0
31130396.0		DRIVE				DRIBBLE	200752.0
31130436.0		DRIVE				DRIBBLE	200752.0
31130476.0		DRIVE				DRIBBLE	200752.0
31130516.0		DRIVE				DRIBBLE	200752.0
31130556.0		DRIVE				DRIBBLE	200752.0
31130596.0		DRIVE				DRIBBLE	200752.0
31130636.0		DRIVE				DRIBBLE	200752.0
31130676.0		DRIVE				DRIBBLE	200752.0
31130716.0		DRIVE				DRIBBLE	200752.0
31130756.0		DRIVE				DRIBBLE	200752.0
31130796.0						PASS	200752.0
31130836.0						PASS	200752.0
31130876.0						PASS	200752.0
31130916.0						PASS	200752.0
31130956.0						PASS	200752.0
31130996.0						PASS	200752.0
31131036.0						PASS	200752.0
31131076.0						PASS	200752.0
31131116.0						PASS	200752.0
31131156.0						PASS
31131196.0						PASS
31131236.0						PASS
31131276.0						PASS	201956.0
31131316.0						PASS	201956.0
31131356.0						PASS	201956.0
31131396.0						PASS	201956.0
31131436.0						PASS	201956.0
31131476.0						PASS	201956.0
31131516.0						PASS	201956.0
31131556.0						PASS	201956.0
31131596.0						HOLD	201956.0
31131636.0						HOLD	201956.0
31131676.0						HOLD	201956.0
31131716.0						HOLD	201956.0
31131756.0						HOLD	201956.0
31131796.0						HOLD	201956.0
31131836.0						HOLD	201956.0
31131876.0						MISSED SHOT	201956.0
