# Supplementary material for: Modeling the formation of defensive gaps in basketball: Cutting on a teammate’s drive
Source: PLoS One. 2023 Feb 7;18(2):e0281467. doi: 10.1371/journal.pone.0281467 (PMC9904462; doi:10.1371/journal.pone.0281467)
Supplement: S1 File — Contains action/event labels for the 462 analyzed sequences used in the paper. With the help of the gameIDs and times (last 8 digits of the real time entries), it can be bound to the raw SportVU data available online: https://github.com/linouk23/NBA-Player-Movements/tree/master/data/2016.NBA.Raw.SportVU.Game.Logs. (ZIP) [file pone.0281467.s031.zip › 0021500203_27912124-27914404.csv]

Unnamed: 0	202696.0	202699.0	203506.0	203901.0	203095.0	EVENT	BALL_HANDLER
27912124.0						DRIBBLE	203095.0
27912164.0						DRIBBLE	203095.0
27912204.0						DRIBBLE	203095.0
27912244.0						DRIBBLE	203095.0
27912284.0						DRIBBLE	203095.0
27912324.0						DRIBBLE	203095.0
27912364.0						DRIBBLE	203095.0
27912404.0						DRIBBLE	203095.0
27912444.0						DRIBBLE	203095.0
27912484.0						DRIBBLE	203095.0
27912524.0						DRIBBLE	203095.0
27912564.0						DRIBBLE	203095.0
27912604.0						DRIBBLE	203095.0
27912644.0					DRIVE	DRIBBLE	203095.0
27912684.0		CUT			DRIVE	DRIBBLE	203095.0
27912724.0		CUT			DRIVE	DRIBBLE	203095.0
27912764.0		CUT			DRIVE	DRIBBLE	203095.0
27912804.0		CUT			DRIVE	DRIBBLE	203095.0
27912844.0		CUT			DRIVE	DRIBBLE	203095.0
27912884.0		CUT			DRIVE	DRIBBLE	203095.0
27912924.0		CUT			DRIVE	DRIBBLE	203095.0
27912964.0		CUT			DRIVE	DRIBBLE	203095.0
27913004.0		CUT			DRIVE	DRIBBLE	203095.0
27913044.0		CUT			DRIVE	DRIBBLE	203095.0
27913084.0		CUT			DRIVE	DRIBBLE	203095.0
27913124.0		CUT			DRIVE	DRIBBLE	203095.0
27913164.0		CUT				PASS	203095.0
27913204.0		CUT				PASS	203095.0
27913244.0		CUT				PASS	203095.0
27913284.0		CUT				PASS	203095.0
27913324.0		CUT				PASS	203095.0
27913364.0		CUT				PASS	203095.0
27913404.0		CUT				PASS	203095.0
27913444.0		CUT				PASS	203095.0
27913484.0		CUT				PASS	203095.0
27913524.0		CUT				PASS	203095.0
27913564.0		CUT				PASS	203095.0
27913604.0		CUT				PASS	203095.0
27913644.0		CUT				PASS	203095.0
27913684.0		CUT				PASS
27913724.0		CUT				PASS	202699.0
27913764.0		CUT				PASS	202699.0
27913804.0		CUT				PASS	202699.0
27913844.0		CUT				PASS	202699.0
27913884.0		CUT				PASS	202699.0
27913924.0		CUT				PASS	202699.0
27913964.0		CUT				PASS	202699.0
27914004.0		CUT				PASS	202699.0
27914044.0						HOLD	202699.0
27914084.0						HOLD	202699.0
27914124.0						HOLD	202699.0
27914164.0						HOLD	202699.0
27914204.0						HOLD	202699.0
27914244.0						HOLD	202699.0
27914284.0						HOLD	202699.0
27914324.0						HOLD	202699.0
27914364.0						HOLD	202699.0
27914404.0						MADE SHOT	202699.0
