# Supplementary material for: Modeling the formation of defensive gaps in basketball: Cutting on a teammate’s drive
Source: PLoS One. 2023 Feb 7;18(2):e0281467. doi: 10.1371/journal.pone.0281467 (PMC9904462; doi:10.1371/journal.pone.0281467)
Supplement: S1 File — Contains action/event labels for the 462 analyzed sequences used in the paper. With the help of the gameIDs and times (last 8 digits of the real time entries), it can be bound to the raw SportVU data available online: https://github.com/linouk23/NBA-Player-Movements/tree/master/data/2016.NBA.Raw.SportVU.Game.Logs. (ZIP) [file pone.0281467.s031.zip › 0021500205_32645296-32655296.csv]

Unnamed: 0	201573.0	202328.0	203948.0	203487.0	203507.0	EVENT	BALL_HANDLER
32645296.0						DRIBBLE	201573.0
32645336.0						DRIBBLE	201573.0
32645376.0						DRIBBLE	201573.0
32645416.0						DRIBBLE	201573.0
32645456.0						DRIBBLE	201573.0
32645496.0						DRIBBLE	201573.0
32645536.0						DRIBBLE	201573.0
32645576.0						DRIBBLE	201573.0
32645616.0						DRIBBLE	201573.0
32645656.0						DRIBBLE	201573.0
32645696.0						DRIBBLE	201573.0
32645736.0						DRIBBLE	201573.0
32645776.0						DRIBBLE	201573.0
32645816.0						DRIBBLE	201573.0
32645856.0						DRIBBLE	201573.0
32645896.0						DRIBBLE	201573.0
32645936.0						DRIBBLE	201573.0
32645976.0						DRIBBLE	201573.0
32646016.0						DRIBBLE	201573.0
32646056.0						DRIBBLE	201573.0
32646096.0						DRIBBLE	201573.0
32646136.0						DRIBBLE	201573.0
32646176.0						DRIBBLE	201573.0
32646216.0						DRIBBLE	201573.0
32646256.0						DRIBBLE	201573.0
32646296.0						DRIBBLE	201573.0
32646336.0						DRIBBLE	201573.0
32646376.0						DRIBBLE	201573.0
32646416.0						DRIBBLE	201573.0
32646456.0						DRIBBLE	201573.0
32646496.0						DRIBBLE	201573.0
32646536.0						DRIBBLE	201573.0
32646576.0						DRIBBLE	201573.0
32646616.0						DRIBBLE	201573.0
32646656.0						DRIBBLE	201573.0
32646696.0						DRIBBLE	201573.0
32646736.0						DRIBBLE	201573.0
32646776.0						DRIBBLE	201573.0
32646816.0						DRIBBLE	201573.0
32646856.0						DRIBBLE	201573.0
32646896.0						DRIBBLE	201573.0
32646936.0						DRIBBLE	201573.0
32646976.0						DRIBBLE	201573.0
32647016.0						DRIBBLE	201573.0
32647056.0						DRIBBLE	201573.0
32647096.0						DRIBBLE	201573.0
32647136.0						DRIBBLE	201573.0
32647176.0						DRIBBLE	201573.0
32647216.0						DRIBBLE	201573.0
32647256.0						DRIBBLE	201573.0
32647296.0						DRIBBLE	201573.0
32647336.0						DRIBBLE	201573.0
32647376.0						DRIBBLE	201573.0
32647416.0						DRIBBLE	201573.0
32647456.0						DRIBBLE	201573.0
32647496.0						DRIBBLE	201573.0
32647536.0						DRIBBLE	201573.0
32647580.0						DRIBBLE	201573.0
32647618.0						DRIBBLE	201573.0
32647660.0						DRIBBLE	201573.0
32647698.0						DRIBBLE	201573.0
32647738.0						DRIBBLE	201573.0
32647778.0						DRIBBLE	201573.0
32647818.0						DRIBBLE	201573.0
32647860.0						DRIBBLE	201573.0
32647898.0						DRIBBLE	201573.0
32647938.0						DRIBBLE	201573.0
32647978.0						DRIBBLE	201573.0
32648018.0						DRIBBLE	201573.0
32648058.0						DRIBBLE	201573.0
32648098.0						DRIBBLE	201573.0
32648140.0						DRIBBLE	201573.0
32648178.0						DRIBBLE	201573.0
32648218.0						DRIBBLE	201573.0
32648258.0						DRIBBLE	201573.0
32648298.0						DRIBBLE	201573.0
32648338.0						DRIBBLE	201573.0
32648378.0						DRIBBLE	201573.0
32648420.0						DRIBBLE	201573.0
32648458.0						DRIBBLE	201573.0
32648498.0						DRIBBLE	201573.0
32648538.0						DRIBBLE	201573.0
32648578.0						DRIBBLE	201573.0
32648618.0						DRIBBLE	201573.0
32648658.0						DRIBBLE	201573.0
32648698.0						DRIBBLE	201573.0
32648738.0						DRIBBLE	201573.0
32648778.0						DRIBBLE	201573.0
32648818.0						DRIBBLE	201573.0
32648858.0						DRIBBLE	201573.0
32648898.0						DRIBBLE	201573.0
32648938.0						DRIBBLE	201573.0
32648978.0	DRIVE					DRIBBLE	201573.0
32649018.0	DRIVE					DRIBBLE	201573.0
32649058.0	DRIVE					DRIBBLE	201573.0
32649098.0	DRIVE					DRIBBLE	201573.0
32649138.0	DRIVE					DRIBBLE	201573.0
32649178.0	DRIVE					DRIBBLE	201573.0
32649218.0	DRIVE					DRIBBLE	201573.0
32649258.0	DRIVE					DRIBBLE	201573.0
32649298.0	DRIVE					DRIBBLE	201573.0
32649338.0	DRIVE					DRIBBLE	201573.0
32649378.0	DRIVE					DRIBBLE	201573.0
32649418.0	DRIVE					DRIBBLE	201573.0
32649458.0	DRIVE					DRIBBLE	201573.0
32649498.0	DRIVE					DRIBBLE	201573.0
32649538.0	DRIVE					DRIBBLE	201573.0
32649578.0	DRIVE					DRIBBLE	201573.0
32649618.0	DRIVE					DRIBBLE	201573.0
32649658.0	DRIVE					DRIBBLE	201573.0
32649698.0	DRIVE					DRIBBLE	201573.0
32649738.0						PASS	201573.0
32649778.0						PASS	201573.0
32649818.0						PASS	201573.0
32649858.0						PASS	201573.0
32649898.0						PASS	201573.0
32649938.0						PASS	201573.0
32649978.0						PASS	201573.0
32650018.0						PASS	201573.0
32650058.0						PASS	201573.0
32650098.0						PASS	201573.0
32650138.0						PASS	201573.0
32650178.0						PASS	201573.0
32650218.0						PASS	201573.0
32650258.0						PASS	201573.0
32650298.0						PASS	201573.0
32650338.0						PASS	201573.0
32650378.0						PASS	201573.0
32650418.0						PASS	201573.0
32650458.0						PASS	201573.0
32650500.0						PASS	201573.0
32650538.0						PASS	202328.0
32650578.0						PASS	202328.0
32650618.0						PASS	202328.0
32650658.0						PASS	202328.0
32650698.0						PASS	202328.0
32650738.0						PASS	202328.0
32650778.0						PASS	202328.0
32650818.0						PASS	202328.0
32650858.0		DRIVE				DRIBBLE	202328.0
32650898.0		DRIVE				DRIBBLE	202328.0
32650938.0		DRIVE				DRIBBLE	202328.0
32650978.0		DRIVE				DRIBBLE	202328.0
32651018.0		DRIVE				DRIBBLE	202328.0
32651058.0		DRIVE				DRIBBLE	202328.0
32651098.0		DRIVE				DRIBBLE	202328.0
32651138.0		DRIVE				DRIBBLE	202328.0
32651178.0		DRIVE				DRIBBLE	202328.0
32651218.0		DRIVE				DRIBBLE	202328.0
32651258.0		DRIVE				DRIBBLE	202328.0
32651298.0		DRIVE				DRIBBLE	202328.0
32651338.0		DRIVE				DRIBBLE	202328.0
32651378.0		DRIVE				DRIBBLE	202328.0
32651418.0		DRIVE				DRIBBLE	202328.0
32651458.0		DRIVE				DRIBBLE	202328.0
32651498.0		DRIVE				DRIBBLE	202328.0
32651538.0		DRIVE				DRIBBLE	202328.0
32651578.0		DRIVE				DRIBBLE	202328.0
32651618.0		DRIVE				DRIBBLE	202328.0
32651658.0		DRIVE				DRIBBLE	202328.0
32651696.0		DRIVE				DRIBBLE	202328.0
32651738.0		DRIVE				DRIBBLE	202328.0
32651778.0		DRIVE				DRIBBLE	202328.0
32651818.0		DRIVE				DRIBBLE	202328.0
32651858.0		DRIVE				DRIBBLE	202328.0
32651898.0		DRIVE				DRIBBLE	202328.0
32651938.0		DRIVE				DRIBBLE	202328.0
32651978.0		DRIVE				DRIBBLE	202328.0
32652018.0		DRIVE				DRIBBLE	202328.0
32652058.0		DRIVE				DRIBBLE	202328.0
32652098.0		DRIVE				DRIBBLE	202328.0
32652138.0		DRIVE				DRIBBLE	202328.0
32652178.0						PASS	202328.0
32652218.0						PASS	202328.0
32652258.0						PASS	202328.0
32652298.0						PASS	202328.0
32652338.0						PASS	202328.0
32652376.0						PASS	202328.0
32652418.0						PASS	202328.0
32652458.0						PASS	202328.0
32652498.0						PASS	202328.0
32652538.0						PASS	202328.0
32652578.0						PASS	203948.0
32652616.0						PASS	203948.0
32652656.0						PASS	203948.0
32652696.0						PASS	203948.0
32652736.0						PASS	203948.0
32652776.0						PASS	203948.0
32652816.0						PASS	203948.0
32652856.0						PASS	203948.0
32652896.0						PASS	203948.0
32652936.0						PASS	203948.0
32652976.0						PASS	203948.0
32653016.0						PASS	203948.0
32653056.0						PASS	203948.0
32653096.0						PASS	203948.0
32653136.0						DRIBBLE	203948.0
32653176.0			DRIVE			DRIBBLE	203948.0
32653216.0			DRIVE			DRIBBLE	203948.0
32653256.0			DRIVE			DRIBBLE	203948.0
32653296.0			DRIVE			DRIBBLE	203948.0
32653336.0			DRIVE			DRIBBLE	203948.0
32653376.0			DRIVE			DRIBBLE	203948.0
32653416.0			DRIVE			DRIBBLE	203948.0
32653456.0			DRIVE			DRIBBLE	203948.0
32653496.0			DRIVE			DRIBBLE	203948.0
32653536.0			DRIVE			DRIBBLE	203948.0
32653576.0			DRIVE			DRIBBLE	203948.0
32653616.0			DRIVE			DRIBBLE	203948.0
32653656.0			DRIVE			DRIBBLE	203948.0
32653696.0			DRIVE			DRIBBLE	203948.0
32653736.0			DRIVE			DRIBBLE	203948.0
32653776.0			DRIVE			DRIBBLE	203948.0
32653816.0			DRIVE			DRIBBLE	203948.0
32653856.0			DRIVE			DRIBBLE	203948.0
32653896.0			DRIVE			DRIBBLE	203948.0
32653936.0			DRIVE			DRIBBLE	203948.0
32653976.0			DRIVE			DRIBBLE	203948.0
32654016.0			DRIVE			DRIBBLE	203948.0
32654056.0			DRIVE			DRIBBLE	203948.0
32654096.0			DRIVE			DRIBBLE	203948.0
32654136.0						PASS	203948.0
32654176.0						PASS	203948.0
32654216.0						PASS	203948.0
32654256.0						PASS	203948.0
32654296.0						PASS	203948.0
32654336.0						PASS	203948.0
32654378.0						PASS	203948.0
32654416.0						PASS	203948.0
32654456.0						PASS	203948.0
32654496.0						PASS	203948.0
32654536.0						PASS	203948.0
32654576.0						PASS	203948.0
32654616.0						PASS	203948.0
32654656.0						PASS	203948.0
32654696.0						PASS	203948.0
32654736.0						PASS	203948.0
32654776.0						PASS	203948.0
32654816.0						PASS	203948.0
32654856.0						PASS	203507.0
32654896.0						PASS	203507.0
32654936.0						PASS	203507.0
32654976.0						PASS	203507.0
32655016.0						PASS	203507.0
32655056.0						PASS	203507.0
32655096.0						PASS	203507.0
32655136.0						PASS	203507.0
32655176.0						HOLD	203507.0
32655216.0						HOLD	203507.0
32655256.0						HOLD	203507.0
32655296.0						MADE SHOT	203507.0
