# Supplementary material for: Modeling the formation of defensive gaps in basketball: Cutting on a teammate’s drive
Source: PLoS One. 2023 Feb 7;18(2):e0281467. doi: 10.1371/journal.pone.0281467 (PMC9904462; doi:10.1371/journal.pone.0281467)
Supplement: S1 File — Contains action/event labels for the 462 analyzed sequences used in the paper. With the help of the gameIDs and times (last 8 digits of the real time entries), it can be bound to the raw SportVU data available online: https://github.com/linouk23/NBA-Player-Movements/tree/master/data/2016.NBA.Raw.SportVU.Game.Logs. (ZIP) [file pone.0281467.s031.zip › 0021500207_36361344-36370944.csv]

Unnamed: 0	1495.0	2225.0	201980.0	201988.0	202695.0	EVENT	BALL_HANDLER
36361344.0						DRIBBLE	2225.0
36361384.0						DRIBBLE	2225.0
36361424.0						DRIBBLE	2225.0
36361464.0						DRIBBLE	2225.0
36361504.0						DRIBBLE	2225.0
36361544.0						DRIBBLE	2225.0
36361584.0						DRIBBLE	2225.0
36361624.0						DRIBBLE	2225.0
36361664.0						DRIBBLE	2225.0
36361704.0						DRIBBLE	2225.0
36361744.0						DRIBBLE	2225.0
36361784.0						DRIBBLE	2225.0
36361824.0						DRIBBLE	2225.0
36361864.0						DRIBBLE	2225.0
36361904.0						DRIBBLE	2225.0
36361944.0						DRIBBLE	2225.0
36361984.0						DRIBBLE	2225.0
36362024.0						DRIBBLE	2225.0
36362064.0						DRIBBLE	2225.0
36362104.0						DRIBBLE	2225.0
36362144.0						DRIBBLE	2225.0
36362184.0						DRIBBLE	2225.0
36362224.0						DRIBBLE	2225.0
36362264.0						DRIBBLE	2225.0
36362304.0						DRIBBLE	2225.0
36362344.0						DRIBBLE	2225.0
36362384.0						DRIBBLE	2225.0
36362424.0						DRIBBLE	2225.0
36362464.0						DRIBBLE	2225.0
36362504.0						DRIBBLE	2225.0
36362544.0						DRIBBLE	2225.0
36362584.0						DRIBBLE	2225.0
36362624.0						DRIBBLE	2225.0
36362664.0						DRIBBLE	2225.0
36362704.0						DRIBBLE	2225.0
36362744.0						DRIBBLE	2225.0
36362784.0						DRIBBLE	2225.0
36362824.0						DRIBBLE	2225.0
36362864.0						DRIBBLE	2225.0
36362904.0						DRIBBLE	2225.0
36362944.0						DRIBBLE	2225.0
36362984.0						DRIBBLE	2225.0
36363024.0						DRIBBLE	2225.0
36363064.0						DRIBBLE	2225.0
36363104.0						DRIBBLE	2225.0
36363144.0						DRIBBLE	2225.0
36363184.0						DRIBBLE	2225.0
36363224.0						DRIBBLE	2225.0
36363264.0						DRIBBLE	2225.0
36363304.0						DRIBBLE	2225.0
36363344.0						DRIBBLE	2225.0
36363384.0						DRIBBLE	2225.0
36363424.0						DRIBBLE	2225.0
36363464.0						DRIBBLE	2225.0
36363504.0						DRIBBLE	2225.0
36363544.0						DRIBBLE	2225.0
36363584.0						DRIBBLE	2225.0
36363624.0						DRIBBLE	2225.0
36363664.0						DRIBBLE	2225.0
36363704.0						DRIBBLE	2225.0
36363744.0						DRIBBLE	2225.0
36363784.0						DRIBBLE	2225.0
36363824.0						DRIBBLE	2225.0
36363864.0						DRIBBLE	2225.0
36363904.0						DRIBBLE	2225.0
36363944.0						DRIBBLE	2225.0
36363984.0						DRIBBLE	2225.0
36364024.0						DRIBBLE	2225.0
36364064.0						DRIBBLE	2225.0
36364104.0						DRIBBLE	2225.0
36364144.0						DRIBBLE	2225.0
36364184.0						DRIBBLE	2225.0
36364224.0						DRIBBLE	2225.0
36364264.0						DRIBBLE	2225.0
36364304.0						DRIBBLE	2225.0
36364344.0						DRIBBLE	2225.0
36364384.0						DRIBBLE	2225.0
36364424.0						DRIBBLE	2225.0
36364464.0						DRIBBLE	2225.0
36364504.0						DRIBBLE	2225.0
36364544.0						DRIBBLE	2225.0
36364584.0						DRIBBLE	2225.0
36364624.0						DRIBBLE	2225.0
36364664.0						DRIBBLE	2225.0
36364704.0						DRIBBLE	2225.0
36364744.0						DRIBBLE	2225.0
36364784.0						DRIBBLE	2225.0
36364824.0						DRIBBLE	2225.0
36364864.0						DRIBBLE	2225.0
36364904.0						DRIBBLE	2225.0
36364944.0						DRIBBLE	2225.0
36364984.0						DRIBBLE	2225.0
36365024.0						DRIBBLE	2225.0
36365064.0						DRIBBLE	2225.0
36365104.0						DRIBBLE	2225.0
36365144.0						DRIBBLE	2225.0
36365184.0						DRIBBLE	2225.0
36365224.0						DRIBBLE	2225.0
36365264.0						DRIBBLE	2225.0
36365304.0				CUT-SCR		DRIBBLE	2225.0
36365344.0				CUT-SCR		DRIBBLE	2225.0
36365384.0				CUT-SCR		DRIBBLE	2225.0
36365424.0				CUT-SCR		DRIBBLE	2225.0
36365464.0				CUT-SCR		DRIBBLE	2225.0
36365504.0				CUT-SCR		DRIBBLE	2225.0
36365544.0				CUT-SCR		DRIBBLE	2225.0
36365584.0				CUT-SCR		DRIBBLE	2225.0
36365624.0				CUT-SCR		DRIBBLE	2225.0
36365664.0				CUT-SCR		DRIBBLE	2225.0
36365704.0				CUT-SCR		DRIBBLE	2225.0
36365744.0				CUT-SCR		DRIBBLE	2225.0
36365784.0				CUT-SCR		DRIBBLE	2225.0
36365824.0				CUT		DRIBBLE	2225.0
36365864.0				CUT		DRIBBLE	2225.0
36365904.0				CUT		DRIBBLE	2225.0
36365944.0				CUT		DRIBBLE	2225.0
36365984.0				CUT		DRIBBLE	2225.0
36366024.0				CUT		DRIBBLE	2225.0
36366064.0				CUT		DRIBBLE	2225.0
36366104.0				CUT		DRIBBLE	2225.0
36366144.0				CUT		DRIBBLE	2225.0
36366184.0				CUT		DRIBBLE	2225.0
36366224.0				CUT		DRIBBLE	2225.0
36366264.0				CUT		DRIBBLE	2225.0
36366304.0				CUT		DRIBBLE	2225.0
36366344.0				CUT		DRIBBLE	2225.0
36366384.0				CUT		DRIBBLE	2225.0
36366424.0				CUT		DRIBBLE	2225.0
36366464.0				CUT		DRIBBLE	2225.0
36366504.0				CUT		DRIBBLE	2225.0
36366544.0				CUT		DRIBBLE	2225.0
36366584.0				CUT		DRIBBLE	2225.0
36366624.0				CUT		DRIBBLE	2225.0
36366664.0				CUT		DRIBBLE	2225.0
36366704.0				CUT		DRIBBLE	2225.0
36366744.0				CUT		DRIBBLE	2225.0
36366784.0				CUT		DRIBBLE	2225.0
36366824.0				CUT		DRIBBLE	2225.0
36366864.0				CUT		DRIBBLE	2225.0
36366904.0				CUT		DRIBBLE	2225.0
36366944.0				CUT		DRIBBLE	2225.0
36366984.0				CUT		DRIBBLE	2225.0
36367024.0				CUT		DRIBBLE	2225.0
36367064.0						DRIBBLE	2225.0
36367104.0						DRIBBLE	2225.0
36367144.0						DRIBBLE	2225.0
36367184.0						DRIBBLE	2225.0
36367224.0						DRIBBLE	2225.0
36367264.0						DRIBBLE	2225.0
36367304.0						DRIBBLE	2225.0
36367344.0						DRIBBLE	2225.0
36367384.0						DRIBBLE	2225.0
36367424.0						DRIBBLE	2225.0
36367464.0						DRIBBLE	2225.0
36367504.0						DRIBBLE	2225.0
36367544.0						DRIBBLE	2225.0
36367584.0						DRIBBLE	2225.0
36367624.0						DRIBBLE	2225.0
36367664.0						DRIBBLE	2225.0
36367704.0						DRIBBLE	2225.0
36367744.0						DRIBBLE	2225.0
36367784.0						DRIBBLE	2225.0
36367824.0						DRIBBLE	2225.0
36367864.0						DRIBBLE	2225.0
36367904.0						DRIBBLE	2225.0
36367944.0						DRIBBLE	2225.0
36367984.0						DRIBBLE	2225.0
36368024.0						DRIBBLE	2225.0
36368064.0						DRIBBLE	2225.0
36368104.0						DRIBBLE	2225.0
36368144.0						DRIBBLE	2225.0
36368184.0						DRIBBLE	2225.0
36368224.0						DRIBBLE	2225.0
36368264.0						DRIBBLE	2225.0
36368304.0						DRIBBLE	2225.0
36368344.0						DRIBBLE	2225.0
36368384.0						DRIBBLE	2225.0
36368424.0						DRIBBLE	2225.0
36368464.0						DRIBBLE	2225.0
36368504.0						DRIBBLE	2225.0
36368544.0						DRIBBLE	2225.0
36368584.0						DRIBBLE	2225.0
36368624.0		DRIVE				DRIBBLE	2225.0
36368664.0		DRIVE				DRIBBLE	2225.0
36368704.0		DRIVE				DRIBBLE	2225.0
36368744.0		DRIVE				DRIBBLE	2225.0
36368784.0		DRIVE				DRIBBLE	2225.0
36368824.0		DRIVE				DRIBBLE	2225.0
36368864.0		DRIVE				DRIBBLE	2225.0
36368904.0		DRIVE				DRIBBLE	2225.0
36368944.0		DRIVE				DRIBBLE	2225.0
36368984.0		DRIVE				DRIBBLE	2225.0
36369024.0		DRIVE				DRIBBLE	2225.0
36369064.0		DRIVE				DRIBBLE	2225.0
36369104.0		DRIVE				DRIBBLE	2225.0
36369144.0		DRIVE				DRIBBLE	2225.0
36369184.0		DRIVE				DRIBBLE	2225.0
36369224.0		DRIVE				DRIBBLE	2225.0
36369264.0		DRIVE				DRIBBLE	2225.0
36369304.0		DRIVE				DRIBBLE	2225.0
36369344.0		DRIVE				DRIBBLE	2225.0
36369384.0		DRIVE				DRIBBLE	2225.0
36369424.0		DRIVE				DRIBBLE	2225.0
36369464.0		DRIVE				DRIBBLE	2225.0
36369504.0		DRIVE				DRIBBLE	2225.0
36369544.0		DRIVE				DRIBBLE	2225.0
36369584.0		DRIVE				DRIBBLE	2225.0
36369624.0						DRIBBLE PASS	2225.0
36369664.0						DRIBBLE PASS	2225.0
36369704.0						DRIBBLE PASS	2225.0
36369744.0						DRIBBLE PASS	2225.0
36369784.0						DRIBBLE PASS	2225.0
36369824.0						DRIBBLE PASS	2225.0
36369864.0						DRIBBLE PASS	2225.0
36369904.0						DRIBBLE PASS	2225.0
36369944.0						DRIBBLE PASS	2225.0
36369984.0						DRIBBLE PASS	2225.0
36370024.0						DRIBBLE PASS	2225.0
36370064.0						DRIBBLE PASS	2225.0
36370104.0						DRIBBLE PASS
36370144.0						DRIBBLE PASS
36370184.0						DRIBBLE PASS
36370224.0						DRIBBLE PASS
36370264.0						DRIBBLE PASS
36370304.0						DRIBBLE PASS	201980.0
36370344.0						DRIBBLE PASS	201980.0
36370384.0						DRIBBLE PASS	201980.0
36370424.0						DRIBBLE PASS	201980.0
36370464.0						DRIBBLE PASS	201980.0
36370504.0						DRIBBLE PASS	201980.0
36370544.0						DRIBBLE PASS	201980.0
36370584.0						DRIBBLE PASS	201980.0
36370624.0						DRIBBLE PASS	201980.0
36370664.0						DRIBBLE PASS	201980.0
36370704.0						DRIBBLE PASS	201980.0
36370744.0						DRIBBLE PASS	201980.0
36370784.0						DRIBBLE PASS	201980.0
36370824.0						DRIBBLE PASS	201980.0
36370864.0						DRIBBLE PASS	201980.0
36370904.0						DRIBBLE PASS	201980.0
36370944.0						MADE SHOT	201980.0
