# Supplementary material for: Modeling the formation of defensive gaps in basketball: Cutting on a teammate’s drive
Source: PLoS One. 2023 Feb 7;18(2):e0281467. doi: 10.1371/journal.pone.0281467 (PMC9904462; doi:10.1371/journal.pone.0281467)
Supplement: S1 File — Contains action/event labels for the 462 analyzed sequences used in the paper. With the help of the gameIDs and times (last 8 digits of the real time entries), it can be bound to the raw SportVU data available online: https://github.com/linouk23/NBA-Player-Movements/tree/master/data/2016.NBA.Raw.SportVU.Game.Logs. (ZIP) [file pone.0281467.s031.zip › 0021500209_10389759-10406039.csv]

Unnamed: 0	201588.0	101133.0	101139.0	101145.0	202331.0	EVENT	BALL_HANDLER
10389759.0						DRIBBLE	201588.0
10389799.0						DRIBBLE	201588.0
10389839.0						DRIBBLE	201588.0
10389879.0						DRIBBLE	201588.0
10389920.0						DRIBBLE	201588.0
10389959.0						DRIBBLE	201588.0
10389999.0						DRIBBLE	201588.0
10390039.0						DRIBBLE	201588.0
10390079.0						DRIBBLE	201588.0
10390119.0						DRIBBLE	201588.0
10390159.0						DRIBBLE	201588.0
10390199.0						DRIBBLE	201588.0
10390239.0						DRIBBLE	201588.0
10390279.0						DRIBBLE	201588.0
10390319.0						DRIBBLE	201588.0
10390359.0						DRIBBLE	201588.0
10390399.0						PASS	201588.0
10390439.0						PASS	201588.0
10390479.0						PASS	201588.0
10390520.0						PASS	201588.0
10390559.0						PASS	201588.0
10390599.0						PASS	201588.0
10390639.0						PASS	201588.0
10390679.0						PASS	201588.0
10390719.0						PASS	201588.0
10390759.0						PASS	201588.0
10390799.0						PASS	202331.0
10390839.0						PASS	202331.0
10390879.0						PASS	202331.0
10390919.0						PASS	202331.0
10390959.0						PASS	202331.0
10390999.0						PASS	202331.0
10391039.0						PASS	202331.0
10391079.0						HOLD	202331.0
10391119.0						HOLD	202331.0
10391159.0						HOLD	202331.0
10391199.0						PASS	202331.0
10391239.0						PASS	202331.0
10391279.0						PASS	202331.0
10391319.0						PASS	202331.0
10391359.0						PASS	202331.0
10391399.0						PASS	202331.0
10391439.0						PASS
10391479.0						PASS
10391519.0						PASS
10391559.0						PASS
10391599.0						PASS
10391639.0						PASS
10391679.0						PASS
10391719.0						PASS
10391759.0						PASS
10391799.0						PASS	101139.0
10391839.0						PASS	101139.0
10391879.0						PASS	101139.0
10391919.0						PASS	101139.0
10391959.0						PASS	101139.0
10391999.0						PASS	101139.0
10392039.0						DRIBBLE	101139.0
10392079.0						DRIBBLE	101139.0
10392120.0						DRIBBLE	101139.0
10392159.0						DRIBBLE	101139.0
10392199.0						DRIBBLE	101139.0
10392239.0						DRIBBLE	101139.0
10392279.0						DRIBBLE	101139.0
10392319.0						DRIBBLE	101139.0
10392360.0						DRIBBLE	101139.0
10392399.0						DRIBBLE	101139.0
10392439.0						DRIBBLE	101139.0
10392479.0						DRIBBLE	101139.0
10392519.0						DRIBBLE	101139.0
10392559.0						DRIBBLE	101139.0
10392599.0						DRIBBLE	101139.0
10392639.0						DRIBBLE	101139.0
10392680.0						DRIBBLE	101139.0
10392719.0						DRIBBLE	101139.0
10392759.0						DRIBBLE	101139.0
10392800.0						DRIBBLE	101139.0
10392839.0						DRIBBLE	101139.0
10392879.0						DRIBBLE	101139.0
10392921.0						DRIBBLE	101139.0
10392959.0						DRIBBLE	101139.0
10392999.0						DRIBBLE	101139.0
10393039.0						DRIBBLE	101139.0
10393079.0						DRIBBLE	101139.0
10393119.0						DRIBBLE	101139.0
10393159.0						DRIBBLE	101139.0
10393199.0						DRIBBLE	101139.0
10393239.0						DRIBBLE	101139.0
10393280.0						DRIBBLE	101139.0
10393319.0						DRIBBLE	101139.0
10393359.0						DRIBBLE	101139.0
10393399.0						DRIBBLE	101139.0
10393439.0						DRIBBLE	101139.0
10393479.0						DRIBBLE	101139.0
10393519.0						DRIBBLE	101139.0
10393559.0						DRIBBLE	101139.0
10393599.0						DRIBBLE	101139.0
10393639.0						DRIBBLE	101139.0
10393679.0						DRIBBLE	101139.0
10393719.0						DRIBBLE	101139.0
10393759.0						DRIBBLE	101139.0
10393799.0						DRIBBLE	101139.0
10393839.0						DRIBBLE	101139.0
10393879.0						DRIBBLE	101139.0
10393919.0						DRIBBLE	101139.0
10393959.0						DRIBBLE	101139.0
10393999.0						DRIBBLE	101139.0
10394039.0						DRIBBLE	101139.0
10394079.0						DRIBBLE	101139.0
10394119.0						DRIBBLE	101139.0
10394159.0						DRIBBLE	101139.0
10394199.0						DRIBBLE	101139.0
10394239.0						DRIBBLE	101139.0
10394279.0						DRIBBLE	101139.0
10394319.0						DRIBBLE	101139.0
10394359.0						DRIBBLE	101139.0
10394399.0						DRIBBLE	101139.0
10394439.0						DRIBBLE	101139.0
10394479.0						DRIBBLE	101139.0
10394519.0						DRIBBLE	101139.0
10394559.0						DRIBBLE	101139.0
10394599.0						DRIBBLE	101139.0
10394639.0						DRIBBLE	101139.0
10394679.0						DRIBBLE	101139.0
10394719.0						DRIBBLE	101139.0
10394759.0						DRIBBLE	101139.0
10394799.0						DRIBBLE	101139.0
10394839.0						DRIBBLE	101139.0
10394879.0						DRIBBLE	101139.0
10394919.0						DRIBBLE	101139.0
10394959.0						DRIBBLE	101139.0
10394999.0						DRIBBLE	101139.0
10395039.0						DRIBBLE	101139.0
10395079.0						DRIBBLE	101139.0
10395119.0						DRIBBLE	101139.0
10395159.0						DRIBBLE	101139.0
10395199.0						DRIBBLE	101139.0
10395239.0						DRIBBLE	101139.0
10395279.0						DRIBBLE	101139.0
10395319.0						DRIBBLE	101139.0
10395359.0						DRIBBLE	101139.0
10395399.0						DRIBBLE	101139.0
10395439.0						DRIBBLE	101139.0
10395479.0						DRIBBLE	101139.0
10395520.0						DRIBBLE	101139.0
10395560.0						DRIBBLE	101139.0
10395600.0						DRIBBLE	101139.0
10395640.0						DRIBBLE	101139.0
10395680.0						DRIBBLE	101139.0
10395720.0						DRIBBLE	101139.0
10395760.0						DRIBBLE	101139.0
10395800.0						DRIBBLE	101139.0
10395840.0						DRIBBLE	101139.0
10395880.0						DRIBBLE	101139.0
10395920.0						DRIBBLE	101139.0
10395960.0						DRIBBLE	101139.0
10396000.0						DRIBBLE	101139.0
10396040.0						DRIBBLE	101139.0
10396080.0						DRIBBLE	101139.0
10396120.0						DRIBBLE	101139.0
10396160.0						DRIBBLE	101139.0
10396200.0						DRIBBLE	101139.0
10396240.0						DRIBBLE	101139.0
10396280.0						DRIBBLE	101139.0
10396320.0						DRIBBLE	101139.0
10396360.0						DRIBBLE	101139.0
10396400.0						DRIBBLE	101139.0
10396440.0						DRIBBLE	101139.0
10396480.0						DRIBBLE	101139.0
10396520.0						DRIBBLE	101139.0
10396560.0						DRIBBLE	101139.0
10396599.0						DRIBBLE	101139.0
10396639.0						DRIBBLE	101139.0
10396680.0						DRIBBLE	101139.0
10396720.0						DRIBBLE	101139.0
10396758.0						DRIBBLE	101139.0
10396800.0						DRIBBLE	101139.0
10396840.0						DRIBBLE	101139.0
10396880.0						DRIBBLE	101139.0
10396920.0						PASS	101139.0
10396960.0						PASS	101139.0
10397000.0						PASS	101139.0
10397039.0						PASS	101139.0
10397079.0						PASS	101145.0
10397119.0						PASS	101145.0
10397160.0						PASS	101145.0
10397199.0						PASS	101145.0
10397239.0						DRIBBLE	101145.0
10397280.0						DRIBBLE	101145.0
10397319.0						DRIBBLE	101145.0
10397360.0						DRIBBLE	101145.0
10397400.0						DRIBBLE	101145.0
10397440.0						DRIBBLE	101145.0
10397479.0						DRIBBLE	101145.0
10397519.0						DRIBBLE	101145.0
10397560.0						DRIBBLE	101145.0
10397600.0						DRIBBLE	101145.0
10397639.0						DRIBBLE	101145.0
10397679.0						DRIBBLE	101145.0
10397719.0						DRIBBLE	101145.0
10397759.0						DRIBBLE	101145.0
10397800.0						DRIBBLE	101145.0
10397840.0						DRIBBLE	101145.0
10397879.0						DRIBBLE	101145.0
10397920.0						DRIBBLE	101145.0
10397960.0						DRIBBLE	101145.0
10397999.0						DRIBBLE	101145.0
10398039.0						DRIBBLE	101145.0
10398079.0						DRIBBLE	101145.0
10398119.0						DRIBBLE	101145.0
10398159.0						DRIBBLE	101145.0
10398199.0						DRIBBLE	101145.0
10398239.0						DRIBBLE	101145.0
10398279.0						DRIBBLE	101145.0
10398319.0						DRIBBLE	101145.0
10398359.0						DRIBBLE	101145.0
10398399.0						DRIBBLE	101145.0
10398440.0						DRIBBLE	101145.0
10398480.0						DRIBBLE	101145.0
10398519.0						DRIBBLE	101145.0
10398559.0						DRIBBLE	101145.0
10398599.0						DRIBBLE	101145.0
10398640.0						DRIBBLE	101145.0
10398680.0						DRIBBLE	101145.0
10398719.0						DRIBBLE	101145.0
10398759.0						DRIBBLE	101145.0
10398800.0						DRIBBLE	101145.0
10398839.0						DRIBBLE	101145.0
10398879.0						DRIBBLE	101145.0
10398919.0						DRIBBLE	101145.0
10398959.0						DRIBBLE	101145.0
10399000.0						DRIBBLE	101145.0
10399040.0						DRIBBLE	101145.0
10399079.0						DRIBBLE	101145.0
10399120.0						DRIBBLE	101145.0
10399159.0						DRIBBLE	101145.0
10399199.0						DRIBBLE	101145.0
10399239.0						DRIBBLE	101145.0
10399279.0						DRIBBLE	101145.0
10399319.0						DRIBBLE	101145.0
10399359.0						DRIBBLE	101145.0
10399399.0						DRIBBLE	101145.0
10399439.0						DRIBBLE	101145.0
10399479.0						DRIBBLE	101145.0
10399519.0						DRIBBLE	101145.0
10399560.0						DRIBBLE	101145.0
10399600.0						DRIBBLE	101145.0
10399639.0						DRIBBLE	101145.0
10399679.0						DRIBBLE	101145.0
10399719.0						DRIBBLE	101145.0
10399759.0						DRIBBLE	101145.0
10399799.0						DRIBBLE	101145.0
10399839.0						DRIBBLE	101145.0
10399879.0						DRIBBLE	101145.0
10399919.0						DRIBBLE	101145.0
10399959.0						DRIBBLE	101145.0
10399999.0						DRIBBLE	101145.0
10400039.0						DRIBBLE	101145.0
10400079.0						DRIBBLE	101145.0
10400119.0						DRIBBLE	101145.0
10400160.0						DRIBBLE	101145.0
10400199.0						DRIBBLE	101145.0
10400239.0						DRIBBLE	101145.0
10400280.0						DRIBBLE	101145.0
10400320.0						DRIBBLE	101145.0
10400359.0						DRIBBLE	101145.0
10400400.0						DRIBBLE	101145.0
10400440.0						DRIBBLE	101145.0
10400479.0						DRIBBLE	101145.0
10400520.0						DRIBBLE	101145.0
10400559.0						DRIBBLE	101145.0
10400599.0						DRIBBLE	101145.0
10400640.0						DRIBBLE	101145.0
10400679.0						DRIBBLE	101145.0
10400719.0						DRIBBLE	101145.0
10400760.0						DRIBBLE	101145.0
10400799.0						DRIBBLE	101145.0
10400839.0						DRIBBLE	101145.0
10400879.0						DRIBBLE	101145.0
10400919.0						DRIBBLE	101145.0
10400960.0						DRIBBLE	101145.0
10400999.0						DRIBBLE	101145.0
10401039.0						DRIBBLE	101145.0
10401080.0						DRIBBLE	101145.0
10401119.0						DRIBBLE	101145.0
10401159.0						DRIBBLE	101145.0
10401199.0						DRIBBLE	101145.0
10401239.0						DRIBBLE	101145.0
10401279.0						DRIBBLE	101145.0
10401320.0						DRIBBLE	101145.0
10401359.0						DRIBBLE	101145.0
10401399.0						DRIBBLE	101145.0
10401439.0						DRIBBLE	101145.0
10401479.0						DRIBBLE	101145.0
10401519.0						DRIBBLE	101145.0
10401560.0						DRIBBLE	101145.0
10401600.0						DRIBBLE	101145.0
10401639.0						DRIBBLE	101145.0
10401679.0						DRIBBLE	101145.0
10401720.0						DRIBBLE	101145.0
10401759.0						DRIBBLE	101145.0
10401800.0						DRIBBLE	101145.0
10401840.0						DRIBBLE	101145.0
10401879.0						DRIBBLE	101145.0
10401919.0						DRIBBLE	101145.0
10401959.0						DRIBBLE	101145.0
10401999.0						DRIBBLE	101145.0
10402039.0						DRIBBLE	101145.0
10402079.0						DRIBBLE	101145.0
10402119.0						DRIBBLE	101145.0
10402159.0						DRIBBLE	101145.0
10402199.0						DRIBBLE	101145.0
10402239.0						DRIBBLE	101145.0
10402280.0						DRIBBLE	101145.0
10402319.0						DRIBBLE	101145.0
10402359.0						DRIBBLE	101145.0
10402399.0						DRIBBLE	101145.0
10402440.0						DRIBBLE	101145.0
10402479.0						DRIBBLE	101145.0
10402519.0						DRIBBLE	101145.0
10402559.0						DRIBBLE	101145.0
10402599.0						DRIBBLE	101145.0
10402639.0						DRIBBLE	101145.0
10402679.0						DRIBBLE	101145.0
10402719.0						DRIBBLE	101145.0
10402760.0						DRIBBLE	101145.0
10402799.0						DRIBBLE	101145.0
10402839.0						DRIBBLE	101145.0
10402880.0						DRIBBLE	101145.0
10402919.0						DRIBBLE	101145.0
10402959.0						PASS	101145.0
10403000.0						PASS	101145.0
10403039.0						PASS	101145.0
10403079.0						PASS	101145.0
10403119.0						PASS	101145.0
10403159.0						PASS	101145.0
10403199.0						PASS	101145.0
10403240.0		CUT				PASS	101145.0
10403279.0		CUT				PASS	101145.0
10403319.0		CUT				PASS	101145.0
10403359.0		CUT				PASS	101145.0
10403399.0		CUT				PASS
10403439.0		CUT				PASS
10403479.0		CUT				PASS	101133.0
10403519.0		CUT				PASS	101133.0
10403559.0		CUT				PASS	101133.0
10403599.0		CUT				PASS	101133.0
10403639.0		CUT				PASS	101133.0
10403679.0		CUT				PASS	101133.0
10403720.0		CUT				PASS	101133.0
10403759.0		CUT				PASS	101133.0
10403800.0		CUT				PASS	101133.0
10403839.0		CUT				PASS	101133.0
10403879.0		CUT				PASS	101133.0
10403919.0		CUT				PASS	101133.0
10403959.0		CUT				PASS	101133.0
10403999.0		CUT				PASS	101133.0
10404039.0		DRIVE				DRIBBLE	101133.0
10404079.0		DRIVE				DRIBBLE	101133.0
10404119.0		DRIVE				DRIBBLE	101133.0
10404159.0		DRIVE				DRIBBLE	101133.0
10404199.0		DRIVE				DRIBBLE	101133.0
10404239.0		DRIVE				DRIBBLE	101133.0
10404280.0		DRIVE				DRIBBLE	101133.0
10404319.0		DRIVE				DRIBBLE	101133.0
10404359.0		DRIVE				DRIBBLE	101133.0
10404400.0		DRIVE				DRIBBLE	101133.0
10404439.0		DRIVE			CUT	DRIBBLE	101133.0
10404479.0		DRIVE			CUT	DRIBBLE	101133.0
10404519.0		DRIVE			CUT	DRIBBLE	101133.0
10404560.0		DRIVE			CUT	DRIBBLE	101133.0
10404599.0		DRIVE			CUT	DRIBBLE	101133.0
10404639.0		DRIVE			CUT	DRIBBLE	101133.0
10404680.0		DRIVE			CUT	DRIBBLE	101133.0
10404719.0					CUT	PASS	101133.0
10404759.0					CUT	PASS	101133.0
10404800.0					CUT	PASS	101133.0
10404839.0					CUT	PASS	101133.0
10404879.0					CUT	PASS	101133.0
10404919.0					CUT	PASS	101133.0
10404959.0					CUT	PASS	101133.0
10405000.0					CUT	PASS	101133.0
10405039.0					CUT	PASS
10405079.0					CUT	PASS
10405119.0					CUT	PASS
10405160.0					CUT	PASS
10405199.0					CUT	PASS
10405239.0					CUT	PASS	202331.0
10405279.0					CUT	PASS	202331.0
10405319.0					CUT	PASS	202331.0
10405359.0					CUT	PASS	202331.0
10405399.0					CUT	PASS	202331.0
10405439.0					CUT	PASS	202331.0
10405480.0					CUT	PASS	202331.0
10405519.0						HOLD	202331.0
10405559.0						HOLD	202331.0
10405600.0						HOLD	202331.0
10405639.0						HOLD	202331.0
10405679.0						HOLD	202331.0
10405719.0						HOLD	202331.0
10405759.0						HOLD	202331.0
10405799.0						HOLD	202331.0
10405840.0						HOLD	202331.0
10405879.0						HOLD	202331.0
10405919.0						HOLD	202331.0
10405959.0						HOLD	202331.0
10405999.0						HOLD	202331.0
10406039.0						MADE SHOT	202331.0
