# Supplementary material for: Modeling the formation of defensive gaps in basketball: Cutting on a teammate’s drive
Source: PLoS One. 2023 Feb 7;18(2):e0281467. doi: 10.1371/journal.pone.0281467 (PMC9904462; doi:10.1371/journal.pone.0281467)
Supplement: S1 File — Contains action/event labels for the 462 analyzed sequences used in the paper. With the help of the gameIDs and times (last 8 digits of the real time entries), it can be bound to the raw SportVU data available online: https://github.com/linouk23/NBA-Player-Movements/tree/master/data/2016.NBA.Raw.SportVU.Game.Logs. (ZIP) [file pone.0281467.s031.zip › 0021500209_10673883-10683481.csv]

Unnamed: 0	201162.0	101162.0	202322.0	203078.0	203490.0	EVENT	BALL_HANDLER
10673883.0						PASS	203078.0
10673922.0						PASS	203078.0
10673962.0						PASS	203078.0
10674003.0						PASS	203078.0
10674042.0						PASS	203078.0
10674082.0						PASS	203078.0
10674123.0						PASS	203078.0
10674162.0						PASS	203078.0
10674202.0						PASS	203078.0
10674242.0						PASS	203078.0
10674283.0						PASS	203078.0
10674322.0						PASS	203078.0
10674362.0						PASS	203078.0
10674402.0						PASS	203078.0
10674442.0						PASS
10674483.0						PASS	101162.0
10674522.0						PASS	101162.0
10674562.0						PASS	101162.0
10674602.0						PASS	101162.0
10674642.0						PASS	101162.0
10674682.0						PASS	101162.0
10674722.0						PASS	101162.0
10674762.0						PASS	101162.0
10674802.0						PASS	101162.0
10674843.0						PASS	101162.0
10674882.0						PASS	101162.0
10674922.0						PASS	101162.0
10674962.0						PASS	101162.0
10675002.0						PASS	101162.0
10675042.0						PASS	101162.0
10675083.0						PASS	101162.0
10675122.0						HOLD	101162.0
10675162.0						HOLD	101162.0
10675202.0						HOLD	101162.0
10675243.0						HOLD	101162.0
10675282.0						HOLD	101162.0
10675322.0						HOLD	101162.0
10675362.0						HOLD	101162.0
10675403.0						HOLD	101162.0
10675443.0						HOLD	101162.0
10675483.0						HOLD	101162.0
10675523.0						HOLD	101162.0
10675563.0						HOLD	101162.0
10675603.0						HOLD	101162.0
10675643.0						HOLD	101162.0
10675684.0						HOLD	101162.0
10675723.0						HOLD	101162.0
10675763.0						PASS	101162.0
10675803.0						PASS	101162.0
10675844.0						PASS	101162.0
10675883.0						PASS	101162.0
10675923.0						PASS	101162.0
10675963.0						PASS	101162.0
10676003.0						PASS	101162.0
10676043.0						PASS	101162.0
10676083.0						PASS	101162.0
10676123.0						PASS
10676163.0						PASS
10676203.0						PASS
10676243.0						PASS
10676283.0						PASS
10676323.0						PASS
10676363.0						PASS
10676403.0						PASS
10676443.0						PASS	202322.0
10676483.0						PASS	202322.0
10676523.0						PASS	202322.0
10676563.0						PASS	202322.0
10676604.0						PASS	202322.0
10676643.0						PASS	202322.0
10676683.0						HOLD	202322.0
10676723.0						HOLD	202322.0
10676763.0						HOLD	202322.0
10676803.0						HOLD	202322.0
10676843.0						HOLD	202322.0
10676883.0						HOLD	202322.0
10676923.0						HOLD	202322.0
10676963.0						HOLD	202322.0
10677003.0						HOLD	202322.0
10677043.0						HOLD	202322.0
10677083.0						HOLD	202322.0
10677123.0						HOLD	202322.0
10677163.0						HOLD	202322.0
10677203.0						HOLD	202322.0
10677244.0						HOLD	202322.0
10677283.0						HOLD	202322.0
10677323.0						HOLD	202322.0
10677363.0						HOLD	202322.0
10677403.0						HOLD	202322.0
10677443.0						HOLD	202322.0
10677483.0						HOLD	202322.0
10677523.0						HOLD	202322.0
10677563.0						HOLD	202322.0
10677603.0						HOLD	202322.0
10677643.0						HOLD	202322.0
10677683.0						HOLD	202322.0
10677723.0						HOLD	202322.0
10677763.0						HOLD	202322.0
10677803.0						HOLD	202322.0
10677843.0						HOLD	202322.0
10677883.0						HOLD	202322.0
10677923.0						HOLD	202322.0
10677963.0						HOLD	202322.0
10678003.0						HOLD	202322.0
10678043.0						HOLD	202322.0
10678083.0						HOLD	202322.0
10678123.0						HOLD	202322.0
10678163.0						HOLD	202322.0
10678203.0						PASS	202322.0
10678243.0						PASS	202322.0
10678283.0						PASS	202322.0
10678323.0						PASS	202322.0
10678363.0						PASS	202322.0
10678403.0						PASS	202322.0
10678443.0						PASS	202322.0
10678483.0						PASS	202322.0
10678523.0						PASS	202322.0
10678563.0						PASS	202322.0
10678603.0						PASS	202322.0
10678643.0						PASS	202322.0
10678683.0						PASS	202322.0
10678723.0						PASS	202322.0
10678763.0						PASS	202322.0
10678803.0						PASS	202322.0
10678843.0						PASS	202322.0
10678883.0						PASS	202322.0
10678923.0						PASS	202322.0
10678963.0						PASS	202322.0
10679003.0						PASS	202322.0
10679043.0						PASS	202322.0
10679083.0						PASS	202322.0
10679123.0						PASS	202322.0
10679163.0						PASS
10679203.0						PASS
10679243.0						PASS
10679283.0						PASS
10679323.0						PASS	203078.0
10679363.0						PASS	203078.0
10679403.0						PASS	203078.0
10679443.0						PASS	203078.0
10679483.0						PASS	203078.0
10679523.0						PASS	203078.0
10679563.0						PASS	203078.0
10679603.0						PASS	203078.0
10679643.0						HOLD	203078.0
10679683.0						HOLD	203078.0
10679723.0						HOLD	203078.0
10679763.0						PASS	203078.0
10679803.0						PASS	203078.0
10679843.0						PASS	203078.0
10679883.0						PASS	203078.0
10679923.0						PASS	203078.0
10679963.0						PASS	203078.0
10680003.0						PASS	203078.0
10680043.0						PASS
10680083.0						PASS
10680123.0						PASS
10680163.0						PASS
10680203.0						PASS	202322.0
10680243.0						PASS	202322.0
10680283.0						PASS	202322.0
10680323.0						PASS	202322.0
10680363.0						PASS	202322.0
10680403.0						PASS	202322.0
10680443.0						PASS	202322.0
10680483.0						PASS	202322.0
10680523.0						PASS	202322.0
10680563.0						PASS	202322.0
10680603.0						PASS	202322.0
10680643.0						PASS	202322.0
10680683.0						PASS	202322.0
10680723.0						DRIBBLE	202322.0
10680763.0						DRIBBLE	202322.0
10680803.0						DRIBBLE	202322.0
10680843.0						DRIBBLE	202322.0
10680883.0						DRIBBLE	202322.0
10680922.0			DRIVE			DRIBBLE	202322.0
10680963.0			DRIVE			DRIBBLE	202322.0
10681003.0			DRIVE			DRIBBLE	202322.0
10681042.0			DRIVE			DRIBBLE	202322.0
10681083.0			DRIVE			DRIBBLE	202322.0
10681123.0			DRIVE			DRIBBLE	202322.0
10681163.0			DRIVE			DRIBBLE	202322.0
10681203.0			DRIVE			DRIBBLE	202322.0
10681243.0			DRIVE			DRIBBLE	202322.0
10681283.0			DRIVE			DRIBBLE	202322.0
10681323.0			DRIVE			DRIBBLE	202322.0
10681363.0		CUT	DRIVE			DRIBBLE	202322.0
10681402.0		CUT	DRIVE			DRIBBLE	202322.0
10681442.0		CUT	DRIVE			DRIBBLE	202322.0
10681482.0		CUT	DRIVE			DRIBBLE	202322.0
10681523.0		CUT	DRIVE			DRIBBLE	202322.0
10681563.0		CUT	DRIVE			DRIBBLE	202322.0
10681603.0		CUT	DRIVE			DRIBBLE	202322.0
10681643.0		CUT	DRIVE			DRIBBLE	202322.0
10681683.0		CUT	DRIVE			DRIBBLE	202322.0
10681723.0		CUT	DRIVE			DRIBBLE	202322.0
10681763.0		CUT	DRIVE			DRIBBLE	202322.0
10681803.0		CUT	DRIVE			DRIBBLE	202322.0
10681843.0		CUT	DRIVE			DRIBBLE	202322.0
10681882.0		CUT	DRIVE			DRIBBLE	202322.0
10681922.0		CUT	DRIVE			DRIBBLE	202322.0
10681963.0		CUT	DRIVE			DRIBBLE	202322.0
10682003.0		CUT	DRIVE			DRIBBLE	202322.0
10682042.0		CUT	DRIVE			DRIBBLE	202322.0
10682082.0		CUT	DRIVE			DRIBBLE	202322.0
10682123.0		CUT	DRIVE			DRIBBLE	202322.0
10682163.0		CUT	DRIVE			DRIBBLE	202322.0
10682202.0		CUT	DRIVE			DRIBBLE	202322.0
10682242.0		CUT	DRIVE			DRIBBLE	202322.0
10682281.0		CUT	DRIVE			DRIBBLE	202322.0
10682321.0		CUT	DRIVE			DRIBBLE	202322.0
10682361.0		CUT	DRIVE			DRIBBLE	202322.0
10682401.0		CUT	DRIVE			DRIBBLE	202322.0
10682441.0		CUT	DRIVE			DRIBBLE	202322.0
10682482.0		CUT				PASS	202322.0
10682522.0		CUT				PASS	202322.0
10682561.0		CUT				PASS	202322.0
10682602.0		CUT				PASS	202322.0
10682642.0		CUT				PASS	202322.0
10682681.0		CUT				PASS	202322.0
10682722.0		CUT				PASS	202322.0
10682762.0		CUT				PASS	101162.0
10682801.0		CUT				PASS	101162.0
10682842.0						PASS	101162.0
10682882.0						PASS	101162.0
10682921.0						PASS	101162.0
10682961.0						PASS	101162.0
10683002.0						HOLD	101162.0
10683041.0						HOLD	101162.0
10683082.0						HOLD	101162.0
10683122.0						HOLD	101162.0
10683161.0						HOLD	101162.0
10683201.0						HOLD	101162.0
10683241.0						HOLD	101162.0
10683281.0						HOLD	101162.0
10683321.0						HOLD	101162.0
10683361.0						HOLD	101162.0
10683401.0						HOLD	101162.0
10683441.0						HOLD	101162.0
10683481.0						MADE SHOT	101162.0
