# Supplementary material for: Modeling the formation of defensive gaps in basketball: Cutting on a teammate’s drive
Source: PLoS One. 2023 Feb 7;18(2):e0281467. doi: 10.1371/journal.pone.0281467 (PMC9904462; doi:10.1371/journal.pone.0281467)
Supplement: S1 File — Contains action/event labels for the 462 analyzed sequences used in the paper. With the help of the gameIDs and times (last 8 digits of the real time entries), it can be bound to the raw SportVU data available online: https://github.com/linouk23/NBA-Player-Movements/tree/master/data/2016.NBA.Raw.SportVU.Game.Logs. (ZIP) [file pone.0281467.s031.zip › 0021500209_12915378-12918618.csv]

Unnamed: 0	101133.0	101139.0	101145.0	201978.0	202331.0	EVENT	BALL_HANDLER
12915378.0						DRIBBLE	202331.0
12915418.0						DRIBBLE	202331.0
12915458.0					DRIVE	DRIBBLE	202331.0
12915498.0					DRIVE	DRIBBLE	202331.0
12915538.0					DRIVE	DRIBBLE	202331.0
12915578.0					DRIVE	DRIBBLE	202331.0
12915618.0					DRIVE	DRIBBLE	202331.0
12915658.0					DRIVE	DRIBBLE	202331.0
12915699.0					DRIVE	DRIBBLE	202331.0
12915738.0					DRIVE	DRIBBLE	202331.0
12915778.0					DRIVE	DRIBBLE	202331.0
12915817.0					DRIVE	DRIBBLE	202331.0
12915858.0					DRIVE	DRIBBLE	202331.0
12915898.0					DRIVE	DRIBBLE	202331.0
12915938.0					DRIVE	DRIBBLE	202331.0
12915978.0					DRIVE	DRIBBLE	202331.0
12916018.0					DRIVE	DRIBBLE	202331.0
12916058.0					DRIVE	DRIBBLE	202331.0
12916098.0					DRIVE	DRIBBLE	202331.0
12916137.0					DRIVE	DRIBBLE	202331.0
12916177.0					DRIVE	DRIBBLE	202331.0
12916217.0					DRIVE	DRIBBLE	202331.0
12916258.0					DRIVE	DRIBBLE	202331.0
12916298.0					DRIVE	DRIBBLE	202331.0
12916337.0					DRIVE	DRIBBLE	202331.0
12916378.0					DRIVE	DRIBBLE	202331.0
12916418.0					DRIVE	DRIBBLE	202331.0
12916457.0					DRIVE	DRIBBLE	202331.0
12916497.0					DRIVE	DRIBBLE	202331.0
12916537.0					DRIVE	DRIBBLE	202331.0
12916577.0					DRIVE	DRIBBLE	202331.0
12916617.0					DRIVE	DRIBBLE	202331.0
12916658.0					DRIVE	DRIBBLE	202331.0
12916698.0					DRIVE	DRIBBLE	202331.0
12916737.0					DRIVE	DRIBBLE	202331.0
12916777.0					DRIVE	DRIBBLE	202331.0
12916817.0					DRIVE	DRIBBLE	202331.0
12916857.0					DRIVE	DRIBBLE	202331.0
12916898.0					DRIVE	DRIBBLE	202331.0
12916938.0					DRIVE	DRIBBLE	202331.0
12916978.0					DRIVE	DRIBBLE	202331.0
12917018.0					DRIVE	DRIBBLE	202331.0
12917058.0					DRIVE	DRIBBLE	202331.0
12917098.0					DRIVE	DRIBBLE	202331.0
12917138.0						PASS	202331.0
12917178.0						PASS	202331.0
12917217.0						PASS	202331.0
12917257.0						PASS	202331.0
12917298.0						PASS	202331.0
12917337.0						PASS	202331.0
12917377.0						PASS	202331.0
12917417.0						PASS	202331.0
12917457.0						PASS
12917497.0						PASS
12917538.0						PASS
12917578.0						PASS
12917617.0						PASS
12917657.0						PASS
12917697.0						PASS
12917737.0						PASS
12917777.0						PASS
12917818.0						PASS
12917858.0						PASS
12917897.0						PASS
12917938.0						PASS	101139.0
12917978.0						PASS	101139.0
12918017.0						PASS	101139.0
12918057.0						PASS	101139.0
12918098.0						PASS	101139.0
12918137.0						PASS	101139.0
12918177.0						PASS	101139.0
12918217.0						PASS	101139.0
12918258.0						PASS	101139.0
12918298.0						PASS	101139.0
12918337.0						PASS	101139.0
12918378.0						PASS	101139.0
12918418.0						PASS	101139.0
12918457.0						HOLD	101139.0
12918497.0						HOLD	101139.0
12918537.0						HOLD	101139.0
12918577.0						HOLD	101139.0
12918618.0						MADE SHOT	101139.0
