# Supplementary material for: Modeling the formation of defensive gaps in basketball: Cutting on a teammate’s drive
Source: PLoS One. 2023 Feb 7;18(2):e0281467. doi: 10.1371/journal.pone.0281467 (PMC9904462; doi:10.1371/journal.pone.0281467)
Supplement: S1 File — Contains action/event labels for the 462 analyzed sequences used in the paper. With the help of the gameIDs and times (last 8 digits of the real time entries), it can be bound to the raw SportVU data available online: https://github.com/linouk23/NBA-Player-Movements/tree/master/data/2016.NBA.Raw.SportVU.Game.Logs. (ZIP) [file pone.0281467.s031.zip › 0021500209_14686915-14691475.csv]

Unnamed: 0	201588.0	101133.0	101139.0	101145.0	202331.0	EVENT	BALL_HANDLER
14686915.0						DRIBBLE	201588.0
14686955.0						DRIBBLE	201588.0
14686996.0						DRIBBLE	201588.0
14687035.0						DRIBBLE	201588.0
14687075.0						DRIBBLE	201588.0
14687115.0						PASS	201588.0
14687155.0						PASS	201588.0
14687195.0						PASS	201588.0
14687235.0						PASS	201588.0
14687275.0						PASS	201588.0
14687315.0						PASS	201588.0
14687355.0						PASS	201588.0
14687395.0						PASS	201588.0
14687435.0						PASS	201588.0
14687475.0						PASS	202331.0
14687515.0						PASS	202331.0
14687556.0						PASS	202331.0
14687595.0						PASS	202331.0
14687635.0						DRIBBLE	202331.0
14687675.0						DRIBBLE	202331.0
14687715.0						DRIBBLE	202331.0
14687755.0						DRIBBLE	202331.0
14687795.0						DRIBBLE	202331.0
14687835.0						DRIBBLE	202331.0
14687875.0						DRIBBLE	202331.0
14687915.0						DRIBBLE	202331.0
14687955.0						DRIBBLE	202331.0
14687995.0						DRIBBLE	202331.0
14688035.0						DRIBBLE	202331.0
14688075.0						DRIBBLE	202331.0
14688115.0						DRIBBLE	202331.0
14688155.0						DRIBBLE	202331.0
14688195.0						DRIBBLE	202331.0
14688235.0						DRIBBLE	202331.0
14688275.0						DRIBBLE	202331.0
14688315.0						DRIBBLE	202331.0
14688355.0						DRIBBLE	202331.0
14688395.0						DRIBBLE	202331.0
14688435.0						DRIBBLE	202331.0
14688475.0						DRIBBLE	202331.0
14688515.0						DRIBBLE	202331.0
14688555.0						DRIBBLE	202331.0
14688595.0						DRIBBLE	202331.0
14688635.0						DRIBBLE	202331.0
14688675.0						DRIBBLE	202331.0
14688715.0						DRIBBLE	202331.0
14688755.0						DRIBBLE	202331.0
14688795.0						DRIBBLE	202331.0
14688835.0						DRIBBLE	202331.0
14688875.0						DRIBBLE	202331.0
14688915.0						DRIBBLE	202331.0
14688955.0						DRIBBLE	202331.0
14688995.0						DRIBBLE	202331.0
14689035.0						DRIBBLE	202331.0
14689075.0						DRIBBLE	202331.0
14689115.0						DRIBBLE	202331.0
14689155.0						DRIBBLE	202331.0
14689195.0						DRIBBLE	202331.0
14689235.0					DRIVE	DRIBBLE	202331.0
14689275.0					DRIVE	DRIBBLE	202331.0
14689315.0					DRIVE	DRIBBLE	202331.0
14689355.0					DRIVE	DRIBBLE	202331.0
14689395.0					DRIVE	DRIBBLE	202331.0
14689435.0					DRIVE	DRIBBLE	202331.0
14689475.0					DRIVE	DRIBBLE	202331.0
14689514.0					DRIVE	DRIBBLE	202331.0
14689555.0		CUT			DRIVE	DRIBBLE	202331.0
14689595.0		CUT			DRIVE	DRIBBLE	202331.0
14689635.0		CUT			DRIVE	DRIBBLE	202331.0
14689674.0		CUT			DRIVE	DRIBBLE	202331.0
14689715.0		CUT			DRIVE	DRIBBLE	202331.0
14689755.0		CUT			DRIVE	DRIBBLE	202331.0
14689795.0		CUT			DRIVE	DRIBBLE	202331.0
14689835.0		CUT			DRIVE	DRIBBLE	202331.0
14689875.0		CUT			DRIVE	DRIBBLE	202331.0
14689915.0		CUT			DRIVE	DRIBBLE	202331.0
14689955.0		CUT			DRIVE	DRIBBLE	202331.0
14689995.0		CUT				PASS	202331.0
14690035.0		CUT				PASS	202331.0
14690075.0		CUT				PASS	202331.0
14690115.0		CUT				PASS	202331.0
14690155.0		CUT				PASS	202331.0
14690195.0		CUT				PASS	202331.0
14690234.0		CUT				PASS	202331.0
14690275.0		CUT				PASS	202331.0
14690315.0		CUT				PASS	202331.0
14690354.0		CUT				PASS
14690394.0		CUT				PASS	101133.0
14690434.0		CUT				PASS	101133.0
14690475.0		CUT				PASS	101133.0
14690515.0		CUT				PASS	101133.0
14690555.0		CUT				PASS	101133.0
14690595.0		CUT				PASS	101133.0
14690635.0						DRIBBLE	101133.0
14690674.0						DRIBBLE	101133.0
14690715.0						DRIBBLE	101133.0
14690755.0						DRIBBLE	101133.0
14690794.0						DRIBBLE	101133.0
14690835.0						DRIBBLE	101133.0
14690875.0						DRIBBLE	101133.0
14690914.0						DRIBBLE	101133.0
14690954.0						DRIBBLE	101133.0
14690995.0						DRIBBLE	101133.0
14691035.0						DRIBBLE	101133.0
14691074.0						DRIBBLE	101133.0
14691114.0						DRIBBLE	101133.0
14691154.0						DRIBBLE	101133.0
14691195.0						DRIBBLE	101133.0
14691235.0						DRIBBLE	101133.0
14691274.0						DRIBBLE	101133.0
14691314.0						DRIBBLE	101133.0
14691354.0						DRIBBLE	101133.0
14691394.0						DRIBBLE	101133.0
14691435.0						DRIBBLE	101133.0
14691475.0						MISSED SHOT	101133.0
