# Supplementary material for: Modeling the formation of defensive gaps in basketball: Cutting on a teammate’s drive
Source: PLoS One. 2023 Feb 7;18(2):e0281467. doi: 10.1371/journal.pone.0281467 (PMC9904462; doi:10.1371/journal.pone.0281467)
Supplement: S1 File — Contains action/event labels for the 462 analyzed sequences used in the paper. With the help of the gameIDs and times (last 8 digits of the real time entries), it can be bound to the raw SportVU data available online: https://github.com/linouk23/NBA-Player-Movements/tree/master/data/2016.NBA.Raw.SportVU.Game.Logs. (ZIP) [file pone.0281467.s031.zip › 0021500211_18247248-18254648.csv]

Unnamed: 0	2440.0	2754.0	201145.0	201144.0	201188.0	EVENT	BALL_HANDLER
18247248.0						DRIBBLE	201144.0
18247288.0						DRIBBLE	201144.0
18247328.0						DRIBBLE	201144.0
18247368.0						DRIBBLE	201144.0
18247408.0						DRIBBLE	201144.0
18247448.0						DRIBBLE	201144.0
18247488.0						DRIBBLE	201144.0
18247528.0						DRIBBLE	201144.0
18247568.0						DRIBBLE	201144.0
18247608.0						DRIBBLE	201144.0
18247648.0						DRIBBLE	201144.0
18247688.0						DRIBBLE	201144.0
18247728.0						DRIBBLE	201144.0
18247768.0						DRIBBLE	201144.0
18247808.0						DRIBBLE	201144.0
18247848.0						DRIBBLE	201144.0
18247888.0						DRIBBLE	201144.0
18247928.0						DRIBBLE	201144.0
18247968.0						DRIBBLE	201144.0
18248008.0						DRIBBLE	201144.0
18248048.0						DRIBBLE	201144.0
18248088.0						DRIBBLE	201144.0
18248128.0						DRIBBLE	201144.0
18248168.0						DRIBBLE	201144.0
18248208.0						DRIBBLE	201144.0
18248248.0						DRIBBLE	201144.0
18248288.0						DRIBBLE	201144.0
18248328.0						DRIBBLE	201144.0
18248368.0						DRIBBLE	201144.0
18248408.0						DRIBBLE	201144.0
18248448.0						DRIBBLE	201144.0
18248488.0						DRIBBLE	201144.0
18248528.0						DRIBBLE	201144.0
18248568.0						DRIBBLE	201144.0
18248608.0						DRIBBLE	201144.0
18248648.0						DRIBBLE	201144.0
18248688.0						DRIBBLE	201144.0
18248728.0						DRIBBLE	201144.0
18248768.0						DRIBBLE	201144.0
18248808.0						DRIBBLE	201144.0
18248848.0						DRIBBLE	201144.0
18248888.0						DRIBBLE	201144.0
18248928.0						DRIBBLE	201144.0
18248968.0						DRIBBLE	201144.0
18249008.0						DRIBBLE	201144.0
18249048.0						DRIBBLE	201144.0
18249088.0						DRIBBLE	201144.0
18249128.0						DRIBBLE	201144.0
18249168.0						DRIBBLE	201144.0
18249208.0						DRIBBLE	201144.0
18249248.0						DRIBBLE	201144.0
18249288.0						DRIBBLE	201144.0
18249328.0						DRIBBLE	201144.0
18249368.0						DRIBBLE	201144.0
18249408.0						DRIBBLE	201144.0
18249448.0						DRIBBLE	201144.0
18249488.0						DRIBBLE	201144.0
18249528.0						DRIBBLE	201144.0
18249568.0						DRIBBLE	201144.0
18249608.0						DRIBBLE	201144.0
18249648.0						DRIBBLE	201144.0
18249688.0						DRIBBLE	201144.0
18249728.0						DRIBBLE	201144.0
18249768.0						DRIBBLE	201144.0
18249808.0						DRIBBLE	201144.0
18249848.0						DRIBBLE	201144.0
18249888.0						DRIBBLE	201144.0
18249928.0						DRIBBLE	201144.0
18249968.0						DRIBBLE	201144.0
18250008.0						DRIBBLE	201144.0
18250048.0						DRIBBLE	201144.0
18250088.0						DRIBBLE	201144.0
18250128.0						DRIBBLE	201144.0
18250168.0						DRIBBLE	201144.0
18250208.0						DRIBBLE	201144.0
18250248.0						DRIBBLE	201144.0
18250288.0						DRIBBLE	201144.0
18250328.0						DRIBBLE	201144.0
18250368.0						DRIBBLE	201144.0
18250410.0						DRIBBLE	201144.0
18250448.0						DRIBBLE	201144.0
18250488.0						DRIBBLE	201144.0
18250528.0						DRIBBLE	201144.0
18250570.0						DRIBBLE	201144.0
18250608.0						DRIBBLE	201144.0
18250648.0						DRIBBLE	201144.0
18250690.0				DRIVE		DRIBBLE	201144.0
18250728.0				DRIVE		DRIBBLE	201144.0
18250770.0				DRIVE		DRIBBLE	201144.0
18250810.0				DRIVE		DRIBBLE	201144.0
18250848.0				DRIVE		DRIBBLE	201144.0
18250890.0				DRIVE		DRIBBLE	201144.0
18250928.0				DRIVE		DRIBBLE	201144.0
18250970.0				DRIVE		DRIBBLE	201144.0
18251010.0				DRIVE		DRIBBLE	201144.0
18251048.0				DRIVE		DRIBBLE	201144.0
18251090.0				DRIVE		DRIBBLE	201144.0
18251130.0				DRIVE		DRIBBLE	201144.0
18251168.0				DRIVE		DRIBBLE	201144.0
18251210.0				DRIVE		DRIBBLE	201144.0
18251248.0				DRIVE		DRIBBLE	201144.0
18251290.0				DRIVE		DRIBBLE	201144.0
18251330.0				DRIVE		DRIBBLE	201144.0
18251368.0				DRIVE		DRIBBLE	201144.0
18251410.0				DRIVE		DRIBBLE	201144.0
18251450.0				DRIVE		DRIBBLE	201144.0
18251488.0				DRIVE		DRIBBLE	201144.0
18251530.0				DRIVE		DRIBBLE	201144.0
18251568.0				DRIVE		DRIBBLE	201144.0
18251610.0				DRIVE		DRIBBLE	201144.0
18251648.0				DRIVE		DRIBBLE	201144.0
18251690.0				DRIVE		DRIBBLE	201144.0
18251730.0				DRIVE		DRIBBLE	201144.0
18251768.0				DRIVE		DRIBBLE	201144.0
18251810.0				DRIVE		DRIBBLE	201144.0
18251848.0				DRIVE		DRIBBLE	201144.0
18251890.0				DRIVE		DRIBBLE	201144.0
18251930.0				DRIVE		DRIBBLE	201144.0
18251968.0				DRIVE		DRIBBLE	201144.0
18252010.0				DRIVE		DRIBBLE	201144.0
18252050.0				DRIVE		DRIBBLE	201144.0
18252088.0				DRIVE		DRIBBLE	201144.0
18252130.0				DRIVE		DRIBBLE	201144.0
18252168.0				DRIVE		DRIBBLE	201144.0
18252210.0						PASS	201144.0
18252250.0						PASS	201144.0
18252288.0						PASS	201144.0
18252330.0	CUT					PASS	201144.0
18252368.0	CUT					PASS	201144.0
18252410.0	CUT					PASS	201144.0
18252450.0	CUT					PASS	201144.0
18252488.0	CUT					PASS	201144.0
18252528.0	CUT					PASS	201144.0
18252570.0	CUT					PASS	201144.0
18252608.0	CUT					PASS	201144.0
18252650.0	CUT					PASS	201144.0
18252690.0	CUT					PASS	201144.0
18252728.0	CUT					PASS	201144.0
18252768.0	CUT					PASS	201144.0
18252810.0	CUT					PASS	201144.0
18252848.0	CUT					PASS	2440.0
18252890.0	CUT					PASS	2440.0
18252928.0	CUT					PASS	2440.0
18252970.0	CUT					PASS	2440.0
18253010.0	CUT					PASS	2440.0
18253048.0	CUT					PASS	2440.0
18253090.0						DRIBBLE	2440.0
18253128.0						DRIBBLE	2440.0
18253168.0						DRIBBLE	2440.0
18253210.0						DRIBBLE	2440.0
18253248.0						DRIBBLE	2440.0
18253290.0						DRIBBLE	2440.0
18253328.0						DRIBBLE	2440.0
18253370.0						DRIBBLE	2440.0
18253408.0						DRIBBLE	2440.0
18253450.0						DRIBBLE	2440.0
18253488.0						DRIBBLE	2440.0
18253528.0						DRIBBLE	2440.0
18253570.0						DRIBBLE	2440.0
18253608.0						DRIBBLE	2440.0
18253648.0						DRIBBLE	2440.0
18253690.0						DRIBBLE	2440.0
18253728.0						DRIBBLE	2440.0
18253768.0						DRIBBLE	2440.0
18253810.0						DRIBBLE	2440.0
18253848.0						DRIBBLE	2440.0
18253890.0						DRIBBLE	2440.0
18253928.0						DRIBBLE	2440.0
18253970.0						DRIBBLE	2440.0
18254010.0						DRIBBLE	2440.0
18254048.0						DRIBBLE	2440.0
18254090.0						DRIBBLE	2440.0
18254128.0						DRIBBLE	2440.0
18254170.0						DRIBBLE	2440.0
18254210.0						DRIBBLE	2440.0
18254248.0						DRIBBLE	2440.0
18254290.0						DRIBBLE	2440.0
18254328.0						DRIBBLE	2440.0
18254370.0						DRIBBLE	2440.0
18254408.0						DRIBBLE	2440.0
18254450.0						DRIBBLE	2440.0
18254488.0						DRIBBLE	2440.0
18254528.0						DRIBBLE	2440.0
18254568.0						DRIBBLE	2440.0
18254610.0						DRIBBLE	2440.0
18254648.0						TO	2440.0
