# Supplementary material for: Modeling the formation of defensive gaps in basketball: Cutting on a teammate’s drive
Source: PLoS One. 2023 Feb 7;18(2):e0281467. doi: 10.1371/journal.pone.0281467 (PMC9904462; doi:10.1371/journal.pone.0281467)
Supplement: S1 File — Contains action/event labels for the 462 analyzed sequences used in the paper. With the help of the gameIDs and times (last 8 digits of the real time entries), it can be bound to the raw SportVU data available online: https://github.com/linouk23/NBA-Player-Movements/tree/master/data/2016.NBA.Raw.SportVU.Game.Logs. (ZIP) [file pone.0281467.s031.zip › 0021500212_20593064-20596664.csv]

Unnamed: 0	200755.0	101108.0	202325.0	201599.0	201933.0	EVENT	BALL_HANDLER
20593064.0						DRIBBLE	101108.0
20593104.0						DRIBBLE	101108.0
20593144.0						DRIBBLE	101108.0
20593184.0						DRIBBLE	101108.0
20593224.0						DRIBBLE	101108.0
20593264.0						DRIBBLE	101108.0
20593304.0						DRIBBLE	101108.0
20593344.0						DRIBBLE	101108.0
20593384.0						DRIBBLE	101108.0
20593424.0						DRIBBLE	101108.0
20593464.0						DRIBBLE	101108.0
20593504.0						DRIBBLE	101108.0
20593544.0						DRIBBLE	101108.0
20593584.0						DRIBBLE	101108.0
20593624.0						DRIBBLE	101108.0
20593664.0						DRIBBLE	101108.0
20593704.0						DRIBBLE	101108.0
20593744.0						DRIBBLE	101108.0
20593784.0						DRIBBLE	101108.0
20593824.0						DRIBBLE	101108.0
20593864.0						DRIBBLE	101108.0
20593904.0						DRIBBLE	101108.0
20593944.0						DRIBBLE	101108.0
20593984.0						DRIBBLE	101108.0
20594024.0						DRIBBLE	101108.0
20594064.0						DRIBBLE	101108.0
20594104.0						DRIBBLE	101108.0
20594144.0						DRIBBLE	101108.0
20594184.0						DRIBBLE	101108.0
20594224.0						DRIBBLE	101108.0
20594264.0						DRIBBLE	101108.0
20594304.0						DRIBBLE	101108.0
20594344.0						DRIBBLE	101108.0
20594384.0						DRIBBLE	101108.0
20594424.0						DRIBBLE	101108.0
20594464.0						DRIBBLE	101108.0
20594504.0						DRIBBLE	101108.0
20594544.0						DRIBBLE	101108.0
20594584.0						DRIBBLE	101108.0
20594624.0						DRIBBLE	101108.0
20594664.0						DRIBBLE	101108.0
20594704.0						DRIBBLE	101108.0
20594744.0						DRIBBLE	101108.0
20594784.0						DRIBBLE	101108.0
20594824.0						DRIBBLE	101108.0
20594864.0		DRIVE				DRIBBLE	101108.0
20594904.0		DRIVE				DRIBBLE	101108.0
20594944.0		DRIVE				DRIBBLE	101108.0
20594984.0		DRIVE				DRIBBLE	101108.0
20595024.0		DRIVE				DRIBBLE	101108.0
20595064.0		DRIVE				DRIBBLE	101108.0
20595104.0		DRIVE			CUT	DRIBBLE	101108.0
20595144.0		DRIVE			CUT	DRIBBLE	101108.0
20595184.0		DRIVE			CUT	DRIBBLE	101108.0
20595224.0		DRIVE			CUT	DRIBBLE	101108.0
20595264.0		DRIVE			CUT	DRIBBLE	101108.0
20595304.0					CUT	PASS	101108.0
20595344.0					CUT	PASS	101108.0
20595384.0					CUT	PASS	101108.0
20595424.0					CUT	PASS	101108.0
20595464.0					CUT	PASS	101108.0
20595504.0					CUT	PASS	101108.0
20595544.0					CUT	PASS	101108.0
20595584.0					CUT	PASS	101108.0
20595624.0					CUT	PASS	101108.0
20595664.0					CUT	PASS	101108.0
20595704.0					CUT	PASS	101108.0
20595744.0					CUT	PASS	101108.0
20595784.0					CUT	PASS	101108.0
20595824.0					CUT	PASS	101108.0
20595864.0					CUT	PASS	201933.0
20595904.0					CUT	PASS	201933.0
20595944.0					CUT	PASS	201933.0
20595984.0					CUT	PASS	201933.0
20596024.0					CUT	PASS	201933.0
20596064.0					CUT	PASS	201933.0
20596104.0					CUT	PASS	201933.0
20596144.0					CUT	PASS	201933.0
20596184.0					CUT	PASS	201933.0
20596224.0						DRIBBLE	201933.0
20596264.0						DRIBBLE	201933.0
20596304.0						DRIBBLE	201933.0
20596344.0						DRIBBLE	201933.0
20596384.0						DRIBBLE	201933.0
20596424.0						DRIBBLE	201933.0
20596464.0						DRIBBLE	201933.0
20596504.0						DRIBBLE	201933.0
20596544.0						DRIBBLE	201933.0
20596584.0						DRIBBLE	201933.0
20596624.0						DRIBBLE	201933.0
20596664.0						OFFENSIVE FOUL	201933.0
