# Supplementary material for: Modeling the formation of defensive gaps in basketball: Cutting on a teammate’s drive
Source: PLoS One. 2023 Feb 7;18(2):e0281467. doi: 10.1371/journal.pone.0281467 (PMC9904462; doi:10.1371/journal.pone.0281467)
Supplement: S1 File — Contains action/event labels for the 462 analyzed sequences used in the paper. With the help of the gameIDs and times (last 8 digits of the real time entries), it can be bound to the raw SportVU data available online: https://github.com/linouk23/NBA-Player-Movements/tree/master/data/2016.NBA.Raw.SportVU.Game.Logs. (ZIP) [file pone.0281467.s031.zip › 0021500212_22608612-22611532.csv]

Unnamed: 0	200755.0	101108.0	202325.0	201599.0	201933.0	EVENT	BALL_HANDLER
22608612.0						DRIBBLE	101108.0
22608652.0						DRIBBLE	101108.0
22608692.0						DRIBBLE	101108.0
22608732.0						DRIBBLE	101108.0
22608774.0						DRIBBLE	101108.0
22608812.0						DRIBBLE	101108.0
22608852.0						DRIBBLE	101108.0
22608892.0						DRIBBLE	101108.0
22608932.0						DRIBBLE	101108.0
22608972.0						DRIBBLE	101108.0
22609012.0				CUT		DRIBBLE	101108.0
22609052.0				CUT		DRIBBLE	101108.0
22609094.0				CUT		DRIBBLE	101108.0
22609132.0				CUT		DRIBBLE	101108.0
22609172.0				CUT		DRIBBLE	101108.0
22609212.0				CUT		DRIBBLE	101108.0
22609252.0				CUT		DRIBBLE	101108.0
22609292.0				CUT		DRIBBLE	101108.0
22609332.0				CUT		DRIBBLE	101108.0
22609372.0				CUT		DRIBBLE	101108.0
22609412.0				CUT		DRIBBLE	101108.0
22609452.0				CUT		DRIBBLE	101108.0
22609492.0				CUT		DRIBBLE	101108.0
22609532.0		DRIVE		CUT		DRIBBLE	101108.0
22609572.0		DRIVE		CUT		DRIBBLE	101108.0
22609612.0		DRIVE		CUT		DRIBBLE	101108.0
22609652.0		DRIVE		CUT		DRIBBLE	101108.0
22609692.0		DRIVE		CUT		DRIBBLE	101108.0
22609732.0		DRIVE		CUT		DRIBBLE	101108.0
22609772.0		DRIVE		CUT		DRIBBLE	101108.0
22609812.0		DRIVE		CUT		DRIBBLE	101108.0
22609852.0		DRIVE		CUT		DRIBBLE	101108.0
22609892.0		DRIVE		CUT		DRIBBLE	101108.0
22609932.0		DRIVE		CUT		DRIBBLE	101108.0
22609972.0		DRIVE		CUT		DRIBBLE	101108.0
22610012.0		DRIVE		CUT		DRIBBLE	101108.0
22610052.0		DRIVE		CUT		DRIBBLE	101108.0
22610092.0		DRIVE		CUT		DRIBBLE	101108.0
22610132.0		DRIVE		CUT		DRIBBLE	101108.0
22610172.0		DRIVE		CUT		DRIBBLE	101108.0
22610212.0		DRIVE		CUT		DRIBBLE	101108.0
22610252.0		DRIVE		CUT		DRIBBLE	101108.0
22610292.0		DRIVE		CUT		DRIBBLE	101108.0
22610332.0		DRIVE		CUT		DRIBBLE	101108.0
22610372.0		DRIVE		CUT		DRIBBLE	101108.0
22610412.0				CUT		DRIBBLE PASS	101108.0
22610452.0				CUT		DRIBBLE PASS	101108.0
22610492.0				CUT		DRIBBLE PASS	101108.0
22610532.0				CUT		DRIBBLE PASS	101108.0
22610572.0				CUT		DRIBBLE PASS	101108.0
22610612.0						DRIBBLE PASS	101108.0
22610652.0						DRIBBLE PASS	101108.0
22610692.0						DRIBBLE PASS	101108.0
22610732.0						DRIBBLE PASS	101108.0
22610772.0						DRIBBLE PASS	101108.0
22610812.0						DRIBBLE PASS	101108.0
22610852.0						DRIBBLE PASS	101108.0
22610892.0						DRIBBLE PASS	201599.0
22610932.0						DRIBBLE PASS	201599.0
22610972.0						DRIBBLE PASS	201599.0
22611012.0						DRIBBLE PASS	201599.0
22611052.0						DRIBBLE PASS	201599.0
22611092.0						DRIBBLE PASS	201599.0
22611132.0						DRIBBLE PASS	201599.0
22611172.0						DRIBBLE PASS	201599.0
22611212.0						DRIBBLE PASS	201599.0
22611252.0						DRIBBLE PASS	201599.0
22611292.0						DRIBBLE PASS	201599.0
22611332.0						DRIBBLE	201599.0
22611372.0						DRIBBLE	201599.0
22611412.0						DRIBBLE	201599.0
22611452.0						DRIBBLE	201599.0
22611492.0						DRIBBLE	201599.0
22611532.0						MISSED SHOT	201599.0
