# Supplementary material for: Modeling the formation of defensive gaps in basketball: Cutting on a teammate’s drive
Source: PLoS One. 2023 Feb 7;18(2):e0281467. doi: 10.1371/journal.pone.0281467 (PMC9904462; doi:10.1371/journal.pone.0281467)
Supplement: S1 File — Contains action/event labels for the 462 analyzed sequences used in the paper. With the help of the gameIDs and times (last 8 digits of the real time entries), it can be bound to the raw SportVU data available online: https://github.com/linouk23/NBA-Player-Movements/tree/master/data/2016.NBA.Raw.SportVU.Game.Logs. (ZIP) [file pone.0281467.s031.zip › 0021500212_23607348-23610748.csv]

Unnamed: 0	1718.0	2037.0	2746.0	202362.0	203085.0	EVENT	BALL_HANDLER
23607348.0						DRIBBLE	1718.0
23607388.0						DRIBBLE	1718.0
23607428.0	DRIVE					DRIBBLE	1718.0
23607468.0	DRIVE					DRIBBLE	1718.0
23607508.0	DRIVE					DRIBBLE	1718.0
23607548.0	DRIVE					DRIBBLE	1718.0
23607588.0	DRIVE					DRIBBLE	1718.0
23607628.0	DRIVE					DRIBBLE	1718.0
23607668.0	DRIVE					DRIBBLE	1718.0
23607708.0	DRIVE					DRIBBLE	1718.0
23607748.0	DRIVE					DRIBBLE	1718.0
23607788.0	DRIVE					DRIBBLE	1718.0
23607828.0	DRIVE					DRIBBLE	1718.0
23607868.0	DRIVE					DRIBBLE	1718.0
23607908.0	DRIVE					DRIBBLE	1718.0
23607948.0	DRIVE					DRIBBLE	1718.0
23607988.0	DRIVE					DRIBBLE	1718.0
23608028.0	DRIVE					DRIBBLE	1718.0
23608068.0	DRIVE					DRIBBLE	1718.0
23608108.0	DRIVE					DRIBBLE	1718.0
23608148.0	DRIVE					DRIBBLE	1718.0
23608188.0	DRIVE					DRIBBLE	1718.0
23608228.0	DRIVE					DRIBBLE	1718.0
23608268.0	DRIVE					DRIBBLE	1718.0
23608308.0	DRIVE					DRIBBLE	1718.0
23608348.0	DRIVE					DRIBBLE	1718.0
23608388.0	DRIVE					DRIBBLE	1718.0
23608428.0	DRIVE					DRIBBLE	1718.0
23608468.0	DRIVE					DRIBBLE	1718.0
23608508.0	DRIVE					DRIBBLE	1718.0
23608548.0	DRIVE					DRIBBLE	1718.0
23608588.0	DRIVE					DRIBBLE	1718.0
23608628.0	DRIVE					DRIBBLE	1718.0
23608668.0	DRIVE					DRIBBLE	1718.0
23608708.0	DRIVE			CUT		DRIBBLE	1718.0
23608748.0	DRIVE			CUT		DRIBBLE	1718.0
23608788.0	DRIVE			CUT		DRIBBLE	1718.0
23608828.0	DRIVE			CUT		DRIBBLE	1718.0
23608868.0	DRIVE			CUT		DRIBBLE	1718.0
23608908.0	DRIVE			CUT		DRIBBLE	1718.0
23608948.0	DRIVE			CUT		DRIBBLE	1718.0
23608988.0				CUT		PASS	1718.0
23609028.0				CUT		PASS	1718.0
23609068.0				CUT		PASS	1718.0
23609108.0				CUT		PASS	1718.0
23609148.0				CUT		PASS	1718.0
23609188.0				CUT		PASS	1718.0
23609228.0				CUT		PASS	1718.0
23609268.0				CUT		PASS	1718.0
23609308.0				CUT		PASS	1718.0
23609348.0				CUT		PASS	1718.0
23609388.0				CUT		PASS	1718.0
23609428.0				CUT		PASS	1718.0
23609468.0				CUT		PASS	1718.0
23609508.0				CUT		PASS	1718.0
23609548.0				CUT		PASS	1718.0
23609588.0				CUT		PASS	1718.0
23609628.0				CUT		PASS	1718.0
23609668.0				CUT		PASS	1718.0
23609708.0				CUT		PASS	1718.0
23609748.0				CUT		PASS	1718.0
23609788.0				CUT		PASS	202362.0
23609828.0				CUT		PASS	202362.0
23609868.0				CUT		PASS	202362.0
23609908.0				CUT		PASS	202362.0
23609948.0				CUT		PASS	202362.0
23609988.0				CUT		PASS	202362.0
23610028.0				CUT		PASS	202362.0
23610068.0						DRIBBLE	202362.0
23610108.0						DRIBBLE	202362.0
23610148.0						DRIBBLE	202362.0
23610188.0						DRIBBLE	202362.0
23610228.0						DRIBBLE	202362.0
23610268.0						DRIBBLE	202362.0
23610308.0						DRIBBLE	202362.0
23610348.0						DRIBBLE	202362.0
23610388.0						DRIBBLE	202362.0
23610428.0						DRIBBLE	202362.0
23610468.0						DRIBBLE	202362.0
23610508.0						DRIBBLE	202362.0
23610548.0						DRIBBLE	202362.0
23610588.0						DRIBBLE	202362.0
23610628.0						DRIBBLE	202362.0
23610668.0						DRIBBLE	202362.0
23610708.0						DRIBBLE	202362.0
23610748.0						MADE SHOT	202362.0
