# Supplementary material for: Modeling the formation of defensive gaps in basketball: Cutting on a teammate’s drive
Source: PLoS One. 2023 Feb 7;18(2):e0281467. doi: 10.1371/journal.pone.0281467 (PMC9904462; doi:10.1371/journal.pone.0281467)
Supplement: S1 File — Contains action/event labels for the 462 analyzed sequences used in the paper. With the help of the gameIDs and times (last 8 digits of the real time entries), it can be bound to the raw SportVU data available online: https://github.com/linouk23/NBA-Player-Movements/tree/master/data/2016.NBA.Raw.SportVU.Game.Logs. (ZIP) [file pone.0281467.s031.zip › 0021500213_22387806-22405484.csv]

Unnamed: 0	201945.0	202334.0	203081.0	203459.0	203090.0	EVENT	BALL_HANDLER
22387806.0						DRIBBLE	203081.0
22387848.0						DRIBBLE	203081.0
22387886.0						DRIBBLE	203081.0
22387926.0						DRIBBLE	203081.0
22387966.0						DRIBBLE	203081.0
22388006.0						DRIBBLE	203081.0
22388046.0						DRIBBLE	203081.0
22388088.0						DRIBBLE	203081.0
22388126.0						DRIBBLE	203081.0
22388166.0						DRIBBLE	203081.0
22388208.0						DRIBBLE	203081.0
22388246.0						DRIBBLE	203081.0
22388286.0						DRIBBLE	203081.0
22388328.0						DRIBBLE	203081.0
22388366.0						DRIBBLE	203081.0
22388406.0						DRIBBLE	203081.0
22388448.0						DRIBBLE	203081.0
22388486.0						DRIBBLE	203081.0
22388526.0						DRIBBLE	203081.0
22388568.0						DRIBBLE	203081.0
22388606.0						DRIBBLE	203081.0
22388646.0						DRIBBLE	203081.0
22388688.0						DRIBBLE	203081.0
22388726.0						DRIBBLE	203081.0
22388766.0						DRIBBLE	203081.0
22388808.0						DRIBBLE	203081.0
22388846.0						DRIBBLE	203081.0
22388886.0						DRIBBLE	203081.0
22388928.0						DRIBBLE	203081.0
22388968.0						DRIBBLE	203081.0
22389008.0						DRIBBLE	203081.0
22389048.0						DRIBBLE	203081.0
22389088.0						DRIBBLE	203081.0
22389128.0						DRIBBLE	203081.0
22389168.0						DRIBBLE	203081.0
22389208.0						DRIBBLE	203081.0
22389248.0						DRIBBLE	203081.0
22389288.0						DRIBBLE	203081.0
22389328.0						DRIBBLE	203081.0
22389368.0						DRIBBLE	203081.0
22389408.0						DRIBBLE	203081.0
22389448.0						DRIBBLE	203081.0
22389488.0						DRIBBLE	203081.0
22389528.0						DRIBBLE	203081.0
22389568.0						DRIBBLE	203081.0
22389608.0						DRIBBLE	203081.0
22389648.0						DRIBBLE	203081.0
22389688.0						DRIBBLE	203081.0
22389728.0						DRIBBLE	203081.0
22389768.0						DRIBBLE	203081.0
22389808.0						DRIBBLE	203081.0
22389848.0						DRIBBLE	203081.0
22389888.0						DRIBBLE	203081.0
22389928.0						DRIBBLE	203081.0
22389968.0						DRIBBLE	203081.0
22390008.0						DRIBBLE	203081.0
22390048.0						DRIBBLE	203081.0
22390088.0						DRIBBLE	203081.0
22390128.0						DRIBBLE	203081.0
22390168.0						DRIBBLE	203081.0
22390208.0						DRIBBLE	203081.0
22390248.0						DRIBBLE	203081.0
22390288.0						DRIBBLE	203081.0
22390328.0						DRIBBLE	203081.0
22390368.0						DRIBBLE	203081.0
22390408.0						DRIBBLE	203081.0
22390448.0						DRIBBLE	203081.0
22390488.0						DRIBBLE	203081.0
22390528.0						DRIBBLE	203081.0
22390568.0						DRIBBLE	203081.0
22390608.0						DRIBBLE	203081.0
22390648.0						DRIBBLE	203081.0
22390688.0						DRIBBLE	203081.0
22390728.0						DRIBBLE	203081.0
22390768.0						DRIBBLE	203081.0
22390808.0						DRIBBLE	203081.0
22390848.0						DRIBBLE	203081.0
22390888.0						DRIBBLE	203081.0
22390928.0						DRIBBLE	203081.0
22390968.0						DRIBBLE	203081.0
22391008.0						DRIBBLE	203081.0
22391048.0						DRIBBLE	203081.0
22391088.0						DRIBBLE	203081.0
22391128.0						DRIBBLE	203081.0
22391168.0						DRIBBLE	203081.0
22391208.0						DRIBBLE	203081.0
22391248.0						DRIBBLE	203081.0
22391288.0						DRIBBLE	203081.0
22391328.0						DRIBBLE	203081.0
22391368.0						DRIBBLE	203081.0
22391408.0						DRIBBLE	203081.0
22391448.0						DRIBBLE	203081.0
22391488.0						DRIBBLE	203081.0
22391528.0						DRIBBLE	203081.0
22391568.0						DRIBBLE	203081.0
22391608.0						DRIBBLE	203081.0
22391648.0						DRIBBLE	203081.0
22391688.0						DRIBBLE	203081.0
22391728.0						DRIBBLE	203081.0
22391768.0						DRIBBLE	203081.0
22391808.0						DRIBBLE	203081.0
22391848.0						DRIBBLE	203081.0
22391888.0						DRIBBLE	203081.0
22391928.0						DRIBBLE	203081.0
22391968.0						DRIBBLE	203081.0
22392008.0						DRIBBLE	203081.0
22392048.0						DRIBBLE	203081.0
22392088.0						DRIBBLE	203081.0
22392128.0						DRIBBLE	203081.0
22392168.0						DRIBBLE	203081.0
22392208.0						DRIBBLE	203081.0
22392248.0						DRIBBLE	203081.0
22392288.0						DRIBBLE	203081.0
22392328.0						DRIBBLE	203081.0
22392368.0						DRIBBLE	203081.0
22392408.0						DRIBBLE	203081.0
22392448.0						DRIBBLE	203081.0
22392488.0						DRIBBLE	203081.0
22392528.0						DRIBBLE	203081.0
22392568.0						DRIBBLE	203081.0
22392608.0						DRIBBLE	203081.0
22392648.0						DRIBBLE	203081.0
22392688.0						DRIBBLE	203081.0
22392728.0						DRIBBLE	203081.0
22392768.0						DRIBBLE	203081.0
22392808.0						DRIBBLE	203081.0
22392848.0						DRIBBLE	203081.0
22392888.0						DRIBBLE	203081.0
22392928.0						DRIBBLE	203081.0
22392968.0						DRIBBLE	203081.0
22393008.0						DRIBBLE	203081.0
22393048.0						DRIBBLE	203081.0
22393088.0						DRIBBLE	203081.0
22393128.0						DRIBBLE	203081.0
22393168.0						DRIBBLE	203081.0
22393208.0						DRIBBLE	203081.0
22393248.0						DRIBBLE	203081.0
22393288.0						DRIBBLE	203081.0
22393328.0						DRIBBLE	203081.0
22393368.0						DRIBBLE	203081.0
22393408.0						DRIBBLE	203081.0
22393448.0						DRIBBLE	203081.0
22393488.0						DRIBBLE	203081.0
22393528.0						DRIBBLE	203081.0
22393568.0						DRIBBLE	203081.0
22393608.0						DRIBBLE	203081.0
22393648.0						DRIBBLE	203081.0
22393688.0						DRIBBLE	203081.0
22393728.0						DRIBBLE	203081.0
22393768.0						DRIBBLE	203081.0
22393808.0						DRIBBLE	203081.0
22393848.0						DRIBBLE	203081.0
22393888.0						DRIBBLE	203081.0
22393928.0						DRIBBLE	203081.0
22393966.0						DRIBBLE	203081.0
22394008.0						DRIBBLE	203081.0
22394048.0						DRIBBLE	203081.0
22394088.0						DRIBBLE	203081.0
22394128.0						DRIBBLE	203081.0
22394166.0						DRIBBLE	203081.0
22394208.0						DRIBBLE	203081.0
22394248.0						DRIBBLE	203081.0
22394288.0						DRIBBLE	203081.0
22394328.0						DRIBBLE	203081.0
22394366.0						DRIBBLE	203081.0
22394406.0						DRIBBLE	203081.0
22394448.0						DRIBBLE	203081.0
22394488.0						DRIBBLE	203081.0
22394526.0						DRIBBLE	203081.0
22394568.0						DRIBBLE	203081.0
22394608.0						DRIBBLE	203081.0
22394648.0						DRIBBLE	203081.0
22394688.0						DRIBBLE	203081.0
22394726.0						DRIBBLE	203081.0
22394768.0						DRIBBLE	203081.0
22394808.0						DRIBBLE	203081.0
22394848.0						DRIBBLE	203081.0
22394888.0						DRIBBLE	203081.0
22394926.0						DRIBBLE	203081.0
22394968.0						DRIBBLE	203081.0
22395008.0						DRIBBLE	203081.0
22395046.0						DRIBBLE	203081.0
22395088.0						DRIBBLE	203081.0
22395128.0						DRIBBLE	203081.0
22395166.0						DRIBBLE	203081.0
22395208.0						DRIBBLE	203081.0
22395248.0						DRIBBLE	203081.0
22395286.0						DRIBBLE	203081.0
22395328.0						DRIBBLE	203081.0
22395366.0						DRIBBLE	203081.0
22395406.0						DRIBBLE	203081.0
22395448.0						DRIBBLE	203081.0
22395488.0						DRIBBLE	203081.0
22395528.0						DRIBBLE	203081.0
22395568.0						DRIBBLE	203081.0
22395606.0						DRIBBLE	203081.0
22395648.0						DRIBBLE	203081.0
22395688.0						DRIBBLE	203081.0
22395726.0						DRIBBLE	203081.0
22395768.0						DRIBBLE	203081.0
22395808.0						DRIBBLE	203081.0
22395846.0						DRIBBLE	203081.0
22395886.0						DRIBBLE	203081.0
22395928.0						DRIBBLE	203081.0
22395968.0						DRIBBLE	203081.0
22396006.0						DRIBBLE	203081.0
22396048.0						DRIBBLE	203081.0
22396086.0						DRIBBLE	203081.0
22396126.0						DRIBBLE	203081.0
22396168.0						DRIBBLE	203081.0
22396206.0						DRIBBLE	203081.0
22396246.0						DRIBBLE	203081.0
22396286.0						DRIBBLE	203081.0
22396328.0						DRIBBLE	203081.0
22396366.0						DRIBBLE	203081.0
22396406.0						DRIBBLE	203081.0
22396448.0						DRIBBLE	203081.0
22396488.0						DRIBBLE	203081.0
22396526.0						DRIBBLE	203081.0
22396568.0						DRIBBLE	203081.0
22396606.0						DRIBBLE	203081.0
22396648.0						DRIBBLE	203081.0
22396688.0						DRIBBLE	203081.0
22396726.0						DRIBBLE	203081.0
22396768.0						DRIBBLE	203081.0
22396808.0						DRIBBLE	203081.0
22396848.0						DRIBBLE	203081.0
22396888.0						DRIBBLE	203081.0
22396926.0						DRIBBLE	203081.0
22396968.0						DRIBBLE	203081.0
22397006.0						DRIBBLE	203081.0
22397048.0						DRIBBLE	203081.0
22397088.0						DRIBBLE	203081.0
22397126.0						DRIBBLE	203081.0
22397168.0						DRIBBLE	203081.0
22397206.0						DRIBBLE	203081.0
22397248.0						DRIBBLE	203081.0
22397286.0						DRIBBLE	203081.0
22397328.0						DRIBBLE	203081.0
22397368.0						DRIBBLE	203081.0
22397406.0						DRIBBLE	203081.0
22397448.0						DRIBBLE	203081.0
22397486.0						DRIBBLE	203081.0
22397526.0						DRIBBLE	203081.0
22397568.0						DRIBBLE	203081.0
22397606.0						DRIBBLE	203081.0
22397648.0						DRIBBLE	203081.0
22397686.0						DRIBBLE	203081.0
22397726.0						DRIBBLE	203081.0
22397768.0						DRIBBLE	203081.0
22397808.0						DRIBBLE	203081.0
22397846.0						DRIBBLE	203081.0
22397888.0						DRIBBLE	203081.0
22397926.0						DRIBBLE	203081.0
22397966.0						DRIBBLE	203081.0
22398008.0						DRIBBLE	203081.0
22398046.0						DRIBBLE	203081.0
22398088.0						DRIBBLE	203081.0
22398128.0						DRIBBLE	203081.0
22398166.0						DRIBBLE	203081.0
22398206.0						DRIBBLE	203081.0
22398248.0						DRIBBLE	203081.0
22398286.0						DRIBBLE	203081.0
22398326.0						DRIBBLE	203081.0
22398368.0						DRIBBLE	203081.0
22398406.0						DRIBBLE	203081.0
22398446.0						DRIBBLE	203081.0
22398486.0						DRIBBLE	203081.0
22398526.0						DRIBBLE	203081.0
22398568.0						DRIBBLE	203081.0
22398606.0						DRIBBLE	203081.0
22398646.0						DRIBBLE	203081.0
22398688.0						DRIBBLE	203081.0
22398726.0						DRIBBLE	203081.0
22398766.0						DRIBBLE	203081.0
22398808.0						DRIBBLE	203081.0
22398846.0						DRIBBLE	203081.0
22398888.0						DRIBBLE	203081.0
22398926.0						DRIBBLE	203081.0
22398966.0						DRIBBLE	203081.0
22399006.0						DRIBBLE	203081.0
22399046.0						DRIBBLE	203081.0
22399088.0						DRIBBLE	203081.0
22399126.0						DRIBBLE	203081.0
22399166.0						DRIBBLE	203081.0
22399206.0						DRIBBLE	203081.0
22399248.0						DRIBBLE	203081.0
22399286.0						DRIBBLE	203081.0
22399328.0						DRIBBLE	203081.0
22399366.0						DRIBBLE	203081.0
22399406.0						DRIBBLE	203081.0
22399448.0						DRIBBLE	203081.0
22399486.0						DRIBBLE	203081.0
22399528.0						DRIBBLE	203081.0
22399566.0						DRIBBLE	203081.0
22399606.0						DRIBBLE	203081.0
22399648.0						DRIBBLE	203081.0
22399686.0						DRIBBLE	203081.0
22399726.0						DRIBBLE	203081.0
22399766.0						DRIBBLE	203081.0
22399808.0						DRIBBLE	203081.0
22399846.0						DRIBBLE	203081.0
22399886.0						DRIBBLE	203081.0
22399926.0						DRIBBLE	203081.0
22399966.0						DRIBBLE	203081.0
22400006.0						DRIBBLE	203081.0
22400046.0						DRIBBLE	203081.0
22400086.0						DRIBBLE	203081.0
22400128.0						DRIBBLE	203081.0
22400166.0						DRIBBLE	203081.0
22400206.0						DRIBBLE	203081.0
22400248.0						DRIBBLE	203081.0
22400286.0						DRIBBLE	203081.0
22400328.0						DRIBBLE	203081.0
22400366.0						DRIBBLE	203081.0
22400406.0						DRIBBLE	203081.0
22400446.0						DRIBBLE	203081.0
22400488.0						DRIBBLE	203081.0
22400526.0						DRIBBLE	203081.0
22400566.0						DRIBBLE	203081.0
22400608.0						DRIBBLE	203081.0
22400646.0						DRIBBLE	203081.0
22400686.0						DRIBBLE	203081.0
22400728.0						DRIBBLE	203081.0
22400766.0						DRIBBLE	203081.0
22400806.0						DRIBBLE	203081.0
22400848.0						DRIBBLE	203081.0
22400886.0						DRIBBLE	203081.0
22400928.0						DRIBBLE	203081.0
22400966.0						DRIBBLE	203081.0
22401006.0						DRIBBLE	203081.0
22401046.0						DRIBBLE	203081.0
22401088.0						DRIBBLE	203081.0
22401126.0						DRIBBLE	203081.0
22401166.0						DRIBBLE	203081.0
22401206.0						DRIBBLE	203081.0
22401246.0						DRIBBLE	203081.0
22401286.0						DRIBBLE	203081.0
22401326.0						DRIBBLE	203081.0
22401366.0						DRIBBLE	203081.0
22401406.0						DRIBBLE	203081.0
22401446.0						DRIBBLE	203081.0
22401486.0						DRIBBLE	203081.0
22401526.0						DRIBBLE	203081.0
22401566.0						DRIBBLE	203081.0
22401606.0						DRIBBLE	203081.0
22401646.0						DRIBBLE	203081.0
22401688.0						DRIBBLE	203081.0
22401726.0						DRIBBLE	203081.0
22401768.0						DRIBBLE	203081.0
22401806.0						DRIBBLE	203081.0
22401846.0						DRIBBLE	203081.0
22401886.0						DRIBBLE	203081.0
22401926.0						DRIBBLE	203081.0
22401968.0						DRIBBLE	203081.0
22402006.0						DRIBBLE	203081.0
22402046.0						DRIBBLE	203081.0
22402086.0						DRIBBLE	203081.0
22402126.0						DRIBBLE	203081.0
22402166.0						DRIBBLE	203081.0
22402206.0						DRIBBLE	203081.0
22402246.0						DRIBBLE	203081.0
22402286.0						DRIBBLE	203081.0
22402326.0						DRIBBLE	203081.0
22402366.0						DRIBBLE	203081.0
22402406.0						DRIBBLE	203081.0
22402446.0						DRIBBLE	203081.0
22402486.0						DRIBBLE	203081.0
22402526.0						DRIBBLE	203081.0
22402568.0						DRIBBLE	203081.0
22402606.0						DRIBBLE	203081.0
22402646.0						DRIBBLE	203081.0
22402686.0						DRIBBLE	203081.0
22402726.0						DRIBBLE	203081.0
22402766.0						DRIBBLE	203081.0
22402806.0						DRIBBLE	203081.0
22402846.0						DRIBBLE	203081.0
22402886.0						DRIBBLE	203081.0
22402926.0						DRIBBLE	203081.0
22402966.0						DRIBBLE	203081.0
22403006.0						DRIBBLE	203081.0
22403046.0						DRIBBLE	203081.0
22403086.0						DRIBBLE	203081.0
22403126.0						DRIBBLE	203081.0
22403166.0						DRIBBLE	203081.0
22403206.0						DRIBBLE	203081.0
22403246.0						DRIBBLE	203081.0
22403286.0						DRIBBLE	203081.0
22403326.0						DRIBBLE	203081.0
22403366.0			DRIVE			DRIBBLE	203081.0
22403406.0			DRIVE			DRIBBLE	203081.0
22403446.0			DRIVE			DRIBBLE	203081.0
22403486.0			DRIVE			DRIBBLE	203081.0
22403526.0			DRIVE			DRIBBLE	203081.0
22403566.0			DRIVE		CUT	DRIBBLE	203081.0
22403606.0			DRIVE		CUT	DRIBBLE	203081.0
22403646.0			DRIVE		CUT	DRIBBLE	203081.0
22403686.0			DRIVE		CUT	DRIBBLE	203081.0
22403726.0			DRIVE		CUT	DRIBBLE	203081.0
22403766.0			DRIVE		CUT	DRIBBLE	203081.0
22403806.0			DRIVE		CUT	DRIBBLE	203081.0
22403846.0			DRIVE		CUT	DRIBBLE	203081.0
22403886.0			DRIVE		CUT	DRIBBLE	203081.0
22403926.0			DRIVE		CUT	DRIBBLE	203081.0
22403966.0			DRIVE		CUT	DRIBBLE	203081.0
22404006.0			DRIVE		CUT	DRIBBLE	203081.0
22404046.0			DRIVE		CUT	DRIBBLE	203081.0
22404086.0			DRIVE		CUT	DRIBBLE	203081.0
22404126.0			DRIVE		CUT	DRIBBLE	203081.0
22404166.0			DRIVE		CUT	DRIBBLE	203081.0
22404206.0			DRIVE		CUT	DRIBBLE	203081.0
22404246.0			DRIVE		CUT	DRIBBLE	203081.0
22404286.0			DRIVE		CUT	DRIBBLE	203081.0
22404326.0			DRIVE		CUT	DRIBBLE	203081.0
22404366.0			DRIVE		CUT	DRIBBLE	203081.0
22404406.0			DRIVE		CUT	DRIBBLE	203081.0
22404446.0			DRIVE		CUT	DRIBBLE	203081.0
22404486.0			DRIVE		CUT	DRIBBLE	203081.0
22404526.0					CUT	PASS	203081.0
22404566.0					CUT	PASS	203081.0
22404606.0					CUT	PASS	203081.0
22404646.0					CUT	PASS	203081.0
22404686.0					CUT	PASS	203081.0
22404726.0					CUT	PASS	203081.0
22404766.0					CUT	PASS	203081.0
22404806.0					CUT	PASS	203081.0
22404846.0					CUT	PASS	203081.0
22404886.0					CUT	PASS	203081.0
22404926.0					CUT	PASS	203081.0
22404966.0					CUT	PASS	203081.0
22405006.0					CUT	PASS	203081.0
22405046.0					CUT	PASS	203081.0
22405086.0					CUT	PASS	203090.0
22405126.0					CUT	PASS	203090.0
22405166.0					CUT	PASS	203090.0
22405206.0					CUT	PASS	203090.0
22405246.0					CUT	PASS	203090.0
22405286.0					CUT	PASS	203090.0
22405326.0					CUT	PASS	203090.0
22405366.0					CUT	PASS	203090.0
22405406.0					CUT	PASS	203090.0
22405446.0					CUT	PASS	203090.0
22405484.0					CUT	MISSED SHOT	203090.0
