# Supplementary material for: Modeling the formation of defensive gaps in basketball: Cutting on a teammate’s drive
Source: PLoS One. 2023 Feb 7;18(2):e0281467. doi: 10.1371/journal.pone.0281467 (PMC9904462; doi:10.1371/journal.pone.0281467)
Supplement: S1 File — Contains action/event labels for the 462 analyzed sequences used in the paper. With the help of the gameIDs and times (last 8 digits of the real time entries), it can be bound to the raw SportVU data available online: https://github.com/linouk23/NBA-Player-Movements/tree/master/data/2016.NBA.Raw.SportVU.Game.Logs. (ZIP) [file pone.0281467.s031.zip › 0021500213_24099116-24114836.csv]

Unnamed: 0	202329.0	202334.0	203081.0	203468.0	203459.0	EVENT	BALL_HANDLER
24099116.0						DRIBBLE	203081.0
24099156.0						DRIBBLE	203081.0
24099196.0						DRIBBLE	203081.0
24099236.0		CUT				DRIBBLE	203081.0
24099276.0		CUT				DRIBBLE	203081.0
24099316.0		CUT				DRIBBLE	203081.0
24099356.0		CUT				DRIBBLE	203081.0
24099396.0		CUT				DRIBBLE	203081.0
24099436.0		CUT				DRIBBLE	203081.0
24099476.0		CUT				DRIBBLE	203081.0
24099516.0		CUT				DRIBBLE	203081.0
24099556.0		CUT				DRIBBLE	203081.0
24099596.0		CUT				DRIBBLE	203081.0
24099636.0		CUT				DRIBBLE	203081.0
24099676.0		CUT				DRIBBLE	203081.0
24099716.0		CUT				DRIBBLE	203081.0
24099756.0		CUT				DRIBBLE	203081.0
24099796.0		CUT				DRIBBLE	203081.0
24099836.0		CUT				DRIBBLE	203081.0
24099876.0		CUT				DRIBBLE	203081.0
24099916.0		CUT				DRIBBLE	203081.0
24099956.0		CUT				DRIBBLE	203081.0
24099996.0		CUT				DRIBBLE	203081.0
24100036.0		CUT				DRIBBLE	203081.0
24100076.0		CUT				DRIBBLE	203081.0
24100116.0		CUT				DRIBBLE	203081.0
24100156.0		CUT				DRIBBLE	203081.0
24100196.0		CUT				DRIBBLE	203081.0
24100236.0		CUT				DRIBBLE	203081.0
24100276.0		CUT				DRIBBLE	203081.0
24100316.0		CUT				DRIBBLE	203081.0
24100356.0		CUT				DRIBBLE	203081.0
24100396.0		CUT				DRIBBLE	203081.0
24100436.0		CUT				DRIBBLE	203081.0
24100476.0		CUT				DRIBBLE	203081.0
24100516.0		CUT				DRIBBLE	203081.0
24100556.0		CUT				DRIBBLE	203081.0
24100596.0		CUT				DRIBBLE	203081.0
24100636.0		CUT				DRIBBLE	203081.0
24100676.0		CUT				DRIBBLE	203081.0
24100716.0		CUT				DRIBBLE	203081.0
24100756.0		CUT				DRIBBLE	203081.0
24100796.0		CUT				DRIBBLE	203081.0
24100836.0		CUT				DRIBBLE	203081.0
24100876.0		CUT				DRIBBLE	203081.0
24100916.0		CUT				DRIBBLE	203081.0
24100956.0		CUT				DRIBBLE	203081.0
24100996.0		CUT				DRIBBLE	203081.0
24101036.0		CUT				DRIBBLE	203081.0
24101076.0		CUT				DRIBBLE	203081.0
24101116.0		CUT				DRIBBLE	203081.0
24101156.0		CUT				DRIBBLE	203081.0
24101196.0		CUT				DRIBBLE	203081.0
24101236.0		CUT				DRIBBLE	203081.0
24101276.0		CUT				DRIBBLE	203081.0
24101316.0		CUT				DRIBBLE	203081.0
24101356.0		CUT				DRIBBLE	203081.0
24101396.0		CUT				DRIBBLE	203081.0
24101436.0						DRIBBLE	203081.0
24101476.0						DRIBBLE	203081.0
24101516.0						DRIBBLE	203081.0
24101556.0						DRIBBLE	203081.0
24101596.0						DRIBBLE	203081.0
24101636.0						DRIBBLE	203081.0
24101676.0						DRIBBLE	203081.0
24101716.0						DRIBBLE	203081.0
24101756.0						DRIBBLE	203081.0
24101796.0						DRIBBLE	203081.0
24101836.0						DRIBBLE	203081.0
24101876.0						DRIBBLE	203081.0
24101916.0						DRIBBLE	203081.0
24101956.0						DRIBBLE	203081.0
24101996.0						DRIBBLE	203081.0
24102036.0						DRIBBLE	203081.0
24102076.0						DRIBBLE	203081.0
24102116.0						DRIBBLE	203081.0
24102156.0						DRIBBLE	203081.0
24102196.0						DRIBBLE	203081.0
24102236.0						DRIBBLE	203081.0
24102276.0						DRIBBLE	203081.0
24102316.0						DRIBBLE	203081.0
24102356.0						DRIBBLE	203081.0
24102396.0						DRIBBLE	203081.0
24102436.0						DRIBBLE	203081.0
24102476.0						DRIBBLE	203081.0
24102516.0						DRIBBLE	203081.0
24102556.0						DRIBBLE	203081.0
24102596.0						DRIBBLE	203081.0
24102636.0						DRIBBLE	203081.0
24102676.0						DRIBBLE	203081.0
24102716.0						DRIBBLE	203081.0
24102756.0						DRIBBLE	203081.0
24102796.0						DRIBBLE	203081.0
24102836.0						DRIBBLE	203081.0
24102876.0						DRIBBLE	203081.0
24102916.0						DRIBBLE	203081.0
24102956.0						DRIBBLE	203081.0
24102996.0						DRIBBLE	203081.0
24103036.0						DRIBBLE	203081.0
24103076.0						DRIBBLE	203081.0
24103116.0						DRIBBLE	203081.0
24103156.0						DRIBBLE	203081.0
24103196.0						DRIBBLE	203081.0
24103236.0						DRIBBLE	203081.0
24103276.0						DRIBBLE	203081.0
24103316.0						DRIBBLE	203081.0
24103356.0						DRIBBLE	203081.0
24103396.0						DRIBBLE	203081.0
24103436.0						DRIBBLE	203081.0
24103476.0						DRIBBLE	203081.0
24103516.0						DRIBBLE	203081.0
24103556.0						DRIBBLE	203081.0
24103596.0						DRIBBLE	203081.0
24103636.0						DRIBBLE	203081.0
24103676.0						DRIBBLE	203081.0
24103716.0						DRIBBLE	203081.0
24103756.0						DRIBBLE	203081.0
24103796.0						DRIBBLE	203081.0
24103836.0						DRIBBLE	203081.0
24103876.0						DRIBBLE	203081.0
24103916.0						DRIBBLE	203081.0
24103956.0						DRIBBLE	203081.0
24103996.0						DRIBBLE	203081.0
24104036.0						DRIBBLE	203081.0
24104076.0						DRIBBLE	203081.0
24104116.0						DRIBBLE	203081.0
24104156.0						DRIBBLE	203081.0
24104196.0						DRIBBLE	203081.0
24104236.0						DRIBBLE	203081.0
24104276.0						DRIBBLE	203081.0
24104316.0						DRIBBLE	203081.0
24104356.0						DRIBBLE	203081.0
24104396.0						DRIBBLE	203081.0
24104436.0						DRIBBLE	203081.0
24104476.0						DRIBBLE	203081.0
24104516.0						DRIBBLE	203081.0
24104556.0						DRIBBLE	203081.0
24104596.0						DRIBBLE	203081.0
24104636.0						DRIBBLE	203081.0
24104676.0						DRIBBLE	203081.0
24104716.0						DRIBBLE	203081.0
24104756.0						DRIBBLE	203081.0
24104796.0						DRIBBLE	203081.0
24104836.0						DRIBBLE	203081.0
24104876.0						DRIBBLE	203081.0
24104916.0						DRIBBLE	203081.0
24104956.0						DRIBBLE	203081.0
24104996.0						DRIBBLE	203081.0
24105036.0						DRIBBLE	203081.0
24105076.0						DRIBBLE	203081.0
24105116.0						DRIBBLE	203081.0
24105156.0						DRIBBLE	203081.0
24105196.0						DRIBBLE	203081.0
24105236.0						DRIBBLE	203081.0
24105276.0						DRIBBLE	203081.0
24105316.0						DRIBBLE	203081.0
24105356.0						DRIBBLE	203081.0
24105396.0						DRIBBLE	203081.0
24105436.0						DRIBBLE	203081.0
24105476.0						DRIBBLE	203081.0
24105516.0						DRIBBLE	203081.0
24105556.0						DRIBBLE	203081.0
24105596.0						DRIBBLE	203081.0
24105636.0						DRIBBLE	203081.0
24105676.0						DRIBBLE	203081.0
24105716.0						DRIBBLE	203081.0
24105756.0						DRIBBLE	203081.0
24105796.0						DRIBBLE	203081.0
24105836.0						DRIBBLE	203081.0
24105876.0						DRIBBLE	203081.0
24105916.0						DRIBBLE	203081.0
24105956.0						DRIBBLE	203081.0
24105996.0						DRIBBLE	203081.0
24106036.0						DRIBBLE	203081.0
24106076.0						DRIBBLE	203081.0
24106116.0						DRIBBLE	203081.0
24106156.0						DRIBBLE	203081.0
24106196.0						DRIBBLE	203081.0
24106236.0						DRIBBLE	203081.0
24106276.0						DRIBBLE	203081.0
24106316.0						DRIBBLE	203081.0
24106356.0						DRIBBLE	203081.0
24106396.0						DRIBBLE	203081.0
24106436.0						DRIBBLE	203081.0
24106476.0						DRIBBLE	203081.0
24106516.0						DRIBBLE	203081.0
24106556.0						DRIBBLE	203081.0
24106596.0						DRIBBLE	203081.0
24106636.0						DRIBBLE	203081.0
24106676.0						DRIBBLE	203081.0
24106716.0						DRIBBLE	203081.0
24106756.0						DRIBBLE	203081.0
24106796.0						DRIBBLE	203081.0
24106836.0						DRIBBLE	203081.0
24106876.0						DRIBBLE	203081.0
24106916.0						DRIBBLE	203081.0
24106956.0						DRIBBLE	203081.0
24106996.0						DRIBBLE	203081.0
24107036.0						DRIBBLE	203081.0
24107076.0						DRIBBLE	203081.0
24107116.0						DRIBBLE	203081.0
24107156.0						DRIBBLE	203081.0
24107196.0						DRIBBLE	203081.0
24107236.0						DRIBBLE	203081.0
24107276.0						DRIBBLE	203081.0
24107316.0						DRIBBLE	203081.0
24107356.0						DRIBBLE	203081.0
24107396.0						DRIBBLE	203081.0
24107436.0						DRIBBLE	203081.0
24107476.0						DRIBBLE	203081.0
24107516.0						DRIBBLE	203081.0
24107556.0						DRIBBLE	203081.0
24107596.0						DRIBBLE	203081.0
24107636.0						DRIBBLE	203081.0
24107676.0						DRIBBLE	203081.0
24107716.0						DRIBBLE	203081.0
24107756.0						DRIBBLE	203081.0
24107796.0						DRIBBLE	203081.0
24107836.0						DRIBBLE	203081.0
24107876.0						DRIBBLE	203081.0
24107916.0						DRIBBLE	203081.0
24107956.0						DRIBBLE	203081.0
24107996.0						DRIBBLE	203081.0
24108036.0						DRIBBLE	203081.0
24108076.0						DRIBBLE	203081.0
24108116.0						DRIBBLE	203081.0
24108156.0						DRIBBLE	203081.0
24108196.0						DRIBBLE	203081.0
24108236.0						DRIBBLE	203081.0
24108276.0						DRIBBLE	203081.0
24108316.0						DRIBBLE	203081.0
24108356.0						DRIBBLE	203081.0
24108396.0						DRIBBLE	203081.0
24108436.0						DRIBBLE	203081.0
24108476.0						DRIBBLE	203081.0
24108516.0						DRIBBLE	203081.0
24108556.0						DRIBBLE	203081.0
24108596.0						DRIBBLE	203081.0
24108636.0						DRIBBLE	203081.0
24108676.0						DRIBBLE	203081.0
24108716.0						DRIBBLE	203081.0
24108756.0						DRIBBLE	203081.0
24108796.0						DRIBBLE	203081.0
24108836.0						DRIBBLE	203081.0
24108876.0						DRIBBLE	203081.0
24108916.0						DRIBBLE	203081.0
24108956.0						DRIBBLE	203081.0
24108996.0						DRIBBLE	203081.0
24109036.0						DRIBBLE	203081.0
24109076.0						DRIBBLE	203081.0
24109116.0						DRIBBLE	203081.0
24109156.0						DRIBBLE	203081.0
24109196.0						DRIBBLE	203081.0
24109236.0						DRIBBLE	203081.0
24109276.0						DRIBBLE	203081.0
24109316.0						DRIBBLE	203081.0
24109356.0						DRIBBLE	203081.0
24109396.0						DRIBBLE	203081.0
24109436.0						DRIBBLE	203081.0
24109476.0						DRIBBLE	203081.0
24109516.0						DRIBBLE	203081.0
24109556.0						DRIBBLE	203081.0
24109596.0						DRIBBLE	203081.0
24109636.0						DRIBBLE	203081.0
24109676.0						DRIBBLE	203081.0
24109716.0						DRIBBLE	203081.0
24109756.0						DRIBBLE	203081.0
24109796.0						DRIBBLE	203081.0
24109836.0						DRIBBLE	203081.0
24109876.0						DRIBBLE	203081.0
24109916.0						DRIBBLE	203081.0
24109956.0						DRIBBLE	203081.0
24109996.0						DRIBBLE	203081.0
24110036.0						DRIBBLE	203081.0
24110076.0						DRIBBLE	203081.0
24110116.0						DRIBBLE	203081.0
24110156.0						DRIBBLE	203081.0
24110196.0						DRIBBLE	203081.0
24110236.0						DRIBBLE	203081.0
24110276.0						DRIBBLE	203081.0
24110316.0						DRIBBLE	203081.0
24110356.0						DRIBBLE	203081.0
24110396.0						DRIBBLE	203081.0
24110436.0						DRIBBLE	203081.0
24110476.0						DRIBBLE	203081.0
24110516.0						DRIBBLE	203081.0
24110556.0						DRIBBLE	203081.0
24110596.0						DRIBBLE	203081.0
24110636.0						DRIBBLE	203081.0
24110676.0					CUT	DRIBBLE	203081.0
24110716.0					CUT	DRIBBLE	203081.0
24110756.0					CUT	DRIBBLE	203081.0
24110796.0					CUT	DRIBBLE	203081.0
24110836.0					CUT	DRIBBLE	203081.0
24110876.0					CUT	DRIBBLE	203081.0
24110916.0					CUT	DRIBBLE	203081.0
24110956.0					CUT	DRIBBLE	203081.0
24110996.0					CUT	DRIBBLE	203081.0
24111036.0					CUT	DRIBBLE	203081.0
24111076.0					CUT	DRIBBLE	203081.0
24111116.0					CUT	DRIBBLE	203081.0
24111156.0					CUT	DRIBBLE	203081.0
24111196.0					CUT	DRIBBLE	203081.0
24111236.0					CUT	DRIBBLE	203081.0
24111276.0					CUT	DRIBBLE	203081.0
24111316.0					CUT	DRIBBLE	203081.0
24111356.0					CUT	DRIBBLE	203081.0
24111396.0					CUT	DRIBBLE	203081.0
24111436.0					CUT	DRIBBLE	203081.0
24111476.0					CUT	DRIBBLE	203081.0
24111516.0					CUT	DRIBBLE	203081.0
24111556.0					CUT	DRIBBLE	203081.0
24111596.0					CUT	DRIBBLE	203081.0
24111636.0					CUT	DRIBBLE	203081.0
24111676.0					CUT	DRIBBLE	203081.0
24111716.0					CUT	DRIBBLE	203081.0
24111756.0					CUT	DRIBBLE	203081.0
24111796.0					CUT	DRIBBLE	203081.0
24111836.0					CUT	DRIBBLE	203081.0
24111876.0					CUT	DRIBBLE	203081.0
24111916.0					CUT	DRIBBLE	203081.0
24111956.0					CUT	DRIBBLE	203081.0
24111996.0					CUT	DRIBBLE	203081.0
24112036.0					CUT	DRIBBLE	203081.0
24112076.0					CUT	DRIBBLE	203081.0
24112116.0						DRIBBLE	203081.0
24112156.0						DRIBBLE	203081.0
24112196.0						DRIBBLE	203081.0
24112236.0						DRIBBLE	203081.0
24112276.0						DRIBBLE	203081.0
24112316.0						DRIBBLE	203081.0
24112356.0						DRIBBLE	203081.0
24112396.0			DRIVE			DRIBBLE	203081.0
24112436.0			DRIVE			DRIBBLE	203081.0
24112476.0			DRIVE			DRIBBLE	203081.0
24112516.0			DRIVE			DRIBBLE	203081.0
24112556.0			DRIVE			DRIBBLE	203081.0
24112596.0			DRIVE			DRIBBLE	203081.0
24112636.0			DRIVE			DRIBBLE	203081.0
24112676.0			DRIVE			DRIBBLE	203081.0
24112716.0			DRIVE			DRIBBLE	203081.0
24112756.0			DRIVE			DRIBBLE	203081.0
24112796.0			DRIVE			DRIBBLE	203081.0
24112836.0			DRIVE			DRIBBLE	203081.0
24112876.0			DRIVE			DRIBBLE	203081.0
24112916.0			DRIVE			DRIBBLE	203081.0
24112956.0			DRIVE			DRIBBLE	203081.0
24112996.0			DRIVE			DRIBBLE	203081.0
24113036.0			DRIVE			DRIBBLE	203081.0
24113076.0			DRIVE			DRIBBLE	203081.0
24113116.0			DRIVE			DRIBBLE	203081.0
24113156.0		CUT	DRIVE			DRIBBLE	203081.0
24113196.0		CUT	DRIVE			DRIBBLE	203081.0
24113236.0		CUT	DRIVE			DRIBBLE	203081.0
24113276.0		CUT	DRIVE			DRIBBLE	203081.0
24113316.0		CUT	DRIVE	CUT		DRIBBLE	203081.0
24113356.0		CUT	DRIVE	CUT		DRIBBLE	203081.0
24113396.0		CUT	DRIVE	CUT		DRIBBLE	203081.0
24113436.0		CUT	DRIVE	CUT		DRIBBLE	203081.0
24113476.0		CUT	DRIVE	CUT		DRIBBLE	203081.0
24113516.0		CUT	DRIVE	CUT		DRIBBLE	203081.0
24113556.0		CUT		CUT		PASS	203081.0
24113596.0		CUT		CUT		PASS	203081.0
24113636.0		CUT		CUT		PASS	203081.0
24113676.0		CUT		CUT		PASS	203081.0
24113716.0		CUT		CUT		PASS	203081.0
24113756.0		CUT		CUT		PASS	203081.0
24113796.0		CUT		CUT		PASS	203081.0
24113836.0		CUT		CUT		PASS	203081.0
24113876.0		CUT		CUT		PASS	203081.0
24113916.0		CUT		CUT		PASS	203081.0
24113956.0		CUT		CUT		PASS
24113996.0		CUT		CUT		PASS	202329.0
24114036.0		CUT		CUT		PASS	202329.0
24114076.0		CUT		CUT		PASS	202329.0
24114116.0		CUT		CUT		PASS	202329.0
24114156.0		CUT		CUT		PASS	202329.0
24114196.0		CUT		CUT		PASS	202329.0
24114236.0		CUT		CUT		PASS	202329.0
24114276.0		CUT		CUT		PASS	202329.0
24114316.0		CUT		CUT		PASS	202329.0
24114356.0		CUT		CUT		PASS	202329.0
24114396.0		CUT		CUT		PASS	202329.0
24114436.0		CUT		CUT		PASS	202329.0
24114476.0		CUT		CUT		PASS	202329.0
24114516.0		CUT		CUT		PASS	202329.0
24114556.0		CUT		CUT		PASS	202329.0
24114596.0		CUT		CUT		PASS	202329.0
24114636.0		CUT		CUT		HOLD	202329.0
24114676.0		CUT		CUT		HOLD	202329.0
24114716.0		CUT		CUT		HOLD	202329.0
24114756.0		CUT		CUT		HOLD	202329.0
24114796.0		CUT		CUT		HOLD	202329.0
24114836.0		CUT		CUT		MISSED SHOT	202329.0
