# Supplementary material for: Modeling the formation of defensive gaps in basketball: Cutting on a teammate’s drive
Source: PLoS One. 2023 Feb 7;18(2):e0281467. doi: 10.1371/journal.pone.0281467 (PMC9904462; doi:10.1371/journal.pone.0281467)
Supplement: S1 File — Contains action/event labels for the 462 analyzed sequences used in the paper. With the help of the gameIDs and times (last 8 digits of the real time entries), it can be bound to the raw SportVU data available online: https://github.com/linouk23/NBA-Player-Movements/tree/master/data/2016.NBA.Raw.SportVU.Game.Logs. (ZIP) [file pone.0281467.s031.zip › 0021500221_1754356-1767635.csv]

Unnamed: 0	201954.0	201158.0	201956.0	203463.0	1626161.0	EVENT	BALL_HANDLER
1754356.0						DRIBBLE	201954.0
1754396.0						DRIBBLE	201954.0
1754436.0						DRIBBLE	201954.0
1754476.0						DRIBBLE	201954.0
1754517.0						DRIBBLE	201954.0
1754556.0						DRIBBLE	201954.0
1754597.0						DRIBBLE	201954.0
1754637.0						DRIBBLE	201954.0
1754676.0						DRIBBLE	201954.0
1754716.0						DRIBBLE	201954.0
1754755.0						DRIBBLE	201954.0
1754795.0						DRIBBLE	201954.0
1754836.0						DRIBBLE	201954.0
1754875.0						DRIBBLE	201954.0
1754916.0						DRIBBLE	201954.0
1754956.0						DRIBBLE	201954.0
1754995.0						DRIBBLE	201954.0
1755035.0						DRIBBLE	201954.0
1755075.0						DRIBBLE	201954.0
1755115.0						DRIBBLE	201954.0
1755156.0						DRIBBLE	201954.0
1755195.0						DRIBBLE	201954.0
1755236.0						DRIBBLE	201954.0
1755275.0						DRIBBLE	201954.0
1755315.0						DRIBBLE	201954.0
1755356.0						DRIBBLE	201954.0
1755395.0						DRIBBLE	201954.0
1755436.0						DRIBBLE	201954.0
1755475.0						DRIBBLE	201954.0
1755516.0						DRIBBLE	201954.0
1755556.0						DRIBBLE	201954.0
1755595.0						DRIBBLE	201954.0
1755635.0						DRIBBLE	201954.0
1755676.0						DRIBBLE	201954.0
1755715.0						DRIBBLE	201954.0
1755756.0						DRIBBLE	201954.0
1755796.0						DRIBBLE	201954.0
1755836.0						DRIBBLE	201954.0
1755875.0						DRIBBLE	201954.0
1755915.0						DRIBBLE	201954.0
1755956.0						DRIBBLE	201954.0
1755995.0						DRIBBLE	201954.0
1756036.0						DRIBBLE	201954.0
1756075.0						DRIBBLE	201954.0
1756115.0						DRIBBLE	201954.0
1756156.0						DRIBBLE	201954.0
1756195.0						DRIBBLE	201954.0
1756235.0						DRIBBLE	201954.0
1756276.0						DRIBBLE	201954.0
1756315.0						DRIBBLE	201954.0
1756356.0						DRIBBLE	201954.0
1756395.0						DRIBBLE	201954.0
1756436.0						DRIBBLE	201954.0
1756475.0						DRIBBLE	201954.0
1756515.0						DRIBBLE	201954.0
1756556.0						DRIBBLE	201954.0
1756595.0						DRIBBLE	201954.0
1756635.0						DRIBBLE	201954.0
1756675.0						DRIBBLE	201954.0
1756715.0						DRIBBLE	201954.0
1756755.0						DRIBBLE	201954.0
1756795.0						DRIBBLE	201954.0
1756835.0						DRIBBLE	201954.0
1756875.0						DRIBBLE	201954.0
1756915.0						DRIBBLE	201954.0
1756955.0						DRIBBLE	201954.0
1756996.0						DRIBBLE	201954.0
1757035.0						DRIBBLE	201954.0
1757075.0						DRIBBLE	201954.0
1757116.0						DRIBBLE	201954.0
1757156.0						DRIBBLE	201954.0
1757196.0						DRIBBLE	201954.0
1757235.0						DRIBBLE	201954.0
1757276.0						DRIBBLE	201954.0
1757315.0						DRIBBLE	201954.0
1757356.0						DRIBBLE	201954.0
1757395.0						DRIBBLE	201954.0
1757435.0						DRIBBLE	201954.0
1757476.0						DRIBBLE	201954.0
1757516.0						DRIBBLE	201954.0
1757555.0						DRIBBLE	201954.0
1757595.0						DRIBBLE	201954.0
1757635.0						DRIBBLE	201954.0
1757675.0						DRIBBLE	201954.0
1757715.0						DRIBBLE	201954.0
1757756.0						DRIBBLE	201954.0
1757795.0						DRIBBLE	201954.0
1757836.0						DRIBBLE	201954.0
1757875.0						PASS	201954.0
1757916.0						PASS	201954.0
1757956.0						PASS	201954.0
1757995.0						PASS	201954.0
1758035.0						PASS	201954.0
1758075.0						PASS	201954.0
1758116.0						PASS	201954.0
1758155.0						PASS	201954.0
1758196.0						PASS	201954.0
1758235.0						PASS	201954.0
1758275.0						PASS	201954.0
1758315.0						PASS	201954.0
1758356.0						PASS	201954.0
1758396.0						PASS	201954.0
1758436.0						PASS	201954.0
1758476.0						PASS	201956.0
1758516.0						PASS	201956.0
1758555.0						PASS	201956.0
1758596.0						PASS	201956.0
1758636.0						PASS	201956.0
1758676.0						PASS	201956.0
1758716.0						PASS	201956.0
1758755.0						PASS	201956.0
1758795.0						PASS	201956.0
1758836.0						PASS	201956.0
1758875.0						DRIBBLE	201956.0
1758915.0						DRIBBLE	201956.0
1758955.0						DRIBBLE	201956.0
1758995.0						DRIBBLE	201956.0
1759035.0						DRIBBLE	201956.0
1759075.0						DRIBBLE	201956.0
1759115.0						DRIBBLE	201956.0
1759155.0						DRIBBLE	201956.0
1759196.0						DRIBBLE	201956.0
1759235.0						DRIBBLE	201956.0
1759275.0						DRIBBLE	201956.0
1759316.0						DRIBBLE	201956.0
1759355.0						DRIBBLE	201956.0
1759396.0						DRIBBLE	201956.0
1759436.0						DRIBBLE	201956.0
1759476.0						DRIBBLE	201956.0
1759515.0						DRIBBLE	201956.0
1759555.0						DRIBBLE	201956.0
1759596.0						DRIBBLE	201956.0
1759636.0						PASS	201956.0
1759675.0						PASS	201956.0
1759716.0						PASS	201956.0
1759756.0						PASS	201956.0
1759795.0						PASS	201956.0
1759836.0						PASS	201158.0
1759875.0						PASS	201158.0
1759916.0						PASS	201158.0
1759955.0						PASS	201158.0
1759996.0						PASS	201158.0
1760036.0						PASS	201158.0
1760076.0						PASS	201158.0
1760116.0						PASS	201158.0
1760155.0						DRIBBLE	201158.0
1760196.0						DRIBBLE	201158.0
1760236.0						DRIBBLE	201158.0
1760275.0						DRIBBLE	201158.0
1760315.0						DRIBBLE	201158.0
1760356.0						DRIBBLE	201158.0
1760396.0						DRIBBLE	201158.0
1760436.0						DRIBBLE	201158.0
1760476.0						DRIBBLE	201158.0
1760515.0						DRIBBLE	201158.0
1760556.0						DRIBBLE	201158.0
1760595.0						DRIBBLE	201158.0
1760636.0						DRIBBLE	201158.0
1760675.0						DRIBBLE	201158.0
1760715.0						DRIBBLE	201158.0
1760755.0						DRIBBLE	201158.0
1760795.0						DRIBBLE	201158.0
1760835.0						DRIBBLE	201158.0
1760875.0						DRIBBLE	201158.0
1760916.0						DRIBBLE	201158.0
1760956.0						DRIBBLE	201158.0
1760996.0						DRIBBLE	201158.0
1761035.0						DRIBBLE	201158.0
1761075.0						DRIBBLE	201158.0
1761116.0						DRIBBLE	201158.0
1761155.0						DRIBBLE	201158.0
1761195.0						DRIBBLE	201158.0
1761236.0						DRIBBLE	201158.0
1761276.0						DRIBBLE	201158.0
1761316.0						DRIBBLE	201158.0
1761356.0						DRIBBLE	201158.0
1761395.0						DRIBBLE	201158.0
1761436.0						DRIBBLE	201158.0
1761475.0						DRIBBLE	201158.0
1761515.0						DRIBBLE	201158.0
1761555.0						DRIBBLE	201158.0
1761595.0						DRIBBLE	201158.0
1761635.0						DRIBBLE	201158.0
1761675.0						DRIBBLE	201158.0
1761715.0						DRIBBLE	201158.0
1761755.0						DRIBBLE	201158.0
1761795.0						DRIBBLE	201158.0
1761836.0						DRIBBLE	201158.0
1761875.0						DRIBBLE	201158.0
1761915.0						DRIBBLE	201158.0
1761956.0						DRIBBLE	201158.0
1761996.0						DRIBBLE	201158.0
1762036.0						PASS	201158.0
1762075.0						PASS	201158.0
1762115.0						PASS	201158.0
1762155.0						PASS	201158.0
1762195.0						PASS	201158.0
1762236.0						PASS	201158.0
1762276.0						PASS	201158.0
1762316.0						PASS	201158.0
1762355.0						PASS	201158.0
1762396.0						PASS	201158.0
1762436.0						PASS	201158.0
1762476.0						PASS	201158.0
1762515.0						PASS	201158.0
1762555.0						PASS	201158.0
1762596.0						PASS	201954.0
1762635.0						PASS	201954.0
1762676.0						PASS	201954.0
1762715.0						PASS	201954.0
1762756.0						PASS	201954.0
1762796.0						PASS	201954.0
1762836.0						PASS	201954.0
1762876.0						HOLD	201954.0
1762916.0						HOLD	201954.0
1762955.0						HOLD	201954.0
1762996.0						HOLD	201954.0
1763035.0						HOLD	201954.0
1763076.0						HOLD	201954.0
1763115.0						HOLD	201954.0
1763155.0						HOLD	201954.0
1763195.0						HOLD	201954.0
1763236.0						PASS	201954.0
1763275.0						PASS	201954.0
1763315.0						PASS	201954.0
1763355.0						PASS	201954.0
1763395.0						PASS	201954.0
1763435.0						PASS	201954.0
1763475.0						PASS	201954.0
1763515.0						PASS	201954.0
1763556.0						PASS	201954.0
1763595.0						PASS	201954.0
1763635.0						PASS	201954.0
1763675.0						PASS	201954.0
1763715.0						PASS	203463.0
1763755.0						PASS	203463.0
1763795.0						PASS	203463.0
1763835.0						PASS	203463.0
1763875.0						PASS	203463.0
1763915.0						PASS	203463.0
1763955.0						PASS	203463.0
1763995.0						PASS	203463.0
1764035.0						DRIBBLE	203463.0
1764075.0						DRIBBLE	203463.0
1764115.0						DRIBBLE	203463.0
1764155.0						DRIBBLE	203463.0
1764195.0						DRIBBLE	203463.0
1764235.0						DRIBBLE	203463.0
1764275.0				DRIVE		DRIBBLE	203463.0
1764315.0				DRIVE		DRIBBLE	203463.0
1764355.0				DRIVE		DRIBBLE	203463.0
1764395.0				DRIVE		DRIBBLE	203463.0
1764435.0				DRIVE		DRIBBLE	203463.0
1764475.0				DRIVE		DRIBBLE	203463.0
1764515.0				DRIVE		DRIBBLE	203463.0
1764555.0				DRIVE		DRIBBLE	203463.0
1764595.0				DRIVE		DRIBBLE	203463.0
1764635.0				DRIVE		DRIBBLE	203463.0
1764675.0				DRIVE		DRIBBLE	203463.0
1764715.0				DRIVE		DRIBBLE	203463.0
1764755.0				DRIVE		DRIBBLE	203463.0
1764795.0				DRIVE		DRIBBLE	203463.0
1764835.0				DRIVE		DRIBBLE	203463.0
1764875.0				DRIVE		DRIBBLE	203463.0
1764915.0				DRIVE		DRIBBLE	203463.0
1764955.0				DRIVE		DRIBBLE	203463.0
1764995.0				DRIVE		DRIBBLE	203463.0
1765035.0				DRIVE		DRIBBLE	203463.0
1765075.0						DRIBBLE PASS	203463.0
1765115.0						DRIBBLE PASS	203463.0
1765155.0						DRIBBLE PASS	203463.0
1765195.0						DRIBBLE PASS	203463.0
1765236.0						DRIBBLE PASS	203463.0
1765275.0						DRIBBLE PASS	203463.0
1765315.0						DRIBBLE PASS	203463.0
1765355.0						DRIBBLE PASS	203463.0
1765395.0						DRIBBLE PASS	203463.0
1765434.0						DRIBBLE PASS	203463.0
1765475.0						DRIBBLE PASS	203463.0
1765515.0						DRIBBLE PASS	203463.0
1765556.0						DRIBBLE PASS	203463.0
1765595.0						DRIBBLE PASS	203463.0
1765635.0						DRIBBLE PASS	203463.0
1765675.0						DRIBBLE PASS	203463.0
1765715.0						DRIBBLE PASS	203463.0
1765755.0						DRIBBLE PASS	203463.0
1765795.0						DRIBBLE PASS	203463.0
1765835.0						DRIBBLE PASS	203463.0
1765875.0						DRIBBLE PASS	203463.0
1765915.0						DRIBBLE PASS	203463.0
1765955.0						DRIBBLE PASS	203463.0
1765995.0						DRIBBLE PASS	203463.0
1766035.0						DRIBBLE PASS	203463.0
1766076.0						DRIBBLE PASS	201956.0
1766115.0						DRIBBLE PASS	201956.0
1766155.0						DRIBBLE PASS	201956.0
1766195.0						DRIBBLE PASS	201956.0
1766235.0						DRIBBLE PASS	201956.0
1766275.0						DRIBBLE PASS	201956.0
1766315.0						HOLD	201956.0
1766355.0						HOLD	201956.0
1766395.0						HOLD	201956.0
1766435.0						DRIBBLE PASS	201956.0
1766475.0						DRIBBLE PASS	201956.0
1766515.0						DRIBBLE PASS	201956.0
1766555.0						DRIBBLE PASS	201956.0
1766595.0						DRIBBLE PASS	201956.0
1766635.0						DRIBBLE PASS	201956.0
1766675.0						DRIBBLE PASS
1766715.0						DRIBBLE PASS
1766755.0						DRIBBLE PASS
1766795.0						DRIBBLE PASS
1766835.0						DRIBBLE PASS
1766875.0						DRIBBLE PASS
1766915.0						DRIBBLE PASS
1766955.0						DRIBBLE PASS
1766995.0						DRIBBLE PASS
1767035.0						DRIBBLE PASS
1767075.0						DRIBBLE PASS
1767116.0						DRIBBLE PASS	201158.0
1767155.0						DRIBBLE PASS	201158.0
1767195.0						DRIBBLE PASS	201158.0
1767235.0						DRIBBLE PASS	201158.0
1767275.0						DRIBBLE PASS	201158.0
1767315.0						DRIBBLE PASS	201158.0
1767355.0						DRIBBLE PASS	201158.0
1767395.0						DRIBBLE PASS	201158.0
1767434.0						HOLD	201158.0
1767475.0						HOLD	201158.0
1767515.0						HOLD	201158.0
1767555.0						HOLD	201158.0
1767595.0						HOLD	201158.0
1767635.0						MISSED SHOT	201158.0
