# Supplementary material for: Modeling the formation of defensive gaps in basketball: Cutting on a teammate’s drive
Source: PLoS One. 2023 Feb 7;18(2):e0281467. doi: 10.1371/journal.pone.0281467 (PMC9904462; doi:10.1371/journal.pone.0281467)
Supplement: S1 File — Contains action/event labels for the 462 analyzed sequences used in the paper. With the help of the gameIDs and times (last 8 digits of the real time entries), it can be bound to the raw SportVU data available online: https://github.com/linouk23/NBA-Player-Movements/tree/master/data/2016.NBA.Raw.SportVU.Game.Logs. (ZIP) [file pone.0281467.s031.zip › 0021500221_7191315-7211674.csv]

Unnamed: 0	200765.0	200752.0	201954.0	201956.0	1626161.0	EVENT	BALL_HANDLER
7191315.0						DRIBBLE	200765.0
7191355.0						DRIBBLE	200765.0
7191395.0						DRIBBLE	200765.0
7191434.0						DRIBBLE	200765.0
7191474.0						DRIBBLE	200765.0
7191515.0						DRIBBLE	200765.0
7191554.0						DRIBBLE	200765.0
7191595.0						DRIBBLE	200765.0
7191635.0						DRIBBLE	200765.0
7191674.0						DRIBBLE	200765.0
7191714.0						DRIBBLE	200765.0
7191754.0						DRIBBLE	200765.0
7191794.0						DRIBBLE	200765.0
7191834.0						DRIBBLE	200765.0
7191874.0						DRIBBLE	200765.0
7191914.0						DRIBBLE	200765.0
7191955.0						DRIBBLE	200765.0
7191995.0						DRIBBLE	200765.0
7192035.0						DRIBBLE	200765.0
7192074.0						DRIBBLE	200765.0
7192114.0						DRIBBLE	200765.0
7192154.0						DRIBBLE	200765.0
7192194.0						DRIBBLE	200765.0
7192234.0						DRIBBLE	200765.0
7192275.0						DRIBBLE	200765.0
7192314.0						DRIBBLE	200765.0
7192354.0						DRIBBLE	200765.0
7192395.0						DRIBBLE	200765.0
7192435.0						DRIBBLE	200765.0
7192475.0						DRIBBLE	200765.0
7192515.0						DRIBBLE	200765.0
7192554.0						DRIBBLE	200765.0
7192594.0						DRIBBLE	200765.0
7192634.0						DRIBBLE	200765.0
7192674.0						DRIBBLE	200765.0
7192714.0						DRIBBLE	200765.0
7192754.0						DRIBBLE	200765.0
7192794.0						DRIBBLE	200765.0
7192834.0						DRIBBLE	200765.0
7192874.0						DRIBBLE	200765.0
7192915.0						DRIBBLE	200765.0
7192954.0						DRIBBLE	200765.0
7192994.0						DRIBBLE	200765.0
7193034.0						DRIBBLE	200765.0
7193075.0						DRIBBLE	200765.0
7193114.0						DRIBBLE	200765.0
7193155.0						DRIBBLE	200765.0
7193194.0						DRIBBLE	200765.0
7193235.0						DRIBBLE	200765.0
7193275.0						DRIBBLE	200765.0
7193314.0						DRIBBLE	200765.0
7193354.0						DRIBBLE	200765.0
7193394.0						DRIBBLE	200765.0
7193435.0						DRIBBLE	200765.0
7193474.0						DRIBBLE	200765.0
7193514.0						DRIBBLE	200765.0
7193554.0						DRIBBLE	200765.0
7193594.0						DRIBBLE	200765.0
7193635.0						DRIBBLE	200765.0
7193674.0						DRIBBLE	200765.0
7193714.0						DRIBBLE	200765.0
7193754.0						DRIBBLE	200765.0
7193794.0						DRIBBLE	200765.0
7193834.0						DRIBBLE	200765.0
7193874.0						DRIBBLE	200765.0
7193914.0						DRIBBLE	200765.0
7193954.0						DRIBBLE	200765.0
7193994.0						DRIBBLE	200765.0
7194034.0						DRIBBLE	200765.0
7194075.0						DRIBBLE	200765.0
7194115.0						DRIBBLE	200765.0
7194154.0						DRIBBLE	200765.0
7194194.0						DRIBBLE	200765.0
7194235.0						DRIBBLE	200765.0
7194274.0						DRIBBLE	200765.0
7194314.0						DRIBBLE	200765.0
7194354.0						DRIBBLE	200765.0
7194395.0						DRIBBLE	200765.0
7194435.0						DRIBBLE	200765.0
7194475.0						DRIBBLE	200765.0
7194514.0						DRIBBLE	200765.0
7194555.0						DRIBBLE	200765.0
7194594.0						DRIBBLE	200765.0
7194634.0						DRIBBLE	200765.0
7194674.0						DRIBBLE	200765.0
7194715.0						DRIBBLE	200765.0
7194755.0						DRIBBLE	200765.0
7194795.0						DRIBBLE	200765.0
7194834.0						DRIBBLE	200765.0
7194874.0						DRIBBLE	200765.0
7194915.0						DRIBBLE	200765.0
7194955.0						DRIBBLE	200765.0
7194994.0						DRIBBLE	200765.0
7195034.0						DRIBBLE	200765.0
7195075.0						DRIBBLE	200765.0
7195114.0						DRIBBLE	200765.0
7195155.0						DRIBBLE	200765.0
7195195.0						DRIBBLE	200765.0
7195235.0						DRIBBLE	200765.0
7195274.0						DRIBBLE	200765.0
7195315.0						DRIBBLE	200765.0
7195355.0						DRIBBLE	200765.0
7195395.0						DRIBBLE	200765.0
7195434.0						DRIBBLE	200765.0
7195474.0						DRIBBLE	200765.0
7195514.0						DRIBBLE	200765.0
7195554.0						DRIBBLE	200765.0
7195594.0						DRIBBLE	200765.0
7195634.0						DRIBBLE	200765.0
7195674.0						DRIBBLE	200765.0
7195714.0						DRIBBLE	200765.0
7195754.0						DRIBBLE	200765.0
7195794.0						DRIBBLE	200765.0
7195834.0						DRIBBLE	200765.0
7195874.0						DRIBBLE	200765.0
7195914.0						DRIBBLE	200765.0
7195954.0						DRIBBLE	200765.0
7195994.0						DRIBBLE	200765.0
7196034.0						DRIBBLE	200765.0
7196074.0						DRIBBLE	200765.0
7196114.0						DRIBBLE	200765.0
7196154.0						DRIBBLE	200765.0
7196194.0						DRIBBLE	200765.0
7196234.0						DRIBBLE	200765.0
7196274.0						DRIBBLE	200765.0
7196314.0						DRIBBLE	200765.0
7196354.0						DRIBBLE	200765.0
7196394.0						DRIBBLE	200765.0
7196434.0						DRIBBLE	200765.0
7196474.0						DRIBBLE	200765.0
7196514.0						DRIBBLE	200765.0
7196554.0						DRIBBLE	200765.0
7196594.0						DRIBBLE	200765.0
7196634.0						DRIBBLE	200765.0
7196674.0						DRIBBLE	200765.0
7196715.0						DRIBBLE	200765.0
7196754.0						DRIBBLE	200765.0
7196794.0						DRIBBLE	200765.0
7196834.0						DRIBBLE	200765.0
7196874.0						DRIBBLE	200765.0
7196914.0						DRIBBLE	200765.0
7196954.0						DRIBBLE	200765.0
7196994.0						DRIBBLE	200765.0
7197035.0						DRIBBLE	200765.0
7197074.0						DRIBBLE	200765.0
7197114.0						DRIBBLE	200765.0
7197154.0						DRIBBLE	200765.0
7197194.0						DRIBBLE	200765.0
7197234.0						DRIBBLE	200765.0
7197274.0						DRIBBLE	200765.0
7197314.0						DRIBBLE	200765.0
7197354.0						DRIBBLE	200765.0
7197394.0						DRIBBLE	200765.0
7197434.0						DRIBBLE	200765.0
7197474.0						DRIBBLE	200765.0
7197514.0						DRIBBLE	200765.0
7197554.0						DRIBBLE	200765.0
7197594.0						DRIBBLE	200765.0
7197634.0						DRIBBLE	200765.0
7197674.0						DRIBBLE	200765.0
7197715.0						DRIBBLE	200765.0
7197754.0						DRIBBLE	200765.0
7197794.0						DRIBBLE	200765.0
7197834.0						DRIBBLE	200765.0
7197874.0						DRIBBLE	200765.0
7197914.0						DRIBBLE	200765.0
7197954.0						DRIBBLE	200765.0
7197994.0						DRIBBLE	200765.0
7198034.0						DRIBBLE	200765.0
7198074.0						DRIBBLE	200765.0
7198114.0						DRIBBLE	200765.0
7198154.0						DRIBBLE	200765.0
7198194.0						DRIBBLE	200765.0
7198234.0						DRIBBLE	200765.0
7198274.0						DRIBBLE	200765.0
7198314.0						DRIBBLE	200765.0
7198354.0						DRIBBLE	200765.0
7198393.0						DRIBBLE	200765.0
7198433.0						DRIBBLE	200765.0
7198473.0						DRIBBLE	200765.0
7198513.0						DRIBBLE	200765.0
7198553.0						DRIBBLE	200765.0
7198593.0						DRIBBLE	200765.0
7198633.0						DRIBBLE	200765.0
7198673.0						DRIBBLE	200765.0
7198713.0						DRIBBLE	200765.0
7198753.0						DRIBBLE	200765.0
7198793.0						DRIBBLE	200765.0
7198833.0						DRIBBLE	200765.0
7198872.0						DRIBBLE	200765.0
7198913.0						DRIBBLE	200765.0
7198953.0						DRIBBLE	200765.0
7198993.0						DRIBBLE	200765.0
7199033.0						DRIBBLE	200765.0
7199073.0						DRIBBLE	200765.0
7199113.0						DRIBBLE	200765.0
7199153.0						DRIBBLE	200765.0
7199193.0						DRIBBLE	200765.0
7199233.0						DRIBBLE	200765.0
7199273.0						DRIBBLE	200765.0
7199313.0						DRIBBLE	200765.0
7199353.0						DRIBBLE	200765.0
7199393.0						DRIBBLE	200765.0
7199433.0						DRIBBLE	200765.0
7199473.0						DRIBBLE	200765.0
7199513.0						DRIBBLE	200765.0
7199552.0						DRIBBLE	200765.0
7199593.0						DRIBBLE	200765.0
7199633.0						DRIBBLE	200765.0
7199673.0						DRIBBLE	200765.0
7199713.0						DRIBBLE	200765.0
7199752.0						DRIBBLE	200765.0
7199794.0						DRIBBLE	200765.0
7199833.0					CUT	DRIBBLE	200765.0
7199873.0					CUT	DRIBBLE	200765.0
7199913.0					CUT	DRIBBLE	200765.0
7199952.0					CUT	DRIBBLE	200765.0
7199993.0					CUT	DRIBBLE	200765.0
7200032.0					CUT	DRIBBLE	200765.0
7200073.0					CUT	DRIBBLE	200765.0
7200113.0					CUT	DRIBBLE	200765.0
7200153.0					CUT	DRIBBLE	200765.0
7200193.0					CUT	DRIBBLE	200765.0
7200233.0					CUT	DRIBBLE	200765.0
7200273.0					CUT	DRIBBLE	200765.0
7200313.0					CUT	DRIBBLE	200765.0
7200353.0					CUT	PASS	200765.0
7200393.0					CUT	PASS	200765.0
7200433.0					CUT	PASS	200765.0
7200472.0					CUT	PASS	200765.0
7200513.0					CUT	PASS	200765.0
7200553.0					CUT	PASS	200765.0
7200592.0					CUT	PASS	200765.0
7200633.0					CUT	PASS	200765.0
7200673.0					CUT	PASS	200765.0
7200713.0					CUT	PASS	200752.0
7200753.0					CUT	PASS	200752.0
7200793.0					CUT	PASS	200752.0
7200833.0					CUT	PASS	200752.0
7200873.0					CUT	PASS	200752.0
7200912.0					CUT	PASS	200752.0
7200953.0					CUT	PASS	200752.0
7200993.0					CUT	PASS	200752.0
7201033.0					CUT	DRIBBLE	200752.0
7201073.0					CUT	DRIBBLE	200752.0
7201113.0					CUT	DRIBBLE	200752.0
7201153.0					CUT	DRIBBLE	200752.0
7201193.0					CUT	DRIBBLE	200752.0
7201233.0					CUT	DRIBBLE	200752.0
7201273.0					CUT	DRIBBLE	200752.0
7201312.0					CUT	DRIBBLE	200752.0
7201353.0					CUT	DRIBBLE	200752.0
7201393.0						DRIBBLE	200752.0
7201433.0						DRIBBLE	200752.0
7201473.0						DRIBBLE	200752.0
7201513.0						DRIBBLE	200752.0
7201552.0						DRIBBLE	200752.0
7201593.0						DRIBBLE	200752.0
7201632.0						DRIBBLE	200752.0
7201673.0						DRIBBLE	200752.0
7201712.0						DRIBBLE	200752.0
7201753.0						DRIBBLE	200752.0
7201793.0						DRIBBLE	200752.0
7201833.0						DRIBBLE	200752.0
7201873.0						DRIBBLE	200752.0
7201913.0						DRIBBLE	200752.0
7201952.0						DRIBBLE	200752.0
7201994.0						DRIBBLE	200752.0
7202033.0						DRIBBLE	200752.0
7202072.0						DRIBBLE	200752.0
7202112.0						DRIBBLE	200752.0
7202153.0						DRIBBLE	200752.0
7202193.0						DRIBBLE	200752.0
7202234.0						DRIBBLE	200752.0
7202272.0						DRIBBLE	200752.0
7202312.0						DRIBBLE	200752.0
7202353.0						DRIBBLE	200752.0
7202393.0						DRIBBLE	200752.0
7202432.0						DRIBBLE	200752.0
7202474.0						DRIBBLE	200752.0
7202513.0						DRIBBLE	200752.0
7202553.0						DRIBBLE	200752.0
7202592.0						DRIBBLE	200752.0
7202633.0						DRIBBLE	200752.0
7202672.0						DRIBBLE	200752.0
7202712.0						DRIBBLE	200752.0
7202753.0						DRIBBLE	200752.0
7202793.0						DRIBBLE	200752.0
7202833.0						DRIBBLE	200752.0
7202873.0						DRIBBLE	200752.0
7202913.0						DRIBBLE	200752.0
7202953.0						DRIBBLE	200752.0
7202992.0						DRIBBLE	200752.0
7203033.0						DRIBBLE	200752.0
7203073.0						DRIBBLE	200752.0
7203113.0						DRIBBLE	200752.0
7203152.0						DRIBBLE	200752.0
7203192.0						DRIBBLE	200752.0
7203232.0						DRIBBLE	200752.0
7203273.0						DRIBBLE	200752.0
7203312.0						DRIBBLE	200752.0
7203353.0						DRIBBLE	200752.0
7203387.0						DRIBBLE	200752.0
7203426.0						DRIBBLE	200752.0
7203466.0						DRIBBLE	200752.0
7203505.0						DRIBBLE	200752.0
7203546.0						DRIBBLE	200752.0
7203586.0						DRIBBLE	200752.0
7203626.0						DRIBBLE	200752.0
7203666.0						DRIBBLE	200752.0
7203705.0						DRIBBLE	200752.0
7203746.0						DRIBBLE	200752.0
7203786.0						DRIBBLE	200752.0
7203826.0		DRIVE				DRIBBLE	200752.0
7203866.0		DRIVE				DRIBBLE	200752.0
7203906.0		DRIVE				DRIBBLE	200752.0
7203946.0		DRIVE				DRIBBLE	200752.0
7203986.0		DRIVE				DRIBBLE	200752.0
7204025.0		DRIVE				DRIBBLE	200752.0
7204067.0		DRIVE				DRIBBLE	200752.0
7204106.0		DRIVE				DRIBBLE	200752.0
7204146.0		DRIVE				DRIBBLE	200752.0
7204186.0		DRIVE				DRIBBLE	200752.0
7204225.0		DRIVE				DRIBBLE	200752.0
7204266.0		DRIVE				DRIBBLE	200752.0
7204306.0		DRIVE				DRIBBLE	200752.0
7204345.0		DRIVE				DRIBBLE	200752.0
7204385.0		DRIVE				DRIBBLE	200752.0
7204426.0		DRIVE				DRIBBLE	200752.0
7204465.0		DRIVE				DRIBBLE	200752.0
7204505.0		DRIVE				DRIBBLE	200752.0
7204546.0		DRIVE				DRIBBLE	200752.0
7204586.0		DRIVE				DRIBBLE	200752.0
7204626.0		DRIVE				DRIBBLE	200752.0
7204666.0		DRIVE				DRIBBLE	200752.0
7204706.0		DRIVE				DRIBBLE	200752.0
7204745.0		DRIVE				DRIBBLE	200752.0
7204786.0		DRIVE				DRIBBLE	200752.0
7204825.0		DRIVE				DRIBBLE	200752.0
7204866.0		DRIVE				DRIBBLE	200752.0
7204905.0		DRIVE				DRIBBLE	200752.0
7204946.0		DRIVE				DRIBBLE	200752.0
7204985.0		DRIVE				DRIBBLE	200752.0
7205026.0						DRIBBLE	200752.0
7205065.0						DRIBBLE	200752.0
7205106.0						DRIBBLE	200752.0
7205145.0						DRIBBLE	200752.0
7205185.0						DRIBBLE	200752.0
7205226.0						DRIBBLE	200752.0
7205266.0						DRIBBLE	200752.0
7205305.0						DRIBBLE	200752.0
7205345.0						PASS	200752.0
7205385.0						PASS	200752.0
7205426.0						PASS	200752.0
7205466.0						PASS	200752.0
7205505.0						PASS	200752.0
7205546.0						PASS	200752.0
7205586.0						PASS	200752.0
7205626.0						PASS	200752.0
7205666.0						PASS	200765.0
7205705.0						PASS	200765.0
7205746.0						PASS	200765.0
7205786.0						PASS	200765.0
7205826.0						PASS	200765.0
7205866.0						PASS	200765.0
7205905.0						PASS	200765.0
7205945.0						PASS	200765.0
7205985.0						PASS	200765.0
7206026.0						PASS	200765.0
7206066.0						PASS	200765.0
7206105.0						PASS	200765.0
7206146.0						PASS	200765.0
7206185.0						PASS	200765.0
7206226.0						PASS	200765.0
7206265.0						PASS	200765.0
7206305.0						PASS	200765.0
7206346.0						PASS	200765.0
7206385.0						PASS	200765.0
7206426.0						PASS	200765.0
7206466.0						DRIBBLE	200765.0
7206506.0						DRIBBLE	200765.0
7206546.0						DRIBBLE	200765.0
7206586.0						DRIBBLE	200765.0
7206626.0						DRIBBLE	200765.0
7206666.0						DRIBBLE	200765.0
7206706.0						DRIBBLE	200765.0
7206745.0						DRIBBLE	200765.0
7206786.0						DRIBBLE	200765.0
7206825.0						DRIBBLE	200765.0
7206865.0						DRIBBLE	200765.0
7206905.0						DRIBBLE	200765.0
7206946.0						DRIBBLE	200765.0
7206986.0						DRIBBLE	200765.0
7207026.0						DRIBBLE	200765.0
7207066.0						DRIBBLE	200765.0
7207105.0						DRIBBLE	200765.0
7207146.0						DRIBBLE	200765.0
7207186.0						DRIBBLE	200765.0
7207226.0						DRIBBLE	200765.0
7207266.0						DRIBBLE	200765.0
7207305.0						DRIBBLE	200765.0
7207346.0						DRIBBLE	200765.0
7207386.0						DRIBBLE	200765.0
7207425.0						DRIBBLE	200765.0
7207465.0						DRIBBLE	200765.0
7207505.0						DRIBBLE	200765.0
7207546.0						DRIBBLE	200765.0
7207585.0						DRIBBLE	200765.0
7207626.0						DRIBBLE	200765.0
7207665.0						DRIBBLE	200765.0
7207705.0						DRIBBLE	200765.0
7207746.0						DRIBBLE	200765.0
7207786.0						DRIBBLE	200765.0
7207825.0						DRIBBLE	200765.0
7207866.0						DRIBBLE	200765.0
7207905.0						DRIBBLE	200765.0
7207946.0						DRIBBLE	200765.0
7207985.0						DRIBBLE	200765.0
7208026.0						DRIBBLE	200765.0
7208065.0						DRIBBLE	200765.0
7208105.0						DRIBBLE	200765.0
7208146.0						DRIBBLE	200765.0
7208185.0						DRIBBLE	200765.0
7208226.0						DRIBBLE	200765.0
7208266.0						DRIBBLE	200765.0
7208305.0						DRIBBLE	200765.0
7208345.0						DRIBBLE	200765.0
7208393.0						DRIBBLE	200765.0
7208433.0						DRIBBLE	200765.0
7208474.0						DRIBBLE	200765.0
7208514.0						DRIBBLE	200765.0
7208553.0						DRIBBLE	200765.0
7208594.0						DRIBBLE	200765.0
7208634.0						DRIBBLE	200765.0
7208674.0						DRIBBLE	200765.0
7208713.0						DRIBBLE	200765.0
7208754.0						DRIBBLE	200765.0
7208794.0						DRIBBLE	200765.0
7208833.0						DRIBBLE	200765.0
7208874.0						DRIBBLE	200765.0
7208914.0						DRIBBLE	200765.0
7208953.0						DRIBBLE	200765.0
7208993.0						DRIBBLE	200765.0
7209034.0						DRIBBLE	200765.0
7209073.0						DRIBBLE	200765.0
7209113.0						DRIBBLE	200765.0
7209154.0						DRIBBLE	200765.0
7209194.0						DRIBBLE	200765.0
7209234.0						DRIBBLE	200765.0
7209274.0						DRIBBLE	200765.0
7209314.0						DRIBBLE	200765.0
7209354.0						DRIBBLE	200765.0
7209394.0						DRIBBLE	200765.0
7209433.0						DRIBBLE	200765.0
7209473.0						DRIBBLE	200765.0
7209514.0	DRIVE					DRIBBLE	200765.0
7209554.0	DRIVE			CUT		DRIBBLE	200765.0
7209593.0	DRIVE			CUT		DRIBBLE	200765.0
7209633.0	DRIVE			CUT		DRIBBLE	200765.0
7209674.0	DRIVE			CUT		DRIBBLE	200765.0
7209713.0	DRIVE			CUT		DRIBBLE	200765.0
7209754.0	DRIVE			CUT		DRIBBLE	200765.0
7209793.0	DRIVE			CUT		DRIBBLE	200765.0
7209833.0	DRIVE			CUT		DRIBBLE	200765.0
7209873.0	DRIVE			CUT		DRIBBLE	200765.0
7209914.0	DRIVE			CUT		DRIBBLE	200765.0
7209954.0	DRIVE			CUT		DRIBBLE	200765.0
7209994.0	DRIVE			CUT		DRIBBLE	200765.0
7210034.0	DRIVE			CUT		DRIBBLE	200765.0
7210073.0	DRIVE			CUT		DRIBBLE	200765.0
7210114.0	DRIVE			CUT		DRIBBLE	200765.0
7210154.0				CUT		PASS	200765.0
7210194.0				CUT		PASS	200765.0
7210233.0				CUT		PASS	200765.0
7210273.0				CUT		PASS	200765.0
7210314.0				CUT		PASS	200765.0
7210354.0				CUT		PASS	200765.0
7210393.0				CUT		PASS	200765.0
7210434.0				CUT		PASS	200765.0
7210473.0				CUT		PASS	200765.0
7210513.0				CUT		PASS	200765.0
7210554.0				CUT		PASS
7210593.0				CUT		PASS
7210633.0				CUT		PASS
7210673.0				CUT		PASS
7210714.0				CUT		PASS
7210754.0				CUT		PASS
7210793.0				CUT		PASS
7210834.0				CUT		PASS
7210874.0				CUT		PASS
7210914.0				CUT		PASS
7210953.0				CUT		PASS
7210993.0				CUT		PASS
7211034.0				CUT		PASS
7211074.0				CUT		PASS
7211114.0				CUT		PASS
7211153.0				CUT		PASS	201956.0
7211196.0				CUT		PASS	201956.0
7211234.0				CUT		PASS	201956.0
7211274.0				CUT		PASS	201956.0
7211314.0						PASS	201956.0
7211354.0						PASS	201956.0
7211393.0						PASS	201956.0
7211434.0						PASS	201956.0
7211474.0						PASS	201956.0
7211514.0						PASS	201956.0
7211554.0						PASS	201956.0
7211594.0						PASS	201956.0
7211634.0						PASS	201956.0
7211674.0						MISSED SHOT	201956.0
