# Supplementary material for: Modeling the formation of defensive gaps in basketball: Cutting on a teammate’s drive
Source: PLoS One. 2023 Feb 7;18(2):e0281467. doi: 10.1371/journal.pone.0281467 (PMC9904462; doi:10.1371/journal.pone.0281467)
Supplement: S1 File — Contains action/event labels for the 462 analyzed sequences used in the paper. With the help of the gameIDs and times (last 8 digits of the real time entries), it can be bound to the raw SportVU data available online: https://github.com/linouk23/NBA-Player-Movements/tree/master/data/2016.NBA.Raw.SportVU.Game.Logs. (ZIP) [file pone.0281467.s031.zip › 0021500224_2515926-2526045.csv]

Unnamed: 0	1495.0	2225.0	200746.0	201980.0	202695.0	EVENT	BALL_HANDLER
2515926.0						DRIBBLE	2225.0
2515966.0						DRIBBLE	2225.0
2516005.0						DRIBBLE	2225.0
2516046.0						DRIBBLE	2225.0
2516085.0						DRIBBLE	2225.0
2516125.0						DRIBBLE	2225.0
2516166.0						DRIBBLE	2225.0
2516205.0						DRIBBLE	2225.0
2516245.0						DRIBBLE	2225.0
2516286.0						DRIBBLE	2225.0
2516325.0						DRIBBLE	2225.0
2516365.0						DRIBBLE	2225.0
2516406.0						DRIBBLE	2225.0
2516445.0						DRIBBLE	2225.0
2516485.0						DRIBBLE	2225.0
2516526.0						DRIBBLE	2225.0
2516565.0						DRIBBLE	2225.0
2516605.0						DRIBBLE	2225.0
2516646.0						DRIBBLE	2225.0
2516685.0						DRIBBLE	2225.0
2516725.0						DRIBBLE	2225.0
2516766.0						DRIBBLE	2225.0
2516805.0						DRIBBLE	2225.0
2516846.0						DRIBBLE	2225.0
2516885.0						PASS	2225.0
2516925.0						PASS	2225.0
2516966.0						PASS	2225.0
2517005.0						PASS	2225.0
2517045.0						PASS	2225.0
2517086.0						PASS	2225.0
2517125.0						PASS	2225.0
2517165.0						PASS	2225.0
2517206.0						PASS	201980.0
2517245.0						PASS	201980.0
2517285.0						PASS	201980.0
2517325.0						PASS	201980.0
2517365.0						PASS	201980.0
2517405.0						PASS	201980.0
2517446.0						PASS	201980.0
2517485.0					CUT	PASS	201980.0
2517525.0					CUT	PASS	201980.0
2517566.0					CUT	PASS	201980.0
2517605.0					CUT	PASS	201980.0
2517645.0					CUT	PASS	201980.0
2517686.0					CUT	PASS	201980.0
2517725.0					CUT	PASS	201980.0
2517765.0					CUT	PASS	201980.0
2517806.0					CUT	PASS	201980.0
2517845.0					CUT	PASS	201980.0
2517885.0					CUT	PASS	201980.0
2517926.0					CUT	PASS	201980.0
2517965.0					CUT	PASS	201980.0
2518005.0					CUT	PASS	201980.0
2518046.0					CUT	PASS	201980.0
2518085.0					CUT	PASS	201980.0
2518125.0					CUT	PASS	201980.0
2518165.0					CUT	PASS	201980.0
2518205.0					CUT	PASS	201980.0
2518245.0					CUT	PASS	201980.0
2518286.0					CUT	HOLD	201980.0
2518325.0					CUT	HOLD	201980.0
2518365.0					CUT	HOLD	201980.0
2518406.0					CUT	HOLD	201980.0
2518445.0					CUT	HOLD	201980.0
2518485.0					CUT	HOLD	201980.0
2518525.0					CUT	HOLD	201980.0
2518565.0					CUT	HOLD	201980.0
2518605.0					CUT	HOLD	201980.0
2518645.0					CUT	HOLD	201980.0
2518685.0					CUT	HOLD	201980.0
2518725.0					CUT	HOLD	201980.0
2518766.0					CUT	HOLD	201980.0
2518805.0					CUT	HOLD	201980.0
2518845.0					CUT	HOLD	201980.0
2518885.0					CUT	HOLD	201980.0
2518925.0					CUT	HOLD	201980.0
2518965.0					CUT	HOLD	201980.0
2519006.0					CUT	HOLD	201980.0
2519045.0					CUT	HOLD	201980.0
2519085.0					CUT	HOLD	201980.0
2519126.0					CUT	HOLD	201980.0
2519165.0					CUT	HOLD	201980.0
2519205.0					CUT	HOLD	201980.0
2519245.0					CUT	HOLD	201980.0
2519285.0					CUT	HOLD	201980.0
2519325.0						HOLD	201980.0
2519365.0						HOLD	201980.0
2519405.0						HOLD	201980.0
2519445.0						HOLD	201980.0
2519485.0						HOLD	201980.0
2519525.0						HOLD	201980.0
2519565.0						HOLD	201980.0
2519605.0						HOLD	201980.0
2519645.0						HOLD	201980.0
2519685.0						HOLD	201980.0
2519725.0						HOLD	201980.0
2519765.0						HOLD	201980.0
2519805.0						HOLD	201980.0
2519845.0						HOLD	201980.0
2519886.0						HOLD	201980.0
2519925.0						HOLD	201980.0
2519965.0						HOLD	201980.0
2520005.0						HOLD	201980.0
2520045.0						HOLD	201980.0
2520085.0						HOLD	201980.0
2520125.0						HOLD	201980.0
2520165.0						HOLD	201980.0
2520205.0						HOLD	201980.0
2520245.0						HOLD	201980.0
2520285.0						HOLD	201980.0
2520325.0						HOLD	201980.0
2520365.0						HOLD	201980.0
2520405.0						HOLD	201980.0
2520445.0						HOLD	201980.0
2520485.0						HOLD	201980.0
2520525.0						HOLD	201980.0
2520565.0						HOLD	201980.0
2520605.0						HOLD	201980.0
2520645.0						HOLD	201980.0
2520685.0						HOLD	201980.0
2520725.0						HOLD	201980.0
2520765.0						HOLD	201980.0
2520805.0						HOLD	201980.0
2520845.0						HOLD	201980.0
2520885.0						HOLD	201980.0
2520924.0						HOLD	201980.0
2520965.0						HOLD	201980.0
2521005.0						HOLD	201980.0
2521045.0						HOLD	201980.0
2521085.0						HOLD	201980.0
2521125.0						HOLD	201980.0
2521165.0						HOLD	201980.0
2521205.0						HOLD	201980.0
2521245.0						HOLD	201980.0
2521285.0						HOLD	201980.0
2521325.0						HOLD	201980.0
2521364.0						HOLD	201980.0
2521405.0						HOLD	201980.0
2521445.0						HOLD	201980.0
2521485.0						HOLD	201980.0
2521525.0						HOLD	201980.0
2521565.0						HOLD	201980.0
2521604.0						PASS	201980.0
2521645.0						PASS	201980.0
2521685.0						PASS	201980.0
2521725.0						PASS	201980.0
2521765.0						PASS	201980.0
2521805.0						PASS	201980.0
2521844.0						PASS	201980.0
2521885.0						PASS	201980.0
2521925.0						PASS	201980.0
2521965.0						PASS	201980.0
2522005.0						PASS	201980.0
2522044.0						PASS	201980.0
2522085.0						PASS	201980.0
2522125.0						PASS	201980.0
2522164.0						PASS	201980.0
2522205.0						PASS	201980.0
2522245.0						PASS	201980.0
2522284.0						PASS	201980.0
2522325.0						PASS	201980.0
2522365.0						PASS	201980.0
2522405.0						PASS	201980.0
2522445.0						PASS	2225.0
2522484.0						PASS	2225.0
2522525.0						PASS	2225.0
2522565.0						PASS	2225.0
2522604.0						PASS	2225.0
2522645.0						PASS	2225.0
2522685.0						PASS	2225.0
2522725.0						PASS	2225.0
2522765.0						PASS	2225.0
2522804.0						DRIBBLE	2225.0
2522845.0						DRIBBLE	2225.0
2522885.0						DRIBBLE	2225.0
2522924.0						DRIBBLE	2225.0
2522965.0						DRIBBLE	2225.0
2523005.0						DRIBBLE	2225.0
2523044.0						DRIBBLE	2225.0
2523085.0						DRIBBLE	2225.0
2523125.0						DRIBBLE	2225.0
2523164.0						DRIBBLE	2225.0
2523205.0						DRIBBLE	2225.0
2523245.0						DRIBBLE	2225.0
2523284.0						DRIBBLE	2225.0
2523325.0						DRIBBLE	2225.0
2523365.0						DRIBBLE	2225.0
2523404.0						DRIBBLE	2225.0
2523445.0						DRIBBLE	2225.0
2523485.0						DRIBBLE	2225.0
2523524.0						DRIBBLE	2225.0
2523565.0						DRIBBLE	2225.0
2523605.0						DRIBBLE	2225.0
2523644.0						DRIBBLE	2225.0
2523685.0						DRIBBLE	2225.0
2523725.0						DRIBBLE	2225.0
2523764.0						DRIBBLE	2225.0
2523805.0						DRIBBLE	2225.0
2523845.0		DRIVE				DRIBBLE	2225.0
2523884.0		DRIVE				DRIBBLE	2225.0
2523925.0		DRIVE				DRIBBLE	2225.0
2523965.0		DRIVE				DRIBBLE	2225.0
2524004.0		DRIVE				DRIBBLE	2225.0
2524045.0		DRIVE				DRIBBLE	2225.0
2524085.0		DRIVE				DRIBBLE	2225.0
2524124.0		DRIVE				DRIBBLE	2225.0
2524165.0		DRIVE				DRIBBLE	2225.0
2524204.0		DRIVE				DRIBBLE	2225.0
2524245.0		DRIVE				DRIBBLE	2225.0
2524285.0		DRIVE				DRIBBLE	2225.0
2524324.0		DRIVE				DRIBBLE	2225.0
2524365.0		DRIVE				DRIBBLE	2225.0
2524405.0		DRIVE				DRIBBLE	2225.0
2524444.0		DRIVE				DRIBBLE	2225.0
2524485.0		DRIVE				DRIBBLE	2225.0
2524525.0		DRIVE				DRIBBLE	2225.0
2524564.0		DRIVE				DRIBBLE	2225.0
2524605.0		DRIVE				DRIBBLE	2225.0
2524646.0		DRIVE				DRIBBLE	2225.0
2524685.0		DRIVE				DRIBBLE	2225.0
2524726.0		DRIVE				DRIBBLE	2225.0
2524765.0		DRIVE				DRIBBLE	2225.0
2524805.0		DRIVE				DRIBBLE	2225.0
2524846.0		DRIVE				DRIBBLE	2225.0
2524886.0						PASS	2225.0
2524925.0						PASS	2225.0
2524966.0						PASS	2225.0
2525006.0						PASS	2225.0
2525045.0						PASS	2225.0
2525086.0						PASS	2225.0
2525125.0						PASS	2225.0
2525165.0						PASS	2225.0
2525206.0						PASS	2225.0
2525245.0						PASS	2225.0
2525285.0						PASS	2225.0
2525326.0						PASS	2225.0
2525365.0						PASS	2225.0
2525405.0						PASS	2225.0
2525446.0						PASS	2225.0
2525485.0						PASS	201980.0
2525526.0						PASS	201980.0
2525565.0						PASS	201980.0
2525605.0						PASS	201980.0
2525646.0						PASS	201980.0
2525685.0						PASS	201980.0
2525725.0						PASS	201980.0
2525766.0						PASS	201980.0
2525805.0						PASS	201980.0
2525845.0						PASS	201980.0
2525886.0						PASS	201980.0
2525925.0						HOLD	201980.0
2525965.0						HOLD	201980.0
2526006.0						HOLD	201980.0
2526045.0						MISSED SHOT	201980.0
