# Supplementary material for: Modeling the formation of defensive gaps in basketball: Cutting on a teammate’s drive
Source: PLoS One. 2023 Feb 7;18(2):e0281467. doi: 10.1371/journal.pone.0281467 (PMC9904462; doi:10.1371/journal.pone.0281467)
Supplement: S1 File — Contains action/event labels for the 462 analyzed sequences used in the paper. With the help of the gameIDs and times (last 8 digits of the real time entries), it can be bound to the raw SportVU data available online: https://github.com/linouk23/NBA-Player-Movements/tree/master/data/2016.NBA.Raw.SportVU.Game.Logs. (ZIP) [file pone.0281467.s031.zip › 0021500225_7114650-7123409.csv]

Unnamed: 0	201967.0	201583.0	202397.0	201569.0	203076.0	EVENT	BALL_HANDLER
7114650.0						DRIBBLE	202397.0
7114690.0						DRIBBLE	202397.0
7114730.0						DRIBBLE	202397.0
7114770.0						DRIBBLE	202397.0
7114810.0						DRIBBLE	202397.0
7114850.0						DRIBBLE	202397.0
7114890.0						DRIBBLE	202397.0
7114930.0						DRIBBLE	202397.0
7114970.0						DRIBBLE	202397.0
7115009.0						DRIBBLE	202397.0
7115050.0						DRIBBLE	202397.0
7115090.0						DRIBBLE	202397.0
7115130.0						DRIBBLE	202397.0
7115170.0						DRIBBLE	202397.0
7115209.0						DRIBBLE	202397.0
7115250.0						DRIBBLE	202397.0
7115290.0						DRIBBLE	202397.0
7115330.0						DRIBBLE	202397.0
7115370.0						DRIBBLE	202397.0
7115409.0						DRIBBLE	202397.0
7115450.0						DRIBBLE	202397.0
7115490.0						DRIBBLE	202397.0
7115529.0						DRIBBLE	202397.0
7115570.0						DRIBBLE	202397.0
7115610.0						DRIBBLE	202397.0
7115650.0						DRIBBLE	202397.0
7115690.0						DRIBBLE	202397.0
7115730.0						DRIBBLE	202397.0
7115769.0						DRIBBLE	202397.0
7115810.0						DRIBBLE	202397.0
7115850.0						DRIBBLE	202397.0
7115889.0						DRIBBLE	202397.0
7115929.0						DRIBBLE	202397.0
7115970.0						DRIBBLE	202397.0
7116009.0						DRIBBLE	202397.0
7116050.0						DRIBBLE	202397.0
7116090.0						DRIBBLE	202397.0
7116129.0						DRIBBLE	202397.0
7116170.0						DRIBBLE	202397.0
7116210.0						DRIBBLE	202397.0
7116249.0						DRIBBLE	202397.0
7116290.0						DRIBBLE	202397.0
7116330.0						DRIBBLE	202397.0
7116370.0						DRIBBLE	202397.0
7116410.0						DRIBBLE	202397.0
7116449.0						DRIBBLE	202397.0
7116490.0						DRIBBLE	202397.0
7116530.0						DRIBBLE	202397.0
7116569.0						DRIBBLE	202397.0
7116610.0						DRIBBLE	202397.0
7116650.0						DRIBBLE	202397.0
7116689.0						DRIBBLE	202397.0
7116730.0						DRIBBLE	202397.0
7116769.0						DRIBBLE	202397.0
7116810.0						DRIBBLE	202397.0
7116850.0						DRIBBLE	202397.0
7116889.0						DRIBBLE	202397.0
7116930.0						DRIBBLE	202397.0
7116970.0						DRIBBLE	202397.0
7117009.0						DRIBBLE	202397.0
7117050.0						DRIBBLE	202397.0
7117090.0						DRIBBLE	202397.0
7117129.0						DRIBBLE	202397.0
7117170.0						DRIBBLE	202397.0
7117210.0						DRIBBLE	202397.0
7117249.0						DRIBBLE	202397.0
7117290.0						DRIBBLE	202397.0
7117330.0						DRIBBLE	202397.0
7117369.0						DRIBBLE	202397.0
7117409.0						DRIBBLE	202397.0
7117450.0						DRIBBLE	202397.0
7117489.0						DRIBBLE	202397.0
7117530.0						DRIBBLE	202397.0
7117570.0						DRIBBLE	202397.0
7117609.0						DRIBBLE	202397.0
7117650.0						DRIBBLE	202397.0
7117690.0						DRIBBLE	202397.0
7117729.0						DRIBBLE	202397.0
7117770.0						DRIBBLE	202397.0
7117810.0						DRIBBLE	202397.0
7117849.0						DRIBBLE	202397.0
7117890.0						DRIBBLE	202397.0
7117930.0						DRIBBLE	202397.0
7117969.0						PASS	202397.0
7118010.0						PASS	202397.0
7118050.0						PASS	202397.0
7118090.0						PASS	202397.0
7118130.0						PASS	202397.0
7118169.0						PASS	202397.0
7118210.0						PASS	202397.0
7118250.0						PASS	202397.0
7118289.0						PASS	202397.0
7118330.0						PASS	202397.0
7118370.0						PASS	202397.0
7118409.0						PASS	201569.0
7118450.0						PASS	201569.0
7118490.0						PASS	201569.0
7118529.0						PASS	201569.0
7118570.0						PASS	201569.0
7118610.0						PASS	201569.0
7118649.0						PASS	201569.0
7118690.0						PASS	201569.0
7118730.0						PASS	201569.0
7118769.0						PASS	201569.0
7118810.0						DRIBBLE	201569.0
7118849.0						DRIBBLE	201569.0
7118889.0						DRIBBLE	201569.0
7118930.0						DRIBBLE	201569.0
7118969.0						DRIBBLE	201569.0
7119009.0						DRIBBLE	201569.0
7119050.0						DRIBBLE	201569.0
7119089.0						DRIBBLE	201569.0
7119129.0						DRIBBLE	201569.0
7119170.0						DRIBBLE	201569.0
7119209.0						DRIBBLE	201569.0
7119250.0						DRIBBLE	201569.0
7119289.0						DRIBBLE	201569.0
7119330.0						DRIBBLE	201569.0
7119370.0						DRIBBLE	201569.0
7119409.0						DRIBBLE	201569.0
7119450.0						DRIBBLE	201569.0
7119489.0						DRIBBLE	201569.0
7119530.0						DRIBBLE	201569.0
7119569.0						DRIBBLE	201569.0
7119609.0						DRIBBLE	201569.0
7119650.0						DRIBBLE	201569.0
7119689.0						DRIBBLE	201569.0
7119729.0				DRIVE		DRIBBLE	201569.0
7119770.0				DRIVE		DRIBBLE	201569.0
7119809.0				DRIVE		DRIBBLE	201569.0
7119850.0				DRIVE		DRIBBLE	201569.0
7119889.0				DRIVE		DRIBBLE	201569.0
7119930.0				DRIVE		DRIBBLE	201569.0
7119969.0				DRIVE		DRIBBLE	201569.0
7120009.0				DRIVE		DRIBBLE	201569.0
7120050.0				DRIVE	CUT	DRIBBLE	201569.0
7120089.0				DRIVE	CUT	DRIBBLE	201569.0
7120129.0				DRIVE	CUT	DRIBBLE	201569.0
7120169.0				DRIVE	CUT	DRIBBLE	201569.0
7120209.0				DRIVE	CUT	DRIBBLE	201569.0
7120250.0				DRIVE	CUT	DRIBBLE	201569.0
7120289.0				DRIVE	CUT	DRIBBLE	201569.0
7120329.0				DRIVE	CUT	DRIBBLE	201569.0
7120370.0				DRIVE	CUT	DRIBBLE	201569.0
7120409.0				DRIVE	CUT	DRIBBLE	201569.0
7120449.0				DRIVE	CUT	DRIBBLE	201569.0
7120490.0				DRIVE	CUT	DRIBBLE	201569.0
7120529.0				DRIVE	CUT	DRIBBLE	201569.0
7120570.0				DRIVE	CUT	DRIBBLE	201569.0
7120609.0				DRIVE	CUT	DRIBBLE	201569.0
7120649.0				DRIVE	CUT	DRIBBLE	201569.0
7120690.0				DRIVE	CUT	DRIBBLE	201569.0
7120729.0				DRIVE	CUT	DRIBBLE	201569.0
7120769.0				DRIVE	CUT	DRIBBLE	201569.0
7120810.0				DRIVE	CUT	DRIBBLE	201569.0
7120849.0				DRIVE	CUT	DRIBBLE	201569.0
7120889.0				DRIVE	CUT	DRIBBLE	201569.0
7120930.0				DRIVE	CUT	DRIBBLE	201569.0
7120969.0				DRIVE	CUT	DRIBBLE	201569.0
7121009.0				DRIVE	CUT	DRIBBLE	201569.0
7121050.0				DRIVE	CUT	DRIBBLE	201569.0
7121089.0					CUT	PASS	201569.0
7121129.0					CUT	PASS	201569.0
7121170.0					CUT	PASS	201569.0
7121209.0					CUT	PASS	201569.0
7121249.0					CUT	PASS	201569.0
7121290.0					CUT	PASS	201569.0
7121329.0					CUT	PASS	201569.0
7121369.0					CUT	PASS	201569.0
7121410.0					CUT	PASS	201569.0
7121449.0					CUT	PASS	201569.0
7121489.0					CUT	PASS	201569.0
7121530.0					CUT	PASS	201569.0
7121569.0					CUT	PASS	201569.0
7121609.0					CUT	PASS	201569.0
7121650.0					CUT	PASS	201569.0
7121689.0					CUT	PASS	201569.0
7121729.0						PASS	201569.0
7121770.0						PASS	201569.0
7121809.0						PASS	201569.0
7121850.0						PASS	201569.0
7121889.0						PASS	201569.0
7121929.0						PASS	202397.0
7121970.0						PASS	202397.0
7122009.0						PASS	202397.0
7122049.0						PASS	202397.0
7122090.0						PASS	202397.0
7122129.0						PASS	202397.0
7122169.0						HOLD	202397.0
7122210.0						HOLD	202397.0
7122249.0						HOLD	202397.0
7122289.0						HOLD	202397.0
7122330.0						HOLD	202397.0
7122369.0						HOLD	202397.0
7122409.0						HOLD	202397.0
7122450.0		CUT				HOLD	202397.0
7122489.0		CUT				HOLD	202397.0
7122529.0		CUT				HOLD	202397.0
7122570.0		CUT				HOLD	202397.0
7122609.0		CUT				HOLD	202397.0
7122649.0		CUT				HOLD	202397.0
7122690.0		CUT				HOLD	202397.0
7122729.0		CUT				HOLD	202397.0
7122769.0		CUT				HOLD	202397.0
7122810.0		CUT				HOLD	202397.0
7122849.0		CUT				HOLD	202397.0
7122889.0		CUT				HOLD	202397.0
7122929.0		CUT				HOLD	202397.0
7122969.0		CUT				HOLD	202397.0
7123009.0		CUT				HOLD	202397.0
7123049.0		CUT				HOLD	202397.0
7123089.0		CUT				HOLD	202397.0
7123130.0		CUT				HOLD	202397.0
7123169.0		CUT				HOLD	202397.0
7123209.0		CUT				HOLD	202397.0
7123250.0		CUT				HOLD	202397.0
7123289.0		CUT				HOLD	202397.0
7123329.0		CUT				HOLD	202397.0
7123369.0		CUT				HOLD	202397.0
7123409.0		CUT				MADE SHOT	202397.0
