# Supplementary material for: Modeling the formation of defensive gaps in basketball: Cutting on a teammate’s drive
Source: PLoS One. 2023 Feb 7;18(2):e0281467. doi: 10.1371/journal.pone.0281467 (PMC9904462; doi:10.1371/journal.pone.0281467)
Supplement: S1 File — Contains action/event labels for the 462 analyzed sequences used in the paper. With the help of the gameIDs and times (last 8 digits of the real time entries), it can be bound to the raw SportVU data available online: https://github.com/linouk23/NBA-Player-Movements/tree/master/data/2016.NBA.Raw.SportVU.Game.Logs. (ZIP) [file pone.0281467.s031.zip › 0021500227_74779864-74795944.csv]

Unnamed: 0	2210.0	2544.0	201567.0	203521.0	202684.0	EVENT	BALL_HANDLER
74779864.0						DRIBBLE	203521.0
74779904.0						DRIBBLE	203521.0
74779944.0						DRIBBLE	203521.0
74779984.0						DRIBBLE	203521.0
74780024.0						DRIBBLE	203521.0
74780064.0						DRIBBLE	203521.0
74780104.0						DRIBBLE	203521.0
74780144.0						DRIBBLE	203521.0
74780184.0						DRIBBLE	203521.0
74780224.0						DRIBBLE	203521.0
74780264.0						DRIBBLE	203521.0
74780304.0						DRIBBLE	203521.0
74780344.0						DRIBBLE	203521.0
74780384.0						DRIBBLE	203521.0
74780424.0						DRIBBLE	203521.0
74780464.0						DRIBBLE	203521.0
74780504.0						DRIBBLE	203521.0
74780544.0						DRIBBLE	203521.0
74780584.0						DRIBBLE	203521.0
74780624.0						DRIBBLE	203521.0
74780664.0						DRIBBLE	203521.0
74780704.0						DRIBBLE	203521.0
74780744.0						DRIBBLE	203521.0
74780784.0						DRIBBLE	203521.0
74780824.0						DRIBBLE	203521.0
74780864.0						DRIBBLE	203521.0
74780904.0						DRIBBLE	203521.0
74780944.0						DRIBBLE	203521.0
74780984.0						DRIBBLE	203521.0
74781024.0						DRIBBLE	203521.0
74781064.0						DRIBBLE	203521.0
74781104.0						DRIBBLE	203521.0
74781144.0						DRIBBLE	203521.0
74781184.0						DRIBBLE	203521.0
74781224.0						DRIBBLE	203521.0
74781264.0						DRIBBLE	203521.0
74781304.0						DRIBBLE	203521.0
74781344.0						DRIBBLE	203521.0
74781384.0						DRIBBLE	203521.0
74781424.0						DRIBBLE	203521.0
74781464.0						DRIBBLE	203521.0
74781504.0						DRIBBLE	203521.0
74781544.0						DRIBBLE	203521.0
74781584.0						DRIBBLE	203521.0
74781624.0						DRIBBLE	203521.0
74781664.0						DRIBBLE	203521.0
74781704.0						DRIBBLE	203521.0
74781744.0						DRIBBLE	203521.0
74781784.0						DRIBBLE	203521.0
74781824.0						DRIBBLE	203521.0
74781864.0						DRIBBLE	203521.0
74781904.0						DRIBBLE	203521.0
74781944.0						DRIBBLE	203521.0
74781984.0						DRIBBLE	203521.0
74782024.0						DRIBBLE	203521.0
74782064.0						DRIBBLE	203521.0
74782104.0						DRIBBLE	203521.0
74782144.0						DRIBBLE	203521.0
74782184.0						DRIBBLE	203521.0
74782224.0						DRIBBLE	203521.0
74782264.0						DRIBBLE	203521.0
74782304.0						DRIBBLE	203521.0
74782344.0						DRIBBLE	203521.0
74782384.0						DRIBBLE	203521.0
74782424.0						DRIBBLE	203521.0
74782464.0						DRIBBLE	203521.0
74782504.0						DRIBBLE	203521.0
74782544.0						DRIBBLE	203521.0
74782584.0						DRIBBLE	203521.0
74782624.0						PASS	203521.0
74782664.0						PASS	203521.0
74782704.0						PASS	203521.0
74782744.0						PASS	203521.0
74782784.0						PASS	203521.0
74782824.0						PASS	203521.0
74782864.0						PASS	203521.0
74782904.0						PASS
74782944.0						PASS
74782984.0						PASS
74783024.0						PASS
74783064.0						PASS
74783104.0						PASS
74783144.0						PASS	2544.0
74783184.0						PASS	2544.0
74783224.0						PASS	2544.0
74783264.0						PASS	2544.0
74783304.0						PASS	2544.0
74783344.0						PASS	2544.0
74783384.0						PASS	2544.0
74783424.0						PASS	2544.0
74783464.0						PASS	2544.0
74783504.0						PASS	2544.0
74783544.0						PASS	2544.0
74783584.0						PASS	2544.0
74783624.0		DRIVE				DRIBBLE	2544.0
74783664.0		DRIVE				DRIBBLE	2544.0
74783704.0		DRIVE				DRIBBLE	2544.0
74783744.0		DRIVE				DRIBBLE	2544.0
74783784.0		DRIVE				DRIBBLE	2544.0
74783824.0		DRIVE				DRIBBLE	2544.0
74783864.0		DRIVE				DRIBBLE	2544.0
74783904.0		DRIVE				DRIBBLE	2544.0
74783944.0		DRIVE				DRIBBLE	2544.0
74783984.0		DRIVE				DRIBBLE	2544.0
74784024.0		DRIVE				DRIBBLE	2544.0
74784064.0		DRIVE				DRIBBLE	2544.0
74784104.0		DRIVE				DRIBBLE	2544.0
74784144.0		DRIVE				DRIBBLE	2544.0
74784184.0		DRIVE				DRIBBLE	2544.0
74784224.0		DRIVE				DRIBBLE	2544.0
74784264.0		DRIVE				DRIBBLE	2544.0
74784304.0		DRIVE				DRIBBLE	2544.0
74784344.0		DRIVE				DRIBBLE	2544.0
74784384.0		DRIVE				DRIBBLE	2544.0
74784424.0		DRIVE				DRIBBLE	2544.0
74784464.0		DRIVE				DRIBBLE	2544.0
74784504.0		DRIVE				DRIBBLE	2544.0
74784544.0		DRIVE				DRIBBLE	2544.0
74784584.0		DRIVE				DRIBBLE	2544.0
74784624.0		DRIVE				DRIBBLE	2544.0
74784664.0		DRIVE				DRIBBLE	2544.0
74784704.0		DRIVE				DRIBBLE	2544.0
74784744.0		DRIVE				DRIBBLE	2544.0
74784784.0		DRIVE				DRIBBLE	2544.0
74784824.0		DRIVE				DRIBBLE	2544.0
74784864.0		DRIVE				DRIBBLE	2544.0
74784904.0		DRIVE				DRIBBLE	2544.0
74784944.0		DRIVE				DRIBBLE	2544.0
74784984.0		DRIVE				DRIBBLE	2544.0
74785024.0		DRIVE				DRIBBLE	2544.0
74785064.0		DRIVE				DRIBBLE	2544.0
74785104.0		DRIVE				DRIBBLE	2544.0
74785144.0		DRIVE				DRIBBLE	2544.0
74785184.0		DRIVE				DRIBBLE	2544.0
74785224.0		DRIVE				DRIBBLE	2544.0
74785264.0					CUT	DRIBBLE	2544.0
74785304.0					CUT	DRIBBLE	2544.0
74785344.0					CUT	DRIBBLE	2544.0
74785384.0					CUT	DRIBBLE	2544.0
74785424.0					CUT	DRIBBLE	2544.0
74785464.0					CUT	DRIBBLE	2544.0
74785504.0					CUT	DRIBBLE	2544.0
74785544.0					CUT	DRIBBLE	2544.0
74785584.0					CUT	DRIBBLE	2544.0
74785624.0					CUT	DRIBBLE	2544.0
74785664.0					CUT	DRIBBLE	2544.0
74785704.0					CUT	DRIBBLE	2544.0
74785744.0					CUT	DRIBBLE	2544.0
74785784.0					CUT	DRIBBLE	2544.0
74785824.0					CUT	DRIBBLE	2544.0
74785864.0					CUT	DRIBBLE	2544.0
74785904.0					CUT	DRIBBLE	2544.0
74785944.0					CUT	DRIBBLE	2544.0
74785984.0					CUT	DRIBBLE	2544.0
74786024.0					CUT	DRIBBLE	2544.0
74786064.0					CUT	DRIBBLE	2544.0
74786104.0					CUT	DRIBBLE	2544.0
74786144.0					CUT	DRIBBLE	2544.0
74786184.0					CUT	DRIBBLE	2544.0
74786224.0					CUT	DRIBBLE	2544.0
74786264.0					CUT	DRIBBLE	2544.0
74786304.0					CUT	DRIBBLE	2544.0
74786344.0					CUT	DRIBBLE	2544.0
74786384.0					CUT	DRIBBLE	2544.0
74786424.0					CUT	DRIBBLE	2544.0
74786464.0					CUT	DRIBBLE	2544.0
74786504.0					CUT	DRIBBLE	2544.0
74786544.0					CUT	DRIBBLE	2544.0
74786584.0					CUT	DRIBBLE	2544.0
74786624.0					CUT	DRIBBLE	2544.0
74786664.0					CUT	DRIBBLE	2544.0
74786704.0					CUT	DRIBBLE	2544.0
74786744.0					CUT	DRIBBLE	2544.0
74786784.0					CUT	DRIBBLE	2544.0
74786824.0					CUT	DRIBBLE	2544.0
74786864.0					CUT	DRIBBLE	2544.0
74786904.0					CUT	DRIBBLE	2544.0
74786944.0					CUT	DRIBBLE	2544.0
74786984.0					CUT	DRIBBLE	2544.0
74787024.0					CUT	DRIBBLE	2544.0
74787064.0					CUT	DRIBBLE	2544.0
74787104.0					CUT	DRIBBLE	2544.0
74787144.0					CUT	DRIBBLE	2544.0
74787184.0					CUT	DRIBBLE	2544.0
74787224.0					CUT	DRIBBLE	2544.0
74787264.0					CUT	DRIBBLE	2544.0
74787304.0					CUT	DRIBBLE	2544.0
74787344.0					CUT	DRIBBLE	2544.0
74787384.0					CUT	DRIBBLE	2544.0
74787424.0						DRIBBLE	2544.0
74787464.0						DRIBBLE	2544.0
74787504.0						DRIBBLE	2544.0
74787544.0						DRIBBLE	2544.0
74787584.0						DRIBBLE	2544.0
74787624.0						DRIBBLE	2544.0
74787664.0						DRIBBLE	2544.0
74787704.0						DRIBBLE	2544.0
74787744.0						DRIBBLE	2544.0
74787784.0						DRIBBLE	2544.0
74787824.0						DRIBBLE	2544.0
74787864.0						DRIBBLE	2544.0
74787904.0						DRIBBLE	2544.0
74787944.0						DRIBBLE	2544.0
74787984.0						DRIBBLE	2544.0
74788024.0						DRIBBLE	2544.0
74788064.0						DRIBBLE	2544.0
74788104.0						DRIBBLE	2544.0
74788144.0						DRIBBLE	2544.0
74788184.0						DRIBBLE	2544.0
74788224.0						DRIBBLE	2544.0
74788264.0						DRIBBLE	2544.0
74788304.0						DRIBBLE	2544.0
74788344.0						PASS	2544.0
74788384.0						PASS	2544.0
74788424.0						PASS	2544.0
74788464.0						PASS	2544.0
74788504.0						PASS	2544.0
74788544.0						PASS	2544.0
74788584.0						PASS	2544.0
74788624.0						PASS	2544.0
74788664.0						PASS	2544.0
74788704.0						PASS
74788744.0						PASS
74788784.0						PASS
74788824.0						PASS
74788864.0						PASS
74788904.0						PASS
74788944.0						PASS	203521.0
74788984.0						PASS	203521.0
74789024.0						PASS	203521.0
74789064.0						PASS	203521.0
74789104.0						PASS	203521.0
74789144.0						PASS	203521.0
74789184.0						PASS	203521.0
74789224.0						PASS	203521.0
74789264.0						PASS	203521.0
74789304.0						PASS	203521.0
74789344.0						PASS	203521.0
74789384.0						HOLD	203521.0
74789424.0						HOLD	203521.0
74789464.0						HOLD	203521.0
74789504.0						HOLD	203521.0
74789544.0						HOLD	203521.0
74789584.0						HOLD	203521.0
74789624.0						HOLD	203521.0
74789664.0						HOLD	203521.0
74789704.0						HOLD	203521.0
74789744.0						HOLD	203521.0
74789784.0						PASS	203521.0
74789824.0						PASS	203521.0
74789864.0						PASS	203521.0
74789904.0						PASS	203521.0
74789944.0						PASS	203521.0
74789984.0						PASS	203521.0
74790024.0						PASS	203521.0
74790064.0						PASS	203521.0
74790104.0						PASS	203521.0
74790144.0						PASS
74790184.0						PASS
74790224.0						PASS
74790264.0						PASS
74790304.0						PASS
74790344.0						PASS	2544.0
74790384.0						PASS	2544.0
74790424.0						PASS	2544.0
74790464.0						PASS	2544.0
74790504.0						PASS	2544.0
74790544.0						PASS	2544.0
74790584.0						PASS	2544.0
74790624.0						PASS	2544.0
74790664.0						DRIBBLE	2544.0
74790704.0						DRIBBLE	2544.0
74790744.0						DRIBBLE	2544.0
74790784.0						DRIBBLE	2544.0
74790824.0						DRIBBLE	2544.0
74790864.0						DRIBBLE	2544.0
74790904.0						DRIBBLE	2544.0
74790944.0						DRIBBLE	2544.0
74790984.0						DRIBBLE	2544.0
74791024.0						DRIBBLE	2544.0
74791064.0						DRIBBLE	2544.0
74791104.0						DRIBBLE	2544.0
74791144.0						DRIBBLE	2544.0
74791184.0						DRIBBLE	2544.0
74791224.0						DRIBBLE	2544.0
74791264.0						DRIBBLE	2544.0
74791304.0						DRIBBLE	2544.0
74791344.0						DRIBBLE	2544.0
74791384.0						DRIBBLE	2544.0
74791424.0						DRIBBLE	2544.0
74791464.0						DRIBBLE	2544.0
74791504.0						DRIBBLE	2544.0
74791544.0						DRIBBLE	2544.0
74791584.0						DRIBBLE	2544.0
74791624.0						DRIBBLE	2544.0
74791664.0						DRIBBLE	2544.0
74791704.0						DRIBBLE	2544.0
74791744.0						DRIBBLE	2544.0
74791784.0						DRIBBLE	2544.0
74791824.0						DRIBBLE	2544.0
74791864.0						DRIBBLE	2544.0
74791904.0						DRIBBLE	2544.0
74791944.0						DRIBBLE	2544.0
74791984.0						DRIBBLE	2544.0
74792024.0						DRIBBLE	2544.0
74792064.0						DRIBBLE	2544.0
74792104.0						DRIBBLE	2544.0
74792144.0						DRIBBLE	2544.0
74792184.0						DRIBBLE	2544.0
74792224.0						DRIBBLE	2544.0
74792264.0						DRIBBLE	2544.0
74792304.0						DRIBBLE	2544.0
74792344.0						DRIBBLE	2544.0
74792384.0						DRIBBLE	2544.0
74792424.0						DRIBBLE	2544.0
74792464.0						DRIBBLE	2544.0
74792504.0						DRIBBLE	2544.0
74792544.0						DRIBBLE	2544.0
74792584.0						DRIBBLE	2544.0
74792624.0						DRIBBLE	2544.0
74792664.0						DRIBBLE	2544.0
74792704.0						DRIBBLE	2544.0
74792744.0						DRIBBLE	2544.0
74792784.0						DRIBBLE	2544.0
74792824.0						DRIBBLE	2544.0
74792864.0						DRIBBLE	2544.0
74792904.0						DRIBBLE	2544.0
74792944.0						DRIBBLE	2544.0
74792984.0						DRIBBLE	2544.0
74793024.0						DRIBBLE	2544.0
74793064.0						DRIBBLE	2544.0
74793104.0						DRIBBLE	2544.0
74793144.0		DRIVE				DRIBBLE	2544.0
74793184.0		DRIVE				DRIBBLE	2544.0
74793224.0		DRIVE				DRIBBLE	2544.0
74793264.0		DRIVE				DRIBBLE	2544.0
74793304.0		DRIVE				DRIBBLE	2544.0
74793344.0		DRIVE				DRIBBLE	2544.0
74793384.0		DRIVE				DRIBBLE	2544.0
74793424.0		DRIVE				DRIBBLE	2544.0
74793464.0		DRIVE				DRIBBLE	2544.0
74793504.0		DRIVE				DRIBBLE	2544.0
74793544.0		DRIVE				DRIBBLE	2544.0
74793584.0		DRIVE				DRIBBLE	2544.0
74793624.0		DRIVE				DRIBBLE	2544.0
74793664.0	CUT	DRIVE				DRIBBLE	2544.0
74793704.0	CUT	DRIVE				DRIBBLE	2544.0
74793744.0	CUT	DRIVE				DRIBBLE	2544.0
74793784.0	CUT	DRIVE				DRIBBLE	2544.0
74793824.0	CUT	DRIVE				DRIBBLE	2544.0
74793864.0	CUT	DRIVE				DRIBBLE	2544.0
74793904.0	CUT	DRIVE				DRIBBLE	2544.0
74793944.0	CUT	DRIVE				DRIBBLE	2544.0
74793984.0	CUT	DRIVE				DRIBBLE	2544.0
74794024.0	CUT	DRIVE				DRIBBLE	2544.0
74794064.0	CUT	DRIVE				DRIBBLE	2544.0
74794104.0	CUT	DRIVE				DRIBBLE	2544.0
74794144.0	CUT	DRIVE				DRIBBLE	2544.0
74794184.0	CUT	DRIVE				DRIBBLE	2544.0
74794224.0	CUT	DRIVE				DRIBBLE	2544.0
74794264.0	CUT	DRIVE				DRIBBLE	2544.0
74794304.0	CUT	DRIVE				DRIBBLE	2544.0
74794344.0	CUT	DRIVE				DRIBBLE	2544.0
74794384.0	CUT	DRIVE				DRIBBLE	2544.0
74794424.0	CUT	DRIVE				DRIBBLE	2544.0
74794464.0	CUT	DRIVE				DRIBBLE	2544.0
74794504.0	CUT	DRIVE				DRIBBLE	2544.0
74794544.0	CUT	DRIVE				DRIBBLE	2544.0
74794584.0	CUT					PASS	2544.0
74794624.0	CUT					PASS	2544.0
74794664.0	CUT					PASS	2544.0
74794704.0	CUT					PASS	2544.0
74794744.0	CUT					PASS	2544.0
74794784.0	CUT					PASS	2544.0
74794824.0	CUT					PASS	2544.0
74794864.0	CUT					PASS	2544.0
74794904.0	CUT					PASS	2544.0
74794944.0	CUT					PASS	2544.0
74794984.0	CUT					PASS	2544.0
74795024.0	CUT					PASS	2210.0
74795064.0	CUT					PASS	2210.0
74795104.0						PASS	2210.0
74795144.0						PASS	2210.0
74795184.0						PASS	2210.0
74795224.0						PASS	2210.0
74795264.0						HOLD	2210.0
74795304.0						HOLD	2210.0
74795344.0						HOLD	2210.0
74795384.0						HOLD	2210.0
74795424.0						HOLD	2210.0
74795464.0						HOLD	2210.0
74795504.0						HOLD	2210.0
74795544.0						HOLD	2210.0
74795584.0						HOLD	2210.0
74795624.0						HOLD	2210.0
74795664.0						HOLD	2210.0
74795704.0						HOLD	2210.0
74795744.0						HOLD	2210.0
74795784.0						HOLD	2210.0
74795824.0						HOLD	2210.0
74795864.0						HOLD	2210.0
74795904.0						HOLD	2210.0
74795944.0						MADE SHOT	2210.0
