# Supplementary material for: Modeling the formation of defensive gaps in basketball: Cutting on a teammate’s drive
Source: PLoS One. 2023 Feb 7;18(2):e0281467. doi: 10.1371/journal.pone.0281467 (PMC9904462; doi:10.1371/journal.pone.0281467)
Supplement: S1 File — Contains action/event labels for the 462 analyzed sequences used in the paper. With the help of the gameIDs and times (last 8 digits of the real time entries), it can be bound to the raw SportVU data available online: https://github.com/linouk23/NBA-Player-Movements/tree/master/data/2016.NBA.Raw.SportVU.Game.Logs. (ZIP) [file pone.0281467.s031.zip › 0021500228_70210144-70216464.csv]

Unnamed: 0	202328.0	203114.0	203487.0	203507.0	203953.0	EVENT	BALL_HANDLER
70210144.0						DRIBBLE	203487.0
70210192.0						DRIBBLE	203487.0
70210232.0				CUT		DRIBBLE	203487.0
70210272.0				CUT		DRIBBLE	203487.0
70210312.0				CUT		DRIBBLE	203487.0
70210352.0				CUT		DRIBBLE	203487.0
70210392.0				CUT		DRIBBLE	203487.0
70210432.0				CUT		DRIBBLE	203487.0
70210472.0				CUT		DRIBBLE	203487.0
70210512.0				CUT		DRIBBLE	203487.0
70210544.0				CUT		DRIBBLE	203487.0
70210592.0				CUT		DRIBBLE	203487.0
70210624.0				CUT		DRIBBLE	203487.0
70210672.0				CUT		DRIBBLE	203487.0
70210704.0				CUT		DRIBBLE	203487.0
70210752.0				CUT		DRIBBLE	203487.0
70210784.0				CUT		DRIBBLE	203487.0
70210832.0				CUT		DRIBBLE	203487.0
70210864.0				CUT		DRIBBLE	203487.0
70210912.0				CUT		DRIBBLE	203487.0
70210952.0				CUT		DRIBBLE	203487.0
70210992.0				CUT		DRIBBLE	203487.0
70211032.0				CUT		DRIBBLE	203487.0
70211072.0				CUT		DRIBBLE	203487.0
70211112.0				CUT		DRIBBLE	203487.0
70211152.0				CUT		DRIBBLE	203487.0
70211192.0				CUT		DRIBBLE	203487.0
70211232.0				CUT		DRIBBLE	203487.0
70211264.0				CUT		DRIBBLE	203487.0
70211312.0				CUT		DRIBBLE	203487.0
70211344.0				CUT		DRIBBLE	203487.0
70211392.0				CUT		DRIBBLE	203487.0
70211424.0				CUT		DRIBBLE	203487.0
70211472.0				CUT		DRIBBLE	203487.0
70211504.0				CUT		DRIBBLE	203487.0
70211552.0				CUT		DRIBBLE	203487.0
70211584.0				CUT		DRIBBLE	203487.0
70211632.0				CUT		DRIBBLE	203487.0
70211672.0						DRIBBLE	203487.0
70211712.0						DRIBBLE	203487.0
70211752.0						DRIBBLE	203487.0
70211792.0						DRIBBLE	203487.0
70211832.0						DRIBBLE	203487.0
70211872.0						DRIBBLE	203487.0
70211904.0						DRIBBLE	203487.0
70211952.0						DRIBBLE	203487.0
70211984.0						DRIBBLE	203487.0
70212032.0						DRIBBLE	203487.0
70212064.0						DRIBBLE	203487.0
70212112.0						DRIBBLE	203487.0
70212144.0						DRIBBLE	203487.0
70212192.0						DRIBBLE	203487.0
70212224.0						DRIBBLE	203487.0
70212272.0						DRIBBLE	203487.0
70212304.0						DRIBBLE	203487.0
70212352.0						DRIBBLE	203487.0
70212384.0						DRIBBLE	203487.0
70212432.0						DRIBBLE	203487.0
70212464.0						DRIBBLE	203487.0
70212512.0						DRIBBLE	203487.0
70212544.0						DRIBBLE	203487.0
70212592.0						DRIBBLE	203487.0
70212632.0						DRIBBLE	203487.0
70212672.0						DRIBBLE	203487.0
70212712.0						DRIBBLE	203487.0
70212752.0						DRIBBLE	203487.0
70212792.0						DRIBBLE	203487.0
70212832.0						DRIBBLE	203487.0
70212864.0						DRIBBLE	203487.0
70212912.0						DRIBBLE	203487.0
70212944.0						DRIBBLE	203487.0
70212992.0						DRIBBLE	203487.0
70213024.0						DRIBBLE	203487.0
70213072.0						DRIBBLE	203487.0
70213104.0						DRIBBLE	203487.0
70213152.0						DRIBBLE	203487.0
70213184.0						DRIBBLE	203487.0
70213232.0						DRIBBLE	203487.0
70213264.0						DRIBBLE	203487.0
70213312.0						DRIBBLE	203487.0
70213344.0						DRIBBLE	203487.0
70213392.0						DRIBBLE	203487.0
70213424.0						DRIBBLE	203487.0
70213472.0						DRIBBLE	203487.0
70213504.0						DRIBBLE	203487.0
70213552.0						DRIBBLE	203487.0
70213584.0						DRIBBLE	203487.0
70213632.0			DRIVE			DRIBBLE	203487.0
70213664.0			DRIVE			DRIBBLE	203487.0
70213712.0			DRIVE			DRIBBLE	203487.0
70213752.0			DRIVE			DRIBBLE	203487.0
70213792.0			DRIVE			DRIBBLE	203487.0
70213832.0			DRIVE			DRIBBLE	203487.0
70213872.0			DRIVE			DRIBBLE	203487.0
70213912.0			DRIVE			DRIBBLE	203487.0
70213952.0			DRIVE			DRIBBLE	203487.0
70213984.0			DRIVE			DRIBBLE	203487.0
70214032.0			DRIVE			DRIBBLE	203487.0
70214064.0			DRIVE			DRIBBLE	203487.0
70214112.0			DRIVE			DRIBBLE	203487.0
70214144.0			DRIVE			DRIBBLE	203487.0
70214192.0			DRIVE			DRIBBLE	203487.0
70214224.0			DRIVE			DRIBBLE	203487.0
70214272.0			DRIVE			DRIBBLE	203487.0
70214304.0			DRIVE			DRIBBLE	203487.0
70214352.0			DRIVE			DRIBBLE	203487.0
70214392.0			DRIVE			DRIBBLE	203487.0
70214432.0			DRIVE			DRIBBLE	203487.0
70214472.0			DRIVE			DRIBBLE	203487.0
70214512.0			DRIVE			DRIBBLE	203487.0
70214552.0			DRIVE			DRIBBLE	203487.0
70214592.0			DRIVE			DRIBBLE	203487.0
70214624.0			DRIVE			DRIBBLE	203487.0
70214672.0			DRIVE			DRIBBLE	203487.0
70214704.0			DRIVE			DRIBBLE	203487.0
70214752.0	CUT		DRIVE			DRIBBLE	203487.0
70214784.0	CUT		DRIVE			DRIBBLE	203487.0
70214832.0	CUT		DRIVE			DRIBBLE	203487.0
70214864.0	CUT		DRIVE			DRIBBLE	203487.0
70214912.0	CUT		DRIVE			DRIBBLE	203487.0
70214952.0	CUT		DRIVE			DRIBBLE	203487.0
70214992.0	CUT		DRIVE		CUT	DRIBBLE	203487.0
70215024.0	CUT		DRIVE		CUT	DRIBBLE	203487.0
70215064.0	CUT		DRIVE		CUT	DRIBBLE	203487.0
70215104.0	CUT		DRIVE		CUT	DRIBBLE	203487.0
70215152.0	CUT				CUT	PASS	203487.0
70215184.0	CUT				CUT	PASS	203487.0
70215224.0	CUT				CUT	PASS	203487.0
70215264.0	CUT				CUT	PASS	203487.0
70215304.0	CUT				CUT	PASS	203487.0
70215344.0	CUT				CUT	PASS	203487.0
70215384.0	CUT				CUT	PASS	203487.0
70215424.0	CUT				CUT	PASS	203487.0
70215464.0	CUT				CUT	PASS	203487.0
70215504.0	CUT				CUT	PASS	203487.0
70215544.0	CUT				CUT	PASS	203487.0
70215584.0	CUT				CUT	PASS	203487.0
70215624.0	CUT				CUT	PASS	203487.0
70215664.0	CUT				CUT	PASS	203487.0
70215704.0	CUT				CUT	PASS
70215744.0	CUT				CUT	PASS	203953.0
70215784.0	CUT				CUT	PASS	203953.0
70215824.0	CUT				CUT	PASS	203953.0
70215864.0	CUT				CUT	PASS	203953.0
70215904.0	CUT				CUT	PASS	203953.0
70215944.0	CUT				CUT	PASS	203953.0
70215984.0	CUT				CUT	PASS	203953.0
70216024.0	CUT					HOLD	203953.0
70216064.0	CUT					HOLD	203953.0
70216104.0	CUT					HOLD	203953.0
70216144.0	CUT					HOLD	203953.0
70216192.0	CUT					HOLD	203953.0
70216224.0	CUT					HOLD	203953.0
70216264.0	CUT					HOLD	203953.0
70216304.0	CUT					HOLD	203953.0
70216344.0	CUT					HOLD	203953.0
70216384.0	CUT					HOLD	203953.0
70216424.0	CUT					HOLD	203953.0
70216464.0	CUT					MADE SHOT	203953.0
