# Supplementary material for: Modeling the formation of defensive gaps in basketball: Cutting on a teammate’s drive
Source: PLoS One. 2023 Feb 7;18(2):e0281467. doi: 10.1371/journal.pone.0281467 (PMC9904462; doi:10.1371/journal.pone.0281467)
Supplement: S1 File — Contains action/event labels for the 462 analyzed sequences used in the paper. With the help of the gameIDs and times (last 8 digits of the real time entries), it can be bound to the raw SportVU data available online: https://github.com/linouk23/NBA-Player-Movements/tree/master/data/2016.NBA.Raw.SportVU.Game.Logs. (ZIP) [file pone.0281467.s031.zip › 0021500228_70715960-70724760.csv]

Unnamed: 0	202696.0	203094.0	202699.0	203894.0	203095.0	EVENT	BALL_HANDLER
70715960.0						DRIBBLE	203894.0
70716000.0						DRIBBLE	203894.0
70716040.0						DRIBBLE	203894.0
70716080.0						DRIBBLE	203894.0
70716120.0						DRIBBLE	203894.0
70716160.0						DRIBBLE	203894.0
70716200.0						DRIBBLE	203894.0
70716240.0						DRIBBLE	203894.0
70716280.0						DRIBBLE	203894.0
70716320.0						DRIBBLE	203894.0
70716360.0						DRIBBLE	203894.0
70716400.0						DRIBBLE	203894.0
70716440.0						DRIBBLE	203894.0
70716480.0						DRIBBLE	203894.0
70716520.0						DRIBBLE	203894.0
70716560.0						DRIBBLE	203894.0
70716600.0						DRIBBLE	203894.0
70716640.0						DRIBBLE	203894.0
70716680.0						DRIBBLE	203894.0
70716720.0						DRIBBLE	203894.0
70716760.0						DRIBBLE	203894.0
70716800.0						DRIBBLE	203894.0
70716840.0						DRIBBLE	203894.0
70716880.0						DRIBBLE	203894.0
70716920.0						DRIBBLE	203894.0
70716960.0						DRIBBLE	203894.0
70717000.0						DRIBBLE	203894.0
70717040.0						DRIBBLE	203894.0
70717080.0						DRIBBLE	203894.0
70717120.0						DRIBBLE	203894.0
70717160.0						DRIBBLE	203894.0
70717200.0						DRIBBLE	203894.0
70717240.0						DRIBBLE	203894.0
70717280.0						DRIBBLE	203894.0
70717320.0						DRIBBLE	203894.0
70717360.0						DRIBBLE	203894.0
70717400.0						DRIBBLE	203894.0
70717440.0						DRIBBLE	203894.0
70717480.0						DRIBBLE	203894.0
70717520.0						DRIBBLE	203894.0
70717560.0						DRIBBLE	203894.0
70717600.0						DRIBBLE	203894.0
70717640.0						DRIBBLE	203894.0
70717680.0			CUT-SCR			DRIBBLE	203894.0
70717720.0			CUT-SCR			DRIBBLE	203894.0
70717760.0			CUT-SCR			DRIBBLE	203894.0
70717800.0			CUT-SCR			DRIBBLE	203894.0
70717840.0			CUT-SCR			DRIBBLE	203894.0
70717880.0			CUT-SCR			DRIBBLE	203894.0
70717920.0			CUT-SCR			DRIBBLE	203894.0
70717960.0			CUT-SCR			DRIBBLE	203894.0
70718000.0			CUT-SCR			DRIBBLE	203894.0
70718040.0			CUT-SCR			DRIBBLE	203894.0
70718080.0			CUT-SCR			DRIBBLE	203894.0
70718120.0			CUT-SCR			DRIBBLE	203894.0
70718160.0			CUT-SCR			DRIBBLE	203894.0
70718200.0			CUT-SCR			DRIBBLE	203894.0
70718240.0			CUT-SCR			DRIBBLE	203894.0
70718280.0			CUT			DRIBBLE	203894.0
70718320.0			CUT			DRIBBLE	203894.0
70718360.0			CUT			DRIBBLE	203894.0
70718400.0			CUT			DRIBBLE	203894.0
70718440.0			CUT			DRIBBLE	203894.0
70718480.0			CUT			DRIBBLE	203894.0
70718520.0			CUT			DRIBBLE	203894.0
70718560.0			CUT			DRIBBLE	203894.0
70718600.0			CUT			DRIBBLE	203894.0
70718640.0			CUT			DRIBBLE	203894.0
70718680.0			CUT			DRIBBLE	203894.0
70718720.0			CUT			DRIBBLE	203894.0
70718760.0			CUT			DRIBBLE	203894.0
70718800.0			CUT			DRIBBLE	203894.0
70718840.0			CUT			DRIBBLE	203894.0
70718880.0			CUT			DRIBBLE	203894.0
70718920.0			CUT			DRIBBLE	203894.0
70718960.0			CUT			DRIBBLE	203894.0
70719000.0			CUT			DRIBBLE	203894.0
70719040.0			CUT			DRIBBLE	203894.0
70719080.0			CUT			DRIBBLE	203894.0
70719120.0			CUT			DRIBBLE	203894.0
70719160.0			CUT			DRIBBLE	203894.0
70719200.0			CUT			DRIBBLE	203894.0
70719240.0			CUT			DRIBBLE	203894.0
70719280.0			CUT			DRIBBLE	203894.0
70719320.0			CUT			DRIBBLE	203894.0
70719360.0			CUT			DRIBBLE	203894.0
70719400.0			CUT			DRIBBLE	203894.0
70719440.0						DRIBBLE	203894.0
70719480.0						DRIBBLE	203894.0
70719520.0						DRIBBLE	203894.0
70719560.0						DRIBBLE	203894.0
70719600.0						DRIBBLE	203894.0
70719640.0						DRIBBLE	203894.0
70719680.0						DRIBBLE	203894.0
70719720.0						DRIBBLE	203894.0
70719760.0						DRIBBLE	203894.0
70719800.0						DRIBBLE	203894.0
70719840.0						DRIBBLE	203894.0
70719880.0						DRIBBLE	203894.0
70719920.0						DRIBBLE	203894.0
70719960.0						DRIBBLE	203894.0
70720000.0						DRIBBLE	203894.0
70720040.0						DRIBBLE	203894.0
70720080.0						DRIBBLE	203894.0
70720120.0						DRIBBLE	203894.0
70720160.0						DRIBBLE	203894.0
70720200.0						PASS	203894.0
70720240.0						PASS	203894.0
70720280.0						PASS	203894.0
70720320.0						PASS	203894.0
70720360.0						PASS	203894.0
70720400.0						PASS	203894.0
70720440.0						PASS	203894.0
70720480.0						PASS	203894.0
70720520.0						PASS	203894.0
70720560.0						PASS	203094.0
70720600.0						PASS	203094.0
70720640.0						PASS	203094.0
70720680.0						PASS	203094.0
70720720.0						PASS	203094.0
70720760.0						PASS	203094.0
70720800.0						PASS	203094.0
70720840.0						PASS	203094.0
70720880.0						PASS	203094.0
70720920.0						PASS	203094.0
70720960.0						PASS	203094.0
70721000.0						PASS	203094.0
70721040.0						DRIBBLE	203094.0
70721080.0						DRIBBLE	203094.0
70721120.0						DRIBBLE	203094.0
70721160.0						DRIBBLE	203094.0
70721200.0						DRIBBLE	203094.0
70721240.0						DRIBBLE	203094.0
70721280.0						DRIBBLE	203094.0
70721320.0						DRIBBLE	203094.0
70721360.0						DRIBBLE	203094.0
70721400.0						DRIBBLE	203094.0
70721440.0						DRIBBLE	203094.0
70721480.0						DRIBBLE	203094.0
70721520.0						DRIBBLE	203094.0
70721560.0						DRIBBLE	203094.0
70721600.0						DRIBBLE	203094.0
70721640.0						DRIBBLE	203094.0
70721680.0						DRIBBLE	203094.0
70721720.0						DRIBBLE	203094.0
70721760.0						DRIBBLE	203094.0
70721800.0						DRIBBLE	203094.0
70721840.0						DRIBBLE	203094.0
70721880.0						DRIBBLE	203094.0
70721920.0						DRIBBLE	203094.0
70721960.0						DRIBBLE	203094.0
70722000.0						DRIBBLE	203094.0
70722040.0						DRIBBLE	203094.0
70722080.0						DRIBBLE	203094.0
70722120.0		DRIVE				DRIBBLE	203094.0
70722160.0		DRIVE				DRIBBLE	203094.0
70722200.0		DRIVE				DRIBBLE	203094.0
70722240.0		DRIVE				DRIBBLE	203094.0
70722280.0		DRIVE				DRIBBLE	203094.0
70722320.0		DRIVE				DRIBBLE	203094.0
70722360.0		DRIVE				DRIBBLE	203094.0
70722400.0		DRIVE				DRIBBLE	203094.0
70722440.0		DRIVE				DRIBBLE	203094.0
70722480.0		DRIVE				DRIBBLE	203094.0
70722520.0		DRIVE				DRIBBLE	203094.0
70722560.0		DRIVE				DRIBBLE	203094.0
70722600.0		DRIVE				DRIBBLE	203094.0
70722640.0		DRIVE				DRIBBLE	203094.0
70722680.0		DRIVE				DRIBBLE	203094.0
70722720.0		DRIVE				DRIBBLE	203094.0
70722760.0						PASS	203094.0
70722800.0						PASS	203094.0
70722840.0						PASS	203094.0
70722880.0						PASS	203094.0
70722920.0						PASS	203094.0
70722960.0						PASS	203094.0
70723000.0						PASS	203094.0
70723040.0						PASS	203094.0
70723080.0						PASS	203094.0
70723120.0						PASS	203094.0
70723160.0						PASS	203094.0
70723200.0						PASS	203094.0
70723240.0						PASS	203094.0
70723280.0						PASS	203094.0
70723320.0						PASS	203094.0
70723360.0						PASS	203094.0
70723400.0						PASS	203094.0
70723440.0						PASS	203094.0
70723480.0						PASS	203094.0
70723520.0						PASS	203094.0
70723560.0						PASS	203094.0
70723600.0						PASS	203094.0
70723640.0						PASS	203094.0
70723680.0						PASS	203094.0
70723720.0						PASS	203094.0
70723760.0						PASS	203094.0
70723800.0						PASS	203094.0
70723840.0						PASS	203094.0
70723880.0						PASS	203094.0
70723920.0						PASS	203094.0
70723960.0						PASS	203094.0
70724000.0						PASS	203094.0
70724040.0						PASS	203094.0
70724080.0						PASS	203094.0
70724120.0						PASS
70724160.0						PASS
70724200.0						HOLD	203095.0
70724240.0						HOLD	203095.0
70724280.0						HOLD	203095.0
70724320.0						HOLD	203095.0
70724360.0						HOLD	203095.0
70724400.0						HOLD	203095.0
70724440.0						HOLD	203095.0
70724480.0						HOLD	203095.0
70724520.0						HOLD	203095.0
70724560.0						HOLD	203095.0
70724600.0						HOLD	203095.0
70724640.0						HOLD	203095.0
70724680.0						HOLD	203095.0
70724720.0						HOLD	203095.0
70724760.0						MISSED SHOT	203095.0
