# Supplementary material for: Modeling the formation of defensive gaps in basketball: Cutting on a teammate’s drive
Source: PLoS One. 2023 Feb 7;18(2):e0281467. doi: 10.1371/journal.pone.0281467 (PMC9904462; doi:10.1371/journal.pone.0281467)
Supplement: S1 File — Contains action/event labels for the 462 analyzed sequences used in the paper. With the help of the gameIDs and times (last 8 digits of the real time entries), it can be bound to the raw SportVU data available online: https://github.com/linouk23/NBA-Player-Movements/tree/master/data/2016.NBA.Raw.SportVU.Game.Logs. (ZIP) [file pone.0281467.s031.zip › 0021500228_75505872-75509752.csv]

Unnamed: 0	202696.0	203094.0	202699.0	203506.0	203901.0	EVENT	BALL_HANDLER
75505872.0						DRIBBLE	203901.0
75505912.0						DRIBBLE	203901.0
75505952.0						DRIBBLE	203901.0
75505992.0						DRIBBLE	203901.0
75506032.0						DRIBBLE	203901.0
75506072.0						DRIBBLE	203901.0
75506112.0						DRIBBLE	203901.0
75506152.0						DRIBBLE	203901.0
75506192.0						DRIBBLE	203901.0
75506232.0						DRIBBLE	203901.0
75506272.0						DRIBBLE	203901.0
75506312.0						DRIBBLE	203901.0
75506352.0						DRIBBLE	203901.0
75506392.0						DRIBBLE	203901.0
75506432.0						DRIBBLE	203901.0
75506472.0						DRIBBLE	203901.0
75506512.0						DRIBBLE	203901.0
75506552.0						DRIBBLE	203901.0
75506592.0						DRIBBLE	203901.0
75506632.0						DRIBBLE	203901.0
75506672.0						DRIBBLE	203901.0
75506712.0						DRIBBLE	203901.0
75506752.0						DRIBBLE	203901.0
75506792.0						DRIBBLE	203901.0
75506832.0						DRIBBLE	203901.0
75506872.0						DRIBBLE	203901.0
75506912.0						DRIBBLE	203901.0
75506952.0						DRIBBLE	203901.0
75506992.0						DRIBBLE	203901.0
75507032.0						DRIBBLE	203901.0
75507072.0						DRIBBLE	203901.0
75507112.0						DRIBBLE	203901.0
75507152.0						DRIBBLE	203901.0
75507192.0						DRIBBLE	203901.0
75507232.0						DRIBBLE	203901.0
75507272.0						DRIBBLE	203901.0
75507312.0						DRIBBLE	203901.0
75507352.0						DRIBBLE	203901.0
75507392.0						DRIBBLE	203901.0
75507432.0						DRIBBLE	203901.0
75507472.0						DRIBBLE	203901.0
75507512.0						DRIBBLE	203901.0
75507552.0					DRIVE	DRIBBLE	203901.0
75507592.0					DRIVE	DRIBBLE	203901.0
75507632.0					DRIVE	DRIBBLE	203901.0
75507672.0					DRIVE	DRIBBLE	203901.0
75507712.0					DRIVE	DRIBBLE	203901.0
75507752.0					DRIVE	DRIBBLE	203901.0
75507792.0	CUT				DRIVE	DRIBBLE	203901.0
75507832.0	CUT				DRIVE	DRIBBLE	203901.0
75507872.0	CUT				DRIVE	DRIBBLE	203901.0
75507912.0	CUT				DRIVE	DRIBBLE	203901.0
75507952.0	CUT				DRIVE	DRIBBLE	203901.0
75507992.0	CUT				DRIVE	DRIBBLE	203901.0
75508032.0	CUT				DRIVE	DRIBBLE	203901.0
75508072.0	CUT				DRIVE	DRIBBLE	203901.0
75508112.0	CUT					PASS	203901.0
75508152.0	CUT					PASS	203901.0
75508192.0	CUT					PASS	203901.0
75508232.0	CUT					PASS	203901.0
75508272.0	CUT					PASS	203901.0
75508312.0	CUT					PASS	203901.0
75508352.0	CUT					PASS	203901.0
75508392.0	CUT					PASS	203901.0
75508432.0	CUT					PASS	203901.0
75508472.0	CUT					PASS	203901.0
75508512.0	CUT					PASS	203901.0
75508552.0	CUT					PASS	203901.0
75508592.0	CUT					PASS	203901.0
75508632.0	CUT					PASS	203901.0
75508672.0	CUT					PASS
75508712.0	CUT					PASS	202696.0
75508752.0	CUT					PASS	202696.0
75508792.0	CUT					PASS	202696.0
75508832.0	CUT					PASS	202696.0
75508872.0	CUT					PASS	202696.0
75508912.0	CUT					PASS	202696.0
75508952.0	CUT					PASS	202696.0
75508992.0	CUT					PASS	202696.0
75509032.0	CUT					PASS	202696.0
75509072.0						HOLD	202696.0
75509112.0						HOLD	202696.0
75509152.0						HOLD	202696.0
75509192.0						HOLD	202696.0
75509232.0						HOLD	202696.0
75509272.0						HOLD	202696.0
75509312.0						HOLD	202696.0
75509352.0						HOLD	202696.0
75509392.0						HOLD	202696.0
75509432.0						PASS	202696.0
75509472.0						PASS	202696.0
75509512.0						PASS	202696.0
75509552.0						PASS	202696.0
75509592.0						PASS	202696.0
75509632.0						PASS	202696.0
75509672.0						PASS	202696.0
75509712.0						PASS	202696.0
75509752.0						TOPASS	202696.0
