# Supplementary material for: Modeling the formation of defensive gaps in basketball: Cutting on a teammate’s drive
Source: PLoS One. 2023 Feb 7;18(2):e0281467. doi: 10.1371/journal.pone.0281467 (PMC9904462; doi:10.1371/journal.pone.0281467)
Supplement: S1 File — Contains action/event labels for the 462 analyzed sequences used in the paper. With the help of the gameIDs and times (last 8 digits of the real time entries), it can be bound to the raw SportVU data available online: https://github.com/linouk23/NBA-Player-Movements/tree/master/data/2016.NBA.Raw.SportVU.Game.Logs. (ZIP) [file pone.0281467.s031.zip › 0021500229_78639680-78650200.csv]

Unnamed: 0	2743.0	201162.0	202066.0	201196.0	1626162.0	EVENT	BALL_HANDLER
78639680.0						DRIBBLE	201196.0
78639720.0						DRIBBLE	201196.0
78639760.0						DRIBBLE	201196.0
78639800.0						DRIBBLE	201196.0
78639840.0						DRIBBLE	201196.0
78639880.0						DRIBBLE	201196.0
78639920.0						DRIBBLE	201196.0
78639960.0						DRIBBLE	201196.0
78640000.0						DRIBBLE	201196.0
78640040.0						DRIBBLE	201196.0
78640080.0						DRIBBLE	201196.0
78640120.0						DRIBBLE	201196.0
78640160.0						DRIBBLE	201196.0
78640200.0						DRIBBLE	201196.0
78640240.0						DRIBBLE	201196.0
78640280.0						DRIBBLE	201196.0
78640320.0						DRIBBLE	201196.0
78640360.0						DRIBBLE	201196.0
78640400.0						DRIBBLE	201196.0
78640440.0						DRIBBLE	201196.0
78640480.0						DRIBBLE	201196.0
78640520.0						DRIBBLE	201196.0
78640560.0						DRIBBLE	201196.0
78640600.0						DRIBBLE	201196.0
78640640.0						DRIBBLE	201196.0
78640680.0						DRIBBLE	201196.0
78640720.0						DRIBBLE	201196.0
78640760.0						DRIBBLE	201196.0
78640800.0						DRIBBLE	201196.0
78640840.0						DRIBBLE	201196.0
78640880.0						DRIBBLE	201196.0
78640920.0						DRIBBLE	201196.0
78640960.0						DRIBBLE	201196.0
78641000.0						DRIBBLE	201196.0
78641040.0						DRIBBLE	201196.0
78641080.0						DRIBBLE	201196.0
78641120.0						DRIBBLE	201196.0
78641160.0						DRIBBLE	201196.0
78641200.0						DRIBBLE	201196.0
78641240.0						DRIBBLE	201196.0
78641280.0						DRIBBLE	201196.0
78641320.0						DRIBBLE	201196.0
78641360.0						DRIBBLE	201196.0
78641400.0						DRIBBLE	201196.0
78641440.0						DRIBBLE	201196.0
78641480.0						DRIBBLE	201196.0
78641520.0						DRIBBLE	201196.0
78641560.0						DRIBBLE	201196.0
78641600.0						DRIBBLE	201196.0
78641640.0						DRIBBLE	201196.0
78641680.0						DRIBBLE	201196.0
78641720.0						DRIBBLE	201196.0
78641760.0						DRIBBLE	201196.0
78641800.0						DRIBBLE	201196.0
78641840.0						DRIBBLE	201196.0
78641880.0						DRIBBLE	201196.0
78641920.0						DRIBBLE	201196.0
78641960.0						DRIBBLE	201196.0
78642000.0						DRIBBLE	201196.0
78642040.0						DRIBBLE	201196.0
78642080.0						DRIBBLE	201196.0
78642120.0						DRIBBLE	201196.0
78642160.0						DRIBBLE	201196.0
78642200.0						DRIBBLE	201196.0
78642240.0						DRIBBLE	201196.0
78642280.0						DRIBBLE	201196.0
78642320.0						DRIBBLE	201196.0
78642360.0						DRIBBLE	201196.0
78642400.0						DRIBBLE	201196.0
78642440.0						DRIBBLE	201196.0
78642480.0						DRIBBLE	201196.0
78642520.0						DRIBBLE	201196.0
78642560.0						DRIBBLE	201196.0
78642600.0						DRIBBLE	201196.0
78642640.0						DRIBBLE	201196.0
78642680.0						DRIBBLE	201196.0
78642720.0						DRIBBLE	201196.0
78642760.0			CUT			DRIBBLE	201196.0
78642800.0			CUT			DRIBBLE	201196.0
78642840.0			CUT			DRIBBLE	201196.0
78642880.0			CUT			DRIBBLE	201196.0
78642920.0			CUT			DRIBBLE	201196.0
78642960.0			CUT			DRIBBLE	201196.0
78643000.0			CUT			DRIBBLE	201196.0
78643040.0			CUT			DRIBBLE	201196.0
78643080.0			CUT			DRIBBLE	201196.0
78643120.0			CUT			DRIBBLE	201196.0
78643160.0			CUT			DRIBBLE	201196.0
78643200.0			CUT			DRIBBLE	201196.0
78643240.0			CUT			DRIBBLE	201196.0
78643280.0			CUT			DRIBBLE	201196.0
78643320.0			CUT			DRIBBLE	201196.0
78643360.0			CUT			DRIBBLE	201196.0
78643400.0			CUT			DRIBBLE	201196.0
78643440.0			CUT			DRIBBLE	201196.0
78643480.0			CUT			DRIBBLE	201196.0
78643520.0			CUT			DRIBBLE	201196.0
78643560.0			CUT			DRIBBLE	201196.0
78643600.0			CUT			DRIBBLE	201196.0
78643640.0			CUT			DRIBBLE	201196.0
78643680.0			CUT			DRIBBLE	201196.0
78643720.0			CUT			DRIBBLE	201196.0
78643760.0			CUT			DRIBBLE	201196.0
78643800.0			CUT			DRIBBLE	201196.0
78643848.0			CUT			DRIBBLE	201196.0
78643880.0			CUT			DRIBBLE	201196.0
78643920.0			CUT			DRIBBLE	201196.0
78643960.0			CUT			DRIBBLE	201196.0
78644000.0			CUT			DRIBBLE	201196.0
78644040.0			CUT			DRIBBLE	201196.0
78644080.0			CUT			DRIBBLE	201196.0
78644120.0			CUT	DRIVE		DRIBBLE	201196.0
78644160.0			CUT	DRIVE		DRIBBLE	201196.0
78644200.0				DRIVE		DRIBBLE	201196.0
78644240.0				DRIVE		DRIBBLE	201196.0
78644280.0				DRIVE		DRIBBLE	201196.0
78644320.0				DRIVE		DRIBBLE	201196.0
78644360.0				DRIVE		DRIBBLE	201196.0
78644400.0				DRIVE		DRIBBLE	201196.0
78644440.0				DRIVE		DRIBBLE	201196.0
78644480.0				DRIVE		DRIBBLE	201196.0
78644520.0				DRIVE		DRIBBLE	201196.0
78644560.0				DRIVE		DRIBBLE	201196.0
78644600.0				DRIVE		DRIBBLE	201196.0
78644640.0				DRIVE		DRIBBLE	201196.0
78644680.0				DRIVE		DRIBBLE	201196.0
78644720.0				DRIVE		DRIBBLE	201196.0
78644760.0				DRIVE		DRIBBLE	201196.0
78644800.0				DRIVE		DRIBBLE	201196.0
78644840.0				DRIVE		DRIBBLE	201196.0
78644880.0				DRIVE		DRIBBLE	201196.0
78644920.0				DRIVE		DRIBBLE	201196.0
78644960.0				DRIVE		DRIBBLE	201196.0
78645000.0				DRIVE		DRIBBLE	201196.0
78645040.0				DRIVE		DRIBBLE	201196.0
78645080.0				DRIVE		DRIBBLE	201196.0
78645120.0				DRIVE		DRIBBLE	201196.0
78645160.0				DRIVE		DRIBBLE	201196.0
78645200.0				DRIVE		DRIBBLE	201196.0
78645240.0				DRIVE		DRIBBLE	201196.0
78645280.0				DRIVE		DRIBBLE	201196.0
78645320.0				DRIVE		DRIBBLE	201196.0
78645360.0				DRIVE		DRIBBLE	201196.0
78645400.0				DRIVE		DRIBBLE	201196.0
78645440.0						DRIBBLE	201196.0
78645480.0						DRIBBLE	201196.0
78645520.0						DRIBBLE	201196.0
78645560.0						DRIBBLE	201196.0
78645600.0						DRIBBLE	201196.0
78645640.0						DRIBBLE	201196.0
78645680.0						DRIBBLE	201196.0
78645720.0						PASS	201196.0
78645760.0						PASS	201196.0
78645800.0						PASS	201196.0
78645840.0						PASS	201196.0
78645888.0						PASS	201196.0
78645920.0						PASS	201196.0
78645960.0						PASS	201196.0
78646000.0						PASS	201196.0
78646040.0						PASS	201196.0
78646080.0						PASS	201196.0
78646120.0						PASS	201196.0
78646160.0						PASS	201196.0
78646200.0						PASS	1626162.0
78646240.0						PASS	1626162.0
78646280.0						PASS	1626162.0
78646320.0						PASS	1626162.0
78646360.0						PASS	1626162.0
78646400.0						PASS	1626162.0
78646440.0						PASS	1626162.0
78646480.0						PASS	1626162.0
78646520.0						PASS	1626162.0
78646560.0						PASS	1626162.0
78646600.0						HOLD	1626162.0
78646640.0						HOLD	1626162.0
78646680.0						HOLD	1626162.0
78646720.0						HOLD	1626162.0
78646760.0						HOLD	1626162.0
78646800.0						HOLD	1626162.0
78646840.0						HOLD	1626162.0
78646880.0						HOLD	1626162.0
78646920.0						HOLD	1626162.0
78646960.0						HOLD	1626162.0
78647000.0						HOLD	1626162.0
78647040.0						PASS	1626162.0
78647080.0						PASS	1626162.0
78647120.0						PASS	1626162.0
78647160.0						PASS	1626162.0
78647200.0						PASS	1626162.0
78647240.0						PASS	1626162.0
78647280.0						PASS	1626162.0
78647320.0						PASS	1626162.0
78647360.0						PASS	1626162.0
78647400.0						PASS	1626162.0
78647440.0						PASS	1626162.0
78647480.0						PASS	1626162.0
78647520.0						PASS	1626162.0
78647560.0						PASS	1626162.0
78647600.0						PASS	1626162.0
78647640.0						PASS	1626162.0
78647680.0						PASS	201196.0
78647720.0						PASS	201196.0
78647760.0						PASS	201196.0
78647800.0						PASS	201196.0
78647840.0						PASS	201196.0
78647880.0						PASS	201196.0
78647920.0						PASS	201196.0
78647960.0						PASS	201196.0
78648000.0						PASS	201196.0
78648040.0				DRIVE		DRIBBLE	201196.0
78648080.0				DRIVE		DRIBBLE	201196.0
78648120.0				DRIVE		DRIBBLE	201196.0
78648160.0				DRIVE		DRIBBLE	201196.0
78648200.0				DRIVE		DRIBBLE	201196.0
78648240.0				DRIVE		DRIBBLE	201196.0
78648280.0				DRIVE		DRIBBLE	201196.0
78648320.0				DRIVE		DRIBBLE	201196.0
78648360.0				DRIVE		DRIBBLE	201196.0
78648400.0				DRIVE		DRIBBLE	201196.0
78648440.0				DRIVE		DRIBBLE	201196.0
78648480.0				DRIVE		DRIBBLE	201196.0
78648520.0				DRIVE		DRIBBLE	201196.0
78648560.0				DRIVE		DRIBBLE	201196.0
78648600.0				DRIVE		DRIBBLE	201196.0
78648640.0				DRIVE		DRIBBLE	201196.0
78648680.0				DRIVE		DRIBBLE	201196.0
78648720.0				DRIVE		DRIBBLE	201196.0
78648760.0				DRIVE		DRIBBLE	201196.0
78648800.0				DRIVE		DRIBBLE	201196.0
78648840.0				DRIVE		DRIBBLE	201196.0
78648880.0				DRIVE		DRIBBLE	201196.0
78648920.0				DRIVE		DRIBBLE	201196.0
78648960.0				DRIVE		DRIBBLE	201196.0
78649000.0				DRIVE		DRIBBLE	201196.0
78649040.0				DRIVE		DRIBBLE	201196.0
78649080.0				DRIVE		DRIBBLE	201196.0
78649120.0				DRIVE		DRIBBLE	201196.0
78649160.0				DRIVE		DRIBBLE	201196.0
78649200.0				DRIVE		DRIBBLE	201196.0
78649240.0				DRIVE		DRIBBLE	201196.0
78649280.0						PASS	201196.0
78649320.0						PASS	201196.0
78649360.0						PASS	201196.0
78649400.0						PASS	201196.0
78649440.0						PASS	201196.0
78649480.0						PASS	201196.0
78649520.0						PASS	2743.0
78649560.0						PASS	2743.0
78649600.0						PASS	2743.0
78649640.0						PASS	2743.0
78649680.0						PASS	2743.0
78649720.0						PASS	2743.0
78649760.0						PASS	2743.0
78649800.0						PASS	2743.0
78649840.0						PASS	2743.0
78649880.0						HOLD	2743.0
78649920.0						HOLD	2743.0
78649960.0						HOLD	2743.0
78650000.0						HOLD	2743.0
78650040.0						HOLD	2743.0
78650080.0						HOLD	2743.0
78650120.0						HOLD	2743.0
78650160.0						HOLD	2743.0
78650200.0						MISSED SHOT	2743.0
