# Supplementary material for: Modeling the formation of defensive gaps in basketball: Cutting on a teammate’s drive
Source: PLoS One. 2023 Feb 7;18(2):e0281467. doi: 10.1371/journal.pone.0281467 (PMC9904462; doi:10.1371/journal.pone.0281467)
Supplement: S1 File — Contains action/event labels for the 462 analyzed sequences used in the paper. With the help of the gameIDs and times (last 8 digits of the real time entries), it can be bound to the raw SportVU data available online: https://github.com/linouk23/NBA-Player-Movements/tree/master/data/2016.NBA.Raw.SportVU.Game.Logs. (ZIP) [file pone.0281467.s031.zip › 0021500234_77870864-77875352.csv]

Unnamed: 0	101141.0	202704.0	202694.0	203484.0	203083.0	EVENT	BALL_HANDLER
77870864.0						DRIBBLE	202704.0
77870912.0						DRIBBLE	202704.0
77870944.0						DRIBBLE	202704.0
77870992.0						DRIBBLE	202704.0
77871024.0						DRIBBLE	202704.0
77871072.0						PASS	202704.0
77871104.0						PASS	202704.0
77871152.0						PASS	202704.0
77871184.0						PASS	202704.0
77871232.0						PASS	202704.0
77871264.0						PASS	202704.0
77871312.0						PASS	202704.0
77871344.0						PASS	202704.0
77871392.0						PASS	202704.0
77871424.0						PASS	202704.0
77871472.0						PASS	202704.0
77871504.0						PASS	202704.0
77871552.0						PASS	202704.0
77871584.0						PASS	202704.0
77871632.0						PASS	202704.0
77871664.0						PASS	203484.0
77871712.0						PASS	203484.0
77871744.0						PASS	203484.0
77871792.0						PASS	203484.0
77871824.0						PASS	203484.0
77871872.0						PASS	203484.0
77871904.0						PASS	203484.0
77871952.0						DRIBBLE	203484.0
77871984.0						DRIBBLE	203484.0
77872032.0						DRIBBLE	203484.0
77872064.0						DRIBBLE	203484.0
77872112.0						DRIBBLE	203484.0
77872144.0						DRIBBLE	203484.0
77872192.0				DRIVE		DRIBBLE	203484.0
77872224.0				DRIVE		DRIBBLE	203484.0
77872272.0				DRIVE		DRIBBLE	203484.0
77872304.0				DRIVE		DRIBBLE	203484.0
77872352.0				DRIVE		DRIBBLE	203484.0
77872384.0				DRIVE		DRIBBLE	203484.0
77872432.0				DRIVE		DRIBBLE	203484.0
77872464.0				DRIVE		DRIBBLE	203484.0
77872512.0				DRIVE		DRIBBLE	203484.0
77872544.0				DRIVE		DRIBBLE	203484.0
77872592.0				DRIVE		DRIBBLE	203484.0
77872624.0				DRIVE		DRIBBLE	203484.0
77872672.0				DRIVE		DRIBBLE	203484.0
77872704.0				DRIVE		DRIBBLE	203484.0
77872752.0				DRIVE		DRIBBLE	203484.0
77872784.0				DRIVE		DRIBBLE	203484.0
77872832.0				DRIVE		DRIBBLE	203484.0
77872864.0				DRIVE		DRIBBLE	203484.0
77872912.0				DRIVE		DRIBBLE	203484.0
77872944.0				DRIVE		DRIBBLE	203484.0
77872992.0				DRIVE		DRIBBLE	203484.0
77873032.0				DRIVE		DRIBBLE	203484.0
77873072.0				DRIVE		DRIBBLE	203484.0
77873112.0				DRIVE		DRIBBLE	203484.0
77873152.0				DRIVE		DRIBBLE	203484.0
77873192.0				DRIVE		DRIBBLE	203484.0
77873232.0				DRIVE		DRIBBLE	203484.0
77873272.0				DRIVE		DRIBBLE	203484.0
77873312.0				DRIVE		DRIBBLE	203484.0
77873352.0				DRIVE		DRIBBLE	203484.0
77873392.0				DRIVE		DRIBBLE	203484.0
77873432.0				DRIVE		DRIBBLE	203484.0
77873472.0				DRIVE		DRIBBLE	203484.0
77873512.0						DRIBBLE	203484.0
77873552.0						DRIBBLE	203484.0
77873592.0						DRIBBLE	203484.0
77873632.0						DRIBBLE	203484.0
77873672.0						DRIBBLE	203484.0
77873712.0						DRIBBLE	203484.0
77873752.0						DRIBBLE	203484.0
77873792.0						DRIBBLE	203484.0
77873832.0						DRIBBLE	203484.0
77873872.0						DRIBBLE	203484.0
77873912.0						DRIBBLE PASS	203484.0
77873952.0						DRIBBLE PASS	203484.0
77873992.0						DRIBBLE PASS	203484.0
77874032.0						DRIBBLE PASS	203484.0
77874072.0						DRIBBLE PASS	203484.0
77874112.0						DRIBBLE PASS	203484.0
77874152.0						DRIBBLE PASS	203484.0
77874192.0						DRIBBLE PASS	203484.0
77874232.0						DRIBBLE PASS	203484.0
77874272.0						DRIBBLE PASS	203484.0
77874304.0						DRIBBLE PASS	203484.0
77874352.0						DRIBBLE PASS	203484.0
77874392.0						DRIBBLE PASS	203484.0
77874432.0						DRIBBLE PASS	203484.0
77874472.0						DRIBBLE PASS	203484.0
77874512.0						DRIBBLE PASS	202694.0
77874552.0						DRIBBLE PASS	202694.0
77874592.0						DRIBBLE PASS	202694.0
77874632.0						DRIBBLE PASS	202694.0
77874672.0						DRIBBLE PASS	202694.0
77874712.0						DRIBBLE PASS	202694.0
77874752.0						DRIBBLE PASS	202694.0
77874792.0						DRIBBLE PASS	202694.0
77874832.0						DRIBBLE PASS	202694.0
77874872.0						DRIBBLE PASS	202694.0
77874912.0						DRIBBLE PASS	202694.0
77874944.0						DRIBBLE PASS	202694.0
77874992.0						DRIBBLE PASS	202694.0
77875032.0						DRIBBLE PASS	202694.0
77875072.0						DRIBBLE PASS	202694.0
77875112.0						DRIBBLE PASS	202694.0
77875152.0						HOLD	202694.0
77875184.0						HOLD	202694.0
77875232.0						HOLD	202694.0
77875272.0						HOLD	202694.0
77875312.0						HOLD	202694.0
77875352.0						MADE SHOT	202694.0
