# Supplementary material for: Modeling the formation of defensive gaps in basketball: Cutting on a teammate’s drive
Source: PLoS One. 2023 Feb 7;18(2):e0281467. doi: 10.1371/journal.pone.0281467 (PMC9904462; doi:10.1371/journal.pone.0281467)
Supplement: S1 File — Contains action/event labels for the 462 analyzed sequences used in the paper. With the help of the gameIDs and times (last 8 digits of the real time entries), it can be bound to the raw SportVU data available online: https://github.com/linouk23/NBA-Player-Movements/tree/master/data/2016.NBA.Raw.SportVU.Game.Logs. (ZIP) [file pone.0281467.s031.zip › 0021500236_85100352-85104832.csv]

Unnamed: 0	201603.0	202339.0	202688.0	203933.0	203462.0	EVENT	BALL_HANDLER
85100352.0						PASS	201603.0
85100392.0						PASS	201603.0
85100432.0						PASS	201603.0
85100472.0						HOLD	201603.0
85100512.0						HOLD	201603.0
85100552.0						HOLD	201603.0
85100592.0						HOLD	201603.0
85100632.0						HOLD	201603.0
85100672.0						HOLD	201603.0
85100712.0						HOLD	201603.0
85100752.0						PASS	201603.0
85100792.0						PASS	201603.0
85100832.0						PASS	201603.0
85100872.0						PASS	201603.0
85100912.0						PASS	201603.0
85100952.0						PASS	201603.0
85100992.0						PASS	201603.0
85101032.0						PASS	201603.0
85101072.0						PASS	201603.0
85101112.0						PASS	201603.0
85101152.0						PASS	201603.0
85101192.0						PASS	201603.0
85101232.0						PASS	202688.0
85101272.0						PASS	202688.0
85101312.0						PASS	202688.0
85101352.0						PASS	202688.0
85101392.0						PASS	202688.0
85101432.0						PASS	202688.0
85101472.0						PASS	202688.0
85101512.0						PASS	202688.0
85101552.0						PASS	202688.0
85101592.0						DRIBBLE	202688.0
85101632.0						DRIBBLE	202688.0
85101672.0						DRIBBLE	202688.0
85101712.0						DRIBBLE	202688.0
85101752.0						DRIBBLE	202688.0
85101792.0						DRIBBLE	202688.0
85101832.0						DRIBBLE	202688.0
85101872.0						DRIBBLE	202688.0
85101912.0						DRIBBLE	202688.0
85101952.0						DRIBBLE	202688.0
85101992.0						DRIBBLE	202688.0
85102032.0						DRIBBLE	202688.0
85102072.0						DRIBBLE	202688.0
85102112.0						DRIBBLE	202688.0
85102152.0			DRIVE			DRIBBLE	202688.0
85102192.0			DRIVE			DRIBBLE	202688.0
85102232.0			DRIVE			DRIBBLE	202688.0
85102272.0			DRIVE			DRIBBLE	202688.0
85102312.0			DRIVE			DRIBBLE	202688.0
85102352.0			DRIVE			DRIBBLE	202688.0
85102392.0			DRIVE			DRIBBLE	202688.0
85102432.0			DRIVE			DRIBBLE	202688.0
85102472.0			DRIVE			DRIBBLE	202688.0
85102512.0			DRIVE			DRIBBLE	202688.0
85102552.0			DRIVE			DRIBBLE	202688.0
85102592.0			DRIVE			DRIBBLE	202688.0
85102632.0			DRIVE			DRIBBLE	202688.0
85102672.0			DRIVE			DRIBBLE	202688.0
85102712.0			DRIVE			DRIBBLE	202688.0
85102752.0			DRIVE			DRIBBLE	202688.0
85102792.0			DRIVE			DRIBBLE	202688.0
85102832.0			DRIVE			DRIBBLE	202688.0
85102872.0			DRIVE			DRIBBLE	202688.0
85102912.0			DRIVE			DRIBBLE	202688.0
85102952.0			DRIVE			DRIBBLE	202688.0
85102992.0			DRIVE			DRIBBLE	202688.0
85103032.0			DRIVE			DRIBBLE	202688.0
85103072.0			DRIVE			DRIBBLE	202688.0
85103112.0			DRIVE			DRIBBLE	202688.0
85103152.0			DRIVE			DRIBBLE	202688.0
85103192.0			DRIVE			DRIBBLE	202688.0
85103232.0			DRIVE			DRIBBLE	202688.0
85103272.0			DRIVE			DRIBBLE	202688.0
85103312.0			DRIVE			DRIBBLE	202688.0
85103352.0			DRIVE			DRIBBLE	202688.0
85103392.0						PASS	202688.0
85103432.0						PASS	202688.0
85103472.0						PASS	202688.0
85103512.0						PASS	202688.0
85103552.0						PASS	202688.0
85103592.0						PASS	202688.0
85103632.0						PASS	202688.0
85103672.0						PASS	202688.0
85103712.0						PASS	202688.0
85103752.0						PASS	202688.0
85103792.0						PASS	202688.0
85103832.0						PASS	202688.0
85103872.0						PASS	203933.0
85103912.0						PASS	203933.0
85103952.0						PASS	203933.0
85103992.0						PASS	203933.0
85104032.0						PASS	203933.0
85104072.0						PASS	203933.0
85104112.0						PASS	203933.0
85104152.0						PASS	203933.0
85104192.0						PASS	203933.0
85104232.0						PASS	203933.0
85104272.0						PASS	203933.0
85104312.0						PASS	203933.0
85104352.0						PASS	203933.0
85104392.0						PASS	203933.0
85104432.0						PASS	203933.0
85104472.0						PASS	203933.0
85104512.0						PASS	203933.0
85104552.0						PASS	203933.0
85104592.0						HOLD	203933.0
85104632.0						HOLD	203933.0
85104672.0						HOLD	203933.0
85104712.0						HOLD	203933.0
85104752.0						HOLD	203933.0
85104792.0						HOLD	203933.0
85104832.0						MADE SHOT	203933.0
