# Supplementary material for: Modeling the formation of defensive gaps in basketball: Cutting on a teammate’s drive
Source: PLoS One. 2023 Feb 7;18(2):e0281467. doi: 10.1371/journal.pone.0281467 (PMC9904462; doi:10.1371/journal.pone.0281467)
Supplement: S1 File — Contains action/event labels for the 462 analyzed sequences used in the paper. With the help of the gameIDs and times (last 8 digits of the real time entries), it can be bound to the raw SportVU data available online: https://github.com/linouk23/NBA-Player-Movements/tree/master/data/2016.NBA.Raw.SportVU.Game.Logs. (ZIP) [file pone.0281467.s031.zip › 0021500239_58430248-58442048.csv]

Unnamed: 0	201960.0	200768.0	201949.0	202709.0	202687.0	EVENT	BALL_HANDLER
58430248.0						DRIBBLE	200768.0
58430288.0						DRIBBLE	200768.0
58430328.0						DRIBBLE	200768.0
58430368.0						DRIBBLE	200768.0
58430408.0						DRIBBLE	200768.0
58430448.0						DRIBBLE	200768.0
58430488.0						DRIBBLE	200768.0
58430528.0						DRIBBLE	200768.0
58430568.0						DRIBBLE	200768.0
58430608.0						DRIBBLE	200768.0
58430648.0						DRIBBLE	200768.0
58430688.0						DRIBBLE	200768.0
58430728.0						DRIBBLE	200768.0
58430768.0						DRIBBLE	200768.0
58430808.0						DRIBBLE	200768.0
58430848.0						DRIBBLE	200768.0
58430888.0						DRIBBLE	200768.0
58430928.0						DRIBBLE	200768.0
58430968.0						DRIBBLE	200768.0
58431008.0						DRIBBLE	200768.0
58431048.0						DRIBBLE	200768.0
58431088.0						DRIBBLE	200768.0
58431128.0						DRIBBLE	200768.0
58431168.0						DRIBBLE	200768.0
58431208.0						DRIBBLE	200768.0
58431248.0						DRIBBLE	200768.0
58431288.0						DRIBBLE	200768.0
58431328.0						DRIBBLE	200768.0
58431368.0						DRIBBLE	200768.0
58431408.0						DRIBBLE	200768.0
58431448.0						DRIBBLE	200768.0
58431488.0						DRIBBLE	200768.0
58431528.0						DRIBBLE	200768.0
58431568.0						DRIBBLE	200768.0
58431608.0						DRIBBLE	200768.0
58431648.0						DRIBBLE	200768.0
58431688.0						DRIBBLE	200768.0
58431728.0						DRIBBLE	200768.0
58431768.0						DRIBBLE	200768.0
58431808.0						DRIBBLE	200768.0
58431848.0						DRIBBLE	200768.0
58431888.0						DRIBBLE	200768.0
58431928.0						DRIBBLE	200768.0
58431968.0						DRIBBLE	200768.0
58432008.0						DRIBBLE	200768.0
58432048.0						DRIBBLE	200768.0
58432088.0						DRIBBLE	200768.0
58432128.0						DRIBBLE	200768.0
58432168.0						DRIBBLE	200768.0
58432208.0						DRIBBLE	200768.0
58432248.0						DRIBBLE	200768.0
58432288.0						DRIBBLE	200768.0
58432328.0						DRIBBLE	200768.0
58432368.0						DRIBBLE	200768.0
58432408.0						DRIBBLE	200768.0
58432448.0						DRIBBLE	200768.0
58432488.0						DRIBBLE	200768.0
58432528.0						DRIBBLE	200768.0
58432568.0						DRIBBLE	200768.0
58432608.0						DRIBBLE	200768.0
58432648.0						DRIBBLE	200768.0
58432688.0						DRIBBLE	200768.0
58432728.0						DRIBBLE	200768.0
58432768.0						DRIBBLE	200768.0
58432808.0						DRIBBLE	200768.0
58432848.0						DRIBBLE	200768.0
58432888.0						DRIBBLE	200768.0
58432928.0						DRIBBLE	200768.0
58432968.0						DRIBBLE	200768.0
58433008.0						DRIBBLE	200768.0
58433048.0						DRIBBLE	200768.0
58433088.0						DRIBBLE	200768.0
58433128.0						DRIBBLE	200768.0
58433168.0						DRIBBLE	200768.0
58433208.0						DRIBBLE	200768.0
58433248.0						DRIBBLE	200768.0
58433288.0						DRIBBLE	200768.0
58433328.0						DRIBBLE	200768.0
58433368.0						DRIBBLE	200768.0
58433408.0						DRIBBLE	200768.0
58433448.0						DRIBBLE	200768.0
58433488.0						DRIBBLE	200768.0
58433528.0						DRIBBLE	200768.0
58433568.0						DRIBBLE	200768.0
58433608.0						DRIBBLE	200768.0
58433648.0						DRIBBLE	200768.0
58433688.0						DRIBBLE	200768.0
58433728.0						DRIBBLE	200768.0
58433768.0						DRIBBLE	200768.0
58433808.0						DRIBBLE	200768.0
58433848.0						DRIBBLE	200768.0
58433888.0						DRIBBLE	200768.0
58433928.0						DRIBBLE	200768.0
58433968.0						DRIBBLE	200768.0
58434008.0						DRIBBLE	200768.0
58434048.0						DRIBBLE	200768.0
58434088.0						DRIBBLE	200768.0
58434128.0						DRIBBLE	200768.0
58434168.0						DRIBBLE	200768.0
58434208.0						DRIBBLE	200768.0
58434248.0						DRIBBLE	200768.0
58434288.0						DRIBBLE	200768.0
58434328.0						DRIBBLE	200768.0
58434368.0						DRIBBLE	200768.0
58434408.0						DRIBBLE	200768.0
58434448.0						DRIBBLE	200768.0
58434488.0						DRIBBLE	200768.0
58434528.0						DRIBBLE	200768.0
58434568.0						DRIBBLE	200768.0
58434608.0						DRIBBLE	200768.0
58434648.0						DRIBBLE	200768.0
58434688.0						DRIBBLE	200768.0
58434728.0						DRIBBLE	200768.0
58434768.0						DRIBBLE	200768.0
58434808.0						DRIBBLE	200768.0
58434848.0						DRIBBLE	200768.0
58434888.0						DRIBBLE	200768.0
58434928.0						DRIBBLE	200768.0
58434968.0						DRIBBLE	200768.0
58435008.0						DRIBBLE	200768.0
58435048.0						DRIBBLE	200768.0
58435088.0						DRIBBLE	200768.0
58435128.0						DRIBBLE	200768.0
58435168.0						DRIBBLE	200768.0
58435208.0						DRIBBLE	200768.0
58435248.0						DRIBBLE	200768.0
58435288.0						DRIBBLE	200768.0
58435328.0						DRIBBLE	200768.0
58435368.0						DRIBBLE	200768.0
58435408.0						DRIBBLE	200768.0
58435448.0						DRIBBLE	200768.0
58435488.0						DRIBBLE	200768.0
58435528.0						DRIBBLE	200768.0
58435568.0						DRIBBLE	200768.0
58435608.0						DRIBBLE	200768.0
58435648.0						DRIBBLE	200768.0
58435688.0						DRIBBLE	200768.0
58435728.0						DRIBBLE	200768.0
58435768.0						DRIBBLE	200768.0
58435808.0						DRIBBLE	200768.0
58435848.0						DRIBBLE	200768.0
58435888.0						DRIBBLE	200768.0
58435928.0						DRIBBLE	200768.0
58435968.0						DRIBBLE	200768.0
58436008.0						DRIBBLE	200768.0
58436048.0						DRIBBLE	200768.0
58436088.0						DRIBBLE	200768.0
58436128.0						DRIBBLE	200768.0
58436168.0						DRIBBLE	200768.0
58436208.0						DRIBBLE	200768.0
58436248.0						DRIBBLE	200768.0
58436288.0						DRIBBLE	200768.0
58436328.0						DRIBBLE	200768.0
58436368.0						DRIBBLE	200768.0
58436408.0						DRIBBLE	200768.0
58436448.0						DRIBBLE	200768.0
58436488.0						DRIBBLE	200768.0
58436528.0						DRIBBLE	200768.0
58436568.0						PASS	200768.0
58436608.0						PASS	200768.0
58436648.0						PASS	200768.0
58436688.0						PASS	200768.0
58436728.0						PASS	200768.0
58436768.0						PASS	200768.0
58436808.0						PASS	200768.0
58436848.0						PASS	200768.0
58436888.0						PASS	200768.0
58436928.0						PASS	200768.0
58436968.0						PASS	200768.0
58437008.0						PASS	200768.0
58437048.0						PASS	200768.0
58437088.0						PASS	200768.0
58437128.0						PASS	200768.0
58437168.0						PASS	200768.0
58437208.0						PASS	200768.0
58437248.0						PASS	200768.0
58437288.0						PASS	202709.0
58437328.0						PASS	202709.0
58437368.0						PASS	202709.0
58437408.0						PASS	202709.0
58437448.0						PASS	202709.0
58437488.0						PASS	202709.0
58437528.0						PASS	202709.0
58437568.0						PASS	202709.0
58437608.0						PASS	202709.0
58437648.0						DRIBBLE	202709.0
58437688.0						DRIBBLE	202709.0
58437728.0						DRIBBLE	202709.0
58437768.0						DRIBBLE	202709.0
58437808.0						DRIBBLE	202709.0
58437848.0						DRIBBLE	202709.0
58437888.0						DRIBBLE	202709.0
58437928.0						DRIBBLE	202709.0
58437968.0						DRIBBLE	202709.0
58438008.0						DRIBBLE	202709.0
58438048.0						DRIBBLE	202709.0
58438088.0						DRIBBLE	202709.0
58438128.0						DRIBBLE	202709.0
58438168.0						DRIBBLE	202709.0
58438208.0						DRIBBLE	202709.0
58438248.0						DRIBBLE	202709.0
58438288.0						DRIBBLE	202709.0
58438328.0						DRIBBLE	202709.0
58438368.0						DRIBBLE	202709.0
58438408.0						DRIBBLE	202709.0
58438448.0						DRIBBLE	202709.0
58438488.0						DRIBBLE	202709.0
58438528.0						DRIBBLE	202709.0
58438568.0						DRIBBLE	202709.0
58438608.0						DRIBBLE	202709.0
58438648.0						DRIBBLE	202709.0
58438688.0						DRIBBLE	202709.0
58438728.0						DRIBBLE	202709.0
58438768.0						DRIBBLE	202709.0
58438808.0						DRIBBLE	202709.0
58438848.0						DRIBBLE	202709.0
58438888.0						DRIBBLE	202709.0
58438928.0						DRIBBLE	202709.0
58438968.0						DRIBBLE	202709.0
58439008.0						DRIBBLE	202709.0
58439048.0						DRIBBLE	202709.0
58439088.0						DRIBBLE	202709.0
58439128.0						DRIBBLE	202709.0
58439168.0						DRIBBLE	202709.0
58439208.0						DRIBBLE	202709.0
58439248.0						DRIBBLE	202709.0
58439288.0						DRIBBLE	202709.0
58439328.0						DRIBBLE	202709.0
58439368.0						DRIBBLE	202709.0
58439408.0						DRIBBLE	202709.0
58439448.0						DRIBBLE	202709.0
58439488.0						DRIBBLE	202709.0
58439528.0						DRIBBLE	202709.0
58439568.0						DRIBBLE	202709.0
58439608.0						DRIBBLE	202709.0
58439648.0						DRIBBLE	202709.0
58439688.0						DRIBBLE	202709.0
58439728.0						DRIBBLE	202709.0
58439768.0					CUT	DRIBBLE	202709.0
58439808.0					CUT	DRIBBLE	202709.0
58439848.0					CUT	DRIBBLE	202709.0
58439888.0					CUT	DRIBBLE	202709.0
58439928.0					CUT	DRIBBLE	202709.0
58439968.0					CUT	DRIBBLE	202709.0
58440008.0					CUT	DRIBBLE	202709.0
58440048.0				DRIVE	CUT	DRIBBLE	202709.0
58440088.0				DRIVE	CUT	DRIBBLE	202709.0
58440128.0				DRIVE	CUT	DRIBBLE	202709.0
58440168.0				DRIVE	CUT	DRIBBLE	202709.0
58440208.0				DRIVE	CUT	DRIBBLE	202709.0
58440248.0				DRIVE	CUT	DRIBBLE	202709.0
58440288.0				DRIVE	CUT	DRIBBLE	202709.0
58440328.0				DRIVE	CUT	DRIBBLE	202709.0
58440368.0				DRIVE	CUT	DRIBBLE	202709.0
58440408.0				DRIVE	CUT	DRIBBLE	202709.0
58440448.0				DRIVE	CUT	DRIBBLE	202709.0
58440488.0				DRIVE	CUT	DRIBBLE	202709.0
58440528.0				DRIVE	CUT	DRIBBLE	202709.0
58440568.0				DRIVE	CUT	DRIBBLE	202709.0
58440608.0				DRIVE	CUT	DRIBBLE	202709.0
58440648.0			CUT	DRIVE	CUT	DRIBBLE	202709.0
58440688.0			CUT	DRIVE	CUT	DRIBBLE	202709.0
58440728.0			CUT	DRIVE	CUT	DRIBBLE	202709.0
58440768.0			CUT	DRIVE	CUT	DRIBBLE	202709.0
58440808.0			CUT	DRIVE	CUT	DRIBBLE	202709.0
58440848.0			CUT	DRIVE	CUT	DRIBBLE	202709.0
58440888.0			CUT	DRIVE	CUT	DRIBBLE	202709.0
58440928.0			CUT		CUT	PASS	202709.0
58440968.0			CUT		CUT	PASS	202709.0
58441008.0			CUT		CUT	PASS	202709.0
58441048.0			CUT		CUT	PASS	202709.0
58441088.0			CUT		CUT	PASS	202709.0
58441128.0			CUT		CUT	PASS	202709.0
58441168.0			CUT		CUT	PASS	202709.0
58441208.0			CUT		CUT	PASS	202709.0
58441248.0			CUT		CUT	PASS	202709.0
58441288.0			CUT			PASS	202709.0
58441328.0			CUT			PASS	202709.0
58441368.0			CUT			PASS	202709.0
58441408.0			CUT			PASS	202709.0
58441448.0			CUT			PASS	202709.0
58441488.0			CUT			PASS	202709.0
58441528.0			CUT			PASS	202709.0
58441568.0			CUT			PASS	202709.0
58441608.0			CUT			PASS	201949.0
58441648.0			CUT			PASS	201949.0
58441688.0			CUT			PASS	201949.0
58441728.0			CUT			PASS	201949.0
58441768.0			CUT			PASS	201949.0
58441808.0			CUT			PASS	201949.0
58441848.0			CUT			PASS	201949.0
58441888.0			CUT			PASS	201949.0
58441928.0						HOLD	201949.0
58441968.0						HOLD	201949.0
58442008.0						HOLD	201949.0
58442048.0						MADE SHOT	201949.0
