# Supplementary material for: Modeling the formation of defensive gaps in basketball: Cutting on a teammate’s drive
Source: PLoS One. 2023 Feb 7;18(2):e0281467. doi: 10.1371/journal.pone.0281467 (PMC9904462; doi:10.1371/journal.pone.0281467)
Supplement: S1 File — Contains action/event labels for the 462 analyzed sequences used in the paper. With the help of the gameIDs and times (last 8 digits of the real time entries), it can be bound to the raw SportVU data available online: https://github.com/linouk23/NBA-Player-Movements/tree/master/data/2016.NBA.Raw.SportVU.Game.Logs. (ZIP) [file pone.0281467.s031.zip › 0021500239_59083016-59085096.csv]

Unnamed: 0	201960.0	200768.0	201942.0	202709.0	202687.0	EVENT	BALL_HANDLER
59083016.0						PASS	201942.0
59083056.0						PASS	201942.0
59083096.0						PASS	201942.0
59083136.0						PASS	201942.0
59083176.0						PASS	201942.0
59083216.0						PASS	200768.0
59083256.0						PASS	200768.0
59083296.0					CUT	PASS	200768.0
59083336.0					CUT	PASS	200768.0
59083376.0					CUT	PASS	200768.0
59083416.0					CUT	PASS	200768.0
59083456.0					CUT	PASS	200768.0
59083496.0					CUT	PASS	200768.0
59083536.0					CUT	PASS	200768.0
59083576.0		CUT			CUT	PASS	200768.0
59083616.0		CUT			CUT	PASS	200768.0
59083656.0		CUT			CUT	PASS	200768.0
59083696.0		DRIVE			CUT	DRIBBLE	200768.0
59083736.0		DRIVE			CUT	DRIBBLE	200768.0
59083776.0		DRIVE			CUT	DRIBBLE	200768.0
59083816.0		DRIVE			CUT	DRIBBLE	200768.0
59083856.0		DRIVE			CUT	DRIBBLE	200768.0
59083896.0		DRIVE			CUT	DRIBBLE	200768.0
59083936.0		DRIVE			CUT	DRIBBLE	200768.0
59083976.0		DRIVE			CUT	DRIBBLE	200768.0
59084016.0		DRIVE			CUT	DRIBBLE	200768.0
59084056.0		DRIVE			CUT	DRIBBLE	200768.0
59084096.0		DRIVE			CUT	DRIBBLE	200768.0
59084136.0		DRIVE			CUT	DRIBBLE	200768.0
59084176.0		DRIVE			CUT	DRIBBLE	200768.0
59084216.0		DRIVE			CUT	DRIBBLE	200768.0
59084256.0		DRIVE			CUT	DRIBBLE	200768.0
59084296.0		DRIVE			CUT	DRIBBLE	200768.0
59084336.0			CUT		CUT	PASS	200768.0
59084376.0			CUT		CUT	PASS	200768.0
59084416.0			CUT		CUT	PASS	200768.0
59084456.0			CUT		CUT	PASS	200768.0
59084496.0			CUT		CUT	PASS	200768.0
59084536.0			CUT		CUT	PASS	200768.0
59084576.0			CUT		CUT	PASS	200768.0
59084616.0			CUT		CUT	PASS	200768.0
59084656.0			CUT		CUT	PASS	200768.0
59084696.0			CUT		CUT	PASS	200768.0
59084736.0			CUT		CUT	PASS	200768.0
59084776.0			CUT		CUT	PASS	202687.0
59084816.0			CUT		CUT	PASS	202687.0
59084856.0			CUT		CUT	PASS	202687.0
59084896.0			CUT		CUT	PASS	202687.0
59084936.0			CUT		CUT	PASS	202687.0
59084976.0			CUT		CUT	PASS	202687.0
59085016.0			CUT		CUT	PASS	202687.0
59085056.0			CUT		CUT	PASS	202687.0
59085096.0			CUT		CUT	SHOOTING FOUL	202687.0
