# Supplementary material for: Modeling the formation of defensive gaps in basketball: Cutting on a teammate’s drive
Source: PLoS One. 2023 Feb 7;18(2):e0281467. doi: 10.1371/journal.pone.0281467 (PMC9904462; doi:10.1371/journal.pone.0281467)
Supplement: S1 File — Contains action/event labels for the 462 analyzed sequences used in the paper. With the help of the gameIDs and times (last 8 digits of the real time entries), it can be bound to the raw SportVU data available online: https://github.com/linouk23/NBA-Player-Movements/tree/master/data/2016.NBA.Raw.SportVU.Game.Logs. (ZIP) [file pone.0281467.s031.zip › 0021500239_59134256-59150696.csv]

Unnamed: 0	2743.0	202322.0	203078.0	203490.0	1626162.0	EVENT	BALL_HANDLER
59134256.0						DRIBBLE	202322.0
59134296.0						DRIBBLE	202322.0
59134336.0						DRIBBLE	202322.0
59134376.0						DRIBBLE	202322.0
59134416.0						DRIBBLE	202322.0
59134456.0						DRIBBLE	202322.0
59134496.0						DRIBBLE	202322.0
59134536.0						DRIBBLE	202322.0
59134576.0						DRIBBLE	202322.0
59134616.0						DRIBBLE	202322.0
59134656.0						DRIBBLE	202322.0
59134696.0						DRIBBLE	202322.0
59134736.0						DRIBBLE	202322.0
59134776.0						DRIBBLE	202322.0
59134816.0						DRIBBLE	202322.0
59134856.0						DRIBBLE	202322.0
59134896.0						DRIBBLE	202322.0
59134936.0						DRIBBLE	202322.0
59134976.0						DRIBBLE	202322.0
59135016.0						DRIBBLE	202322.0
59135056.0						DRIBBLE	202322.0
59135096.0						DRIBBLE	202322.0
59135136.0						DRIBBLE	202322.0
59135176.0						DRIBBLE	202322.0
59135216.0						DRIBBLE	202322.0
59135256.0						DRIBBLE	202322.0
59135296.0						DRIBBLE	202322.0
59135336.0						DRIBBLE	202322.0
59135376.0						DRIBBLE	202322.0
59135416.0						DRIBBLE	202322.0
59135456.0						DRIBBLE	202322.0
59135496.0						DRIBBLE	202322.0
59135536.0						DRIBBLE	202322.0
59135576.0						DRIBBLE	202322.0
59135616.0						DRIBBLE	202322.0
59135656.0						DRIBBLE	202322.0
59135696.0						DRIBBLE	202322.0
59135736.0						DRIBBLE	202322.0
59135776.0						DRIBBLE	202322.0
59135816.0						DRIBBLE	202322.0
59135856.0						DRIBBLE	202322.0
59135896.0						DRIBBLE	202322.0
59135936.0						DRIBBLE	202322.0
59135976.0						DRIBBLE	202322.0
59136016.0						DRIBBLE	202322.0
59136056.0						DRIBBLE	202322.0
59136096.0						DRIBBLE	202322.0
59136136.0						DRIBBLE	202322.0
59136176.0						DRIBBLE	202322.0
59136216.0						DRIBBLE	202322.0
59136256.0						DRIBBLE	202322.0
59136296.0						DRIBBLE	202322.0
59136336.0						DRIBBLE	202322.0
59136376.0						DRIBBLE	202322.0
59136416.0						DRIBBLE	202322.0
59136456.0						DRIBBLE	202322.0
59136496.0						DRIBBLE	202322.0
59136536.0						DRIBBLE	202322.0
59136576.0						DRIBBLE	202322.0
59136616.0						DRIBBLE	202322.0
59136656.0						DRIBBLE	202322.0
59136696.0						DRIBBLE	202322.0
59136736.0						DRIBBLE	202322.0
59136776.0						DRIBBLE	202322.0
59136816.0						DRIBBLE	202322.0
59136856.0						DRIBBLE	202322.0
59136896.0						DRIBBLE	202322.0
59136936.0						DRIBBLE	202322.0
59136976.0						DRIBBLE	202322.0
59137016.0						DRIBBLE	202322.0
59137056.0						DRIBBLE	202322.0
59137096.0						DRIBBLE	202322.0
59137136.0						DRIBBLE	202322.0
59137176.0						DRIBBLE	202322.0
59137216.0						DRIBBLE	202322.0
59137256.0						DRIBBLE	202322.0
59137296.0						DRIBBLE	202322.0
59137336.0						DRIBBLE	202322.0
59137376.0						DRIBBLE	202322.0
59137416.0						DRIBBLE	202322.0
59137456.0						DRIBBLE	202322.0
59137496.0						DRIBBLE	202322.0
59137536.0						DRIBBLE	202322.0
59137576.0						DRIBBLE	202322.0
59137616.0						DRIBBLE	202322.0
59137656.0						DRIBBLE	202322.0
59137696.0						DRIBBLE	202322.0
59137736.0						DRIBBLE	202322.0
59137776.0						DRIBBLE	202322.0
59137816.0			CUT-S-SCR			DRIBBLE	202322.0
59137856.0			CUT-S-SCR			DRIBBLE	202322.0
59137896.0			CUT-S-SCR			DRIBBLE	202322.0
59137936.0			CUT-S-SCR			DRIBBLE	202322.0
59137976.0			CUT-S-SCR			DRIBBLE	202322.0
59138016.0			CUT-S-SCR			DRIBBLE	202322.0
59138056.0			CUT-S-SCR			DRIBBLE	202322.0
59138096.0			CUT-S-SCR			DRIBBLE	202322.0
59138136.0			CUT-S-SCR			DRIBBLE	202322.0
59138176.0			CUT-S-SCR			DRIBBLE	202322.0
59138216.0			CUT-S-SCR			DRIBBLE	202322.0
59138256.0			CUT-S-SCR			DRIBBLE	202322.0
59138296.0			CUT-S-SCR			DRIBBLE	202322.0
59138336.0			CUT-S-SCR			DRIBBLE	202322.0
59138376.0			CUT-S-SCR			DRIBBLE	202322.0
59138416.0			CUT-S-SCR			DRIBBLE	202322.0
59138456.0			CUT-S-SCR			DRIBBLE	202322.0
59138496.0			CUT-S-SCR			DRIBBLE	202322.0
59138536.0			CUT-S-SCR			DRIBBLE	202322.0
59138576.0			CUT-S-SCR			DRIBBLE	202322.0
59138616.0			CUT-S-SCR			DRIBBLE	202322.0
59138656.0						DRIBBLE	202322.0
59138696.0						DRIBBLE	202322.0
59138736.0						DRIBBLE	202322.0
59138776.0						DRIBBLE	202322.0
59138816.0						DRIBBLE	202322.0
59138856.0						DRIBBLE	202322.0
59138896.0						DRIBBLE	202322.0
59138936.0						DRIBBLE	202322.0
59138976.0						DRIBBLE	202322.0
59139016.0						DRIBBLE	202322.0
59139056.0						PASS	202322.0
59139096.0						PASS	202322.0
59139136.0						PASS	202322.0
59139176.0						PASS	202322.0
59139216.0						PASS	202322.0
59139256.0						PASS	202322.0
59139296.0						PASS	202322.0
59139336.0						PASS	202322.0
59139376.0						PASS	202322.0
59139416.0						PASS	202322.0
59139456.0						PASS	202322.0
59139496.0						PASS	202322.0
59139536.0						PASS	202322.0
59139576.0						PASS	202322.0
59139616.0						PASS	202322.0
59139656.0						PASS	202322.0
59139696.0						PASS	202322.0
59139736.0						PASS	202322.0
59139776.0						PASS	202322.0
59139816.0						PASS	202322.0
59139856.0						PASS	202322.0
59139896.0						PASS	203078.0
59139936.0						PASS	203078.0
59139976.0						PASS	203078.0
59140016.0						PASS	203078.0
59140056.0						PASS	203078.0
59140096.0						PASS	203078.0
59140136.0						DRIBBLE	203078.0
59140176.0						DRIBBLE	203078.0
59140216.0						DRIBBLE	203078.0
59140256.0						DRIBBLE	203078.0
59140296.0						DRIBBLE	203078.0
59140336.0						DRIBBLE	203078.0
59140376.0						DRIBBLE	203078.0
59140416.0						DRIBBLE	203078.0
59140456.0						DRIBBLE	203078.0
59140496.0						DRIBBLE	203078.0
59140536.0						DRIBBLE	203078.0
59140576.0						DRIBBLE	203078.0
59140616.0						DRIBBLE	203078.0
59140656.0						DRIBBLE	203078.0
59140696.0						DRIBBLE	203078.0
59140736.0						DRIBBLE	203078.0
59140776.0						DRIBBLE	203078.0
59140816.0						DRIBBLE	203078.0
59140856.0						DRIBBLE	203078.0
59140896.0						DRIBBLE	203078.0
59140936.0						DRIBBLE	203078.0
59140976.0						DRIBBLE	203078.0
59141016.0						DRIBBLE	203078.0
59141056.0						DRIBBLE	203078.0
59141096.0						DRIBBLE	203078.0
59141136.0						DRIBBLE	203078.0
59141176.0						DRIBBLE	203078.0
59141216.0						DRIBBLE	203078.0
59141256.0						DRIBBLE	203078.0
59141296.0						DRIBBLE	203078.0
59141336.0						DRIBBLE	203078.0
59141376.0						DRIBBLE	203078.0
59141416.0						DRIBBLE	203078.0
59141456.0						DRIBBLE	203078.0
59141496.0						DRIBBLE	203078.0
59141536.0						DRIBBLE	203078.0
59141576.0						DRIBBLE	203078.0
59141616.0						DRIBBLE	203078.0
59141656.0						DRIBBLE	203078.0
59141696.0						DRIBBLE	203078.0
59141736.0						DRIBBLE	203078.0
59141776.0						DRIBBLE	203078.0
59141816.0						DRIBBLE	203078.0
59141856.0						DRIBBLE	203078.0
59141896.0						DRIBBLE	203078.0
59141936.0						DRIBBLE	203078.0
59141976.0						DRIBBLE	203078.0
59142016.0						DRIBBLE	203078.0
59142056.0						DRIBBLE	203078.0
59142096.0						DRIBBLE	203078.0
59142136.0						DRIBBLE	203078.0
59142176.0						DRIBBLE	203078.0
59142216.0						DRIBBLE	203078.0
59142256.0						DRIBBLE	203078.0
59142296.0						DRIBBLE	203078.0
59142336.0						DRIBBLE	203078.0
59142376.0						DRIBBLE	203078.0
59142416.0						DRIBBLE	203078.0
59142456.0						DRIBBLE	203078.0
59142496.0						DRIBBLE	203078.0
59142536.0						DRIBBLE	203078.0
59142576.0						DRIBBLE	203078.0
59142616.0						DRIBBLE	203078.0
59142656.0						DRIBBLE	203078.0
59142696.0						DRIBBLE	203078.0
59142736.0						DRIBBLE	203078.0
59142776.0						DRIBBLE	203078.0
59142816.0						DRIBBLE	203078.0
59142856.0						DRIBBLE	203078.0
59142896.0						DRIBBLE	203078.0
59142936.0						DRIBBLE	203078.0
59142976.0						DRIBBLE	203078.0
59143016.0						DRIBBLE	203078.0
59143056.0						DRIBBLE	203078.0
59143096.0						DRIBBLE	203078.0
59143136.0						DRIBBLE	203078.0
59143176.0						DRIBBLE	203078.0
59143216.0						DRIBBLE	203078.0
59143256.0						DRIBBLE	203078.0
59143296.0						DRIBBLE	203078.0
59143336.0						DRIBBLE	203078.0
59143376.0						DRIBBLE	203078.0
59143416.0						DRIBBLE	203078.0
59143456.0						DRIBBLE	203078.0
59143496.0						DRIBBLE	203078.0
59143536.0						DRIBBLE	203078.0
59143576.0						DRIBBLE	203078.0
59143616.0						DRIBBLE	203078.0
59143656.0						DRIBBLE	203078.0
59143696.0						DRIBBLE	203078.0
59143736.0						DRIBBLE	203078.0
59143776.0						DRIBBLE	203078.0
59143816.0						DRIBBLE	203078.0
59143856.0						DRIBBLE	203078.0
59143896.0						DRIBBLE	203078.0
59143936.0						DRIBBLE	203078.0
59143976.0						DRIBBLE	203078.0
59144016.0						DRIBBLE	203078.0
59144056.0						DRIBBLE	203078.0
59144096.0						DRIBBLE	203078.0
59144136.0						DRIBBLE	203078.0
59144176.0						DRIBBLE	203078.0
59144216.0						DRIBBLE	203078.0
59144256.0						DRIBBLE	203078.0
59144296.0						DRIBBLE	203078.0
59144336.0						DRIBBLE	203078.0
59144376.0						DRIBBLE	203078.0
59144416.0						DRIBBLE	203078.0
59144456.0						DRIBBLE	203078.0
59144496.0						DRIBBLE	203078.0
59144536.0						DRIBBLE	203078.0
59144576.0						DRIBBLE	203078.0
59144616.0						DRIBBLE	203078.0
59144656.0						DRIBBLE	203078.0
59144696.0						DRIBBLE	203078.0
59144736.0						DRIBBLE	203078.0
59144776.0						DRIBBLE	203078.0
59144816.0						DRIBBLE	203078.0
59144856.0						DRIBBLE	203078.0
59144896.0						DRIBBLE	203078.0
59144936.0						DRIBBLE	203078.0
59144976.0						DRIBBLE	203078.0
59145016.0						DRIBBLE	203078.0
59145056.0						DRIBBLE	203078.0
59145096.0						DRIBBLE	203078.0
59145136.0						DRIBBLE	203078.0
59145176.0						DRIBBLE	203078.0
59145216.0						DRIBBLE	203078.0
59145256.0						DRIBBLE	203078.0
59145296.0						DRIBBLE	203078.0
59145336.0						DRIBBLE	203078.0
59145376.0						DRIBBLE	203078.0
59145416.0						DRIBBLE	203078.0
59145456.0						PASS	203078.0
59145496.0						PASS	203078.0
59145536.0						PASS	203078.0
59145576.0						PASS	203078.0
59145616.0						PASS	203078.0
59145656.0						PASS	203078.0
59145696.0						PASS	203078.0
59145736.0						PASS	203078.0
59145776.0						PASS	203078.0
59145816.0						PASS	2743.0
59145856.0						PASS	2743.0
59145896.0						PASS	2743.0
59145936.0						PASS	2743.0
59145976.0						PASS	2743.0
59146016.0						PASS	2743.0
59146056.0						PASS	2743.0
59146096.0						PASS	2743.0
59146136.0						PASS	2743.0
59146176.0						PASS	2743.0
59146216.0						PASS	2743.0
59146256.0						PASS	2743.0
59146296.0						PASS	2743.0
59146336.0						HOLD	2743.0
59146376.0						HOLD	2743.0
59146416.0						HOLD	2743.0
59146456.0						HOLD	2743.0
59146496.0						PASS	2743.0
59146536.0						PASS	2743.0
59146576.0						PASS	2743.0
59146616.0						PASS	2743.0
59146656.0						PASS	2743.0
59146696.0						PASS	2743.0
59146736.0						PASS	2743.0
59146776.0						PASS	2743.0
59146816.0						PASS	2743.0
59146856.0						PASS	2743.0
59146896.0						PASS	2743.0
59146936.0						PASS	2743.0
59146976.0						PASS	2743.0
59147016.0						PASS	203078.0
59147056.0						PASS	203078.0
59147096.0						PASS	203078.0
59147136.0						PASS	203078.0
59147176.0						PASS	203078.0
59147216.0						PASS	203078.0
59147256.0						PASS	203078.0
59147296.0						PASS	203078.0
59147336.0						PASS	203078.0
59147376.0						PASS	203078.0
59147416.0						PASS	203078.0
59147456.0						PASS	203078.0
59147496.0						PASS	203078.0
59147536.0						DRIBBLE	203078.0
59147576.0						DRIBBLE	203078.0
59147616.0						DRIBBLE	203078.0
59147656.0						DRIBBLE	203078.0
59147696.0						DRIBBLE	203078.0
59147736.0						DRIBBLE	203078.0
59147776.0						DRIBBLE	203078.0
59147816.0						DRIBBLE	203078.0
59147856.0						DRIBBLE	203078.0
59147896.0						DRIBBLE	203078.0
59147936.0						DRIBBLE	203078.0
59147976.0						DRIBBLE	203078.0
59148016.0						DRIBBLE	203078.0
59148056.0						DRIBBLE	203078.0
59148096.0						DRIBBLE	203078.0
59148136.0						DRIBBLE	203078.0
59148176.0						DRIBBLE	203078.0
59148216.0			DRIVE			DRIBBLE	203078.0
59148256.0			DRIVE			DRIBBLE	203078.0
59148296.0			DRIVE			DRIBBLE	203078.0
59148336.0			DRIVE			DRIBBLE	203078.0
59148376.0			DRIVE			DRIBBLE	203078.0
59148416.0			DRIVE			DRIBBLE	203078.0
59148456.0			DRIVE			DRIBBLE	203078.0
59148496.0			DRIVE			DRIBBLE	203078.0
59148536.0			DRIVE			DRIBBLE	203078.0
59148576.0			DRIVE			DRIBBLE	203078.0
59148616.0			DRIVE			DRIBBLE	203078.0
59148656.0			DRIVE		CUT	DRIBBLE	203078.0
59148696.0			DRIVE		CUT	DRIBBLE	203078.0
59148736.0			DRIVE		CUT	DRIBBLE	203078.0
59148776.0			DRIVE		CUT	DRIBBLE	203078.0
59148816.0			DRIVE		CUT	DRIBBLE	203078.0
59148856.0			DRIVE		CUT	DRIBBLE	203078.0
59148896.0			DRIVE		CUT	DRIBBLE	203078.0
59148936.0			DRIVE		CUT	DRIBBLE	203078.0
59148976.0			DRIVE		CUT	DRIBBLE	203078.0
59149016.0			DRIVE		CUT	DRIBBLE	203078.0
59149056.0			DRIVE		CUT	DRIBBLE	203078.0
59149096.0			DRIVE		CUT	DRIBBLE	203078.0
59149136.0			DRIVE		CUT	DRIBBLE	203078.0
59149176.0			DRIVE		CUT	DRIBBLE	203078.0
59149216.0			DRIVE		CUT	DRIBBLE	203078.0
59149256.0			DRIVE		CUT	DRIBBLE	203078.0
59149296.0			DRIVE		CUT	DRIBBLE	203078.0
59149336.0			DRIVE		CUT	DRIBBLE	203078.0
59149376.0			DRIVE		CUT	DRIBBLE	203078.0
59149416.0			DRIVE		CUT	DRIBBLE	203078.0
59149456.0			DRIVE		CUT	DRIBBLE	203078.0
59149496.0			DRIVE		CUT	DRIBBLE	203078.0
59149536.0			DRIVE		CUT	DRIBBLE	203078.0
59149576.0			DRIVE		CUT	DRIBBLE	203078.0
59149616.0			DRIVE		CUT	DRIBBLE	203078.0
59149656.0			DRIVE		CUT	DRIBBLE	203078.0
59149696.0			DRIVE		CUT	DRIBBLE	203078.0
59149736.0			DRIVE		CUT	DRIBBLE	203078.0
59149776.0			DRIVE		CUT	DRIBBLE	203078.0
59149816.0			DRIVE		CUT	DRIBBLE	203078.0
59149856.0			DRIVE		CUT	DRIBBLE	203078.0
59149896.0			DRIVE		CUT	DRIBBLE	203078.0
59149936.0	CUT		DRIVE		CUT	DRIBBLE	203078.0
59149976.0	CUT		DRIVE		CUT	DRIBBLE	203078.0
59150016.0	CUT		DRIVE		CUT	DRIBBLE	203078.0
59150056.0	CUT		DRIVE		CUT	DRIBBLE	203078.0
59150096.0	CUT		DRIVE		CUT	DRIBBLE	203078.0
59150136.0	CUT				CUT	PASS	203078.0
59150176.0	CUT				CUT	PASS	203078.0
59150216.0	CUT				CUT	PASS	203078.0
59150256.0	CUT				CUT	PASS	203078.0
59150296.0	CUT				CUT	PASS	203078.0
59150336.0	CUT				CUT	PASS	203078.0
59150376.0	CUT				CUT	PASS	203078.0
59150416.0	CUT				CUT	PASS	1626162.0
59150456.0	CUT				CUT	PASS	1626162.0
59150496.0	CUT				CUT	PASS	1626162.0
59150536.0	CUT				CUT	PASS	1626162.0
59150576.0	CUT				CUT	HOLD	1626162.0
59150616.0	CUT				CUT	HOLD	1626162.0
59150656.0	CUT				CUT	HOLD	1626162.0
59150696.0	CUT					MISSED SHOT	1626162.0
