# Supplementary material for: Modeling the formation of defensive gaps in basketball: Cutting on a teammate’s drive
Source: PLoS One. 2023 Feb 7;18(2):e0281467. doi: 10.1371/journal.pone.0281467 (PMC9904462; doi:10.1371/journal.pone.0281467)
Supplement: S1 File — Contains action/event labels for the 462 analyzed sequences used in the paper. With the help of the gameIDs and times (last 8 digits of the real time entries), it can be bound to the raw SportVU data available online: https://github.com/linouk23/NBA-Player-Movements/tree/master/data/2016.NBA.Raw.SportVU.Game.Logs. (ZIP) [file pone.0281467.s031.zip › 0021500241_67056920-67068560.csv]

Unnamed: 0	2034.0	2749.0	202702.0	201568.0	203115.0	EVENT	BALL_HANDLER
67056920.0						PASS	2034.0
67056960.0						PASS	2034.0
67057000.0						PASS	2034.0
67057040.0						PASS	2034.0
67057080.0						PASS	2034.0
67057120.0						PASS	2034.0
67057160.0						PASS	2034.0
67057200.0						PASS	2034.0
67057240.0						PASS	2034.0
67057280.0						PASS	2034.0
67057320.0						PASS	2034.0
67057360.0						PASS	2034.0
67057400.0						PASS	2749.0
67057440.0						PASS	2749.0
67057480.0						PASS	2749.0
67057520.0						PASS	2749.0
67057560.0						PASS	2749.0
67057600.0						PASS	2749.0
67057640.0						PASS	2749.0
67057680.0						PASS	2749.0
67057720.0						INBOUND PASS	2749.0
67057760.0						INBOUND PASS	2749.0
67057800.0						INBOUND PASS	2749.0
67057840.0						DRIBBLE	2749.0
67057880.0						DRIBBLE	2749.0
67057920.0						DRIBBLE	2749.0
67057960.0						DRIBBLE	2749.0
67058000.0						DRIBBLE	2749.0
67058040.0						DRIBBLE	2749.0
67058080.0						DRIBBLE	2749.0
67058120.0						DRIBBLE	2749.0
67058160.0						DRIBBLE	2749.0
67058200.0						DRIBBLE	2749.0
67058240.0						DRIBBLE	2749.0
67058280.0						DRIBBLE	2749.0
67058320.0						DRIBBLE	2749.0
67058360.0						DRIBBLE	2749.0
67058400.0						DRIBBLE	2749.0
67058440.0						DRIBBLE	2749.0
67058480.0						DRIBBLE	2749.0
67058520.0						DRIBBLE	2749.0
67058560.0						DRIBBLE	2749.0
67058600.0						DRIBBLE	2749.0
67058640.0						DRIBBLE	2749.0
67058680.0						DRIBBLE	2749.0
67058720.0						DRIBBLE	2749.0
67058760.0						DRIBBLE	2749.0
67058800.0						DRIBBLE	2749.0
67058840.0						DRIBBLE	2749.0
67058880.0						DRIBBLE	2749.0
67058920.0						DRIBBLE	2749.0
67058960.0						DRIBBLE	2749.0
67059000.0						DRIBBLE	2749.0
67059040.0						DRIBBLE	2749.0
67059080.0						DRIBBLE	2749.0
67059120.0						DRIBBLE	2749.0
67059160.0						DRIBBLE	2749.0
67059200.0						DRIBBLE	2749.0
67059240.0						DRIBBLE	2749.0
67059280.0						DRIBBLE	2749.0
67059320.0						DRIBBLE	2749.0
67059360.0						DRIBBLE	2749.0
67059400.0						DRIBBLE	2749.0
67059440.0						DRIBBLE	2749.0
67059480.0						DRIBBLE	2749.0
67059520.0						DRIBBLE	2749.0
67059560.0						DRIBBLE	2749.0
67059600.0						DRIBBLE	2749.0
67059640.0						DRIBBLE	2749.0
67059680.0						DRIBBLE	2749.0
67059720.0						DRIBBLE	2749.0
67059760.0						DRIBBLE	2749.0
67059800.0						DRIBBLE	2749.0
67059840.0						DRIBBLE	2749.0
67059880.0						DRIBBLE	2749.0
67059920.0						DRIBBLE	2749.0
67059960.0						DRIBBLE	2749.0
67060000.0						DRIBBLE	2749.0
67060040.0						DRIBBLE	2749.0
67060080.0						DRIBBLE	2749.0
67060120.0						DRIBBLE	2749.0
67060160.0						DRIBBLE	2749.0
67060200.0						DRIBBLE	2749.0
67060240.0						DRIBBLE	2749.0
67060280.0						DRIBBLE	2749.0
67060320.0						DRIBBLE	2749.0
67060360.0						DRIBBLE	2749.0
67060400.0						DRIBBLE	2749.0
67060440.0						DRIBBLE	2749.0
67060480.0						DRIBBLE	2749.0
67060520.0						DRIBBLE	2749.0
67060560.0						DRIBBLE	2749.0
67060600.0						DRIBBLE	2749.0
67060640.0						DRIBBLE	2749.0
67060680.0						DRIBBLE	2749.0
67060720.0						DRIBBLE	2749.0
67060760.0						DRIBBLE	2749.0
67060800.0						DRIBBLE	2749.0
67060840.0						DRIBBLE	2749.0
67060880.0						DRIBBLE	2749.0
67060920.0						DRIBBLE	2749.0
67060960.0						DRIBBLE	2749.0
67061000.0						DRIBBLE	2749.0
67061040.0						DRIBBLE	2749.0
67061080.0						DRIBBLE	2749.0
67061120.0						DRIBBLE	2749.0
67061160.0						DRIBBLE	2749.0
67061200.0						DRIBBLE	2749.0
67061240.0						DRIBBLE	2749.0
67061280.0						DRIBBLE	2749.0
67061320.0						DRIBBLE	2749.0
67061360.0						DRIBBLE	2749.0
67061400.0						DRIBBLE	2749.0
67061440.0						DRIBBLE	2749.0
67061480.0						DRIBBLE	2749.0
67061520.0						DRIBBLE	2749.0
67061560.0						DRIBBLE	2749.0
67061600.0						DRIBBLE	2749.0
67061640.0						DRIBBLE	2749.0
67061680.0						DRIBBLE	2749.0
67061720.0						DRIBBLE	2749.0
67061760.0						DRIBBLE	2749.0
67061800.0						DRIBBLE	2749.0
67061840.0						DRIBBLE	2749.0
67061880.0						DRIBBLE	2749.0
67061920.0						DRIBBLE	2749.0
67061960.0						DRIBBLE	2749.0
67062000.0						DRIBBLE	2749.0
67062040.0						DRIBBLE	2749.0
67062080.0						DRIBBLE	2749.0
67062120.0						DRIBBLE	2749.0
67062160.0						DRIBBLE	2749.0
67062200.0						DRIBBLE	2749.0
67062240.0						DRIBBLE	2749.0
67062280.0						DRIBBLE	2749.0
67062320.0						DRIBBLE	2749.0
67062360.0						DRIBBLE	2749.0
67062400.0						DRIBBLE	2749.0
67062440.0						DRIBBLE	2749.0
67062480.0						DRIBBLE	2749.0
67062520.0						DRIBBLE	2749.0
67062560.0						DRIBBLE	2749.0
67062600.0						DRIBBLE	2749.0
67062640.0						DRIBBLE	2749.0
67062680.0						DRIBBLE	2749.0
67062720.0						DRIBBLE	2749.0
67062760.0						DRIBBLE	2749.0
67062800.0						DRIBBLE	2749.0
67062840.0						DRIBBLE	2749.0
67062880.0						DRIBBLE	2749.0
67062920.0						DRIBBLE	2749.0
67062960.0						DRIBBLE	2749.0
67063000.0						DRIBBLE	2749.0
67063040.0						DRIBBLE	2749.0
67063080.0						DRIBBLE	2749.0
67063120.0						DRIBBLE	2749.0
67063160.0						DRIBBLE	2749.0
67063200.0						DRIBBLE	2749.0
67063240.0						DRIBBLE	2749.0
67063280.0						DRIBBLE	2749.0
67063320.0						DRIBBLE	2749.0
67063360.0						DRIBBLE	2749.0
67063400.0						DRIBBLE	2749.0
67063440.0						DRIBBLE	2749.0
67063480.0						DRIBBLE	2749.0
67063520.0						DRIBBLE	2749.0
67063560.0						DRIBBLE	2749.0
67063600.0						DRIBBLE	2749.0
67063640.0						DRIBBLE	2749.0
67063680.0						DRIBBLE	2749.0
67063720.0						DRIBBLE	2749.0
67063760.0						DRIBBLE	2749.0
67063800.0						DRIBBLE	2749.0
67063840.0						DRIBBLE	2749.0
67063880.0						DRIBBLE	2749.0
67063920.0						DRIBBLE	2749.0
67063960.0						DRIBBLE	2749.0
67064000.0						DRIBBLE	2749.0
67064040.0						DRIBBLE	2749.0
67064080.0						DRIBBLE	2749.0
67064120.0						DRIBBLE	2749.0
67064160.0						DRIBBLE	2749.0
67064200.0						DRIBBLE	2749.0
67064240.0						DRIBBLE	2749.0
67064280.0						DRIBBLE	2749.0
67064320.0						DRIBBLE	2749.0
67064360.0						DRIBBLE	2749.0
67064400.0						DRIBBLE	2749.0
67064440.0						DRIBBLE	2749.0
67064480.0						DRIBBLE	2749.0
67064520.0						DRIBBLE	2749.0
67064560.0						DRIBBLE	2749.0
67064600.0						DRIBBLE	2749.0
67064640.0						DRIBBLE	2749.0
67064680.0						DRIBBLE	2749.0
67064720.0						PASS	2749.0
67064760.0						PASS	2749.0
67064800.0						PASS	2749.0
67064840.0						PASS	2749.0
67064880.0						PASS	2749.0
67064920.0						PASS	2749.0
67064960.0						PASS	2749.0
67065000.0						PASS	2749.0
67065040.0						PASS	2749.0
67065080.0						PASS	2749.0
67065120.0						PASS	2749.0
67065160.0						PASS	2749.0
67065200.0						PASS	2749.0
67065240.0						PASS	2749.0
67065280.0						PASS	2749.0
67065320.0						PASS	2034.0
67065360.0			CUT			PASS	2034.0
67065400.0			CUT			PASS	2034.0
67065440.0			CUT			PASS	2034.0
67065480.0			CUT			PASS	2034.0
67065520.0			CUT			PASS	2034.0
67065560.0			CUT			DRIBBLE	2034.0
67065600.0			CUT			DRIBBLE	2034.0
67065640.0			CUT			DRIBBLE	2034.0
67065680.0			CUT			DRIBBLE	2034.0
67065720.0			CUT			DRIBBLE	2034.0
67065760.0	DRIVE		CUT			DRIBBLE	2034.0
67065800.0	DRIVE		CUT			DRIBBLE	2034.0
67065840.0	DRIVE		CUT			DRIBBLE	2034.0
67065880.0	DRIVE		CUT			DRIBBLE	2034.0
67065920.0	DRIVE		CUT			DRIBBLE	2034.0
67065960.0	DRIVE		CUT			DRIBBLE	2034.0
67066000.0	DRIVE		CUT			DRIBBLE	2034.0
67066040.0	DRIVE		CUT			DRIBBLE	2034.0
67066080.0	DRIVE		CUT			DRIBBLE	2034.0
67066120.0	DRIVE		CUT			DRIBBLE	2034.0
67066160.0	DRIVE		CUT			DRIBBLE	2034.0
67066200.0	DRIVE		CUT			DRIBBLE	2034.0
67066240.0	DRIVE		CUT			DRIBBLE	2034.0
67066280.0	DRIVE		CUT			DRIBBLE	2034.0
67066320.0	DRIVE		CUT			DRIBBLE	2034.0
67066360.0	DRIVE		CUT			DRIBBLE	2034.0
67066400.0	DRIVE		CUT			DRIBBLE	2034.0
67066440.0	DRIVE		CUT			DRIBBLE	2034.0
67066480.0	DRIVE		CUT			DRIBBLE	2034.0
67066520.0	DRIVE		CUT			DRIBBLE	2034.0
67066560.0	DRIVE		CUT			DRIBBLE	2034.0
67066600.0	DRIVE		CUT			DRIBBLE	2034.0
67066640.0	DRIVE		CUT			DRIBBLE	2034.0
67066680.0	DRIVE		CUT			DRIBBLE	2034.0
67066720.0	DRIVE		CUT			DRIBBLE	2034.0
67066760.0	DRIVE		CUT			DRIBBLE	2034.0
67066800.0	DRIVE		CUT			DRIBBLE	2034.0
67066840.0	DRIVE		CUT			DRIBBLE	2034.0
67066880.0	DRIVE		CUT			DRIBBLE	2034.0
67066920.0	DRIVE		CUT			DRIBBLE	2034.0
67066960.0	DRIVE		CUT			DRIBBLE	2034.0
67067000.0	DRIVE		CUT			DRIBBLE	2034.0
67067040.0	DRIVE		CUT			DRIBBLE	2034.0
67067080.0	DRIVE		CUT			DRIBBLE	2034.0
67067120.0	DRIVE		CUT			DRIBBLE	2034.0
67067160.0	DRIVE		CUT			DRIBBLE	2034.0
67067200.0			CUT			PASS	2034.0
67067240.0			CUT			PASS	2034.0
67067280.0			CUT			PASS	2034.0
67067320.0			CUT			PASS	2034.0
67067360.0			CUT			PASS	2034.0
67067400.0			CUT			PASS	2034.0
67067440.0			CUT			PASS	2034.0
67067480.0			CUT			PASS	2034.0
67067520.0			CUT			PASS	2034.0
67067560.0			CUT			PASS	2034.0
67067600.0			CUT			PASS	2034.0
67067640.0			CUT			PASS	2034.0
67067680.0			CUT			PASS	2034.0
67067720.0			CUT			PASS	2034.0
67067760.0						PASS	2034.0
67067800.0						PASS	2034.0
67067840.0						PASS	2034.0
67067880.0						PASS	2034.0
67067920.0						PASS	2034.0
67067960.0						PASS	203115.0
67068000.0						PASS	203115.0
67068040.0						PASS	203115.0
67068080.0						PASS	203115.0
67068120.0						PASS	203115.0
67068160.0						PASS	203115.0
67068200.0						PASS	203115.0
67068240.0						PASS	203115.0
67068280.0						PASS	203115.0
67068320.0						PASS	203115.0
67068360.0						PASS	203115.0
67068400.0						HOLD	203115.0
67068440.0						HOLD	203115.0
67068480.0						HOLD	203115.0
67068520.0						HOLD	203115.0
67068560.0						MADE SHOT	203115.0
