# Supplementary material for: Modeling the formation of defensive gaps in basketball: Cutting on a teammate’s drive
Source: PLoS One. 2023 Feb 7;18(2):e0281467. doi: 10.1371/journal.pone.0281467 (PMC9904462; doi:10.1371/journal.pone.0281467)
Supplement: S1 File — Contains action/event labels for the 462 analyzed sequences used in the paper. With the help of the gameIDs and times (last 8 digits of the real time entries), it can be bound to the raw SportVU data available online: https://github.com/linouk23/NBA-Player-Movements/tree/master/data/2016.NBA.Raw.SportVU.Game.Logs. (ZIP) [file pone.0281467.s031.zip › 0021500243_66624268-66629468.csv]

Unnamed: 0	202087.0	201583.0	202397.0	201569.0	203076.0	EVENT	BALL_HANDLER
66624268.0						DRIBBLE	202397.0
66624308.0						DRIBBLE	202397.0
66624348.0						DRIBBLE	202397.0
66624388.0						DRIBBLE	202397.0
66624428.0						DRIBBLE	202397.0
66624468.0						DRIBBLE	202397.0
66624508.0						DRIBBLE	202397.0
66624548.0						DRIBBLE	202397.0
66624588.0						DRIBBLE	202397.0
66624628.0						DRIBBLE	202397.0
66624668.0						DRIBBLE	202397.0
66624708.0						DRIBBLE	202397.0
66624748.0						DRIBBLE	202397.0
66624788.0						DRIBBLE	202397.0
66624828.0						DRIBBLE	202397.0
66624868.0						DRIBBLE	202397.0
66624908.0						DRIBBLE	202397.0
66624948.0						DRIBBLE	202397.0
66624988.0						DRIBBLE	202397.0
66625028.0						DRIBBLE	202397.0
66625068.0						DRIBBLE	202397.0
66625108.0						DRIBBLE	202397.0
66625148.0						DRIBBLE	202397.0
66625188.0						DRIBBLE	202397.0
66625228.0						DRIBBLE	202397.0
66625268.0						DRIBBLE	202397.0
66625308.0						DRIBBLE	202397.0
66625348.0						DRIBBLE	202397.0
66625388.0						DRIBBLE	202397.0
66625428.0						DRIBBLE	202397.0
66625468.0						DRIBBLE	202397.0
66625508.0						DRIBBLE	202397.0
66625548.0						DRIBBLE	202397.0
66625588.0						DRIBBLE	202397.0
66625628.0						DRIBBLE	202397.0
66625668.0						DRIBBLE	202397.0
66625708.0						DRIBBLE	202397.0
66625748.0						DRIBBLE	202397.0
66625788.0						DRIBBLE	202397.0
66625828.0						DRIBBLE	202397.0
66625868.0						DRIBBLE	202397.0
66625908.0						DRIBBLE	202397.0
66625948.0						DRIBBLE	202397.0
66625988.0						DRIBBLE	202397.0
66626028.0						DRIBBLE	202397.0
66626068.0						DRIBBLE	202397.0
66626108.0						DRIBBLE	202397.0
66626148.0						DRIBBLE	202397.0
66626188.0						DRIBBLE	202397.0
66626228.0						DRIBBLE	202397.0
66626268.0						DRIBBLE	202397.0
66626308.0						DRIBBLE	202397.0
66626348.0						DRIBBLE	202397.0
66626388.0						DRIBBLE	202397.0
66626428.0						DRIBBLE	202397.0
66626468.0						DRIBBLE	202397.0
66626508.0						DRIBBLE	202397.0
66626548.0						DRIBBLE	202397.0
66626588.0						DRIBBLE	202397.0
66626628.0						DRIBBLE	202397.0
66626668.0						DRIBBLE	202397.0
66626708.0						DRIBBLE	202397.0
66626748.0						DRIBBLE	202397.0
66626788.0						DRIBBLE	202397.0
66626828.0						DRIBBLE	202397.0
66626868.0						DRIBBLE	202397.0
66626908.0			DRIVE			DRIBBLE	202397.0
66626948.0			DRIVE			DRIBBLE	202397.0
66626988.0			DRIVE			DRIBBLE	202397.0
66627028.0			DRIVE			DRIBBLE	202397.0
66627068.0			DRIVE			DRIBBLE	202397.0
66627108.0			DRIVE			DRIBBLE	202397.0
66627148.0			DRIVE			DRIBBLE	202397.0
66627188.0			DRIVE			DRIBBLE	202397.0
66627228.0			DRIVE			DRIBBLE	202397.0
66627268.0			DRIVE			DRIBBLE	202397.0
66627308.0			DRIVE			DRIBBLE	202397.0
66627348.0			DRIVE			DRIBBLE	202397.0
66627388.0			DRIVE			DRIBBLE	202397.0
66627428.0			DRIVE			DRIBBLE	202397.0
66627468.0			DRIVE			DRIBBLE	202397.0
66627508.0			DRIVE			DRIBBLE	202397.0
66627548.0			DRIVE			DRIBBLE	202397.0
66627588.0			DRIVE			DRIBBLE	202397.0
66627628.0			DRIVE			DRIBBLE	202397.0
66627668.0			DRIVE			DRIBBLE	202397.0
66627708.0			DRIVE			DRIBBLE	202397.0
66627748.0			DRIVE			DRIBBLE	202397.0
66627788.0			DRIVE			DRIBBLE	202397.0
66627828.0			DRIVE			DRIBBLE	202397.0
66627868.0			DRIVE			DRIBBLE	202397.0
66627908.0			DRIVE			DRIBBLE	202397.0
66627948.0			DRIVE			DRIBBLE	202397.0
66627988.0			DRIVE			DRIBBLE	202397.0
66628028.0	CUT		DRIVE			DRIBBLE	202397.0
66628068.0	CUT		DRIVE			DRIBBLE	202397.0
66628108.0	CUT		DRIVE			DRIBBLE	202397.0
66628148.0	CUT		DRIVE			DRIBBLE	202397.0
66628188.0	CUT		DRIVE			DRIBBLE	202397.0
66628228.0	CUT		DRIVE			DRIBBLE	202397.0
66628268.0	CUT		DRIVE			DRIBBLE	202397.0
66628308.0	CUT		DRIVE			DRIBBLE	202397.0
66628348.0	CUT		DRIVE			DRIBBLE	202397.0
66628388.0	CUT		DRIVE			DRIBBLE	202397.0
66628428.0	CUT					PASS	202397.0
66628468.0	CUT					PASS	202397.0
66628508.0	CUT					PASS	202397.0
66628548.0	CUT					PASS	202397.0
66628588.0	CUT					PASS	202397.0
66628628.0	CUT					PASS	202397.0
66628668.0	CUT					PASS	202397.0
66628708.0	CUT					PASS	202397.0
66628748.0	CUT					PASS	202397.0
66628788.0	CUT					PASS	202397.0
66628828.0	CUT					PASS	202397.0
66628868.0	CUT					PASS	202087.0
66628908.0	CUT					PASS	202087.0
66628948.0	CUT					PASS	202087.0
66628988.0	CUT					PASS	202087.0
66629028.0	CUT					PASS	202087.0
66629068.0	CUT					PASS	202087.0
66629108.0	CUT					PASS	202087.0
66629148.0	CUT					PASS	202087.0
66629188.0	CUT					PASS	202087.0
66629228.0						HOLD	202087.0
66629268.0						HOLD	202087.0
66629308.0						HOLD	202087.0
66629348.0						HOLD	202087.0
66629388.0						HOLD	202087.0
66629428.0						HOLD	202087.0
66629468.0						MADE SHOT	202087.0
