# Supplementary material for: Modeling the formation of defensive gaps in basketball: Cutting on a teammate’s drive
Source: PLoS One. 2023 Feb 7;18(2):e0281467. doi: 10.1371/journal.pone.0281467 (PMC9904462; doi:10.1371/journal.pone.0281467)
Supplement: S1 File — Contains action/event labels for the 462 analyzed sequences used in the paper. With the help of the gameIDs and times (last 8 digits of the real time entries), it can be bound to the raw SportVU data available online: https://github.com/linouk23/NBA-Player-Movements/tree/master/data/2016.NBA.Raw.SportVU.Game.Logs. (ZIP) [file pone.0281467.s031.zip › 0021500243_70363360-70374120.csv]

Unnamed: 0	201962.0	202087.0	201583.0	201950.0	203076.0	EVENT	BALL_HANDLER
70363360.0						PASS	201950.0
70363400.0						PASS	201950.0
70363440.0						PASS	201950.0
70363480.0						PASS	201950.0
70363520.0						PASS	201950.0
70363560.0						DRIBBLE	201950.0
70363600.0						DRIBBLE	201950.0
70363640.0						DRIBBLE	201950.0
70363680.0						DRIBBLE	201950.0
70363720.0						DRIBBLE	201950.0
70363760.0						DRIBBLE	201950.0
70363800.0						DRIBBLE	201950.0
70363840.0						DRIBBLE	201950.0
70363880.0						DRIBBLE	201950.0
70363920.0						DRIBBLE	201950.0
70363960.0						DRIBBLE	201950.0
70364000.0						DRIBBLE	201950.0
70364040.0						DRIBBLE	201950.0
70364080.0						DRIBBLE	201950.0
70364120.0						DRIBBLE	201950.0
70364160.0						DRIBBLE	201950.0
70364200.0						DRIBBLE	201950.0
70364240.0						DRIBBLE	201950.0
70364280.0						DRIBBLE	201950.0
70364320.0						DRIBBLE	201950.0
70364360.0						DRIBBLE	201950.0
70364400.0						DRIBBLE	201950.0
70364440.0						DRIBBLE	201950.0
70364480.0						DRIBBLE	201950.0
70364520.0						DRIBBLE	201950.0
70364560.0						DRIBBLE	201950.0
70364600.0						DRIBBLE	201950.0
70364640.0						DRIBBLE	201950.0
70364680.0						DRIBBLE	201950.0
70364720.0						DRIBBLE	201950.0
70364760.0						DRIBBLE	201950.0
70364800.0						DRIBBLE	201950.0
70364840.0						DRIBBLE	201950.0
70364880.0						DRIBBLE	201950.0
70364920.0						DRIBBLE	201950.0
70364960.0						DRIBBLE	201950.0
70365000.0						DRIBBLE	201950.0
70365040.0						DRIBBLE	201950.0
70365080.0						DRIBBLE	201950.0
70365120.0						DRIBBLE	201950.0
70365160.0						DRIBBLE	201950.0
70365200.0						DRIBBLE	201950.0
70365240.0						DRIBBLE	201950.0
70365280.0						DRIBBLE	201950.0
70365320.0						DRIBBLE	201950.0
70365360.0						DRIBBLE	201950.0
70365400.0						DRIBBLE	201950.0
70365440.0						DRIBBLE	201950.0
70365480.0						DRIBBLE	201950.0
70365520.0						DRIBBLE	201950.0
70365560.0						DRIBBLE	201950.0
70365600.0						DRIBBLE	201950.0
70365640.0						DRIBBLE	201950.0
70365680.0						DRIBBLE	201950.0
70365720.0						DRIBBLE	201950.0
70365760.0						DRIBBLE	201950.0
70365800.0						DRIBBLE	201950.0
70365840.0						DRIBBLE	201950.0
70365880.0						DRIBBLE	201950.0
70365920.0						DRIBBLE	201950.0
70365960.0						DRIBBLE	201950.0
70366000.0						DRIBBLE	201950.0
70366040.0						DRIBBLE	201950.0
70366080.0						DRIBBLE	201950.0
70366120.0						DRIBBLE	201950.0
70366160.0						DRIBBLE	201950.0
70366200.0						DRIBBLE	201950.0
70366240.0						DRIBBLE	201950.0
70366280.0						DRIBBLE	201950.0
70366320.0						DRIBBLE	201950.0
70366360.0						DRIBBLE	201950.0
70366400.0						DRIBBLE	201950.0
70366440.0						DRIBBLE	201950.0
70366480.0						DRIBBLE	201950.0
70366520.0						DRIBBLE	201950.0
70366560.0						DRIBBLE	201950.0
70366600.0						DRIBBLE	201950.0
70366640.0						DRIBBLE	201950.0
70366680.0						DRIBBLE	201950.0
70366720.0						DRIBBLE PASS	201950.0
70366760.0						DRIBBLE PASS	201950.0
70366800.0						DRIBBLE PASS	201950.0
70366840.0						DRIBBLE PASS	201950.0
70366880.0						DRIBBLE PASS	201950.0
70366920.0						DRIBBLE PASS	201950.0
70366960.0						DRIBBLE PASS	201950.0
70367000.0						DRIBBLE PASS	201950.0
70367040.0						DRIBBLE PASS	201950.0
70367080.0						DRIBBLE PASS	201950.0
70367120.0						DRIBBLE PASS	201950.0
70367160.0						DRIBBLE PASS	201950.0
70367200.0						DRIBBLE PASS
70367240.0						DRIBBLE PASS
70367280.0						DRIBBLE PASS
70367320.0						DRIBBLE PASS
70367360.0						DRIBBLE PASS
70367400.0						DRIBBLE PASS
70367440.0						DRIBBLE PASS
70367480.0						DRIBBLE PASS
70367520.0						DRIBBLE PASS
70367560.0						DRIBBLE PASS
70367600.0						DRIBBLE PASS
70367640.0						DRIBBLE PASS	201583.0
70367680.0						DRIBBLE PASS	201583.0
70367720.0						DRIBBLE PASS	201583.0
70367760.0						DRIBBLE PASS	201583.0
70367800.0						DRIBBLE PASS	201583.0
70367840.0						DRIBBLE PASS	201583.0
70367880.0						DRIBBLE PASS	201583.0
70367920.0						DRIBBLE PASS	201583.0
70367960.0						DRIBBLE PASS	201583.0
70368000.0						DRIBBLE PASS	201583.0
70368040.0						DRIBBLE PASS	201583.0
70368080.0						DRIBBLE PASS	201583.0
70368120.0						DRIBBLE PASS	201583.0
70368160.0						DRIBBLE PASS	201583.0
70368200.0						DRIBBLE PASS	201583.0
70368240.0						DRIBBLE PASS	201583.0
70368280.0						DRIBBLE PASS	201583.0
70368320.0						DRIBBLE PASS	201583.0
70368360.0						DRIBBLE PASS	201583.0
70368400.0						DRIBBLE PASS	201583.0
70368440.0						DRIBBLE PASS	201583.0
70368480.0						DRIBBLE PASS	201583.0
70368520.0						DRIBBLE	201583.0
70368560.0						DRIBBLE	201583.0
70368600.0						DRIBBLE	201583.0
70368640.0						DRIBBLE	201583.0
70368680.0						DRIBBLE	201583.0
70368720.0						DRIBBLE	201583.0
70368760.0						DRIBBLE	201583.0
70368800.0						DRIBBLE	201583.0
70368840.0						DRIBBLE	201583.0
70368880.0						DRIBBLE	201583.0
70368920.0						DRIBBLE	201583.0
70368960.0						DRIBBLE	201583.0
70369000.0						DRIBBLE	201583.0
70369040.0						DRIBBLE	201583.0
70369080.0						DRIBBLE	201583.0
70369120.0						PASS	201583.0
70369160.0						PASS	201583.0
70369200.0						PASS	201583.0
70369240.0						PASS	201583.0
70369280.0						PASS	201583.0
70369320.0						PASS	201583.0
70369360.0						PASS	201583.0
70369400.0						PASS	201583.0
70369440.0						PASS	201583.0
70369480.0						PASS	201583.0
70369520.0						PASS	201583.0
70369560.0						PASS	201583.0
70369600.0						PASS	201583.0
70369640.0						PASS	201583.0
70369680.0						PASS	201583.0
70369720.0						PASS	201583.0
70369760.0						PASS	201583.0
70369800.0						PASS	201950.0
70369840.0						PASS	201950.0
70369880.0						PASS	201950.0
70369920.0						PASS	201950.0
70369960.0						PASS	201950.0
70370000.0						PASS	201950.0
70370040.0						PASS	201950.0
70370080.0						PASS	201950.0
70370120.0						PASS	201950.0
70370160.0						PASS	201950.0
70370200.0						PASS	201950.0
70370240.0						PASS	201950.0
70370280.0						DRIBBLE	201950.0
70370320.0						DRIBBLE	201950.0
70370360.0						DRIBBLE	201950.0
70370400.0						DRIBBLE	201950.0
70370440.0						DRIBBLE	201950.0
70370480.0						DRIBBLE	201950.0
70370520.0						DRIBBLE	201950.0
70370560.0						DRIBBLE	201950.0
70370600.0						DRIBBLE	201950.0
70370640.0				DRIVE		DRIBBLE	201950.0
70370680.0				DRIVE		DRIBBLE	201950.0
70370720.0				DRIVE		DRIBBLE	201950.0
70370760.0				DRIVE		DRIBBLE	201950.0
70370800.0				DRIVE		DRIBBLE	201950.0
70370840.0				DRIVE		DRIBBLE	201950.0
70370880.0				DRIVE		DRIBBLE	201950.0
70370920.0				DRIVE		DRIBBLE	201950.0
70370960.0				DRIVE		DRIBBLE	201950.0
70371000.0				DRIVE		DRIBBLE	201950.0
70371040.0				DRIVE		DRIBBLE	201950.0
70371080.0				DRIVE		DRIBBLE	201950.0
70371120.0				DRIVE		DRIBBLE	201950.0
70371160.0				DRIVE		DRIBBLE	201950.0
70371200.0				DRIVE		DRIBBLE	201950.0
70371240.0				DRIVE		DRIBBLE	201950.0
70371280.0				DRIVE		DRIBBLE	201950.0
70371320.0				DRIVE		DRIBBLE	201950.0
70371360.0				DRIVE		DRIBBLE	201950.0
70371400.0				DRIVE		DRIBBLE	201950.0
70371440.0				DRIVE		DRIBBLE	201950.0
70371480.0				DRIVE		DRIBBLE	201950.0
70371520.0				DRIVE		DRIBBLE	201950.0
70371560.0				DRIVE		DRIBBLE	201950.0
70371600.0				DRIVE		DRIBBLE	201950.0
70371640.0				DRIVE		DRIBBLE	201950.0
70371680.0				DRIVE		DRIBBLE	201950.0
70371720.0				DRIVE		DRIBBLE	201950.0
70371760.0				DRIVE		DRIBBLE	201950.0
70371800.0				DRIVE		DRIBBLE	201950.0
70371840.0				DRIVE		DRIBBLE	201950.0
70371880.0				DRIVE		DRIBBLE	201950.0
70371920.0				DRIVE		DRIBBLE	201950.0
70371960.0				DRIVE		DRIBBLE	201950.0
70372000.0				DRIVE		DRIBBLE	201950.0
70372040.0				DRIVE		DRIBBLE	201950.0
70372080.0				DRIVE		DRIBBLE	201950.0
70372120.0				DRIVE		DRIBBLE	201950.0
70372160.0				DRIVE		DRIBBLE	201950.0
70372200.0				DRIVE		DRIBBLE	201950.0
70372240.0				DRIVE		DRIBBLE	201950.0
70372280.0				DRIVE		DRIBBLE	201950.0
70372320.0						DRIBBLE PASS	201950.0
70372360.0						DRIBBLE PASS	201950.0
70372400.0						DRIBBLE PASS	201950.0
70372440.0						DRIBBLE PASS	201950.0
70372480.0						DRIBBLE PASS	201950.0
70372520.0						DRIBBLE PASS	201950.0
70372560.0						DRIBBLE PASS	201950.0
70372600.0						DRIBBLE PASS	201950.0
70372640.0						DRIBBLE PASS	201950.0
70372680.0						DRIBBLE PASS	201950.0
70372720.0						DRIBBLE PASS	201950.0
70372760.0						DRIBBLE PASS	201950.0
70372800.0						DRIBBLE PASS	201950.0
70372840.0		CUT				DRIBBLE PASS	201950.0
70372880.0		CUT				DRIBBLE PASS	201950.0
70372920.0		CUT				DRIBBLE PASS	201950.0
70372960.0		CUT				DRIBBLE PASS	201950.0
70373000.0		CUT				DRIBBLE PASS	201950.0
70373040.0		CUT				DRIBBLE PASS	201950.0
70373080.0		CUT				DRIBBLE PASS	201950.0
70373120.0		CUT				DRIBBLE PASS	201950.0
70373160.0		CUT				DRIBBLE PASS	201950.0
70373200.0		CUT				DRIBBLE PASS	201950.0
70373240.0		CUT				DRIBBLE PASS	201950.0
70373280.0		CUT				DRIBBLE PASS	201950.0
70373320.0		CUT				DRIBBLE PASS	201950.0
70373360.0		CUT			CUT	DRIBBLE PASS	201950.0
70373400.0		CUT			CUT	DRIBBLE PASS	201950.0
70373440.0		CUT			CUT	DRIBBLE PASS	201950.0
70373480.0		CUT			CUT	DRIBBLE PASS	201583.0
70373520.0		CUT			CUT	DRIBBLE PASS	201583.0
70373560.0		CUT			CUT	DRIBBLE PASS	201583.0
70373600.0		CUT			CUT	DRIBBLE PASS	201583.0
70373640.0		CUT			CUT	DRIBBLE PASS	201583.0
70373680.0		CUT			CUT	DRIBBLE PASS	201583.0
70373720.0		CUT			CUT	DRIBBLE PASS	201583.0
70373760.0		CUT			CUT	DRIBBLE PASS	201583.0
70373800.0		CUT			CUT	DRIBBLE PASS	201583.0
70373840.0		CUT			CUT	DRIBBLE PASS	201583.0
70373880.0		CUT			CUT	DRIBBLE PASS	201583.0
70373920.0		CUT			CUT	DRIBBLE PASS	201583.0
70373960.0		CUT			CUT	DRIBBLE PASS	201583.0
70374000.0		CUT			CUT	HOLD	201583.0
70374040.0		CUT			CUT	HOLD	201583.0
70374080.0		CUT			CUT	HOLD	201583.0
70374120.0		CUT			CUT	MADE SHOT	201583.0
