# Supplementary material for: Modeling the formation of defensive gaps in basketball: Cutting on a teammate’s drive
Source: PLoS One. 2023 Feb 7;18(2):e0281467. doi: 10.1371/journal.pone.0281467 (PMC9904462; doi:10.1371/journal.pone.0281467)
Supplement: S1 File — Contains action/event labels for the 462 analyzed sequences used in the paper. With the help of the gameIDs and times (last 8 digits of the real time entries), it can be bound to the raw SportVU data available online: https://github.com/linouk23/NBA-Player-Movements/tree/master/data/2016.NBA.Raw.SportVU.Game.Logs. (ZIP) [file pone.0281467.s031.zip › 0021500245_68939808-68942528.csv]

Unnamed: 0	200765.0	200752.0	201585.0	201956.0	203463.0	EVENT	BALL_HANDLER
68939808.0						DRIBBLE	203463.0
68939856.0						DRIBBLE	203463.0
68939888.0						DRIBBLE	203463.0
68939936.0						DRIBBLE	203463.0
68939968.0					DRIVE	DRIBBLE	203463.0
68940016.0					DRIVE	DRIBBLE	203463.0
68940048.0					DRIVE	DRIBBLE	203463.0
68940096.0					DRIVE	DRIBBLE	203463.0
68940128.0					DRIVE	DRIBBLE	203463.0
68940176.0					DRIVE	DRIBBLE	203463.0
68940208.0			CUT		DRIVE	DRIBBLE	203463.0
68940256.0			CUT		DRIVE	DRIBBLE	203463.0
68940288.0			CUT		DRIVE	DRIBBLE	203463.0
68940336.0			CUT		DRIVE	DRIBBLE	203463.0
68940368.0			CUT		DRIVE	DRIBBLE	203463.0
68940416.0			CUT		DRIVE	DRIBBLE	203463.0
68940448.0			CUT		DRIVE	DRIBBLE	203463.0
68940496.0			CUT		DRIVE	DRIBBLE	203463.0
68940528.0			CUT		DRIVE	DRIBBLE	203463.0
68940576.0			CUT		DRIVE	DRIBBLE	203463.0
68940608.0			CUT		DRIVE	DRIBBLE	203463.0
68940656.0			CUT		DRIVE	DRIBBLE	203463.0
68940688.0			CUT		DRIVE	DRIBBLE	203463.0
68940736.0			CUT		DRIVE	DRIBBLE	203463.0
68940768.0			CUT		DRIVE	DRIBBLE	203463.0
68940816.0			CUT		DRIVE	DRIBBLE	203463.0
68940848.0			CUT		DRIVE	DRIBBLE	203463.0
68940896.0			CUT		DRIVE	DRIBBLE	203463.0
68940928.0			CUT		DRIVE	DRIBBLE	203463.0
68940976.0			CUT		DRIVE	DRIBBLE	203463.0
68941008.0			CUT		DRIVE	DRIBBLE	203463.0
68941056.0			CUT		DRIVE	DRIBBLE	203463.0
68941088.0			CUT		DRIVE	DRIBBLE	203463.0
68941136.0			CUT		DRIVE	DRIBBLE	203463.0
68941168.0			CUT		DRIVE	DRIBBLE	203463.0
68941216.0			CUT		DRIVE	DRIBBLE	203463.0
68941248.0			CUT			PASS	203463.0
68941296.0			CUT			PASS	203463.0
68941328.0			CUT			PASS	203463.0
68941376.0			CUT			PASS	203463.0
68941408.0			CUT			PASS	203463.0
68941456.0			CUT			PASS	203463.0
68941488.0			CUT			PASS	203463.0
68941536.0			CUT			PASS	203463.0
68941568.0			CUT			PASS	203463.0
68941616.0			CUT			PASS	203463.0
68941648.0			CUT			PASS	203463.0
68941696.0			CUT			PASS	203463.0
68941728.0			CUT			PASS	203463.0
68941776.0			CUT			PASS	201585.0
68941808.0			CUT			PASS	201585.0
68941856.0			CUT			PASS	201585.0
68941888.0						PASS	201585.0
68941936.0						PASS	201585.0
68941968.0						PASS	201585.0
68942016.0						HOLD	201585.0
68942048.0						HOLD	201585.0
68942096.0						HOLD	201585.0
68942128.0						HOLD	201585.0
68942176.0						HOLD	201585.0
68942208.0						HOLD	201585.0
68942256.0						HOLD	201585.0
68942288.0						HOLD	201585.0
68942336.0						HOLD	201585.0
68942368.0						HOLD	201585.0
68942416.0						HOLD	201585.0
68942448.0						HOLD	201585.0
68942496.0						HOLD	201585.0
68942528.0						MADE SHOT	201585.0
