# Supplementary material for: Modeling the formation of defensive gaps in basketball: Cutting on a teammate’s drive
Source: PLoS One. 2023 Feb 7;18(2):e0281467. doi: 10.1371/journal.pone.0281467 (PMC9904462; doi:10.1371/journal.pone.0281467)
Supplement: S1 File — Contains action/event labels for the 462 analyzed sequences used in the paper. With the help of the gameIDs and times (last 8 digits of the real time entries), it can be bound to the raw SportVU data available online: https://github.com/linouk23/NBA-Player-Movements/tree/master/data/2016.NBA.Raw.SportVU.Game.Logs. (ZIP) [file pone.0281467.s031.zip › 0021500245_75566976-75580416.csv]

Unnamed: 0	2571.0	201574.0	201575.0	203105.0	203546.0	EVENT	BALL_HANDLER
75566976.0						DRIBBLE	203546.0
75567016.0						DRIBBLE	203546.0
75567056.0						DRIBBLE	203546.0
75567096.0						DRIBBLE	203546.0
75567136.0						DRIBBLE	203546.0
75567176.0						DRIBBLE	203546.0
75567216.0						DRIBBLE	203546.0
75567256.0						DRIBBLE	203546.0
75567296.0						DRIBBLE	203546.0
75567336.0						DRIBBLE	203546.0
75567376.0						DRIBBLE	203546.0
75567416.0						DRIBBLE	203546.0
75567456.0						DRIBBLE	203546.0
75567496.0						DRIBBLE	203546.0
75567536.0						DRIBBLE	203546.0
75567576.0						DRIBBLE	203546.0
75567616.0						DRIBBLE	203546.0
75567656.0						DRIBBLE	203546.0
75567696.0						DRIBBLE	203546.0
75567736.0						DRIBBLE	203546.0
75567776.0						DRIBBLE	203546.0
75567816.0						DRIBBLE	203546.0
75567856.0						DRIBBLE	203546.0
75567896.0						DRIBBLE	203546.0
75567936.0						DRIBBLE	203546.0
75567976.0						DRIBBLE	203546.0
75568016.0						DRIBBLE	203546.0
75568056.0						DRIBBLE	203546.0
75568096.0						DRIBBLE	203546.0
75568136.0						DRIBBLE	203546.0
75568176.0						DRIBBLE	203546.0
75568216.0						DRIBBLE	203546.0
75568256.0						DRIBBLE	203546.0
75568296.0						DRIBBLE	203546.0
75568336.0						DRIBBLE	203546.0
75568376.0						DRIBBLE	203546.0
75568416.0						DRIBBLE	203546.0
75568456.0						DRIBBLE	203546.0
75568496.0						DRIBBLE	203546.0
75568536.0						DRIBBLE	203546.0
75568576.0						DRIBBLE	203546.0
75568616.0						DRIBBLE	203546.0
75568656.0						DRIBBLE	203546.0
75568696.0						DRIBBLE	203546.0
75568736.0						DRIBBLE	203546.0
75568776.0						DRIBBLE	203546.0
75568816.0						DRIBBLE	203546.0
75568856.0						DRIBBLE	203546.0
75568896.0						DRIBBLE	203546.0
75568936.0						DRIBBLE	203546.0
75568976.0						DRIBBLE	203546.0
75569016.0						DRIBBLE	203546.0
75569056.0						DRIBBLE	203546.0
75569096.0						DRIBBLE	203546.0
75569136.0						DRIBBLE	203546.0
75569176.0						DRIBBLE	203546.0
75569216.0						DRIBBLE	203546.0
75569256.0						DRIBBLE	203546.0
75569296.0						DRIBBLE	203546.0
75569336.0						DRIBBLE	203546.0
75569376.0						DRIBBLE	203546.0
75569416.0						DRIBBLE	203546.0
75569456.0						DRIBBLE	203546.0
75569496.0						DRIBBLE	203546.0
75569536.0						DRIBBLE	203546.0
75569576.0						DRIBBLE	203546.0
75569616.0						DRIBBLE	203546.0
75569656.0						DRIBBLE	203546.0
75569696.0						DRIBBLE	203546.0
75569736.0						PASS	203546.0
75569776.0						PASS	203546.0
75569816.0						PASS	203546.0
75569856.0						PASS	203546.0
75569896.0						PASS	203546.0
75569936.0						PASS	203546.0
75569976.0						PASS	203546.0
75570016.0						PASS	203546.0
75570056.0						PASS	203546.0
75570096.0						PASS	203546.0
75570136.0						PASS	203546.0
75570176.0						PASS	203546.0
75570216.0						PASS	203546.0
75570256.0						PASS	203105.0
75570296.0						PASS	203105.0
75570336.0						PASS	203105.0
75570376.0						PASS	203105.0
75570416.0						PASS	203105.0
75570456.0						PASS	203105.0
75570496.0						PASS	203105.0
75570536.0						PASS	203105.0
75570576.0						PASS	203105.0
75570616.0						DRIBBLE	203105.0
75570656.0						DRIBBLE	203105.0
75570696.0						DRIBBLE	203105.0
75570736.0						DRIBBLE	203105.0
75570776.0						DRIBBLE	203105.0
75570816.0						DRIBBLE	203105.0
75570856.0						DRIBBLE	203105.0
75570896.0						DRIBBLE	203105.0
75570936.0						DRIBBLE	203105.0
75570976.0						DRIBBLE	203105.0
75571016.0						DRIBBLE	203105.0
75571056.0						DRIBBLE	203105.0
75571096.0						DRIBBLE	203105.0
75571136.0						DRIBBLE	203105.0
75571176.0						DRIBBLE	203105.0
75571216.0						DRIBBLE	203105.0
75571256.0						DRIBBLE	203105.0
75571296.0						DRIBBLE	203105.0
75571336.0						DRIBBLE	203105.0
75571376.0						DRIBBLE	203105.0
75571416.0						DRIBBLE	203105.0
75571456.0						DRIBBLE	203105.0
75571496.0						DRIBBLE	203105.0
75571536.0						DRIBBLE	203105.0
75571576.0						DRIBBLE	203105.0
75571616.0						DRIBBLE	203105.0
75571656.0						DRIBBLE	203105.0
75571696.0						DRIBBLE	203105.0
75571736.0						DRIBBLE	203105.0
75571776.0						DRIBBLE	203105.0
75571816.0						DRIBBLE	203105.0
75571856.0						DRIBBLE	203105.0
75571896.0						DRIBBLE	203105.0
75571936.0						DRIBBLE	203105.0
75571976.0						DRIBBLE	203105.0
75572016.0						DRIBBLE	203105.0
75572056.0						DRIBBLE	203105.0
75572096.0						DRIBBLE	203105.0
75572136.0						DRIBBLE	203105.0
75572176.0						DRIBBLE	203105.0
75572216.0				DRIVE		DRIBBLE	203105.0
75572256.0				DRIVE		DRIBBLE	203105.0
75572296.0				DRIVE		DRIBBLE	203105.0
75572336.0				DRIVE		DRIBBLE	203105.0
75572376.0				DRIVE		DRIBBLE	203105.0
75572416.0				DRIVE		DRIBBLE	203105.0
75572456.0				DRIVE		DRIBBLE	203105.0
75572496.0				DRIVE		DRIBBLE	203105.0
75572536.0				DRIVE		DRIBBLE	203105.0
75572576.0				DRIVE		DRIBBLE	203105.0
75572616.0				DRIVE		DRIBBLE	203105.0
75572656.0				DRIVE		DRIBBLE	203105.0
75572696.0				DRIVE		DRIBBLE	203105.0
75572736.0				DRIVE		DRIBBLE	203105.0
75572776.0				DRIVE		DRIBBLE	203105.0
75572816.0				DRIVE		DRIBBLE	203105.0
75572856.0				DRIVE		DRIBBLE	203105.0
75572896.0				DRIVE		DRIBBLE	203105.0
75572936.0				DRIVE		DRIBBLE	203105.0
75572976.0				DRIVE		DRIBBLE	203105.0
75573016.0				DRIVE		DRIBBLE	203105.0
75573056.0				DRIVE		DRIBBLE	203105.0
75573096.0				DRIVE		DRIBBLE	203105.0
75573136.0				DRIVE		DRIBBLE	203105.0
75573176.0				DRIVE		DRIBBLE	203105.0
75573216.0				DRIVE		DRIBBLE	203105.0
75573256.0				DRIVE		DRIBBLE	203105.0
75573296.0				DRIVE		DRIBBLE	203105.0
75573336.0				DRIVE		DRIBBLE	203105.0
75573376.0				DRIVE		DRIBBLE	203105.0
75573416.0				DRIVE		DRIBBLE	203105.0
75573456.0				DRIVE		DRIBBLE	203105.0
75573496.0				DRIVE		DRIBBLE	203105.0
75573536.0				DRIVE		DRIBBLE	203105.0
75573576.0				DRIVE		DRIBBLE	203105.0
75573616.0				DRIVE		DRIBBLE	203105.0
75573656.0				DRIVE		DRIBBLE	203105.0
75573696.0				DRIVE		DRIBBLE	203105.0
75573736.0				DRIVE		DRIBBLE	203105.0
75573776.0				DRIVE		DRIBBLE	203105.0
75573816.0				DRIVE		DRIBBLE	203105.0
75573856.0				DRIVE		DRIBBLE	203105.0
75573896.0				DRIVE		DRIBBLE	203105.0
75573936.0						DRIBBLE	203105.0
75573976.0						DRIBBLE	203105.0
75574016.0						DRIBBLE	203105.0
75574056.0						DRIBBLE	203105.0
75574096.0						DRIBBLE	203105.0
75574136.0						DRIBBLE	203105.0
75574176.0						DRIBBLE	203105.0
75574216.0						DRIBBLE	203105.0
75574256.0						DRIBBLE	203105.0
75574296.0						DRIBBLE	203105.0
75574336.0						DRIBBLE	203105.0
75574376.0						DRIBBLE	203105.0
75574416.0						DRIBBLE	203105.0
75574456.0						DRIBBLE	203105.0
75574496.0						DRIBBLE	203105.0
75574536.0						DRIBBLE	203105.0
75574576.0						DRIBBLE	203105.0
75574616.0						DRIBBLE	203105.0
75574656.0						DRIBBLE	203105.0
75574696.0						DRIBBLE	203105.0
75574736.0						DRIBBLE	203105.0
75574776.0						DRIBBLE	203105.0
75574816.0						PASS	203105.0
75574856.0						PASS	203105.0
75574896.0						PASS	203105.0
75574936.0						PASS	203105.0
75574976.0						PASS	203105.0
75575016.0						PASS	203105.0
75575056.0						PASS	203105.0
75575096.0						PASS	203105.0
75575136.0						PASS	203105.0
75575176.0						PASS	203105.0
75575216.0						PASS	203105.0
75575256.0						PASS	203105.0
75575296.0						PASS	203105.0
75575336.0						PASS	203105.0
75575376.0						PASS	203105.0
75575416.0						PASS	203105.0
75575456.0						PASS	203105.0
75575496.0						PASS	203105.0
75575536.0						PASS	203105.0
75575576.0						PASS	203546.0
75575616.0						PASS	203546.0
75575656.0						PASS	203546.0
75575696.0						PASS	203546.0
75575736.0						PASS	203546.0
75575776.0						PASS	203546.0
75575816.0						HOLD	203546.0
75575856.0						HOLD	203546.0
75575896.0						HOLD	203546.0
75575936.0						PASS	203546.0
75575976.0						PASS	203546.0
75576016.0						PASS	203546.0
75576056.0						PASS	203546.0
75576096.0						PASS	203546.0
75576136.0						PASS	203546.0
75576176.0						PASS
75576216.0						PASS
75576256.0						PASS
75576296.0						PASS
75576336.0						PASS
75576376.0						PASS
75576416.0						PASS
75576456.0						PASS
75576496.0						PASS
75576536.0						PASS
75576576.0						PASS
75576616.0						PASS
75576656.0						PASS	201575.0
75576696.0						PASS	201575.0
75576736.0						PASS	201575.0
75576776.0						PASS	201575.0
75576816.0						PASS	201575.0
75576856.0						PASS	201575.0
75576896.0						PASS	201575.0
75576936.0						PASS	201575.0
75576976.0						PASS	201575.0
75577016.0						PASS	201575.0
75577056.0						PASS	201575.0
75577096.0						PASS	201575.0
75577136.0						PASS	201575.0
75577176.0						PASS	201575.0
75577216.0						PASS	201575.0
75577256.0						DRIBBLE	201575.0
75577296.0						DRIBBLE	201575.0
75577336.0						DRIBBLE	201575.0
75577376.0						DRIBBLE	201575.0
75577416.0						DRIBBLE	201575.0
75577456.0						DRIBBLE	201575.0
75577496.0						DRIBBLE	201575.0
75577536.0						DRIBBLE	201575.0
75577576.0						DRIBBLE	201575.0
75577616.0						DRIBBLE	201575.0
75577656.0						DRIBBLE	201575.0
75577696.0						DRIBBLE	201575.0
75577736.0						DRIBBLE	201575.0
75577776.0						DRIBBLE	201575.0
75577816.0						DRIBBLE	201575.0
75577856.0						DRIBBLE	201575.0
75577896.0						DRIBBLE	201575.0
75577936.0			DRIVE			DRIBBLE	201575.0
75577976.0			DRIVE			DRIBBLE	201575.0
75578016.0			DRIVE			DRIBBLE	201575.0
75578056.0			DRIVE			DRIBBLE	201575.0
75578096.0			DRIVE			DRIBBLE	201575.0
75578136.0			DRIVE			DRIBBLE	201575.0
75578176.0			DRIVE			DRIBBLE	201575.0
75578216.0			DRIVE			DRIBBLE	201575.0
75578256.0			DRIVE			DRIBBLE	201575.0
75578296.0			DRIVE			DRIBBLE	201575.0
75578336.0			DRIVE			DRIBBLE	201575.0
75578376.0			DRIVE			DRIBBLE	201575.0
75578416.0			DRIVE			DRIBBLE	201575.0
75578456.0			DRIVE			DRIBBLE	201575.0
75578496.0			DRIVE			DRIBBLE	201575.0
75578536.0			DRIVE			DRIBBLE	201575.0
75578576.0			DRIVE			DRIBBLE	201575.0
75578616.0			DRIVE			DRIBBLE	201575.0
75578656.0			DRIVE			DRIBBLE	201575.0
75578696.0			DRIVE			DRIBBLE	201575.0
75578736.0			DRIVE			DRIBBLE	201575.0
75578776.0			DRIVE			DRIBBLE	201575.0
75578816.0			DRIVE			DRIBBLE	201575.0
75578856.0			DRIVE			DRIBBLE	201575.0
75578896.0			DRIVE			DRIBBLE	201575.0
75578936.0			DRIVE			DRIBBLE	201575.0
75578976.0			DRIVE			DRIBBLE	201575.0
75579016.0			DRIVE			DRIBBLE	201575.0
75579056.0			DRIVE			DRIBBLE	201575.0
75579096.0			DRIVE			DRIBBLE	201575.0
75579136.0			DRIVE			DRIBBLE	201575.0
75579176.0			DRIVE			DRIBBLE	201575.0
75579216.0						PASS	201575.0
75579256.0						PASS	201575.0
75579296.0						PASS	201575.0
75579336.0						PASS	201575.0
75579376.0						PASS	201575.0
75579416.0						PASS	201575.0
75579456.0						PASS	201575.0
75579496.0						PASS	201575.0
75579536.0						PASS	201575.0
75579576.0						PASS	201575.0
75579616.0						PASS	201575.0
75579656.0						PASS	201575.0
75579696.0						PASS	203546.0
75579736.0						PASS	203546.0
75579776.0				CUT		PASS	203546.0
75579816.0				CUT		PASS	203546.0
75579856.0				CUT		PASS	203546.0
75579896.0				CUT		PASS	203546.0
75579936.0				CUT		PASS	203546.0
75579976.0				CUT		PASS	203546.0
75580016.0				CUT		PASS	203546.0
75580056.0				CUT		PASS	203546.0
75580096.0				CUT		PASS	203546.0
75580136.0				CUT		PASS	203546.0
75580176.0				CUT		HOLD	203546.0
75580216.0				CUT		HOLD	203546.0
75580256.0				CUT		HOLD	203546.0
75580296.0				CUT		HOLD	203546.0
75580336.0				CUT		HOLD	203546.0
75580376.0				CUT		HOLD	203546.0
75580416.0				CUT		MADE SHOT	203546.0
