# Supplementary material for: Modeling the formation of defensive gaps in basketball: Cutting on a teammate’s drive
Source: PLoS One. 2023 Feb 7;18(2):e0281467. doi: 10.1371/journal.pone.0281467 (PMC9904462; doi:10.1371/journal.pone.0281467)
Supplement: S1 File — Contains action/event labels for the 462 analyzed sequences used in the paper. With the help of the gameIDs and times (last 8 digits of the real time entries), it can be bound to the raw SportVU data available online: https://github.com/linouk23/NBA-Player-Movements/tree/master/data/2016.NBA.Raw.SportVU.Game.Logs. (ZIP) [file pone.0281467.s031.zip › 0021500246_26160268-26168828.csv]

Unnamed: 0	101107.0	201150.0	202391.0	203087.0	1626163.0	EVENT	BALL_HANDLER
26160268.0						DRIBBLE	203087.0
26160308.0						DRIBBLE	203087.0
26160348.0						DRIBBLE	203087.0
26160388.0						DRIBBLE	203087.0
26160428.0						DRIBBLE	203087.0
26160468.0						DRIBBLE	203087.0
26160508.0						DRIBBLE	203087.0
26160548.0						DRIBBLE	203087.0
26160588.0						DRIBBLE	203087.0
26160628.0						DRIBBLE	203087.0
26160668.0						DRIBBLE	203087.0
26160708.0						DRIBBLE	203087.0
26160748.0						DRIBBLE	203087.0
26160788.0						DRIBBLE	203087.0
26160828.0						DRIBBLE	203087.0
26160868.0						DRIBBLE	203087.0
26160908.0						DRIBBLE	203087.0
26160948.0						DRIBBLE	203087.0
26160988.0						DRIBBLE	203087.0
26161028.0						DRIBBLE	203087.0
26161068.0						DRIBBLE	203087.0
26161108.0						DRIBBLE	203087.0
26161148.0						DRIBBLE	203087.0
26161188.0						DRIBBLE	203087.0
26161228.0						DRIBBLE	203087.0
26161268.0						DRIBBLE	203087.0
26161308.0						DRIBBLE	203087.0
26161348.0						DRIBBLE	203087.0
26161388.0						DRIBBLE	203087.0
26161428.0						DRIBBLE	203087.0
26161468.0						DRIBBLE	203087.0
26161508.0						DRIBBLE	203087.0
26161548.0						DRIBBLE	203087.0
26161588.0						DRIBBLE	203087.0
26161628.0						DRIBBLE	203087.0
26161668.0						DRIBBLE	203087.0
26161708.0						DRIBBLE	203087.0
26161748.0						DRIBBLE	203087.0
26161788.0						DRIBBLE	203087.0
26161828.0						DRIBBLE	203087.0
26161868.0						DRIBBLE	203087.0
26161908.0						DRIBBLE	203087.0
26161948.0						DRIBBLE	203087.0
26161988.0						DRIBBLE	203087.0
26162028.0						DRIBBLE	203087.0
26162068.0						DRIBBLE	203087.0
26162108.0						DRIBBLE	203087.0
26162148.0						DRIBBLE	203087.0
26162188.0						DRIBBLE	203087.0
26162228.0						DRIBBLE	203087.0
26162268.0						DRIBBLE	203087.0
26162308.0						DRIBBLE	203087.0
26162348.0						DRIBBLE	203087.0
26162388.0						DRIBBLE	203087.0
26162428.0						DRIBBLE	203087.0
26162468.0						DRIBBLE	203087.0
26162508.0						DRIBBLE	203087.0
26162548.0						DRIBBLE	203087.0
26162588.0						DRIBBLE	203087.0
26162628.0						DRIBBLE	203087.0
26162668.0						DRIBBLE	203087.0
26162708.0						DRIBBLE	203087.0
26162748.0						DRIBBLE	203087.0
26162788.0						DRIBBLE	203087.0
26162828.0						DRIBBLE	203087.0
26162868.0						DRIBBLE	203087.0
26162908.0						DRIBBLE	203087.0
26162948.0						DRIBBLE	203087.0
26162988.0						DRIBBLE	203087.0
26163028.0						DRIBBLE	203087.0
26163068.0						DRIBBLE	203087.0
26163108.0						DRIBBLE	203087.0
26163148.0						DRIBBLE	203087.0
26163188.0						DRIBBLE	203087.0
26163228.0						DRIBBLE	203087.0
26163268.0						DRIBBLE	203087.0
26163308.0						PASS	203087.0
26163348.0						PASS	203087.0
26163388.0						PASS	203087.0
26163428.0						PASS	203087.0
26163468.0						PASS	203087.0
26163508.0						PASS	203087.0
26163548.0						PASS	203087.0
26163588.0						PASS	203087.0
26163628.0						PASS	203087.0
26163668.0						PASS	203087.0
26163708.0						PASS	203087.0
26163748.0						PASS	203087.0
26163788.0						PASS	203087.0
26163828.0						PASS	203087.0
26163868.0						PASS	1626163.0
26163908.0						PASS	1626163.0
26163948.0						PASS	1626163.0
26163988.0						PASS	1626163.0
26164028.0						PASS	1626163.0
26164068.0						PASS	1626163.0
26164108.0						PASS	1626163.0
26164148.0						PASS	1626163.0
26164188.0						PASS	1626163.0
26164228.0						PASS	1626163.0
26164268.0						HOLD	1626163.0
26164308.0						HOLD	1626163.0
26164348.0						HOLD	1626163.0
26164388.0						PASS	1626163.0
26164428.0						PASS	1626163.0
26164468.0						PASS	1626163.0
26164508.0						PASS	1626163.0
26164548.0						PASS	1626163.0
26164588.0						PASS	1626163.0
26164628.0						PASS	1626163.0
26164668.0						PASS	1626163.0
26164708.0						PASS	1626163.0
26164748.0						PASS	202391.0
26164788.0						PASS	202391.0
26164828.0						PASS	202391.0
26164868.0						PASS	202391.0
26164908.0						PASS	202391.0
26164948.0						PASS	202391.0
26164988.0						PASS	202391.0
26165028.0						PASS	202391.0
26165068.0						PASS	202391.0
26165108.0						DRIBBLE	202391.0
26165148.0						DRIBBLE	202391.0
26165188.0						DRIBBLE	202391.0
26165228.0						DRIBBLE	202391.0
26165268.0						DRIBBLE	202391.0
26165308.0						DRIBBLE	202391.0
26165348.0						DRIBBLE	202391.0
26165388.0						DRIBBLE	202391.0
26165428.0						DRIBBLE	202391.0
26165468.0						DRIBBLE	202391.0
26165508.0						DRIBBLE	202391.0
26165548.0						DRIBBLE	202391.0
26165588.0						DRIBBLE	202391.0
26165628.0						DRIBBLE	202391.0
26165668.0						DRIBBLE	202391.0
26165708.0						DRIBBLE	202391.0
26165748.0						DRIBBLE	202391.0
26165788.0						DRIBBLE	202391.0
26165828.0						DRIBBLE	202391.0
26165868.0						DRIBBLE	202391.0
26165908.0						DRIBBLE	202391.0
26165948.0						DRIBBLE	202391.0
26165988.0			DRIVE			DRIBBLE	202391.0
26166028.0			DRIVE			DRIBBLE	202391.0
26166068.0			DRIVE			DRIBBLE	202391.0
26166108.0			DRIVE			DRIBBLE	202391.0
26166148.0			DRIVE			DRIBBLE	202391.0
26166188.0			DRIVE			DRIBBLE	202391.0
26166228.0			DRIVE			DRIBBLE	202391.0
26166268.0			DRIVE			DRIBBLE	202391.0
26166308.0			DRIVE			DRIBBLE	202391.0
26166348.0			DRIVE			DRIBBLE	202391.0
26166388.0			DRIVE			DRIBBLE	202391.0
26166428.0			DRIVE			DRIBBLE	202391.0
26166468.0			DRIVE			DRIBBLE	202391.0
26166508.0			DRIVE			DRIBBLE	202391.0
26166548.0			DRIVE			DRIBBLE	202391.0
26166588.0			DRIVE			DRIBBLE	202391.0
26166628.0			DRIVE			DRIBBLE	202391.0
26166668.0			DRIVE			DRIBBLE	202391.0
26166708.0			DRIVE			DRIBBLE	202391.0
26166748.0			DRIVE			DRIBBLE	202391.0
26166788.0			DRIVE			DRIBBLE	202391.0
26166828.0			DRIVE			DRIBBLE	202391.0
26166868.0			DRIVE			DRIBBLE	202391.0
26166908.0			DRIVE		CUT	DRIBBLE	202391.0
26166948.0			DRIVE		CUT	DRIBBLE	202391.0
26166988.0			DRIVE		CUT	DRIBBLE	202391.0
26167028.0			DRIVE		CUT	DRIBBLE	202391.0
26167068.0			DRIVE		CUT	DRIBBLE	202391.0
26167108.0			DRIVE		CUT	DRIBBLE	202391.0
26167148.0					CUT	PASS	202391.0
26167188.0					CUT	PASS	202391.0
26167228.0					CUT	PASS	202391.0
26167268.0					CUT	PASS	202391.0
26167308.0					CUT	PASS	202391.0
26167348.0					CUT	PASS	202391.0
26167388.0					CUT	PASS	202391.0
26167428.0					CUT	PASS	202391.0
26167468.0					CUT	PASS	202391.0
26167508.0					CUT	PASS	202391.0
26167548.0					CUT	PASS	202391.0
26167588.0					CUT	PASS	202391.0
26167628.0					CUT	PASS	1626163.0
26167668.0						PASS	1626163.0
26167708.0						PASS	1626163.0
26167748.0						PASS	1626163.0
26167788.0						PASS	1626163.0
26167828.0						PASS	1626163.0
26167868.0						PASS	1626163.0
26167908.0						HOLD	1626163.0
26167948.0						HOLD	1626163.0
26167988.0						HOLD	1626163.0
26168028.0						HOLD	1626163.0
26168068.0						HOLD	1626163.0
26168108.0						HOLD	1626163.0
26168148.0						HOLD	1626163.0
26168188.0						HOLD	1626163.0
26168228.0						HOLD	1626163.0
26168268.0						HOLD	1626163.0
26168308.0						HOLD	1626163.0
26168348.0						HOLD	1626163.0
26168388.0						HOLD	1626163.0
26168428.0						HOLD	1626163.0
26168468.0						HOLD	1626163.0
26168508.0						HOLD	1626163.0
26168548.0						HOLD	1626163.0
26168588.0						HOLD	1626163.0
26168628.0						HOLD	1626163.0
26168668.0						HOLD	1626163.0
26168708.0						HOLD	1626163.0
26168748.0						HOLD	1626163.0
26168788.0						HOLD	1626163.0
26168828.0						MADE SHOT	1626163.0
