# Supplementary material for: Modeling the formation of defensive gaps in basketball: Cutting on a teammate’s drive
Source: PLoS One. 2023 Feb 7;18(2):e0281467. doi: 10.1371/journal.pone.0281467 (PMC9904462; doi:10.1371/journal.pone.0281467)
Supplement: S1 File — Contains action/event labels for the 462 analyzed sequences used in the paper. With the help of the gameIDs and times (last 8 digits of the real time entries), it can be bound to the raw SportVU data available online: https://github.com/linouk23/NBA-Player-Movements/tree/master/data/2016.NBA.Raw.SportVU.Game.Logs. (ZIP) [file pone.0281467.s031.zip › 0021500248_44569968-44588048.csv]

Unnamed: 0	2207.0	201961.0	201572.0	202711.0	203499.0	EVENT	BALL_HANDLER
44569968.0						DRIBBLE	203499.0
44570008.0						DRIBBLE	203499.0
44570048.0						DRIBBLE	203499.0
44570088.0						DRIBBLE	203499.0
44570128.0						DRIBBLE	203499.0
44570168.0						DRIBBLE	203499.0
44570208.0						DRIBBLE	203499.0
44570248.0						DRIBBLE	203499.0
44570288.0						DRIBBLE	203499.0
44570328.0						DRIBBLE	203499.0
44570368.0						DRIBBLE	203499.0
44570408.0						DRIBBLE	203499.0
44570448.0						DRIBBLE	203499.0
44570488.0						DRIBBLE	203499.0
44570528.0						DRIBBLE	203499.0
44570568.0						DRIBBLE	203499.0
44570608.0						DRIBBLE	203499.0
44570648.0						DRIBBLE	203499.0
44570688.0						DRIBBLE	203499.0
44570728.0						DRIBBLE	203499.0
44570768.0						DRIBBLE	203499.0
44570808.0						DRIBBLE	203499.0
44570848.0						DRIBBLE	203499.0
44570888.0						DRIBBLE	203499.0
44570928.0						DRIBBLE	203499.0
44570968.0						DRIBBLE	203499.0
44571008.0						DRIBBLE	203499.0
44571048.0			CUT			DRIBBLE	203499.0
44571088.0			CUT			DRIBBLE	203499.0
44571128.0			CUT			DRIBBLE	203499.0
44571168.0			CUT			DRIBBLE	203499.0
44571208.0			CUT			DRIBBLE	203499.0
44571248.0			CUT			DRIBBLE	203499.0
44571288.0			CUT			DRIBBLE	203499.0
44571328.0			CUT			DRIBBLE	203499.0
44571368.0			CUT			DRIBBLE	203499.0
44571408.0			CUT			DRIBBLE	203499.0
44571448.0			CUT			DRIBBLE	203499.0
44571488.0			CUT			DRIBBLE	203499.0
44571528.0			CUT			DRIBBLE	203499.0
44571568.0			CUT			DRIBBLE	203499.0
44571608.0			CUT			DRIBBLE	203499.0
44571648.0			CUT			DRIBBLE	203499.0
44571688.0			CUT			DRIBBLE	203499.0
44571728.0			CUT			DRIBBLE	203499.0
44571768.0			CUT			DRIBBLE	203499.0
44571808.0			CUT			DRIBBLE	203499.0
44571848.0			CUT			DRIBBLE	203499.0
44571888.0			CUT			DRIBBLE	203499.0
44571928.0			CUT			DRIBBLE	203499.0
44571968.0			CUT			DRIBBLE	203499.0
44572008.0			CUT			DRIBBLE	203499.0
44572048.0			CUT			DRIBBLE	203499.0
44572088.0			CUT			DRIBBLE	203499.0
44572128.0			CUT			DRIBBLE	203499.0
44572168.0			CUT			PASS	203499.0
44572208.0			CUT			PASS	203499.0
44572248.0			CUT			PASS	203499.0
44572288.0			CUT			PASS	203499.0
44572328.0			CUT			PASS	203499.0
44572368.0			CUT			PASS	203499.0
44572408.0			CUT			PASS	203499.0
44572448.0			CUT			PASS	203499.0
44572488.0			CUT			PASS
44572528.0			CUT			PASS
44572568.0			CUT			PASS
44572608.0			CUT			PASS
44572648.0			CUT			PASS
44572688.0			CUT			PASS
44572728.0			CUT			PASS
44572768.0			CUT			PASS
44572808.0						PASS
44572848.0						PASS
44572888.0						PASS
44572928.0						PASS
44572968.0						PASS	2207.0
44573008.0						PASS	2207.0
44573048.0						PASS	2207.0
44573088.0						PASS	2207.0
44573128.0						PASS	2207.0
44573168.0						PASS	2207.0
44573208.0						PASS	2207.0
44573248.0						PASS	2207.0
44573288.0						PASS	2207.0
44573328.0						PASS	2207.0
44573368.0						PASS	2207.0
44573408.0						HOLD	2207.0
44573448.0						HOLD	2207.0
44573488.0						HOLD	2207.0
44573528.0						HOLD	2207.0
44573568.0						HOLD	2207.0
44573608.0						HOLD	2207.0
44573648.0						HOLD	2207.0
44573688.0						HOLD	2207.0
44573728.0						HOLD	2207.0
44573768.0						HOLD	2207.0
44573808.0						HOLD	2207.0
44573848.0						HOLD	2207.0
44573888.0						HOLD	2207.0
44573928.0						PASS	2207.0
44573968.0						PASS	2207.0
44574008.0						PASS	2207.0
44574048.0						PASS	2207.0
44574088.0						PASS	2207.0
44574128.0						PASS	2207.0
44574168.0						PASS	2207.0
44574208.0						PASS	2207.0
44574248.0						PASS	2207.0
44574288.0						PASS	2207.0
44574328.0						PASS	2207.0
44574368.0						PASS	2207.0
44574408.0						PASS	2207.0
44574448.0						PASS	2207.0
44574488.0						PASS	2207.0
44574528.0						PASS	202711.0
44574568.0						PASS	202711.0
44574608.0						PASS	202711.0
44574648.0						PASS	202711.0
44574688.0						PASS	202711.0
44574728.0						PASS	202711.0
44574768.0						PASS	202711.0
44574808.0						PASS	202711.0
44574848.0						PASS	202711.0
44574888.0						PASS	202711.0
44574928.0						PASS	202711.0
44574968.0						HOLD	202711.0
44575008.0						HOLD	202711.0
44575048.0						HOLD	202711.0
44575088.0						HOLD	202711.0
44575128.0						HOLD	202711.0
44575168.0						HOLD	202711.0
44575208.0						HOLD	202711.0
44575248.0						HOLD	202711.0
44575288.0						HOLD	202711.0
44575328.0						HOLD	202711.0
44575368.0						HOLD	202711.0
44575408.0						HOLD	202711.0
44575448.0						HOLD	202711.0
44575488.0						PASS	202711.0
44575528.0						PASS	202711.0
44575568.0						PASS	202711.0
44575608.0						PASS	202711.0
44575648.0						PASS	202711.0
44575688.0						PASS	202711.0
44575728.0						PASS	202711.0
44575768.0						PASS
44575808.0						PASS
44575848.0						PASS
44575888.0						PASS
44575928.0						PASS
44575968.0						PASS
44576008.0						PASS
44576048.0						PASS	203499.0
44576088.0						PASS	203499.0
44576128.0						PASS	203499.0
44576168.0						PASS	203499.0
44576208.0						PASS	203499.0
44576248.0						PASS	203499.0
44576288.0						PASS	203499.0
44576328.0						PASS	203499.0
44576368.0						PASS	203499.0
44576408.0						PASS	203499.0
44576448.0						DRIBBLE	203499.0
44576488.0						DRIBBLE	203499.0
44576528.0						DRIBBLE	203499.0
44576568.0						DRIBBLE	203499.0
44576608.0						DRIBBLE	203499.0
44576648.0						DRIBBLE	203499.0
44576688.0						DRIBBLE	203499.0
44576728.0						DRIBBLE	203499.0
44576768.0						DRIBBLE	203499.0
44576808.0						DRIBBLE	203499.0
44576848.0						DRIBBLE	203499.0
44576888.0						DRIBBLE	203499.0
44576928.0						DRIBBLE	203499.0
44576968.0						DRIBBLE	203499.0
44577008.0						DRIBBLE	203499.0
44577048.0						DRIBBLE	203499.0
44577088.0						DRIBBLE	203499.0
44577128.0						DRIBBLE	203499.0
44577168.0						DRIBBLE	203499.0
44577208.0						DRIBBLE	203499.0
44577248.0						DRIBBLE	203499.0
44577288.0						DRIBBLE	203499.0
44577328.0						DRIBBLE	203499.0
44577368.0						DRIBBLE	203499.0
44577408.0						DRIBBLE	203499.0
44577448.0						DRIBBLE	203499.0
44577488.0						DRIBBLE	203499.0
44577528.0						DRIBBLE	203499.0
44577568.0						DRIBBLE	203499.0
44577608.0						DRIBBLE	203499.0
44577648.0						DRIBBLE	203499.0
44577688.0						DRIBBLE	203499.0
44577728.0						DRIBBLE	203499.0
44577768.0						DRIBBLE	203499.0
44577808.0						DRIBBLE	203499.0
44577848.0						DRIBBLE	203499.0
44577888.0						DRIBBLE	203499.0
44577928.0						DRIBBLE	203499.0
44577968.0						DRIBBLE	203499.0
44578008.0						DRIBBLE	203499.0
44578048.0						DRIBBLE	203499.0
44578088.0						DRIBBLE	203499.0
44578128.0						DRIBBLE	203499.0
44578168.0						DRIBBLE	203499.0
44578208.0						DRIBBLE	203499.0
44578248.0						DRIBBLE	203499.0
44578288.0						DRIBBLE	203499.0
44578328.0						DRIBBLE	203499.0
44578368.0						DRIBBLE	203499.0
44578408.0						DRIBBLE	203499.0
44578448.0						DRIBBLE	203499.0
44578488.0						DRIBBLE	203499.0
44578528.0						DRIBBLE	203499.0
44578568.0						DRIBBLE	203499.0
44578608.0						DRIBBLE	203499.0
44578648.0						DRIBBLE	203499.0
44578688.0						DRIBBLE	203499.0
44578728.0						DRIBBLE	203499.0
44578768.0						DRIBBLE	203499.0
44578808.0						DRIBBLE	203499.0
44578848.0						DRIBBLE	203499.0
44578888.0						DRIBBLE	203499.0
44578928.0						DRIBBLE	203499.0
44578968.0						DRIBBLE	203499.0
44579008.0						DRIBBLE	203499.0
44579048.0						DRIBBLE	203499.0
44579088.0						DRIBBLE	203499.0
44579128.0						DRIBBLE	203499.0
44579168.0						DRIBBLE	203499.0
44579208.0						DRIBBLE	203499.0
44579248.0						DRIBBLE	203499.0
44579288.0						DRIBBLE	203499.0
44579328.0						DRIBBLE	203499.0
44579368.0						DRIBBLE	203499.0
44579408.0						DRIBBLE	203499.0
44579448.0						DRIBBLE	203499.0
44579488.0						DRIBBLE	203499.0
44579528.0						DRIBBLE	203499.0
44579568.0						DRIBBLE	203499.0
44579608.0						DRIBBLE	203499.0
44579648.0						DRIBBLE	203499.0
44579688.0						DRIBBLE	203499.0
44579728.0						DRIBBLE	203499.0
44579768.0						DRIBBLE	203499.0
44579808.0						DRIBBLE	203499.0
44579848.0						DRIBBLE	203499.0
44579888.0						DRIBBLE	203499.0
44579928.0						DRIBBLE	203499.0
44579968.0						DRIBBLE	203499.0
44580008.0						DRIBBLE	203499.0
44580048.0						DRIBBLE	203499.0
44580088.0						DRIBBLE	203499.0
44580128.0						DRIBBLE	203499.0
44580168.0						DRIBBLE	203499.0
44580208.0						DRIBBLE	203499.0
44580248.0						DRIBBLE	203499.0
44580288.0						DRIBBLE	203499.0
44580328.0						DRIBBLE	203499.0
44580368.0						DRIBBLE	203499.0
44580408.0						DRIBBLE	203499.0
44580448.0						DRIBBLE	203499.0
44580488.0						DRIBBLE	203499.0
44580528.0						DRIBBLE	203499.0
44580568.0						DRIBBLE	203499.0
44580608.0						DRIBBLE	203499.0
44580648.0						DRIBBLE	203499.0
44580688.0						DRIBBLE	203499.0
44580728.0						DRIBBLE	203499.0
44580768.0						DRIBBLE	203499.0
44580808.0						DRIBBLE	203499.0
44580848.0						DRIBBLE	203499.0
44580888.0						DRIBBLE	203499.0
44580928.0						DRIBBLE	203499.0
44580968.0						DRIBBLE	203499.0
44581008.0						DRIBBLE	203499.0
44581048.0						DRIBBLE	203499.0
44581088.0						DRIBBLE	203499.0
44581128.0						DRIBBLE	203499.0
44581168.0						DRIBBLE	203499.0
44581208.0						DRIBBLE	203499.0
44581248.0						DRIBBLE	203499.0
44581288.0						DRIBBLE	203499.0
44581328.0						DRIBBLE	203499.0
44581368.0						DRIBBLE	203499.0
44581408.0						DRIBBLE	203499.0
44581448.0						DRIBBLE	203499.0
44581488.0						DRIBBLE	203499.0
44581528.0						DRIBBLE	203499.0
44581568.0						DRIBBLE	203499.0
44581608.0						DRIBBLE	203499.0
44581648.0						DRIBBLE	203499.0
44581688.0						DRIBBLE	203499.0
44581728.0						DRIBBLE	203499.0
44581768.0						DRIBBLE	203499.0
44581808.0						DRIBBLE	203499.0
44581848.0						DRIBBLE	203499.0
44581888.0						DRIBBLE	203499.0
44581928.0						DRIBBLE	203499.0
44581968.0						DRIBBLE	203499.0
44582008.0						DRIBBLE	203499.0
44582048.0						DRIBBLE	203499.0
44582088.0						DRIBBLE	203499.0
44582128.0						DRIBBLE	203499.0
44582168.0						DRIBBLE	203499.0
44582208.0						DRIBBLE	203499.0
44582248.0						DRIBBLE	203499.0
44582288.0						DRIBBLE	203499.0
44582328.0						DRIBBLE	203499.0
44582368.0						DRIBBLE	203499.0
44582408.0						DRIBBLE	203499.0
44582448.0						DRIBBLE	203499.0
44582488.0						DRIBBLE	203499.0
44582528.0						DRIBBLE	203499.0
44582568.0						DRIBBLE	203499.0
44582608.0						DRIBBLE	203499.0
44582648.0						DRIBBLE	203499.0
44582688.0						DRIBBLE	203499.0
44582728.0						DRIBBLE	203499.0
44582768.0						DRIBBLE	203499.0
44582808.0						DRIBBLE	203499.0
44582848.0						DRIBBLE	203499.0
44582888.0						DRIBBLE	203499.0
44582928.0						DRIBBLE	203499.0
44582968.0						DRIBBLE	203499.0
44583008.0						DRIBBLE	203499.0
44583048.0						DRIBBLE	203499.0
44583088.0						DRIBBLE	203499.0
44583128.0						DRIBBLE	203499.0
44583168.0						DRIBBLE	203499.0
44583208.0						DRIBBLE	203499.0
44583248.0						DRIBBLE	203499.0
44583288.0						DRIBBLE	203499.0
44583328.0						DRIBBLE	203499.0
44583368.0						DRIBBLE	203499.0
44583408.0						DRIBBLE	203499.0
44583448.0						DRIBBLE	203499.0
44583488.0						DRIBBLE	203499.0
44583528.0						DRIBBLE	203499.0
44583568.0						DRIBBLE	203499.0
44583608.0						DRIBBLE	203499.0
44583648.0						DRIBBLE	203499.0
44583688.0						DRIBBLE	203499.0
44583728.0						DRIBBLE	203499.0
44583768.0					DRIVE	DRIBBLE	203499.0
44583808.0					DRIVE	DRIBBLE	203499.0
44583848.0					DRIVE	DRIBBLE	203499.0
44583888.0					DRIVE	DRIBBLE	203499.0
44583928.0					DRIVE	DRIBBLE	203499.0
44583968.0					DRIVE	DRIBBLE	203499.0
44584008.0					DRIVE	DRIBBLE	203499.0
44584048.0					DRIVE	DRIBBLE	203499.0
44584088.0					DRIVE	DRIBBLE	203499.0
44584128.0					DRIVE	DRIBBLE	203499.0
44584168.0					DRIVE	DRIBBLE	203499.0
44584208.0					DRIVE	DRIBBLE	203499.0
44584248.0					DRIVE	DRIBBLE	203499.0
44584288.0					DRIVE	DRIBBLE	203499.0
44584328.0					DRIVE	DRIBBLE	203499.0
44584368.0					DRIVE	DRIBBLE	203499.0
44584408.0					DRIVE	DRIBBLE	203499.0
44584448.0					DRIVE	DRIBBLE	203499.0
44584488.0					DRIVE	DRIBBLE	203499.0
44584528.0					DRIVE	DRIBBLE	203499.0
44584568.0					DRIVE	DRIBBLE	203499.0
44584608.0					DRIVE	DRIBBLE	203499.0
44584648.0					DRIVE	DRIBBLE	203499.0
44584688.0					DRIVE	DRIBBLE	203499.0
44584728.0					DRIVE	DRIBBLE	203499.0
44584768.0					DRIVE	DRIBBLE	203499.0
44584808.0					DRIVE	DRIBBLE	203499.0
44584848.0					DRIVE	DRIBBLE	203499.0
44584888.0					DRIVE	DRIBBLE	203499.0
44584928.0					DRIVE	DRIBBLE	203499.0
44584968.0					DRIVE	DRIBBLE	203499.0
44585008.0					DRIVE	DRIBBLE	203499.0
44585048.0						DRIBBLE	203499.0
44585088.0						DRIBBLE	203499.0
44585128.0						DRIBBLE	203499.0
44585168.0						DRIBBLE	203499.0
44585208.0						DRIBBLE	203499.0
44585248.0						DRIBBLE	203499.0
44585288.0						DRIBBLE	203499.0
44585328.0						DRIBBLE	203499.0
44585368.0						DRIBBLE	203499.0
44585408.0						DRIBBLE	203499.0
44585448.0						DRIBBLE	203499.0
44585488.0						DRIBBLE	203499.0
44585528.0						DRIBBLE	203499.0
44585568.0						DRIBBLE	203499.0
44585608.0						DRIBBLE	203499.0
44585648.0						DRIBBLE	203499.0
44585688.0						DRIBBLE	203499.0
44585728.0						DRIBBLE	203499.0
44585768.0						DRIBBLE	203499.0
44585808.0						DRIBBLE	203499.0
44585848.0						DRIBBLE	203499.0
44585888.0						DRIBBLE	203499.0
44585928.0						DRIBBLE	203499.0
44585968.0						DRIBBLE	203499.0
44586008.0						DRIBBLE	203499.0
44586048.0						DRIBBLE	203499.0
44586088.0						DRIBBLE	203499.0
44586128.0						DRIBBLE	203499.0
44586168.0						DRIBBLE	203499.0
44586208.0						DRIBBLE	203499.0
44586248.0						DRIBBLE	203499.0
44586288.0						DRIBBLE	203499.0
44586328.0						DRIBBLE	203499.0
44586368.0						DRIBBLE	203499.0
44586408.0						DRIBBLE	203499.0
44586448.0						DRIBBLE	203499.0
44586488.0						DRIBBLE	203499.0
44586528.0						DRIBBLE	203499.0
44586568.0						DRIBBLE	203499.0
44586608.0						DRIBBLE	203499.0
44586648.0						DRIBBLE	203499.0
44586688.0						DRIBBLE	203499.0
44586728.0						DRIBBLE	203499.0
44586768.0						PASS	203499.0
44586808.0						PASS	203499.0
44586848.0						PASS	203499.0
44586888.0						PASS	203499.0
44586928.0						PASS	203499.0
44586968.0						PASS	203499.0
44587008.0						PASS	203499.0
44587048.0						PASS	203499.0
44587088.0						PASS
44587128.0						PASS
44587168.0						PASS
44587208.0						PASS
44587248.0						PASS
44587288.0						PASS
44587328.0						PASS
44587368.0						PASS	2207.0
44587408.0						PASS	2207.0
44587448.0						PASS	2207.0
44587488.0						PASS	2207.0
44587528.0						PASS	2207.0
44587568.0						PASS	2207.0
44587608.0						HOLD	2207.0
44587648.0						HOLD	2207.0
44587688.0						HOLD	2207.0
44587728.0						HOLD	2207.0
44587768.0						HOLD	2207.0
44587808.0						HOLD	2207.0
44587848.0						HOLD	2207.0
44587888.0						HOLD	2207.0
44587928.0						HOLD	2207.0
44587968.0						HOLD	2207.0
44588008.0						HOLD	2207.0
44588048.0						MISSED SHOT	2207.0
