# Supplementary material for: Modeling the formation of defensive gaps in basketball: Cutting on a teammate’s drive
Source: PLoS One. 2023 Feb 7;18(2):e0281467. doi: 10.1371/journal.pone.0281467 (PMC9904462; doi:10.1371/journal.pone.0281467)
Supplement: S1 File — Contains action/event labels for the 462 analyzed sequences used in the paper. With the help of the gameIDs and times (last 8 digits of the real time entries), it can be bound to the raw SportVU data available online: https://github.com/linouk23/NBA-Player-Movements/tree/master/data/2016.NBA.Raw.SportVU.Game.Logs. (ZIP) [file pone.0281467.s031.zip › 0021500249_42853044-42857440.csv]

Unnamed: 0	101161.0	202738.0	202340.0	203109.0	203096.0	EVENT	BALL_HANDLER
42853044.0						DRIBBLE	202738.0
42853084.0						DRIBBLE	202738.0
42853124.0						DRIBBLE	202738.0
42853160.0						PASS	202738.0
42853200.0						PASS	202738.0
42853240.0						PASS	202738.0
42853280.0						PASS	202738.0
42853320.0			CUT			PASS	202738.0
42853364.0			CUT			PASS	202738.0
42853400.0			CUT			PASS	202738.0
42853444.0			CUT			PASS	202738.0
42853480.0			CUT			PASS	202738.0
42853520.0			CUT			PASS	202738.0
42853560.0			CUT			PASS	202738.0
42853600.0			CUT			PASS	202738.0
42853640.0			CUT			PASS	202738.0
42853680.0			CUT			PASS	202738.0
42853720.0			CUT			PASS	202738.0
42853760.0			CUT			PASS	202738.0
42853800.0			CUT			PASS	202738.0
42853844.0			CUT			PASS	202738.0
42853880.0			CUT			PASS	202738.0
42853920.0			CUT			PASS	203096.0
42853960.0			CUT			PASS	203096.0
42854000.0			CUT			PASS	203096.0
42854040.0			CUT			PASS	203096.0
42854080.0			CUT			PASS	203096.0
42854124.0			CUT			PASS	203096.0
42854160.0			CUT			PASS	203096.0
42854204.0			CUT			PASS	203096.0
42854240.0			CUT			HOLD	203096.0
42854280.0			CUT			HOLD	203096.0
42854320.0			CUT			HOLD	203096.0
42854360.0			CUT			PASS	203096.0
42854400.0			CUT			PASS	203096.0
42854440.0			CUT			PASS	203096.0
42854484.0			CUT			PASS	203096.0
42854520.0			CUT			PASS	203096.0
42854560.0			CUT			PASS	203096.0
42854604.0			CUT			PASS	203096.0
42854640.0			CUT			PASS	203096.0
42854684.0						PASS	203096.0
42854720.0						PASS	203096.0
42854760.0						PASS	203096.0
42854800.0						PASS	203109.0
42854840.0						PASS	203109.0
42854880.0						PASS	203109.0
42854920.0						PASS	203109.0
42854964.0						PASS	203109.0
42855000.0						PASS	203109.0
42855040.0						PASS	203109.0
42855080.0						PASS	203109.0
42855120.0						PASS	203109.0
42855160.0						PASS	203109.0
42855200.0						PASS	203109.0
42855240.0	CUT			DRIVE		DRIBBLE	203109.0
42855280.0	CUT			DRIVE		DRIBBLE	203109.0
42855324.0	CUT			DRIVE		DRIBBLE	203109.0
42855360.0	CUT			DRIVE		DRIBBLE	203109.0
42855400.0	CUT			DRIVE		DRIBBLE	203109.0
42855440.0	CUT			DRIVE		DRIBBLE	203109.0
42855480.0	CUT			DRIVE		DRIBBLE	203109.0
42855520.0	CUT			DRIVE		DRIBBLE	203109.0
42855560.0	CUT			DRIVE		DRIBBLE	203109.0
42855604.0	CUT			DRIVE		DRIBBLE	203109.0
42855640.0	CUT			DRIVE		DRIBBLE	203109.0
42855680.0	CUT			DRIVE		DRIBBLE	203109.0
42855720.0	CUT			DRIVE		DRIBBLE	203109.0
42855760.0	CUT			DRIVE		DRIBBLE	203109.0
42855800.0	CUT			DRIVE		DRIBBLE	203109.0
42855840.0	CUT			DRIVE		DRIBBLE	203109.0
42855884.0	CUT			DRIVE		DRIBBLE	203109.0
42855920.0	CUT			DRIVE		DRIBBLE	203109.0
42855960.0	CUT			DRIVE		DRIBBLE	203109.0
42856000.0	CUT			DRIVE		DRIBBLE	203109.0
42856040.0	CUT			DRIVE		DRIBBLE	203109.0
42856080.0	CUT			DRIVE		DRIBBLE	203109.0
42856120.0	CUT			DRIVE		DRIBBLE	203109.0
42856160.0	CUT			DRIVE		DRIBBLE	203109.0
42856200.0	CUT			DRIVE		DRIBBLE	203109.0
42856244.0	CUT			DRIVE		DRIBBLE	203109.0
42856280.0	CUT			DRIVE		DRIBBLE	203109.0
42856320.0	CUT			DRIVE		DRIBBLE	203109.0
42856360.0	CUT			DRIVE		DRIBBLE	203109.0
42856400.0	CUT			DRIVE		DRIBBLE	203109.0
42856444.0	CUT			DRIVE		DRIBBLE	203109.0
42856480.0	CUT			DRIVE		DRIBBLE	203109.0
42856520.0	CUT					PASS	203109.0
42856560.0	CUT					PASS	203109.0
42856600.0	CUT					PASS	203109.0
42856640.0	CUT					PASS	203109.0
42856680.0	CUT					PASS	203109.0
42856720.0	CUT					PASS	203109.0
42856760.0	CUT					PASS	203109.0
42856804.0	CUT					PASS	203109.0
42856840.0	CUT					PASS	203109.0
42856880.0	CUT					PASS	203109.0
42856920.0	CUT					PASS	203109.0
42856960.0	CUT					PASS	101161.0
42857000.0						PASS	101161.0
42857040.0						PASS	101161.0
42857080.0						PASS	101161.0
42857120.0						PASS	101161.0
42857160.0						PASS	101161.0
42857200.0						PASS	101161.0
42857240.0						PASS	101161.0
42857280.0						HOLD	101161.0
42857320.0						HOLD	101161.0
42857360.0						HOLD	101161.0
42857400.0						HOLD	101161.0
42857440.0						MADE SHOT	101161.0
