# Supplementary material for: Modeling the formation of defensive gaps in basketball: Cutting on a teammate’s drive
Source: PLoS One. 2023 Feb 7;18(2):e0281467. doi: 10.1371/journal.pone.0281467 (PMC9904462; doi:10.1371/journal.pone.0281467)
Supplement: S1 File — Contains action/event labels for the 462 analyzed sequences used in the paper. With the help of the gameIDs and times (last 8 digits of the real time entries), it can be bound to the raw SportVU data available online: https://github.com/linouk23/NBA-Player-Movements/tree/master/data/2016.NBA.Raw.SportVU.Game.Logs. (ZIP) [file pone.0281467.s031.zip › 0021500250_39404284-39409004.csv]

Unnamed: 0	2449.0	201960.0	200768.0	201942.0	202687.0	EVENT	BALL_HANDLER
39404284.0						DRIBBLE	200768.0
39404324.0						DRIBBLE	200768.0
39404364.0						DRIBBLE	200768.0
39404404.0						DRIBBLE	200768.0
39404444.0						DRIBBLE	200768.0
39404484.0						DRIBBLE	200768.0
39404524.0						DRIBBLE	200768.0
39404564.0						DRIBBLE	200768.0
39404604.0						DRIBBLE	200768.0
39404644.0						DRIBBLE	200768.0
39404684.0						DRIBBLE	200768.0
39404724.0						DRIBBLE	200768.0
39404764.0						DRIBBLE	200768.0
39404804.0						DRIBBLE	200768.0
39404844.0						DRIBBLE	200768.0
39404884.0						DRIBBLE	200768.0
39404924.0						DRIBBLE	200768.0
39404964.0						DRIBBLE	200768.0
39405004.0						DRIBBLE	200768.0
39405044.0						DRIBBLE	200768.0
39405084.0						DRIBBLE	200768.0
39405124.0						DRIBBLE	200768.0
39405164.0						DRIBBLE	200768.0
39405204.0						DRIBBLE	200768.0
39405244.0						DRIBBLE	200768.0
39405284.0						DRIBBLE	200768.0
39405324.0						DRIBBLE	200768.0
39405364.0						DRIBBLE	200768.0
39405404.0						DRIBBLE	200768.0
39405444.0						DRIBBLE	200768.0
39405484.0						DRIBBLE	200768.0
39405524.0						DRIBBLE	200768.0
39405564.0						DRIBBLE	200768.0
39405604.0						DRIBBLE	200768.0
39405644.0						DRIBBLE	200768.0
39405684.0						DRIBBLE	200768.0
39405724.0						DRIBBLE	200768.0
39405764.0						DRIBBLE	200768.0
39405804.0						DRIBBLE	200768.0
39405844.0						DRIBBLE	200768.0
39405884.0						DRIBBLE	200768.0
39405924.0						DRIBBLE	200768.0
39405964.0						DRIBBLE	200768.0
39406004.0						DRIBBLE	200768.0
39406044.0						DRIBBLE	200768.0
39406084.0						DRIBBLE	200768.0
39406124.0						DRIBBLE	200768.0
39406164.0						DRIBBLE	200768.0
39406204.0						DRIBBLE	200768.0
39406244.0						DRIBBLE	200768.0
39406284.0						DRIBBLE	200768.0
39406324.0						DRIBBLE	200768.0
39406364.0						DRIBBLE	200768.0
39406404.0						DRIBBLE	200768.0
39406444.0						DRIBBLE	200768.0
39406484.0						DRIBBLE	200768.0
39406524.0						DRIBBLE	200768.0
39406564.0						DRIBBLE	200768.0
39406604.0						DRIBBLE	200768.0
39406644.0						DRIBBLE	200768.0
39406684.0						DRIBBLE	200768.0
39406724.0						DRIBBLE	200768.0
39406764.0			DRIVE			DRIBBLE	200768.0
39406804.0			DRIVE			DRIBBLE	200768.0
39406844.0			DRIVE			DRIBBLE	200768.0
39406884.0			DRIVE			DRIBBLE	200768.0
39406924.0			DRIVE			DRIBBLE	200768.0
39406964.0			DRIVE			DRIBBLE	200768.0
39407004.0			DRIVE			DRIBBLE	200768.0
39407044.0			DRIVE			DRIBBLE	200768.0
39407084.0			DRIVE			DRIBBLE	200768.0
39407124.0			DRIVE			DRIBBLE	200768.0
39407164.0			DRIVE			DRIBBLE	200768.0
39407204.0			DRIVE			DRIBBLE	200768.0
39407244.0			DRIVE			DRIBBLE	200768.0
39407284.0			DRIVE			DRIBBLE	200768.0
39407324.0		CUT	DRIVE			DRIBBLE	200768.0
39407364.0		CUT	DRIVE			DRIBBLE	200768.0
39407404.0		CUT	DRIVE			DRIBBLE	200768.0
39407444.0		CUT	DRIVE			DRIBBLE	200768.0
39407484.0		CUT	DRIVE			DRIBBLE	200768.0
39407524.0		CUT	DRIVE			DRIBBLE	200768.0
39407564.0		CUT	DRIVE			DRIBBLE	200768.0
39407604.0		CUT	DRIVE			DRIBBLE	200768.0
39407644.0		CUT	DRIVE			DRIBBLE PASS	200768.0
39407684.0		CUT				DRIBBLE PASS	200768.0
39407724.0		CUT				DRIBBLE PASS	200768.0
39407764.0		CUT				DRIBBLE PASS	200768.0
39407804.0		CUT				DRIBBLE PASS	200768.0
39407844.0		CUT				DRIBBLE PASS	200768.0
39407884.0		CUT				DRIBBLE PASS	200768.0
39407924.0		CUT				DRIBBLE PASS	200768.0
39407964.0		CUT				DRIBBLE PASS	200768.0
39408004.0		CUT				DRIBBLE PASS	200768.0
39408044.0		CUT				DRIBBLE PASS	200768.0
39408084.0		CUT				DRIBBLE PASS	200768.0
39408124.0		CUT				DRIBBLE PASS	200768.0
39408164.0		CUT				DRIBBLE PASS	201960.0
39408204.0		CUT				DRIBBLE PASS	201960.0
39408244.0		CUT				DRIBBLE PASS	201960.0
39408284.0		CUT				DRIBBLE PASS	201960.0
39408324.0		CUT				DRIBBLE PASS	201960.0
39408364.0		CUT				DRIBBLE PASS	201960.0
39408404.0		CUT				DRIBBLE PASS	201960.0
39408444.0		CUT				DRIBBLE PASS	201960.0
39408484.0		CUT				DRIBBLE PASS	201960.0
39408524.0		CUT				DRIBBLE PASS	201960.0
39408564.0		CUT				DRIBBLE PASS	201960.0
39408604.0						HOLD	201960.0
39408644.0						HOLD	201960.0
39408684.0						HOLD	201960.0
39408724.0						HOLD	201960.0
39408764.0						HOLD	201960.0
39408804.0						HOLD	201960.0
39408844.0						HOLD	201960.0
39408884.0						HOLD	201960.0
39408924.0						HOLD	201960.0
39408964.0						HOLD	201960.0
39409004.0						MADE SHOT	201960.0
