# Supplementary material for: Modeling the formation of defensive gaps in basketball: Cutting on a teammate’s drive
Source: PLoS One. 2023 Feb 7;18(2):e0281467. doi: 10.1371/journal.pone.0281467 (PMC9904462; doi:10.1371/journal.pone.0281467)
Supplement: S1 File — Contains action/event labels for the 462 analyzed sequences used in the paper. With the help of the gameIDs and times (last 8 digits of the real time entries), it can be bound to the raw SportVU data available online: https://github.com/linouk23/NBA-Player-Movements/tree/master/data/2016.NBA.Raw.SportVU.Game.Logs. (ZIP) [file pone.0281467.s031.zip › 0021500250_40864316-40867156.csv]

Unnamed: 0	101179.0	200782.0	202339.0	203458.0	203141.0	EVENT	BALL_HANDLER
40864316.0			DRIVE			DRIBBLE	202339.0
40864356.0			DRIVE			DRIBBLE	202339.0
40864396.0			DRIVE			DRIBBLE	202339.0
40864436.0			DRIVE			DRIBBLE	202339.0
40864476.0			DRIVE			DRIBBLE	202339.0
40864516.0			DRIVE			DRIBBLE	202339.0
40864556.0			DRIVE			DRIBBLE	202339.0
40864596.0			DRIVE			DRIBBLE	202339.0
40864636.0			DRIVE			DRIBBLE	202339.0
40864676.0			DRIVE			DRIBBLE	202339.0
40864716.0			DRIVE			DRIBBLE	202339.0
40864756.0			DRIVE			DRIBBLE	202339.0
40864796.0			DRIVE			DRIBBLE	202339.0
40864836.0			DRIVE			DRIBBLE	202339.0
40864876.0			DRIVE			DRIBBLE	202339.0
40864916.0			DRIVE			DRIBBLE	202339.0
40864956.0			DRIVE			DRIBBLE	202339.0
40864996.0			DRIVE			DRIBBLE	202339.0
40865036.0			DRIVE			DRIBBLE	202339.0
40865076.0			DRIVE			DRIBBLE	202339.0
40865116.0			DRIVE			DRIBBLE	202339.0
40865156.0			DRIVE			DRIBBLE	202339.0
40865196.0			DRIVE			DRIBBLE	202339.0
40865236.0			DRIVE			DRIBBLE	202339.0
40865276.0			DRIVE			DRIBBLE	202339.0
40865316.0			DRIVE			DRIBBLE	202339.0
40865356.0			DRIVE			DRIBBLE	202339.0
40865396.0			DRIVE			DRIBBLE	202339.0
40865436.0			DRIVE			DRIBBLE	202339.0
40865476.0			DRIVE			DRIBBLE	202339.0
40865516.0			DRIVE			DRIBBLE	202339.0
40865556.0			DRIVE			DRIBBLE	202339.0
40865596.0			DRIVE			DRIBBLE	202339.0
40865636.0			DRIVE			DRIBBLE	202339.0
40865676.0			DRIVE			DRIBBLE	202339.0
40865716.0			DRIVE			DRIBBLE	202339.0
40865756.0			DRIVE			DRIBBLE	202339.0
40865796.0			DRIVE			DRIBBLE	202339.0
40865836.0			DRIVE			DRIBBLE	202339.0
40865876.0			DRIVE			DRIBBLE	202339.0
40865916.0			DRIVE			DRIBBLE	202339.0
40865956.0			DRIVE	CUT		DRIBBLE	202339.0
40865996.0				CUT		PASS	202339.0
40866036.0				CUT		PASS	202339.0
40866076.0				CUT		PASS	202339.0
40866116.0				CUT		PASS	202339.0
40866156.0				CUT		PASS	202339.0
40866196.0				CUT		PASS	202339.0
40866236.0				CUT		PASS	202339.0
40866276.0				CUT		PASS	202339.0
40866316.0				CUT		PASS	202339.0
40866356.0				CUT		PASS	202339.0
40866396.0				CUT		PASS	202339.0
40866436.0				CUT		PASS	202339.0
40866476.0				CUT		PASS	202339.0
40866516.0				CUT		PASS	203141.0
40866556.0				CUT		PASS	203141.0
40866596.0				CUT		PASS	203141.0
40866636.0				CUT		PASS	203141.0
40866676.0				CUT		PASS	203141.0
40866716.0				CUT		PASS	203141.0
40866756.0				CUT		PASS	203141.0
40866796.0				CUT		PASS	203141.0
40866836.0				CUT		PASS	203141.0
40866876.0				CUT		PASS	203141.0
40866916.0				CUT		PASS	203141.0
40866956.0				CUT		HOLD	203141.0
40866996.0				CUT		HOLD	203141.0
40867036.0				CUT		HOLD	203141.0
40867076.0				CUT		HOLD	203141.0
40867116.0				CUT		HOLD	203141.0
40867156.0				CUT		MADE SHOT	203141.0
