# Supplementary material for: Modeling the formation of defensive gaps in basketball: Cutting on a teammate’s drive
Source: PLoS One. 2023 Feb 7;18(2):e0281467. doi: 10.1371/journal.pone.0281467 (PMC9904462; doi:10.1371/journal.pone.0281467)
Supplement: S1 File — Contains action/event labels for the 462 analyzed sequences used in the paper. With the help of the gameIDs and times (last 8 digits of the real time entries), it can be bound to the raw SportVU data available online: https://github.com/linouk23/NBA-Player-Movements/tree/master/data/2016.NBA.Raw.SportVU.Game.Logs. (ZIP) [file pone.0281467.s031.zip › 0021500252_49677560-49687000.csv]

Unnamed: 0	1891.0	201147.0	201935.0	203093.0	203991.0	EVENT	BALL_HANDLER
49677560.0						DRIBBLE	201935.0
49677600.0						DRIBBLE	201935.0
49677640.0						DRIBBLE	201935.0
49677680.0						DRIBBLE	201935.0
49677720.0						DRIBBLE	201935.0
49677760.0						DRIBBLE	201935.0
49677800.0						DRIBBLE	201935.0
49677840.0						DRIBBLE	201935.0
49677880.0						DRIBBLE	201935.0
49677920.0						DRIBBLE	201935.0
49677960.0						DRIBBLE	201935.0
49678000.0						DRIBBLE	201935.0
49678040.0						DRIBBLE	201935.0
49678080.0						DRIBBLE	201935.0
49678120.0						DRIBBLE	201935.0
49678160.0						DRIBBLE	201935.0
49678200.0						DRIBBLE	201935.0
49678240.0						DRIBBLE	201935.0
49678280.0						DRIBBLE	201935.0
49678324.0						DRIBBLE	201935.0
49678360.0						DRIBBLE	201935.0
49678400.0						DRIBBLE	201935.0
49678440.0						DRIBBLE	201935.0
49678480.0						DRIBBLE	201935.0
49678520.0						DRIBBLE	201935.0
49678560.0						DRIBBLE	201935.0
49678604.0						DRIBBLE	201935.0
49678640.0						DRIBBLE	201935.0
49678680.0						DRIBBLE	201935.0
49678720.0						DRIBBLE	201935.0
49678760.0						DRIBBLE	201935.0
49678800.0						DRIBBLE	201935.0
49678840.0						DRIBBLE	201935.0
49678880.0						DRIBBLE	201935.0
49678920.0						DRIBBLE	201935.0
49678960.0						DRIBBLE	201935.0
49679000.0						DRIBBLE	201935.0
49679040.0						DRIBBLE	201935.0
49679080.0						DRIBBLE	201935.0
49679120.0						DRIBBLE	201935.0
49679160.0						DRIBBLE	201935.0
49679200.0						DRIBBLE	201935.0
49679240.0						DRIBBLE	201935.0
49679280.0						DRIBBLE	201935.0
49679320.0						DRIBBLE	201935.0
49679360.0						DRIBBLE	201935.0
49679400.0						DRIBBLE	201935.0
49679440.0						DRIBBLE	201935.0
49679480.0						DRIBBLE	201935.0
49679520.0						DRIBBLE	201935.0
49679560.0						DRIBBLE	201935.0
49679600.0						DRIBBLE	201935.0
49679640.0						DRIBBLE	201935.0
49679680.0						DRIBBLE	201935.0
49679720.0						DRIBBLE	201935.0
49679760.0						DRIBBLE	201935.0
49679800.0						DRIBBLE	201935.0
49679840.0						DRIBBLE	201935.0
49679880.0						DRIBBLE	201935.0
49679924.0						DRIBBLE	201935.0
49679960.0						DRIBBLE	201935.0
49680000.0						DRIBBLE	201935.0
49680040.0						DRIBBLE	201935.0
49680080.0						DRIBBLE	201935.0
49680120.0						DRIBBLE	201935.0
49680160.0						DRIBBLE	201935.0
49680200.0						DRIBBLE	201935.0
49680244.0						DRIBBLE	201935.0
49680280.0						DRIBBLE	201935.0
49680320.0						DRIBBLE	201935.0
49680360.0						DRIBBLE	201935.0
49680400.0						DRIBBLE	201935.0
49680440.0						DRIBBLE	201935.0
49680480.0						DRIBBLE	201935.0
49680520.0						DRIBBLE	201935.0
49680560.0						DRIBBLE	201935.0
49680600.0						DRIBBLE	201935.0
49680640.0						DRIBBLE	201935.0
49680680.0						DRIBBLE	201935.0
49680720.0						DRIBBLE	201935.0
49680760.0						DRIBBLE	201935.0
49680800.0						DRIBBLE	201935.0
49680840.0						DRIBBLE	201935.0
49680880.0						DRIBBLE	201935.0
49680920.0						DRIBBLE	201935.0
49680960.0						DRIBBLE	201935.0
49681000.0						DRIBBLE	201935.0
49681040.0						DRIBBLE	201935.0
49681080.0						DRIBBLE	201935.0
49681120.0						DRIBBLE	201935.0
49681160.0						DRIBBLE	201935.0
49681200.0						DRIBBLE	201935.0
49681240.0						DRIBBLE	201935.0
49681280.0						DRIBBLE	201935.0
49681320.0						DRIBBLE	201935.0
49681360.0						DRIBBLE	201935.0
49681400.0						DRIBBLE	201935.0
49681440.0						DRIBBLE	201935.0
49681480.0						DRIBBLE	201935.0
49681520.0						DRIBBLE	201935.0
49681560.0						DRIBBLE	201935.0
49681604.0						DRIBBLE	201935.0
49681640.0						DRIBBLE	201935.0
49681680.0						DRIBBLE	201935.0
49681720.0						DRIBBLE	201935.0
49681760.0						DRIBBLE	201935.0
49681800.0						DRIBBLE	201935.0
49681840.0						DRIBBLE	201935.0
49681880.0						DRIBBLE	201935.0
49681920.0						DRIBBLE	201935.0
49681960.0						DRIBBLE	201935.0
49682000.0						DRIBBLE	201935.0
49682040.0						DRIBBLE	201935.0
49682080.0						DRIBBLE	201935.0
49682120.0						DRIBBLE	201935.0
49682160.0						DRIBBLE	201935.0
49682200.0						DRIBBLE	201935.0
49682240.0						DRIBBLE	201935.0
49682280.0						DRIBBLE	201935.0
49682320.0						DRIBBLE	201935.0
49682364.0						DRIBBLE	201935.0
49682404.0						DRIBBLE	201935.0
49682444.0						DRIBBLE	201935.0
49682484.0						DRIBBLE	201935.0
49682524.0						DRIBBLE	201935.0
49682564.0						DRIBBLE	201935.0
49682604.0						DRIBBLE	201935.0
49682644.0						DRIBBLE	201935.0
49682684.0						DRIBBLE	201935.0
49682724.0						DRIBBLE	201935.0
49682764.0						DRIBBLE	201935.0
49682804.0						DRIBBLE	201935.0
49682844.0						DRIBBLE	201935.0
49682884.0						DRIBBLE	201935.0
49682924.0						DRIBBLE	201935.0
49682964.0						DRIBBLE	201935.0
49683004.0						DRIBBLE	201935.0
49683044.0						DRIBBLE	201935.0
49683084.0						DRIBBLE	201935.0
49683124.0						DRIBBLE	201935.0
49683164.0						DRIBBLE	201935.0
49683204.0						DRIBBLE	201935.0
49683244.0						DRIBBLE	201935.0
49683284.0						DRIBBLE	201935.0
49683324.0						DRIBBLE	201935.0
49683364.0						DRIBBLE	201935.0
49683404.0						DRIBBLE	201935.0
49683444.0						DRIBBLE	201935.0
49683484.0						DRIBBLE	201935.0
49683524.0						DRIBBLE	201935.0
49683564.0						DRIBBLE	201935.0
49683604.0						DRIBBLE	201935.0
49683644.0						DRIBBLE	201935.0
49683684.0						DRIBBLE	201935.0
49683724.0						DRIBBLE	201935.0
49683764.0						DRIBBLE	201935.0
49683804.0						DRIBBLE	201935.0
49683844.0						DRIBBLE	201935.0
49683884.0						DRIBBLE	201935.0
49683924.0						DRIBBLE	201935.0
49683964.0						DRIBBLE	201935.0
49684004.0						DRIBBLE	201935.0
49684044.0						DRIBBLE	201935.0
49684084.0						DRIBBLE	201935.0
49684124.0			DRIVE			DRIBBLE	201935.0
49684164.0			DRIVE			DRIBBLE	201935.0
49684204.0			DRIVE			DRIBBLE	201935.0
49684244.0			DRIVE			DRIBBLE	201935.0
49684284.0			DRIVE			DRIBBLE	201935.0
49684324.0			DRIVE			DRIBBLE	201935.0
49684364.0			DRIVE			DRIBBLE	201935.0
49684404.0			DRIVE			DRIBBLE	201935.0
49684444.0			DRIVE			DRIBBLE	201935.0
49684484.0			DRIVE			DRIBBLE	201935.0
49684524.0			DRIVE			DRIBBLE	201935.0
49684564.0			DRIVE			DRIBBLE	201935.0
49684604.0			DRIVE			DRIBBLE	201935.0
49684644.0			DRIVE			DRIBBLE	201935.0
49684684.0			DRIVE			DRIBBLE	201935.0
49684724.0			DRIVE			DRIBBLE	201935.0
49684764.0			DRIVE			DRIBBLE	201935.0
49684804.0			DRIVE			DRIBBLE	201935.0
49684844.0			DRIVE			DRIBBLE	201935.0
49684884.0			DRIVE			DRIBBLE	201935.0
49684924.0			DRIVE			DRIBBLE	201935.0
49684964.0			DRIVE			DRIBBLE	201935.0
49685004.0			DRIVE			DRIBBLE	201935.0
49685044.0			DRIVE			DRIBBLE	201935.0
49685084.0			DRIVE			DRIBBLE	201935.0
49685124.0			DRIVE			DRIBBLE	201935.0
49685164.0			DRIVE			DRIBBLE	201935.0
49685204.0			DRIVE			DRIBBLE	201935.0
49685244.0			DRIVE			DRIBBLE	201935.0
49685284.0			DRIVE			DRIBBLE	201935.0
49685324.0			DRIVE			DRIBBLE	201935.0
49685364.0			DRIVE			DRIBBLE	201935.0
49685404.0			DRIVE			DRIBBLE	201935.0
49685444.0			DRIVE			DRIBBLE	201935.0
49685484.0			DRIVE			DRIBBLE	201935.0
49685524.0			DRIVE			DRIBBLE	201935.0
49685564.0			DRIVE			DRIBBLE	201935.0
49685604.0			DRIVE			DRIBBLE	201935.0
49685644.0			DRIVE			DRIBBLE	201935.0
49685684.0			DRIVE			DRIBBLE	201935.0
49685724.0			DRIVE			DRIBBLE	201935.0
49685764.0			DRIVE			DRIBBLE	201935.0
49685804.0						PASS	201935.0
49685844.0						PASS	201935.0
49685884.0						PASS	201935.0
49685924.0						PASS	201935.0
49685964.0						PASS	201935.0
49686004.0						PASS	201935.0
49686044.0						PASS	201935.0
49686084.0						PASS	201935.0
49686124.0						PASS	201935.0
49686164.0						PASS	201935.0
49686204.0						PASS	201935.0
49686244.0						PASS	201935.0
49686284.0						PASS	201935.0
49686324.0						PASS	201935.0
49686364.0						PASS	201935.0
49686404.0						PASS	201935.0
49686444.0						PASS	201935.0
49686484.0						PASS	201935.0
49686524.0						PASS	1891.0
49686564.0						PASS	1891.0
49686604.0						PASS	1891.0
49686644.0						PASS	1891.0
49686684.0						PASS	1891.0
49686724.0						PASS	1891.0
49686764.0						PASS	1891.0
49686804.0						PASS	1891.0
49686844.0						HOLD	1891.0
49686884.0						HOLD	1891.0
49686924.0						HOLD	1891.0
49686964.0						HOLD	1891.0
49687000.0						MADE SHOT	1891.0
