# Supplementary material for: Modeling the formation of defensive gaps in basketball: Cutting on a teammate’s drive
Source: PLoS One. 2023 Feb 7;18(2):e0281467. doi: 10.1371/journal.pone.0281467 (PMC9904462; doi:10.1371/journal.pone.0281467)
Supplement: S1 File — Contains action/event labels for the 462 analyzed sequences used in the paper. With the help of the gameIDs and times (last 8 digits of the real time entries), it can be bound to the raw SportVU data available online: https://github.com/linouk23/NBA-Player-Movements/tree/master/data/2016.NBA.Raw.SportVU.Game.Logs. (ZIP) [file pone.0281467.s031.zip › 0021500254_37778576-37790816.csv]

Unnamed: 0	202704.0	202694.0	203484.0	203083.0	1626169.0	EVENT	BALL_HANDLER
37778576.0						DRIBBLE	203484.0
37778616.0						DRIBBLE	203484.0
37778656.0						DRIBBLE	203484.0
37778696.0						DRIBBLE	203484.0
37778736.0						DRIBBLE	203484.0
37778776.0						DRIBBLE	203484.0
37778816.0						DRIBBLE	203484.0
37778856.0						DRIBBLE	203484.0
37778896.0						DRIBBLE	203484.0
37778936.0						DRIBBLE	203484.0
37778976.0						DRIBBLE	203484.0
37779016.0						DRIBBLE	203484.0
37779056.0						DRIBBLE	203484.0
37779096.0						DRIBBLE	203484.0
37779136.0						DRIBBLE	203484.0
37779176.0						DRIBBLE	203484.0
37779216.0						DRIBBLE	203484.0
37779256.0						DRIBBLE	203484.0
37779296.0						DRIBBLE	203484.0
37779336.0						DRIBBLE	203484.0
37779376.0						DRIBBLE	203484.0
37779416.0						DRIBBLE	203484.0
37779456.0						DRIBBLE	203484.0
37779496.0						DRIBBLE	203484.0
37779536.0						DRIBBLE	203484.0
37779576.0						DRIBBLE	203484.0
37779616.0						DRIBBLE	203484.0
37779656.0						DRIBBLE	203484.0
37779696.0						DRIBBLE	203484.0
37779736.0						DRIBBLE	203484.0
37779776.0						DRIBBLE	203484.0
37779816.0						DRIBBLE	203484.0
37779856.0						DRIBBLE	203484.0
37779896.0						DRIBBLE	203484.0
37779936.0						DRIBBLE	203484.0
37779976.0						DRIBBLE	203484.0
37780016.0						DRIBBLE	203484.0
37780056.0						DRIBBLE	203484.0
37780096.0						DRIBBLE	203484.0
37780136.0						DRIBBLE	203484.0
37780176.0						DRIBBLE	203484.0
37780216.0						DRIBBLE	203484.0
37780256.0						DRIBBLE	203484.0
37780296.0						DRIBBLE	203484.0
37780336.0						DRIBBLE	203484.0
37780376.0						DRIBBLE	203484.0
37780416.0						DRIBBLE	203484.0
37780456.0						DRIBBLE	203484.0
37780496.0						DRIBBLE	203484.0
37780536.0						DRIBBLE	203484.0
37780576.0						DRIBBLE	203484.0
37780616.0						DRIBBLE	203484.0
37780656.0						DRIBBLE	203484.0
37780696.0						DRIBBLE	203484.0
37780736.0						DRIBBLE	203484.0
37780776.0						DRIBBLE	203484.0
37780816.0						DRIBBLE	203484.0
37780856.0						DRIBBLE	203484.0
37780896.0						DRIBBLE	203484.0
37780936.0						DRIBBLE	203484.0
37780976.0						DRIBBLE	203484.0
37781016.0						DRIBBLE	203484.0
37781056.0						DRIBBLE	203484.0
37781096.0						DRIBBLE	203484.0
37781136.0						DRIBBLE	203484.0
37781176.0						DRIBBLE	203484.0
37781216.0						DRIBBLE	203484.0
37781256.0						DRIBBLE	203484.0
37781296.0						DRIBBLE	203484.0
37781336.0						DRIBBLE	203484.0
37781376.0						DRIBBLE	203484.0
37781416.0						DRIBBLE	203484.0
37781456.0						DRIBBLE	203484.0
37781496.0						DRIBBLE	203484.0
37781536.0						DRIBBLE	203484.0
37781576.0						DRIBBLE	203484.0
37781616.0						DRIBBLE	203484.0
37781656.0						DRIBBLE	203484.0
37781696.0						DRIBBLE	203484.0
37781736.0						DRIBBLE	203484.0
37781776.0						DRIBBLE	203484.0
37781816.0						DRIBBLE	203484.0
37781856.0						DRIBBLE	203484.0
37781896.0						DRIBBLE	203484.0
37781936.0						DRIBBLE	203484.0
37781976.0						DRIBBLE	203484.0
37782016.0						DRIBBLE	203484.0
37782056.0						DRIBBLE	203484.0
37782096.0						DRIBBLE	203484.0
37782136.0						DRIBBLE	203484.0
37782176.0						DRIBBLE	203484.0
37782216.0						DRIBBLE	203484.0
37782256.0						DRIBBLE	203484.0
37782296.0						DRIBBLE	203484.0
37782336.0						DRIBBLE	203484.0
37782376.0						DRIBBLE	203484.0
37782416.0						DRIBBLE	203484.0
37782456.0						DRIBBLE	203484.0
37782496.0						DRIBBLE	203484.0
37782536.0						DRIBBLE	203484.0
37782576.0						DRIBBLE	203484.0
37782616.0						DRIBBLE	203484.0
37782656.0						DRIBBLE	203484.0
37782696.0						DRIBBLE	203484.0
37782736.0						DRIBBLE	203484.0
37782776.0						DRIBBLE	203484.0
37782816.0						DRIBBLE	203484.0
37782856.0						DRIBBLE	203484.0
37782896.0						DRIBBLE	203484.0
37782936.0						DRIBBLE	203484.0
37782976.0						DRIBBLE	203484.0
37783016.0						DRIBBLE	203484.0
37783056.0						DRIBBLE	203484.0
37783096.0						DRIBBLE	203484.0
37783136.0						DRIBBLE	203484.0
37783176.0						DRIBBLE	203484.0
37783216.0						DRIBBLE	203484.0
37783256.0						DRIBBLE	203484.0
37783296.0						DRIBBLE	203484.0
37783336.0						DRIBBLE	203484.0
37783376.0						DRIBBLE	203484.0
37783416.0						DRIBBLE	203484.0
37783456.0						DRIBBLE	203484.0
37783496.0						DRIBBLE	203484.0
37783536.0						DRIBBLE	203484.0
37783576.0						DRIBBLE	203484.0
37783616.0						DRIBBLE	203484.0
37783656.0						DRIBBLE	203484.0
37783696.0						DRIBBLE	203484.0
37783736.0						DRIBBLE	203484.0
37783776.0						DRIBBLE	203484.0
37783816.0						DRIBBLE	203484.0
37783856.0						DRIBBLE	203484.0
37783896.0						DRIBBLE	203484.0
37783936.0						DRIBBLE	203484.0
37783976.0						DRIBBLE	203484.0
37784016.0						DRIBBLE	203484.0
37784056.0						DRIBBLE	203484.0
37784096.0						DRIBBLE	203484.0
37784136.0						DRIBBLE	203484.0
37784176.0						DRIBBLE	203484.0
37784216.0						DRIBBLE	203484.0
37784256.0						DRIBBLE	203484.0
37784296.0						DRIBBLE	203484.0
37784336.0						DRIBBLE	203484.0
37784376.0						DRIBBLE	203484.0
37784416.0						DRIBBLE	203484.0
37784456.0						DRIBBLE	203484.0
37784496.0						DRIBBLE	203484.0
37784536.0						DRIBBLE	203484.0
37784576.0						DRIBBLE	203484.0
37784616.0						DRIBBLE	203484.0
37784656.0						DRIBBLE	203484.0
37784696.0						DRIBBLE	203484.0
37784736.0						DRIBBLE	203484.0
37784776.0						DRIBBLE	203484.0
37784816.0						DRIBBLE	203484.0
37784856.0						DRIBBLE	203484.0
37784896.0						DRIBBLE	203484.0
37784936.0						DRIBBLE	203484.0
37784976.0						DRIBBLE	203484.0
37785016.0						DRIBBLE	203484.0
37785056.0						DRIBBLE	203484.0
37785096.0						DRIBBLE	203484.0
37785136.0						DRIBBLE	203484.0
37785176.0						DRIBBLE	203484.0
37785216.0						DRIBBLE	203484.0
37785256.0						DRIBBLE	203484.0
37785296.0						DRIBBLE	203484.0
37785336.0						DRIBBLE	203484.0
37785376.0						DRIBBLE	203484.0
37785416.0						DRIBBLE	203484.0
37785456.0						DRIBBLE	203484.0
37785496.0						DRIBBLE	203484.0
37785536.0						DRIBBLE	203484.0
37785576.0						DRIBBLE	203484.0
37785616.0						DRIBBLE	203484.0
37785656.0						DRIBBLE	203484.0
37785696.0						DRIBBLE	203484.0
37785736.0						DRIBBLE	203484.0
37785776.0						DRIBBLE	203484.0
37785816.0						DRIBBLE	203484.0
37785856.0						DRIBBLE	203484.0
37785896.0						DRIBBLE	203484.0
37785936.0						DRIBBLE	203484.0
37785976.0						DRIBBLE	203484.0
37786016.0						DRIBBLE	203484.0
37786056.0						DRIBBLE	203484.0
37786096.0						DRIBBLE	203484.0
37786136.0						DRIBBLE	203484.0
37786176.0						DRIBBLE	203484.0
37786216.0						DRIBBLE	203484.0
37786256.0						DRIBBLE	203484.0
37786296.0						DRIBBLE	203484.0
37786336.0						DRIBBLE	203484.0
37786376.0						DRIBBLE	203484.0
37786416.0						DRIBBLE	203484.0
37786456.0						DRIBBLE	203484.0
37786496.0						DRIBBLE	203484.0
37786536.0						DRIBBLE	203484.0
37786576.0						DRIBBLE	203484.0
37786616.0						DRIBBLE	203484.0
37786656.0						DRIBBLE	203484.0
37786696.0						DRIBBLE	203484.0
37786736.0						DRIBBLE	203484.0
37786776.0						DRIBBLE	203484.0
37786816.0						DRIBBLE	203484.0
37786856.0						DRIBBLE	203484.0
37786896.0						DRIBBLE	203484.0
37786936.0						DRIBBLE	203484.0
37786976.0						DRIBBLE	203484.0
37787016.0						PASS	203484.0
37787056.0						PASS	203484.0
37787096.0						PASS	203484.0
37787136.0						PASS	203484.0
37787176.0						PASS	203484.0
37787216.0						PASS	203484.0
37787256.0						PASS
37787296.0						PASS
37787336.0						PASS
37787376.0						PASS
37787416.0						PASS
37787456.0						PASS
37787496.0						PASS	202694.0
37787536.0						PASS	202694.0
37787576.0						PASS	202694.0
37787616.0						PASS	202694.0
37787656.0						PASS	202694.0
37787696.0						PASS	202694.0
37787736.0						PASS	202694.0
37787776.0						PASS	202694.0
37787816.0						PASS	202694.0
37787856.0						DRIBBLE	202694.0
37787896.0						DRIBBLE	202694.0
37787936.0						DRIBBLE	202694.0
37787976.0						DRIBBLE	202694.0
37788016.0						DRIBBLE	202694.0
37788056.0						DRIBBLE	202694.0
37788096.0						DRIBBLE	202694.0
37788136.0						DRIBBLE	202694.0
37788176.0						DRIBBLE	202694.0
37788216.0						DRIBBLE	202694.0
37788256.0						DRIBBLE	202694.0
37788296.0						DRIBBLE	202694.0
37788336.0						DRIBBLE	202694.0
37788376.0						DRIBBLE	202694.0
37788416.0						DRIBBLE	202694.0
37788456.0						DRIBBLE	202694.0
37788496.0						DRIBBLE	202694.0
37788536.0						DRIBBLE	202694.0
37788576.0						DRIBBLE	202694.0
37788616.0		DRIVE				DRIBBLE	202694.0
37788656.0		DRIVE				DRIBBLE	202694.0
37788696.0		DRIVE				DRIBBLE	202694.0
37788736.0		DRIVE				DRIBBLE	202694.0
37788776.0		DRIVE				DRIBBLE	202694.0
37788816.0		DRIVE				DRIBBLE	202694.0
37788856.0		DRIVE				DRIBBLE	202694.0
37788896.0		DRIVE				DRIBBLE	202694.0
37788936.0		DRIVE				DRIBBLE	202694.0
37788976.0		DRIVE				DRIBBLE	202694.0
37789016.0		DRIVE				DRIBBLE	202694.0
37789056.0		DRIVE				DRIBBLE	202694.0
37789096.0		DRIVE				DRIBBLE	202694.0
37789136.0		DRIVE				DRIBBLE	202694.0
37789176.0		DRIVE				DRIBBLE	202694.0
37789216.0		DRIVE				DRIBBLE	202694.0
37789256.0		DRIVE				DRIBBLE	202694.0
37789296.0		DRIVE				DRIBBLE	202694.0
37789336.0		DRIVE				DRIBBLE	202694.0
37789376.0		DRIVE				DRIBBLE	202694.0
37789416.0		DRIVE				DRIBBLE	202694.0
37789456.0						PASS	202694.0
37789496.0						PASS	202694.0
37789536.0						PASS	202694.0
37789576.0						PASS	202694.0
37789616.0						PASS	202694.0
37789656.0						PASS	202694.0
37789696.0						PASS	202694.0
37789736.0						PASS	202694.0
37789776.0						PASS
37789816.0						PASS
37789856.0						PASS
37789896.0						PASS
37789936.0						PASS
37789976.0						PASS
37790016.0						PASS
37790056.0						PASS
37790096.0						PASS
37790136.0						PASS
37790176.0						PASS
37790216.0						PASS	1626169.0
37790256.0						PASS	1626169.0
37790296.0						PASS	1626169.0
37790336.0						PASS	1626169.0
37790376.0						PASS	1626169.0
37790416.0						PASS	1626169.0
37790456.0						PASS	1626169.0
37790496.0						PASS	1626169.0
37790536.0						PASS	1626169.0
37790576.0						PASS	1626169.0
37790616.0						PASS	1626169.0
37790656.0						PASS	1626169.0
37790696.0						HOLD	1626169.0
37790736.0						HOLD	1626169.0
37790776.0						HOLD	1626169.0
37790816.0						MADE SHOT	1626169.0
