# Supplementary material for: Modeling the formation of defensive gaps in basketball: Cutting on a teammate’s drive
Source: PLoS One. 2023 Feb 7;18(2):e0281467. doi: 10.1371/journal.pone.0281467 (PMC9904462; doi:10.1371/journal.pone.0281467)
Supplement: S1 File — Contains action/event labels for the 462 analyzed sequences used in the paper. With the help of the gameIDs and times (last 8 digits of the real time entries), it can be bound to the raw SportVU data available online: https://github.com/linouk23/NBA-Player-Movements/tree/master/data/2016.NBA.Raw.SportVU.Game.Logs. (ZIP) [file pone.0281467.s031.zip › 0021500257_33736384-33752064.csv]

Unnamed: 0	1938.0	2561.0	2564.0	201988.0	203937.0	EVENT	BALL_HANDLER
33736384.0						HOLD	1938.0
33736424.0						HOLD	1938.0
33736464.0				CUT		HOLD	1938.0
33736504.0				CUT		HOLD	1938.0
33736544.0				CUT		HOLD	1938.0
33736584.0				CUT		HOLD	1938.0
33736624.0				CUT		HOLD	1938.0
33736664.0				CUT		PASS	1938.0
33736704.0				CUT		PASS	1938.0
33736744.0				CUT		PASS	1938.0
33736784.0				CUT		PASS	1938.0
33736824.0				CUT		PASS	1938.0
33736864.0				CUT		PASS	1938.0
33736904.0				CUT		PASS	1938.0
33736944.0				CUT		PASS	1938.0
33736984.0				CUT		PASS
33737024.0				CUT		PASS
33737064.0				CUT		PASS
33737104.0				CUT		PASS
33737144.0				CUT		PASS
33737184.0				CUT		PASS
33737224.0				CUT		PASS
33737264.0				CUT		PASS	2561.0
33737304.0				CUT		PASS	2561.0
33737344.0				CUT		PASS	2561.0
33737384.0				CUT		PASS	2561.0
33737424.0				CUT		PASS	2561.0
33737464.0				CUT		PASS	2561.0
33737504.0				CUT		PASS	2561.0
33737544.0				CUT		HOLD	2561.0
33737584.0				CUT		HOLD	2561.0
33737624.0				CUT		HOLD	2561.0
33737664.0				CUT		HOLD	2561.0
33737704.0				CUT		HOLD	2561.0
33737744.0				CUT		HOLD	2561.0
33737784.0				CUT		PASS	2561.0
33737824.0				CUT		PASS	2561.0
33737864.0				CUT		PASS	2561.0
33737904.0				CUT		PASS	2561.0
33737944.0				CUT		PASS	2561.0
33737984.0				CUT		PASS	2561.0
33738024.0				CUT		PASS	2561.0
33738064.0				CUT		PASS	2561.0
33738104.0				CUT		PASS
33738144.0				CUT		PASS
33738184.0				CUT		PASS
33738224.0				CUT		PASS
33738264.0				CUT		PASS	2564.0
33738304.0				CUT		PASS	2564.0
33738344.0				CUT		PASS	2564.0
33738384.0				CUT		PASS	2564.0
33738424.0				CUT		PASS	2564.0
33738464.0				CUT		PASS	2564.0
33738504.0				CUT		PASS	2564.0
33738544.0				CUT		PASS	2564.0
33738584.0				CUT		DRIBBLE	2564.0
33738624.0						DRIBBLE	2564.0
33738664.0						DRIBBLE	2564.0
33738704.0	CUT					DRIBBLE	2564.0
33738744.0	CUT					DRIBBLE	2564.0
33738784.0	CUT					DRIBBLE	2564.0
33738824.0	CUT					DRIBBLE	2564.0
33738864.0	CUT					DRIBBLE	2564.0
33738904.0	CUT					DRIBBLE	2564.0
33738944.0	CUT					DRIBBLE	2564.0
33738984.0	CUT					DRIBBLE	2564.0
33739024.0	CUT					DRIBBLE	2564.0
33739064.0	CUT					DRIBBLE	2564.0
33739104.0	CUT					DRIBBLE	2564.0
33739144.0	CUT					DRIBBLE	2564.0
33739184.0	CUT					DRIBBLE	2564.0
33739224.0	CUT					DRIBBLE	2564.0
33739264.0	CUT					DRIBBLE	2564.0
33739304.0	CUT					DRIBBLE	2564.0
33739344.0	CUT					DRIBBLE	2564.0
33739384.0	CUT					DRIBBLE	2564.0
33739424.0	CUT					DRIBBLE	2564.0
33739464.0	CUT					DRIBBLE	2564.0
33739504.0	CUT					DRIBBLE	2564.0
33739544.0	CUT					DRIBBLE	2564.0
33739584.0	CUT					DRIBBLE	2564.0
33739624.0	CUT					DRIBBLE	2564.0
33739664.0	CUT					DRIBBLE	2564.0
33739704.0	CUT					DRIBBLE	2564.0
33739744.0	CUT					DRIBBLE	2564.0
33739784.0	CUT					DRIBBLE	2564.0
33739824.0	CUT		DRIVE			DRIBBLE	2564.0
33739864.0	CUT		DRIVE			DRIBBLE	2564.0
33739904.0	CUT		DRIVE			DRIBBLE	2564.0
33739944.0	CUT		DRIVE			DRIBBLE	2564.0
33739984.0	CUT		DRIVE			DRIBBLE	2564.0
33740024.0	CUT		DRIVE			DRIBBLE	2564.0
33740064.0	CUT		DRIVE			DRIBBLE	2564.0
33740104.0	CUT		DRIVE			DRIBBLE	2564.0
33740144.0	CUT		DRIVE			DRIBBLE	2564.0
33740184.0	CUT		DRIVE			DRIBBLE	2564.0
33740224.0	CUT		DRIVE			DRIBBLE	2564.0
33740264.0	CUT		DRIVE			DRIBBLE	2564.0
33740304.0	CUT		DRIVE			DRIBBLE	2564.0
33740344.0			DRIVE			DRIBBLE	2564.0
33740384.0			DRIVE			DRIBBLE	2564.0
33740424.0			DRIVE			DRIBBLE	2564.0
33740464.0			DRIVE			DRIBBLE	2564.0
33740504.0			DRIVE			DRIBBLE	2564.0
33740544.0			DRIVE			DRIBBLE	2564.0
33740584.0			DRIVE			DRIBBLE	2564.0
33740624.0						PASS	2564.0
33740664.0						PASS	2564.0
33740704.0						PASS	2564.0
33740744.0						PASS	2564.0
33740784.0						PASS	2564.0
33740824.0						PASS	2564.0
33740864.0						PASS	2564.0
33740904.0						PASS	2564.0
33740944.0						PASS
33740984.0						PASS
33741024.0						PASS
33741064.0						PASS
33741104.0						PASS
33741144.0						PASS
33741184.0						PASS	203937.0
33741224.0						PASS	203937.0
33741264.0						PASS	203937.0
33741304.0						PASS	203937.0
33741344.0						PASS	203937.0
33741384.0						PASS	203937.0
33741424.0						PASS	203937.0
33741464.0						PASS	203937.0
33741504.0						PASS	203937.0
33741544.0						HOLD	203937.0
33741584.0						HOLD	203937.0
33741624.0						HOLD	203937.0
33741664.0						HOLD	203937.0
33741704.0						PASS	203937.0
33741744.0						PASS	203937.0
33741784.0						PASS	203937.0
33741824.0						PASS	203937.0
33741864.0						PASS	203937.0
33741904.0						PASS	203937.0
33741944.0						PASS	203937.0
33741984.0						PASS	203937.0
33742024.0						PASS	203937.0
33742064.0						PASS	203937.0
33742104.0						PASS
33742144.0						PASS	201988.0
33742184.0						PASS	201988.0
33742224.0						PASS	201988.0
33742268.0						PASS	201988.0
33742308.0						PASS	201988.0
33742344.0						PASS	201988.0
33742388.0						PASS	201988.0
33742428.0						PASS	201988.0
33742464.0						PASS	201988.0
33742508.0						PASS	201988.0
33742548.0						PASS	201988.0
33742584.0						PASS	201988.0
33742628.0						HOLD	201988.0
33742664.0						HOLD	201988.0
33742708.0						HOLD	201988.0
33742744.0						HOLD	201988.0
33742784.0						HOLD	201988.0
33742828.0						HOLD	201988.0
33742868.0						HOLD	201988.0
33742904.0						HOLD	201988.0
33742948.0						HOLD	201988.0
33742984.0						HOLD	201988.0
33743028.0						HOLD	201988.0
33743068.0						HOLD	201988.0
33743104.0						PASS	201988.0
33743148.0						PASS	201988.0
33743188.0						PASS	201988.0
33743224.0						PASS	201988.0
33743268.0						PASS	201988.0
33743304.0						PASS	201988.0
33743348.0						PASS	201988.0
33743384.0						PASS	201988.0
33743424.0						PASS	201988.0
33743468.0						PASS
33743504.0						PASS
33743544.0						PASS
33743588.0						PASS
33743624.0						PASS
33743664.0						PASS
33743708.0						PASS
33743744.0						PASS	1938.0
33743788.0						PASS	1938.0
33743824.0						PASS	1938.0
33743864.0						PASS	1938.0
33743908.0						PASS	1938.0
33743944.0						PASS	1938.0
33743988.0						DRIBBLE	1938.0
33744024.0						DRIBBLE	1938.0
33744068.0						DRIBBLE	1938.0
33744104.0						DRIBBLE	1938.0
33744148.0						DRIBBLE	1938.0
33744188.0						DRIBBLE	1938.0
33744224.0						DRIBBLE	1938.0
33744264.0						DRIBBLE	1938.0
33744304.0						DRIBBLE	1938.0
33744348.0						DRIBBLE	1938.0
33744384.0						DRIBBLE	1938.0
33744424.0						DRIBBLE	1938.0
33744464.0						DRIBBLE	1938.0
33744508.0						DRIBBLE	1938.0
33744544.0						DRIBBLE	1938.0
33744584.0						DRIBBLE	1938.0
33744624.0						DRIBBLE	1938.0
33744664.0						DRIBBLE	1938.0
33744708.0						DRIBBLE	1938.0
33744744.0						DRIBBLE	1938.0
33744784.0						DRIBBLE	1938.0
33744824.0						DRIBBLE	1938.0
33744868.0						DRIBBLE	1938.0
33744904.0						DRIBBLE	1938.0
33744948.0						DRIBBLE	1938.0
33744984.0						DRIBBLE	1938.0
33745028.0						DRIBBLE	1938.0
33745064.0						DRIBBLE	1938.0
33745104.0						DRIBBLE	1938.0
33745148.0						DRIBBLE	1938.0
33745184.0						DRIBBLE	1938.0
33745228.0						DRIBBLE	1938.0
33745264.0						DRIBBLE	1938.0
33745308.0						DRIBBLE	1938.0
33745344.0						DRIBBLE	1938.0
33745384.0						DRIBBLE	1938.0
33745424.0						DRIBBLE	1938.0
33745468.0						DRIBBLE	1938.0
33745504.0						DRIBBLE	1938.0
33745544.0						DRIBBLE	1938.0
33745584.0						DRIBBLE	1938.0
33745624.0						DRIBBLE	1938.0
33745668.0						DRIBBLE	1938.0
33745704.0						DRIBBLE	1938.0
33745744.0						DRIBBLE	1938.0
33745788.0						DRIBBLE	1938.0
33745824.0						DRIBBLE	1938.0
33745864.0						DRIBBLE	1938.0
33745908.0						DRIBBLE	1938.0
33745944.0						DRIBBLE	1938.0
33745988.0						DRIBBLE	1938.0
33746024.0						DRIBBLE	1938.0
33746064.0						DRIBBLE	1938.0
33746108.0						DRIBBLE	1938.0
33746144.0						DRIBBLE	1938.0
33746188.0						DRIBBLE	1938.0
33746224.0						DRIBBLE	1938.0
33746264.0						DRIBBLE	1938.0
33746308.0						DRIBBLE	1938.0
33746344.0						DRIBBLE	1938.0
33746384.0						DRIBBLE	1938.0
33746428.0						DRIBBLE	1938.0
33746464.0						DRIBBLE	1938.0
33746508.0						DRIBBLE	1938.0
33746544.0						DRIBBLE	1938.0
33746584.0						DRIBBLE	1938.0
33746628.0						DRIBBLE	1938.0
33746664.0						DRIBBLE	1938.0
33746704.0						DRIBBLE	1938.0
33746744.0						DRIBBLE	1938.0
33746784.0						DRIBBLE	1938.0
33746828.0						DRIBBLE	1938.0
33746864.0						DRIBBLE	1938.0
33746904.0						DRIBBLE	1938.0
33746944.0						DRIBBLE	1938.0
33746984.0						DRIBBLE	1938.0
33747028.0						DRIBBLE	1938.0
33747064.0						DRIBBLE	1938.0
33747104.0						DRIBBLE	1938.0
33747144.0						DRIBBLE	1938.0
33747184.0	DRIVE					DRIBBLE	1938.0
33747228.0	DRIVE					DRIBBLE	1938.0
33747264.0	DRIVE					DRIBBLE	1938.0
33747304.0	DRIVE					DRIBBLE	1938.0
33747344.0	DRIVE					DRIBBLE	1938.0
33747384.0	DRIVE					DRIBBLE	1938.0
33747424.0	DRIVE					DRIBBLE	1938.0
33747464.0	DRIVE					DRIBBLE	1938.0
33747508.0	DRIVE					DRIBBLE	1938.0
33747544.0	DRIVE					DRIBBLE	1938.0
33747588.0	DRIVE					DRIBBLE	1938.0
33747624.0	DRIVE					DRIBBLE	1938.0
33747664.0	DRIVE					DRIBBLE	1938.0
33747708.0	DRIVE					DRIBBLE	1938.0
33747744.0	DRIVE					DRIBBLE	1938.0
33747784.0	DRIVE					DRIBBLE	1938.0
33747824.0	DRIVE					DRIBBLE	1938.0
33747864.0	DRIVE					DRIBBLE	1938.0
33747908.0	DRIVE					DRIBBLE	1938.0
33747944.0	DRIVE					DRIBBLE	1938.0
33747984.0	DRIVE					DRIBBLE	1938.0
33748028.0	DRIVE					DRIBBLE	1938.0
33748064.0	DRIVE					DRIBBLE	1938.0
33748104.0	DRIVE					DRIBBLE	1938.0
33748144.0	DRIVE					DRIBBLE	1938.0
33748184.0	DRIVE					DRIBBLE	1938.0
33748224.0	DRIVE					DRIBBLE	1938.0
33748264.0	DRIVE					DRIBBLE	1938.0
33748304.0	DRIVE					DRIBBLE	1938.0
33748348.0	DRIVE					DRIBBLE	1938.0
33748384.0	DRIVE					DRIBBLE	1938.0
33748424.0	DRIVE					DRIBBLE	1938.0
33748464.0	DRIVE					DRIBBLE	1938.0
33748504.0	DRIVE					DRIBBLE	1938.0
33748544.0	DRIVE					DRIBBLE	1938.0
33748584.0	DRIVE					DRIBBLE	1938.0
33748624.0	DRIVE					DRIBBLE	1938.0
33748664.0	DRIVE					DRIBBLE	1938.0
33748704.0	DRIVE					DRIBBLE	1938.0
33748744.0	DRIVE					DRIBBLE	1938.0
33748784.0	DRIVE					DRIBBLE	1938.0
33748824.0	DRIVE					DRIBBLE	1938.0
33748864.0	DRIVE					DRIBBLE	1938.0
33748904.0						DRIBBLE	1938.0
33748944.0						DRIBBLE	1938.0
33748984.0						DRIBBLE	1938.0
33749028.0						DRIBBLE	1938.0
33749064.0						DRIBBLE	1938.0
33749104.0						PASS	1938.0
33749144.0						PASS	1938.0
33749188.0						PASS	1938.0
33749224.0						PASS	1938.0
33749264.0						PASS	1938.0
33749304.0						PASS	1938.0
33749344.0						PASS	1938.0
33749384.0						PASS
33749424.0						PASS
33749464.0						PASS
33749504.0						PASS
33749544.0						PASS
33749584.0						PASS
33749624.0						PASS
33749664.0						PASS	203937.0
33749704.0						PASS	203937.0
33749744.0						PASS	203937.0
33749784.0						PASS	203937.0
33749824.0						PASS	203937.0
33749864.0						PASS	203937.0
33749904.0						PASS	203937.0
33749944.0						PASS	203937.0
33749984.0						PASS	203937.0
33750024.0						PASS	203937.0
33750064.0					CUT	PASS	203937.0
33750104.0					CUT	PASS	203937.0
33750144.0					DRIVE	DRIBBLE	203937.0
33750184.0					DRIVE	DRIBBLE	203937.0
33750224.0					DRIVE	DRIBBLE	203937.0
33750264.0					DRIVE	DRIBBLE	203937.0
33750304.0					DRIVE	DRIBBLE	203937.0
33750344.0					DRIVE	DRIBBLE	203937.0
33750384.0					DRIVE	DRIBBLE	203937.0
33750424.0					DRIVE	DRIBBLE	203937.0
33750464.0					DRIVE	DRIBBLE	203937.0
33750504.0					DRIVE	DRIBBLE	203937.0
33750544.0					DRIVE	DRIBBLE	203937.0
33750584.0					DRIVE	DRIBBLE	203937.0
33750624.0					DRIVE	DRIBBLE	203937.0
33750664.0					DRIVE	DRIBBLE	203937.0
33750704.0					DRIVE	DRIBBLE	203937.0
33750744.0					DRIVE	DRIBBLE	203937.0
33750784.0					DRIVE	DRIBBLE	203937.0
33750824.0					DRIVE	DRIBBLE	203937.0
33750864.0					DRIVE	DRIBBLE	203937.0
33750904.0					DRIVE	DRIBBLE	203937.0
33750944.0						PASS	203937.0
33750984.0						PASS	203937.0
33751024.0						PASS	203937.0
33751064.0						PASS	203937.0
33751104.0						PASS	203937.0
33751144.0						PASS	203937.0
33751184.0						PASS	203937.0
33751224.0						PASS	203937.0
33751264.0						PASS
33751304.0						PASS
33751344.0						PASS
33751384.0						PASS
33751424.0						PASS
33751464.0						PASS
33751504.0						PASS
33751544.0						PASS
33751584.0						PASS	2564.0
33751624.0						PASS	2564.0
33751664.0						PASS	2564.0
33751704.0						PASS	2564.0
33751744.0						PASS	2564.0
33751784.0						PASS	2564.0
33751824.0						PASS	2564.0
33751864.0						HOLD	2564.0
33751904.0						HOLD	2564.0
33751944.0						HOLD	2564.0
33751984.0						HOLD	2564.0
33752024.0						HOLD	2564.0
33752064.0						MISSED SHOT	2564.0
