# Supplementary material for: Modeling the formation of defensive gaps in basketball: Cutting on a teammate’s drive
Source: PLoS One. 2023 Feb 7;18(2):e0281467. doi: 10.1371/journal.pone.0281467 (PMC9904462; doi:10.1371/journal.pone.0281467)
Supplement: S1 File — Contains action/event labels for the 462 analyzed sequences used in the paper. With the help of the gameIDs and times (last 8 digits of the real time entries), it can be bound to the raw SportVU data available online: https://github.com/linouk23/NBA-Player-Movements/tree/master/data/2016.NBA.Raw.SportVU.Game.Logs. (ZIP) [file pone.0281467.s031.zip › 0021500258_33314016-33324534.csv]

Unnamed: 0	201564.0	203089.0	203114.0	203487.0	203953.0	EVENT	BALL_HANDLER
33314016.0						DRIBBLE	203487.0
33314056.0						DRIBBLE	203487.0
33314096.0						DRIBBLE	203487.0
33314136.0						DRIBBLE	203487.0
33314176.0						DRIBBLE	203487.0
33314216.0						DRIBBLE	203487.0
33314256.0						DRIBBLE	203487.0
33314296.0						DRIBBLE	203487.0
33314336.0						DRIBBLE	203487.0
33314376.0						DRIBBLE	203487.0
33314416.0						DRIBBLE	203487.0
33314456.0						DRIBBLE	203487.0
33314496.0						DRIBBLE	203487.0
33314536.0						DRIBBLE	203487.0
33314576.0						DRIBBLE	203487.0
33314616.0						DRIBBLE	203487.0
33314656.0						DRIBBLE	203487.0
33314696.0						DRIBBLE	203487.0
33314736.0						DRIBBLE	203487.0
33314776.0						DRIBBLE	203487.0
33314816.0						DRIBBLE	203487.0
33314856.0						DRIBBLE	203487.0
33314896.0						DRIBBLE	203487.0
33314936.0						DRIBBLE	203487.0
33314976.0						DRIBBLE	203487.0
33315016.0						DRIBBLE	203487.0
33315056.0						DRIBBLE	203487.0
33315096.0						DRIBBLE	203487.0
33315136.0						DRIBBLE	203487.0
33315176.0						DRIBBLE	203487.0
33315216.0						DRIBBLE	203487.0
33315256.0						DRIBBLE	203487.0
33315296.0						DRIBBLE	203487.0
33315336.0						DRIBBLE	203487.0
33315376.0						DRIBBLE	203487.0
33315416.0						DRIBBLE	203487.0
33315456.0						DRIBBLE	203487.0
33315496.0						DRIBBLE	203487.0
33315536.0						DRIBBLE	203487.0
33315576.0						DRIBBLE	203487.0
33315616.0						DRIBBLE	203487.0
33315656.0						DRIBBLE	203487.0
33315696.0						DRIBBLE	203487.0
33315736.0						DRIBBLE	203487.0
33315776.0						DRIBBLE	203487.0
33315816.0						DRIBBLE	203487.0
33315856.0						DRIBBLE	203487.0
33315896.0						DRIBBLE	203487.0
33315936.0						DRIBBLE	203487.0
33315976.0						DRIBBLE	203487.0
33316016.0						DRIBBLE	203487.0
33316056.0						DRIBBLE	203487.0
33316096.0						DRIBBLE	203487.0
33316136.0						DRIBBLE	203487.0
33316176.0						DRIBBLE	203487.0
33316216.0						DRIBBLE	203487.0
33316256.0						DRIBBLE	203487.0
33316294.0						DRIBBLE	203487.0
33316334.0						DRIBBLE	203487.0
33316374.0						DRIBBLE	203487.0
33316414.0						DRIBBLE	203487.0
33316454.0						DRIBBLE	203487.0
33316494.0						DRIBBLE	203487.0
33316534.0						DRIBBLE	203487.0
33316574.0						DRIBBLE	203487.0
33316614.0						DRIBBLE	203487.0
33316654.0						DRIBBLE	203487.0
33316694.0						DRIBBLE	203487.0
33316734.0						DRIBBLE	203487.0
33316774.0						DRIBBLE	203487.0
33316814.0						DRIBBLE	203487.0
33316854.0						DRIBBLE	203487.0
33316894.0						DRIBBLE	203487.0
33316934.0						DRIBBLE	203487.0
33316974.0						DRIBBLE	203487.0
33317014.0						DRIBBLE	203487.0
33317054.0						DRIBBLE	203487.0
33317094.0						DRIBBLE	203487.0
33317134.0						DRIBBLE	203487.0
33317174.0						DRIBBLE	203487.0
33317214.0						DRIBBLE	203487.0
33317254.0						DRIBBLE	203487.0
33317294.0						DRIBBLE	203487.0
33317334.0						DRIBBLE	203487.0
33317374.0						DRIBBLE	203487.0
33317414.0						DRIBBLE	203487.0
33317454.0						DRIBBLE	203487.0
33317494.0						DRIBBLE	203487.0
33317534.0						DRIBBLE PASS	203487.0
33317574.0						DRIBBLE PASS	203487.0
33317614.0						DRIBBLE PASS	203487.0
33317654.0						DRIBBLE PASS	203487.0
33317694.0						DRIBBLE PASS	203487.0
33317734.0						DRIBBLE PASS	203487.0
33317774.0						DRIBBLE PASS	203487.0
33317814.0						DRIBBLE PASS	203487.0
33317854.0						DRIBBLE PASS	203487.0
33317894.0						DRIBBLE PASS	203487.0
33317934.0						DRIBBLE PASS	203487.0
33317974.0						DRIBBLE PASS	203114.0
33318014.0						DRIBBLE PASS	203114.0
33318054.0						DRIBBLE PASS	203114.0
33318094.0						DRIBBLE PASS	203114.0
33318134.0						DRIBBLE PASS	203114.0
33318174.0						DRIBBLE PASS	203114.0
33318214.0						HOLD	203114.0
33318254.0						HOLD	203114.0
33318296.0						HOLD	203114.0
33318334.0						DRIBBLE PASS	203114.0
33318374.0						DRIBBLE PASS	203114.0
33318414.0						DRIBBLE PASS	203114.0
33318454.0						DRIBBLE PASS	203114.0
33318494.0						DRIBBLE PASS	203114.0
33318534.0						DRIBBLE PASS	203487.0
33318574.0						DRIBBLE PASS	203487.0
33318612.0						DRIBBLE PASS	203487.0
33318654.0						DRIBBLE PASS	203487.0
33318694.0						DRIBBLE PASS	203487.0
33318734.0						DRIBBLE PASS	203487.0
33318776.0						DRIBBLE PASS	203487.0
33318814.0						DRIBBLE PASS	203487.0
33318854.0						DRIBBLE PASS	203487.0
33318894.0						DRIBBLE PASS	203487.0
33318934.0						DRIBBLE PASS	203487.0
33318974.0						HOLD	203487.0
33319014.0						PASS	203487.0
33319054.0						PASS	203487.0
33319094.0						PASS	203487.0
33319134.0						PASS	203487.0
33319174.0						PASS	203487.0
33319214.0						PASS	203487.0
33319254.0						PASS	203487.0
33319294.0						PASS	203487.0
33319334.0						PASS
33319374.0						PASS
33319414.0						PASS
33319454.0						PASS
33319494.0						PASS	201564.0
33319534.0						PASS	201564.0
33319574.0						PASS	201564.0
33319614.0						PASS	201564.0
33319654.0						PASS	201564.0
33319694.0						PASS	201564.0
33319734.0						PASS	201564.0
33319774.0						PASS	201564.0
33319814.0						PASS	201564.0
33319854.0						PASS	201564.0
33319894.0						PASS	201564.0
33319934.0						DRIBBLE	201564.0
33319974.0						DRIBBLE	201564.0
33320014.0						DRIBBLE	201564.0
33320052.0						DRIBBLE	201564.0
33320094.0						DRIBBLE	201564.0
33320134.0						DRIBBLE	201564.0
33320174.0						DRIBBLE	201564.0
33320214.0						DRIBBLE	201564.0
33320254.0						DRIBBLE	201564.0
33320296.0						DRIBBLE	201564.0
33320334.0						DRIBBLE	201564.0
33320374.0						DRIBBLE	201564.0
33320414.0						DRIBBLE	201564.0
33320454.0						DRIBBLE	201564.0
33320494.0						DRIBBLE	201564.0
33320534.0						DRIBBLE	201564.0
33320574.0						DRIBBLE	201564.0
33320614.0						DRIBBLE	201564.0
33320654.0						DRIBBLE	201564.0
33320694.0						DRIBBLE	201564.0
33320734.0						DRIBBLE	201564.0
33320774.0						DRIBBLE	201564.0
33320814.0						DRIBBLE	201564.0
33320854.0						DRIBBLE	201564.0
33320894.0						DRIBBLE	201564.0
33320936.0						DRIBBLE	201564.0
33320974.0						DRIBBLE	201564.0
33321014.0						DRIBBLE	201564.0
33321054.0						DRIBBLE	201564.0
33321092.0						DRIBBLE	201564.0
33321134.0						DRIBBLE	201564.0
33321174.0						DRIBBLE	201564.0
33321214.0						DRIBBLE	201564.0
33321254.0						DRIBBLE	201564.0
33321294.0						DRIBBLE	201564.0
33321334.0						DRIBBLE	201564.0
33321374.0						DRIBBLE	201564.0
33321414.0						DRIBBLE	201564.0
33321454.0						DRIBBLE	201564.0
33321494.0						DRIBBLE	201564.0
33321532.0						DRIBBLE	201564.0
33321574.0						DRIBBLE	201564.0
33321614.0						DRIBBLE	201564.0
33321654.0						DRIBBLE	201564.0
33321694.0						DRIBBLE	201564.0
33321734.0						DRIBBLE	201564.0
33321772.0						DRIBBLE	201564.0
33321814.0						DRIBBLE	201564.0
33321854.0						DRIBBLE	201564.0
33321894.0						DRIBBLE	201564.0
33321934.0						DRIBBLE	201564.0
33321974.0						DRIBBLE	201564.0
33322014.0						DRIBBLE	201564.0
33322054.0						DRIBBLE	201564.0
33322094.0	DRIVE					DRIBBLE	201564.0
33322134.0	DRIVE					DRIBBLE	201564.0
33322174.0	DRIVE					DRIBBLE	201564.0
33322212.0	DRIVE					DRIBBLE	201564.0
33322254.0	DRIVE					DRIBBLE	201564.0
33322292.0	DRIVE					DRIBBLE	201564.0
33322334.0	DRIVE					DRIBBLE	201564.0
33322374.0	DRIVE					DRIBBLE	201564.0
33322414.0	DRIVE					DRIBBLE	201564.0
33322454.0	DRIVE					DRIBBLE	201564.0
33322494.0	DRIVE					DRIBBLE	201564.0
33322534.0	DRIVE					DRIBBLE	201564.0
33322574.0	DRIVE					DRIBBLE	201564.0
33322614.0	DRIVE					DRIBBLE	201564.0
33322654.0	DRIVE				CUT	DRIBBLE	201564.0
33322694.0	DRIVE				CUT	DRIBBLE	201564.0
33322734.0	DRIVE				CUT	DRIBBLE	201564.0
33322774.0	DRIVE				CUT	DRIBBLE	201564.0
33322814.0	DRIVE				CUT	DRIBBLE	201564.0
33322854.0	DRIVE				CUT	DRIBBLE	201564.0
33322894.0	DRIVE				CUT	DRIBBLE	201564.0
33322934.0	DRIVE				CUT	DRIBBLE	201564.0
33322974.0	DRIVE				CUT	DRIBBLE	201564.0
33323014.0	DRIVE				CUT	DRIBBLE	201564.0
33323054.0	DRIVE				CUT	DRIBBLE	201564.0
33323094.0	DRIVE				CUT	DRIBBLE	201564.0
33323132.0	DRIVE				CUT	DRIBBLE	201564.0
33323174.0	DRIVE				CUT	DRIBBLE	201564.0
33323214.0	DRIVE				CUT	DRIBBLE	201564.0
33323254.0	DRIVE				CUT	DRIBBLE	201564.0
33323294.0	DRIVE				CUT	DRIBBLE	201564.0
33323332.0	DRIVE				CUT	DRIBBLE	201564.0
33323374.0	DRIVE				CUT	DRIBBLE	201564.0
33323414.0					CUT	PASS	201564.0
33323454.0					CUT	PASS	201564.0
33323494.0					CUT	PASS	201564.0
33323534.0					CUT	PASS	201564.0
33323574.0					CUT	PASS	201564.0
33323614.0					CUT	PASS	201564.0
33323654.0					CUT	PASS	201564.0
33323694.0					CUT	PASS	203953.0
33323734.0					CUT	PASS	203953.0
33323774.0					CUT	PASS	203953.0
33323814.0					CUT	PASS	203953.0
33323854.0					CUT	PASS	203953.0
33323894.0						HOLD	203953.0
33323934.0						HOLD	203953.0
33323974.0						HOLD	203953.0
33324014.0						HOLD	203953.0
33324054.0						HOLD	203953.0
33324092.0						HOLD	203953.0
33324134.0						HOLD	203953.0
33324174.0						HOLD	203953.0
33324214.0						HOLD	203953.0
33324254.0						HOLD	203953.0
33324292.0						HOLD	203953.0
33324334.0						HOLD	203953.0
33324374.0						HOLD	203953.0
33324414.0						HOLD	203953.0
33324454.0						HOLD	203953.0
33324494.0						HOLD	203953.0
33324534.0						MADE SHOT	203953.0
