# Supplementary material for: Modeling the formation of defensive gaps in basketball: Cutting on a teammate’s drive
Source: PLoS One. 2023 Feb 7;18(2):e0281467. doi: 10.1371/journal.pone.0281467 (PMC9904462; doi:10.1371/journal.pone.0281467)
Supplement: S1 File — Contains action/event labels for the 462 analyzed sequences used in the paper. With the help of the gameIDs and times (last 8 digits of the real time entries), it can be bound to the raw SportVU data available online: https://github.com/linouk23/NBA-Player-Movements/tree/master/data/2016.NBA.Raw.SportVU.Game.Logs. (ZIP) [file pone.0281467.s031.zip › 0021500259_38646300-38651460.csv]

Unnamed: 0	202344.0	202330.0	202692.0	203504.0	203497.0	EVENT	BALL_HANDLER
38646300.0						DRIBBLE	203504.0
38646340.0						DRIBBLE	203504.0
38646380.0						DRIBBLE	203504.0
38646420.0						DRIBBLE	203504.0
38646460.0						DRIBBLE	203504.0
38646500.0						DRIBBLE	203504.0
38646540.0						DRIBBLE	203504.0
38646580.0						DRIBBLE	203504.0
38646620.0						DRIBBLE	203504.0
38646660.0						DRIBBLE	203504.0
38646700.0						PASS	203504.0
38646740.0						PASS	203504.0
38646780.0						PASS	203504.0
38646820.0						PASS	203504.0
38646860.0						PASS	203504.0
38646900.0						PASS	203504.0
38646940.0						PASS	203504.0
38646980.0						PASS	203504.0
38647020.0						PASS	203504.0
38647060.0						PASS	203504.0
38647100.0						PASS	203504.0
38647140.0						PASS	203497.0
38647180.0						PASS	203497.0
38647220.0						PASS	203497.0
38647260.0						PASS	203497.0
38647300.0						PASS	203497.0
38647340.0						PASS	203497.0
38647380.0						PASS	203497.0
38647420.0						PASS	203497.0
38647460.0						DRIBBLE	203497.0
38647500.0						DRIBBLE	203497.0
38647540.0						DRIBBLE	203497.0
38647580.0						DRIBBLE	203497.0
38647620.0						DRIBBLE	203497.0
38647660.0						DRIBBLE	203497.0
38647700.0						DRIBBLE	203497.0
38647740.0					DRIVE	DRIBBLE	203497.0
38647780.0					DRIVE	DRIBBLE	203497.0
38647820.0					DRIVE	DRIBBLE	203497.0
38647860.0					DRIVE	DRIBBLE	203497.0
38647900.0					DRIVE	DRIBBLE	203497.0
38647940.0					DRIVE	DRIBBLE	203497.0
38647980.0					DRIVE	DRIBBLE	203497.0
38648020.0					DRIVE	DRIBBLE	203497.0
38648060.0					DRIVE	DRIBBLE	203497.0
38648100.0					DRIVE	DRIBBLE	203497.0
38648140.0					DRIVE	DRIBBLE	203497.0
38648180.0					DRIVE	DRIBBLE	203497.0
38648220.0					DRIVE	DRIBBLE	203497.0
38648260.0					DRIVE	DRIBBLE	203497.0
38648300.0					DRIVE	DRIBBLE	203497.0
38648340.0					DRIVE	DRIBBLE	203497.0
38648380.0					DRIVE	DRIBBLE	203497.0
38648420.0					DRIVE	DRIBBLE	203497.0
38648460.0					DRIVE	DRIBBLE	203497.0
38648500.0					DRIVE	DRIBBLE	203497.0
38648540.0					DRIVE	DRIBBLE	203497.0
38648580.0					DRIVE	DRIBBLE	203497.0
38648620.0					DRIVE	DRIBBLE	203497.0
38648660.0					DRIVE	DRIBBLE	203497.0
38648700.0					DRIVE	DRIBBLE	203497.0
38648740.0					DRIVE	DRIBBLE	203497.0
38648780.0					DRIVE	DRIBBLE	203497.0
38648820.0					DRIVE	DRIBBLE	203497.0
38648860.0					DRIVE	DRIBBLE	203497.0
38648900.0					DRIVE	DRIBBLE	203497.0
38648940.0					DRIVE	DRIBBLE	203497.0
38648980.0					DRIVE	DRIBBLE	203497.0
38649020.0					DRIVE	DRIBBLE	203497.0
38649060.0					DRIVE	DRIBBLE	203497.0
38649100.0					DRIVE	DRIBBLE	203497.0
38649140.0					DRIVE	DRIBBLE	203497.0
38649180.0					DRIVE	DRIBBLE	203497.0
38649220.0					DRIVE	DRIBBLE	203497.0
38649260.0					DRIVE	DRIBBLE	203497.0
38649300.0					DRIVE	DRIBBLE	203497.0
38649340.0					DRIVE	DRIBBLE	203497.0
38649380.0					DRIVE	DRIBBLE	203497.0
38649420.0					DRIVE	DRIBBLE	203497.0
38649460.0						PASS	203497.0
38649500.0						PASS	203497.0
38649540.0						PASS	203497.0
38649580.0						PASS	203497.0
38649620.0						PASS	203497.0
38649660.0						PASS	203497.0
38649700.0						PASS	203497.0
38649740.0						PASS	203497.0
38649780.0						PASS	202692.0
38649820.0						PASS	202692.0
38649860.0						PASS	202692.0
38649900.0						PASS	202692.0
38649940.0						PASS	202692.0
38649980.0						PASS	202692.0
38650020.0						DRIBBLE	202692.0
38650060.0						DRIBBLE	202692.0
38650100.0						DRIBBLE	202692.0
38650140.0						DRIBBLE	202692.0
38650180.0						DRIBBLE	202692.0
38650220.0						DRIBBLE	202692.0
38650260.0						DRIBBLE	202692.0
38650300.0						DRIBBLE	202692.0
38650340.0						DRIBBLE	202692.0
38650380.0						DRIBBLE	202692.0
38650420.0						DRIBBLE	202692.0
38650460.0						DRIBBLE	202692.0
38650500.0						DRIBBLE	202692.0
38650540.0						DRIBBLE	202692.0
38650580.0						DRIBBLE	202692.0
38650620.0						DRIBBLE	202692.0
38650660.0						DRIBBLE	202692.0
38650700.0						DRIBBLE	202692.0
38650740.0						DRIBBLE	202692.0
38650780.0						DRIBBLE	202692.0
38650820.0						DRIBBLE	202692.0
38650860.0						DRIBBLE	202692.0
38650900.0						DRIBBLE	202692.0
38650940.0						DRIBBLE	202692.0
38650980.0						DRIBBLE	202692.0
38651020.0						DRIBBLE	202692.0
38651060.0						DRIBBLE	202692.0
38651100.0						DRIBBLE	202692.0
38651140.0						DRIBBLE	202692.0
38651180.0						DRIBBLE	202692.0
38651220.0						DRIBBLE	202692.0
38651260.0						DRIBBLE	202692.0
38651300.0						DRIBBLE	202692.0
38651340.0						DRIBBLE	202692.0
38651380.0						DRIBBLE	202692.0
38651420.0						DRIBBLE	202692.0
38651460.0						MADE SHOT	202692.0
