# Supplementary material for: Modeling the formation of defensive gaps in basketball: Cutting on a teammate’s drive
Source: PLoS One. 2023 Feb 7;18(2):e0281467. doi: 10.1371/journal.pone.0281467 (PMC9904462; doi:10.1371/journal.pone.0281467)
Supplement: S1 File — Contains action/event labels for the 462 analyzed sequences used in the paper. With the help of the gameIDs and times (last 8 digits of the real time entries), it can be bound to the raw SportVU data available online: https://github.com/linouk23/NBA-Player-Movements/tree/master/data/2016.NBA.Raw.SportVU.Game.Logs. (ZIP) [file pone.0281467.s031.zip › 0021500259_42790152-42799352.csv]

Unnamed: 0	2733.0	201939.0	203105.0	202691.0	203110.0	EVENT	BALL_HANDLER
42790152.0						DRIBBLE	201939.0
42790192.0						DRIBBLE	201939.0
42790232.0						DRIBBLE	201939.0
42790272.0						DRIBBLE	201939.0
42790312.0						DRIBBLE	201939.0
42790352.0						DRIBBLE	201939.0
42790392.0						DRIBBLE	201939.0
42790432.0						DRIBBLE	201939.0
42790472.0						DRIBBLE	201939.0
42790512.0						DRIBBLE	201939.0
42790552.0						DRIBBLE	201939.0
42790592.0						DRIBBLE	201939.0
42790632.0						DRIBBLE	201939.0
42790672.0						DRIBBLE	201939.0
42790712.0						DRIBBLE	201939.0
42790752.0						DRIBBLE	201939.0
42790792.0						DRIBBLE	201939.0
42790832.0						DRIBBLE	201939.0
42790872.0						DRIBBLE	201939.0
42790912.0						DRIBBLE	201939.0
42790952.0						DRIBBLE	201939.0
42790992.0						DRIBBLE	201939.0
42791032.0						DRIBBLE	201939.0
42791072.0						DRIBBLE	201939.0
42791112.0						DRIBBLE	201939.0
42791152.0						DRIBBLE	201939.0
42791192.0						DRIBBLE	201939.0
42791232.0						DRIBBLE	201939.0
42791272.0						DRIBBLE	201939.0
42791312.0						DRIBBLE	201939.0
42791352.0						DRIBBLE	201939.0
42791392.0						DRIBBLE	201939.0
42791432.0						DRIBBLE	201939.0
42791472.0						DRIBBLE	201939.0
42791512.0						DRIBBLE	201939.0
42791552.0						DRIBBLE	201939.0
42791592.0						DRIBBLE	201939.0
42791632.0						DRIBBLE	201939.0
42791672.0						DRIBBLE	201939.0
42791712.0						DRIBBLE	201939.0
42791752.0						DRIBBLE	201939.0
42791792.0						DRIBBLE	201939.0
42791832.0						DRIBBLE	201939.0
42791872.0						DRIBBLE	201939.0
42791912.0						DRIBBLE	201939.0
42791952.0						DRIBBLE	201939.0
42791992.0						DRIBBLE	201939.0
42792032.0						DRIBBLE	201939.0
42792072.0						DRIBBLE	201939.0
42792112.0						DRIBBLE	201939.0
42792152.0						DRIBBLE	201939.0
42792192.0						DRIBBLE	201939.0
42792232.0						DRIBBLE	201939.0
42792272.0						DRIBBLE	201939.0
42792312.0						DRIBBLE	201939.0
42792352.0						DRIBBLE	201939.0
42792392.0						DRIBBLE	201939.0
42792432.0						DRIBBLE	201939.0
42792472.0						DRIBBLE	201939.0
42792512.0						DRIBBLE	201939.0
42792552.0						DRIBBLE	201939.0
42792592.0						DRIBBLE	201939.0
42792632.0						DRIBBLE	201939.0
42792672.0						DRIBBLE	201939.0
42792712.0						DRIBBLE	201939.0
42792752.0						DRIBBLE	201939.0
42792792.0						DRIBBLE	201939.0
42792832.0						DRIBBLE	201939.0
42792872.0						DRIBBLE	201939.0
42792912.0						DRIBBLE	201939.0
42792952.0						DRIBBLE	201939.0
42792992.0						DRIBBLE	201939.0
42793032.0						DRIBBLE	201939.0
42793072.0						DRIBBLE	201939.0
42793112.0						DRIBBLE	201939.0
42793152.0						DRIBBLE	201939.0
42793192.0						DRIBBLE	201939.0
42793232.0						DRIBBLE	201939.0
42793272.0						DRIBBLE	201939.0
42793312.0						DRIBBLE	201939.0
42793352.0						DRIBBLE	201939.0
42793392.0						DRIBBLE	201939.0
42793432.0						DRIBBLE	201939.0
42793472.0						DRIBBLE	201939.0
42793512.0						DRIBBLE	201939.0
42793552.0						DRIBBLE	201939.0
42793592.0						DRIBBLE	201939.0
42793632.0						DRIBBLE	201939.0
42793672.0						DRIBBLE	201939.0
42793712.0						DRIBBLE	201939.0
42793752.0						DRIBBLE	201939.0
42793792.0						DRIBBLE	201939.0
42793832.0						DRIBBLE	201939.0
42793872.0						DRIBBLE	201939.0
42793912.0						DRIBBLE	201939.0
42793952.0						DRIBBLE	201939.0
42793992.0						DRIBBLE	201939.0
42794032.0						DRIBBLE	201939.0
42794072.0						DRIBBLE	201939.0
42794112.0						DRIBBLE	201939.0
42794152.0						DRIBBLE	201939.0
42794192.0						DRIBBLE	201939.0
42794232.0						DRIBBLE	201939.0
42794272.0						DRIBBLE	201939.0
42794312.0						DRIBBLE	201939.0
42794352.0						DRIBBLE	201939.0
42794392.0						DRIBBLE	201939.0
42794432.0						DRIBBLE	201939.0
42794472.0						DRIBBLE	201939.0
42794512.0						DRIBBLE	201939.0
42794552.0						DRIBBLE	201939.0
42794592.0						DRIBBLE	201939.0
42794632.0						DRIBBLE	201939.0
42794672.0						DRIBBLE	201939.0
42794712.0						DRIBBLE	201939.0
42794752.0						DRIBBLE	201939.0
42794792.0						DRIBBLE	201939.0
42794832.0						DRIBBLE	201939.0
42794872.0						DRIBBLE	201939.0
42794912.0						DRIBBLE	201939.0
42794952.0						DRIBBLE	201939.0
42794992.0						DRIBBLE	201939.0
42795032.0						DRIBBLE	201939.0
42795072.0						DRIBBLE	201939.0
42795112.0						DRIBBLE	201939.0
42795152.0						DRIBBLE	201939.0
42795192.0						DRIBBLE	201939.0
42795232.0						DRIBBLE	201939.0
42795272.0						DRIBBLE	201939.0
42795312.0						DRIBBLE	201939.0
42795352.0						DRIBBLE	201939.0
42795392.0						DRIBBLE	201939.0
42795432.0						DRIBBLE	201939.0
42795472.0						DRIBBLE	201939.0
42795512.0						DRIBBLE	201939.0
42795552.0						DRIBBLE	201939.0
42795592.0						DRIBBLE	201939.0
42795632.0						DRIBBLE	201939.0
42795672.0						DRIBBLE	201939.0
42795712.0						DRIBBLE	201939.0
42795752.0						DRIBBLE	201939.0
42795792.0						DRIBBLE	201939.0
42795832.0						DRIBBLE	201939.0
42795872.0						DRIBBLE	201939.0
42795912.0						DRIBBLE	201939.0
42795952.0						DRIBBLE	201939.0
42795992.0						DRIBBLE	201939.0
42796032.0						DRIBBLE	201939.0
42796072.0						DRIBBLE	201939.0
42796112.0						PASS	201939.0
42796152.0						PASS	201939.0
42796192.0						PASS	201939.0
42796232.0						PASS	201939.0
42796272.0						PASS	201939.0
42796312.0						PASS	201939.0
42796352.0						PASS	201939.0
42796392.0						PASS	201939.0
42796432.0						PASS	201939.0
42796472.0						PASS	201939.0
42796512.0						PASS	201939.0
42796552.0						PASS	201939.0
42796592.0						PASS	201939.0
42796632.0						PASS	201939.0
42796672.0						PASS	201939.0
42796712.0						PASS	201939.0
42796752.0						PASS	201939.0
42796792.0						PASS	201939.0
42796832.0						PASS	201939.0
42796872.0						PASS	203110.0
42796912.0						PASS	203110.0
42796952.0						PASS	203110.0
42796992.0						PASS	203110.0
42797032.0	CUT					PASS	203110.0
42797072.0	CUT				CUT	PASS	203110.0
42797112.0	CUT				CUT	PASS	203110.0
42797152.0	CUT				CUT	PASS	203110.0
42797192.0	CUT				CUT	PASS	203110.0
42797232.0	CUT				CUT	PASS	203110.0
42797272.0	CUT				CUT	PASS	203110.0
42797312.0	CUT				CUT	PASS	203110.0
42797352.0	CUT				DRIVE	DRIBBLE	203110.0
42797392.0	CUT				DRIVE	DRIBBLE	203110.0
42797432.0	CUT				DRIVE	DRIBBLE	203110.0
42797472.0	CUT				DRIVE	DRIBBLE	203110.0
42797512.0	CUT				DRIVE	DRIBBLE	203110.0
42797552.0	CUT				DRIVE	DRIBBLE	203110.0
42797592.0	CUT				DRIVE	DRIBBLE	203110.0
42797632.0	CUT					DRIBBLE PASS	203110.0
42797672.0	CUT					DRIBBLE PASS	203110.0
42797712.0	CUT					DRIBBLE PASS	203110.0
42797752.0	CUT					DRIBBLE PASS	203110.0
42797792.0	CUT					DRIBBLE PASS	203110.0
42797832.0	CUT					DRIBBLE PASS	203110.0
42797872.0	CUT					DRIBBLE PASS	203110.0
42797912.0	CUT					DRIBBLE PASS	203110.0
42797952.0	CUT					DRIBBLE PASS	203110.0
42797992.0	CUT					DRIBBLE PASS	2733.0
42798032.0	CUT					DRIBBLE PASS	2733.0
42798072.0	CUT					DRIBBLE PASS	2733.0
42798112.0	CUT					DRIBBLE PASS	2733.0
42798152.0	CUT					DRIBBLE PASS	2733.0
42798192.0	CUT					DRIBBLE PASS	2733.0
42798232.0	CUT					DRIBBLE PASS	2733.0
42798272.0	CUT					DRIBBLE PASS	2733.0
42798312.0	CUT					DRIBBLE PASS	2733.0
42798352.0						HOLD	2733.0
42798392.0						HOLD	2733.0
42798432.0						HOLD	2733.0
42798472.0						HOLD	2733.0
42798512.0						HOLD	2733.0
42798552.0						HOLD	2733.0
42798592.0						HOLD	2733.0
42798632.0						HOLD	2733.0
42798672.0						HOLD	2733.0
42798712.0						HOLD	2733.0
42798752.0						HOLD	2733.0
42798792.0						HOLD	2733.0
42798832.0						HOLD	2733.0
42798872.0						HOLD	2733.0
42798912.0						HOLD	2733.0
42798952.0						HOLD	2733.0
42798992.0						HOLD	2733.0
42799028.0						HOLD	2733.0
42799072.0						HOLD	2733.0
42799112.0						HOLD	2733.0
42799152.0						HOLD	2733.0
42799192.0						HOLD	2733.0
42799232.0						HOLD	2733.0
42799272.0						HOLD	2733.0
42799312.0						HOLD	2733.0
42799352.0						MADE SHOT	2733.0
