# Supplementary material for: Modeling the formation of defensive gaps in basketball: Cutting on a teammate’s drive
Source: PLoS One. 2023 Feb 7;18(2):e0281467. doi: 10.1371/journal.pone.0281467 (PMC9904462; doi:10.1371/journal.pone.0281467)
Supplement: S1 File — Contains action/event labels for the 462 analyzed sequences used in the paper. With the help of the gameIDs and times (last 8 digits of the real time entries), it can be bound to the raw SportVU data available online: https://github.com/linouk23/NBA-Player-Movements/tree/master/data/2016.NBA.Raw.SportVU.Game.Logs. (ZIP) [file pone.0281467.s031.zip › 0021500260_44821328-44829528.csv]

Unnamed: 0	200765.0	200752.0	201956.0	202326.0	203463.0	EVENT	BALL_HANDLER
44821328.0						DRIBBLE	200765.0
44821368.0						DRIBBLE	200765.0
44821408.0						DRIBBLE	200765.0
44821448.0						DRIBBLE	200765.0
44821488.0						DRIBBLE	200765.0
44821528.0						DRIBBLE	200765.0
44821568.0						DRIBBLE	200765.0
44821608.0						DRIBBLE	200765.0
44821648.0						DRIBBLE	200765.0
44821688.0						DRIBBLE	200765.0
44821728.0						DRIBBLE	200765.0
44821768.0						DRIBBLE	200765.0
44821808.0						DRIBBLE	200765.0
44821848.0						DRIBBLE	200765.0
44821888.0						DRIBBLE	200765.0
44821928.0						DRIBBLE	200765.0
44821968.0						DRIBBLE	200765.0
44822008.0						DRIBBLE	200765.0
44822048.0						DRIBBLE	200765.0
44822088.0						DRIBBLE	200765.0
44822128.0						DRIBBLE	200765.0
44822168.0						DRIBBLE	200765.0
44822208.0						DRIBBLE	200765.0
44822248.0						DRIBBLE	200765.0
44822288.0						DRIBBLE	200765.0
44822328.0						DRIBBLE	200765.0
44822368.0						DRIBBLE	200765.0
44822408.0						DRIBBLE	200765.0
44822448.0						DRIBBLE	200765.0
44822488.0						DRIBBLE	200765.0
44822528.0						DRIBBLE	200765.0
44822568.0						DRIBBLE	200765.0
44822608.0						DRIBBLE	200765.0
44822648.0						DRIBBLE	200765.0
44822688.0						DRIBBLE	200765.0
44822728.0						DRIBBLE	200765.0
44822768.0						DRIBBLE	200765.0
44822808.0						DRIBBLE	200765.0
44822848.0						DRIBBLE	200765.0
44822888.0						DRIBBLE	200765.0
44822928.0						DRIBBLE	200765.0
44822968.0						DRIBBLE	200765.0
44823008.0						DRIBBLE	200765.0
44823048.0						DRIBBLE	200765.0
44823088.0						DRIBBLE	200765.0
44823128.0						DRIBBLE	200765.0
44823168.0						DRIBBLE	200765.0
44823208.0						DRIBBLE	200765.0
44823248.0						DRIBBLE	200765.0
44823288.0						DRIBBLE	200765.0
44823328.0						DRIBBLE	200765.0
44823368.0						DRIBBLE	200765.0
44823408.0						DRIBBLE	200765.0
44823448.0						DRIBBLE	200765.0
44823488.0						DRIBBLE	200765.0
44823528.0						DRIBBLE	200765.0
44823568.0						DRIBBLE	200765.0
44823608.0						DRIBBLE	200765.0
44823648.0						DRIBBLE	200765.0
44823688.0						DRIBBLE	200765.0
44823728.0						DRIBBLE	200765.0
44823768.0						DRIBBLE	200765.0
44823808.0						DRIBBLE	200765.0
44823848.0						DRIBBLE	200765.0
44823888.0						DRIBBLE	200765.0
44823928.0						DRIBBLE	200765.0
44823968.0						DRIBBLE	200765.0
44824008.0						DRIBBLE	200765.0
44824048.0						DRIBBLE	200765.0
44824088.0						DRIBBLE	200765.0
44824128.0						DRIBBLE	200765.0
44824168.0						DRIBBLE	200765.0
44824208.0						DRIBBLE	200765.0
44824248.0						DRIBBLE	200765.0
44824288.0						DRIBBLE	200765.0
44824328.0						DRIBBLE	200765.0
44824368.0						DRIBBLE	200765.0
44824408.0						DRIBBLE	200765.0
44824448.0						DRIBBLE	200765.0
44824488.0						DRIBBLE	200765.0
44824528.0						DRIBBLE	200765.0
44824568.0						DRIBBLE	200765.0
44824608.0						DRIBBLE	200765.0
44824648.0						DRIBBLE	200765.0
44824688.0						DRIBBLE	200765.0
44824728.0						DRIBBLE	200765.0
44824768.0						DRIBBLE	200765.0
44824808.0						DRIBBLE	200765.0
44824848.0						DRIBBLE	200765.0
44824888.0						DRIBBLE	200765.0
44824928.0						DRIBBLE	200765.0
44824968.0						DRIBBLE	200765.0
44825008.0						DRIBBLE	200765.0
44825048.0						DRIBBLE	200765.0
44825088.0						DRIBBLE	200765.0
44825128.0						DRIBBLE	200765.0
44825168.0						DRIBBLE	200765.0
44825208.0						DRIBBLE	200765.0
44825248.0						DRIBBLE	200765.0
44825288.0						DRIBBLE	200765.0
44825328.0						DRIBBLE	200765.0
44825368.0						DRIBBLE	200765.0
44825408.0						DRIBBLE	200765.0
44825448.0						DRIBBLE	200765.0
44825488.0						DRIBBLE	200765.0
44825528.0						DRIBBLE	200765.0
44825568.0						DRIBBLE	200765.0
44825608.0						DRIBBLE	200765.0
44825648.0						DRIBBLE	200765.0
44825688.0						DRIBBLE	200765.0
44825728.0						DRIBBLE	200765.0
44825768.0						DRIBBLE	200765.0
44825808.0						DRIBBLE	200765.0
44825848.0						DRIBBLE	200765.0
44825888.0						DRIBBLE	200765.0
44825928.0						DRIBBLE	200765.0
44825968.0						DRIBBLE	200765.0
44826008.0						DRIBBLE	200765.0
44826048.0						DRIBBLE	200765.0
44826088.0						DRIBBLE	200765.0
44826128.0						DRIBBLE	200765.0
44826168.0						DRIBBLE	200765.0
44826208.0						DRIBBLE	200765.0
44826248.0						DRIBBLE	200765.0
44826288.0						DRIBBLE	200765.0
44826328.0						DRIBBLE	200765.0
44826368.0						DRIBBLE	200765.0
44826408.0						DRIBBLE	200765.0
44826448.0						DRIBBLE	200765.0
44826488.0						DRIBBLE	200765.0
44826528.0						DRIBBLE	200765.0
44826568.0						DRIBBLE	200765.0
44826608.0						DRIBBLE	200765.0
44826648.0						DRIBBLE	200765.0
44826688.0						DRIBBLE	200765.0
44826728.0						DRIBBLE	200765.0
44826768.0						DRIBBLE	200765.0
44826808.0						DRIBBLE	200765.0
44826848.0						DRIBBLE	200765.0
44826888.0						DRIBBLE	200765.0
44826928.0						DRIBBLE	200765.0
44826968.0						DRIBBLE	200765.0
44827008.0						DRIBBLE	200765.0
44827048.0	DRIVE					DRIBBLE	200765.0
44827088.0	DRIVE					DRIBBLE	200765.0
44827128.0	DRIVE					DRIBBLE	200765.0
44827168.0	DRIVE					DRIBBLE	200765.0
44827208.0	DRIVE					DRIBBLE	200765.0
44827248.0	DRIVE					DRIBBLE	200765.0
44827288.0	DRIVE					DRIBBLE	200765.0
44827328.0	DRIVE					DRIBBLE	200765.0
44827368.0	DRIVE					DRIBBLE	200765.0
44827408.0	DRIVE					DRIBBLE	200765.0
44827448.0	DRIVE					DRIBBLE	200765.0
44827488.0	DRIVE					DRIBBLE	200765.0
44827528.0	DRIVE					DRIBBLE	200765.0
44827568.0	DRIVE				CUT	DRIBBLE	200765.0
44827608.0	DRIVE				CUT	DRIBBLE	200765.0
44827648.0	DRIVE				CUT	DRIBBLE	200765.0
44827688.0	DRIVE				CUT	DRIBBLE	200765.0
44827728.0	DRIVE				CUT	DRIBBLE	200765.0
44827768.0	DRIVE				CUT	DRIBBLE	200765.0
44827808.0	DRIVE				CUT	DRIBBLE	200765.0
44827848.0	DRIVE				CUT	DRIBBLE	200765.0
44827888.0	DRIVE				CUT	DRIBBLE	200765.0
44827928.0	DRIVE				CUT	DRIBBLE	200765.0
44827968.0	DRIVE				CUT	DRIBBLE	200765.0
44828008.0	DRIVE				CUT	DRIBBLE	200765.0
44828048.0	DRIVE				CUT	DRIBBLE	200765.0
44828088.0	DRIVE				CUT	DRIBBLE	200765.0
44828128.0	DRIVE				CUT	DRIBBLE	200765.0
44828168.0	DRIVE				CUT	DRIBBLE	200765.0
44828208.0	DRIVE				CUT	DRIBBLE	200765.0
44828248.0	DRIVE				CUT	DRIBBLE	200765.0
44828288.0	DRIVE				CUT	DRIBBLE	200765.0
44828328.0	DRIVE				CUT	DRIBBLE	200765.0
44828368.0	DRIVE				CUT	DRIBBLE	200765.0
44828408.0	DRIVE				CUT	DRIBBLE	200765.0
44828448.0					CUT	DRIBBLE PASS	200765.0
44828488.0					CUT	DRIBBLE PASS	200765.0
44828528.0					CUT	DRIBBLE PASS	200765.0
44828568.0					CUT	DRIBBLE PASS	200765.0
44828608.0					CUT	DRIBBLE PASS	200765.0
44828648.0					CUT	DRIBBLE PASS	200765.0
44828688.0					CUT	DRIBBLE PASS	200765.0
44828728.0					CUT	DRIBBLE PASS	200765.0
44828768.0					CUT	DRIBBLE PASS	200765.0
44828808.0					CUT	DRIBBLE PASS	203463.0
44828848.0					CUT	DRIBBLE PASS	203463.0
44828888.0					CUT	DRIBBLE PASS	203463.0
44828928.0					CUT	DRIBBLE PASS	203463.0
44828968.0					CUT	DRIBBLE PASS	203463.0
44829008.0					CUT	DRIBBLE PASS	203463.0
44829048.0					CUT	DRIBBLE PASS	203463.0
44829088.0					CUT	DRIBBLE PASS	203463.0
44829128.0					CUT	DRIBBLE PASS	203463.0
44829168.0						DRIBBLE	203463.0
44829208.0						DRIBBLE	203463.0
44829248.0						DRIBBLE	203463.0
44829288.0						DRIBBLE	203463.0
44829328.0						DRIBBLE	203463.0
44829368.0						DRIBBLE	203463.0
44829408.0						DRIBBLE	203463.0
44829448.0						DRIBBLE	203463.0
44829488.0						DRIBBLE	203463.0
44829528.0						MADE SHOT	203463.0
