# Supplementary material for: Modeling the formation of defensive gaps in basketball: Cutting on a teammate’s drive
Source: PLoS One. 2023 Feb 7;18(2):e0281467. doi: 10.1371/journal.pone.0281467 (PMC9904462; doi:10.1371/journal.pone.0281467)
Supplement: S1 File — Contains action/event labels for the 462 analyzed sequences used in the paper. With the help of the gameIDs and times (last 8 digits of the real time entries), it can be bound to the raw SportVU data available online: https://github.com/linouk23/NBA-Player-Movements/tree/master/data/2016.NBA.Raw.SportVU.Game.Logs. (ZIP) [file pone.0281467.s031.zip › 0021500260_47430336-47434376.csv]

Unnamed: 0	2734.0	101114.0	101109.0	202083.0	203098.0	EVENT	BALL_HANDLER
47430336.0						DRIBBLE	101114.0
47430376.0						DRIBBLE	101114.0
47430416.0						DRIBBLE	101114.0
47430460.0						DRIBBLE	101114.0
47430496.0						DRIBBLE	101114.0
47430540.0						DRIBBLE	101114.0
47430576.0						DRIBBLE	101114.0
47430616.0						DRIBBLE	101114.0
47430660.0						DRIBBLE	101114.0
47430696.0					CUT	DRIBBLE	101114.0
47430736.0					CUT	DRIBBLE	101114.0
47430780.0					CUT	DRIBBLE	101114.0
47430816.0					CUT	DRIBBLE	101114.0
47430860.0					CUT	DRIBBLE	101114.0
47430896.0					CUT	DRIBBLE	101114.0
47430936.0					CUT	DRIBBLE	101114.0
47430980.0					CUT	DRIBBLE	101114.0
47431016.0					CUT	DRIBBLE	101114.0
47431056.0					CUT	DRIBBLE	101114.0
47431096.0					CUT	DRIBBLE	101114.0
47431136.0					CUT	DRIBBLE	101114.0
47431180.0					CUT	DRIBBLE	101114.0
47431216.0					CUT	DRIBBLE	101114.0
47431256.0					CUT	DRIBBLE	101114.0
47431296.0					CUT	DRIBBLE	101114.0
47431336.0					CUT	DRIBBLE	101114.0
47431380.0					CUT	DRIBBLE	101114.0
47431416.0					CUT	DRIBBLE	101114.0
47431460.0					CUT	DRIBBLE	101114.0
47431496.0					CUT	DRIBBLE	101114.0
47431536.0					CUT	DRIBBLE	101114.0
47431580.0					CUT	DRIBBLE	101114.0
47431616.0					CUT	DRIBBLE	101114.0
47431660.0					CUT	DRIBBLE	101114.0
47431696.0					CUT	DRIBBLE	101114.0
47431740.0						DRIBBLE	101114.0
47431776.0						DRIBBLE	101114.0
47431816.0						DRIBBLE	101114.0
47431856.0						DRIBBLE	101114.0
47431896.0						DRIBBLE	101114.0
47431940.0						DRIBBLE	101114.0
47431976.0						DRIBBLE	101114.0
47432016.0						DRIBBLE	101114.0
47432060.0						DRIBBLE	101114.0
47432096.0						DRIBBLE	101114.0
47432136.0						DRIBBLE	101114.0
47432176.0						DRIBBLE	101114.0
47432216.0						DRIBBLE	101114.0
47432260.0						DRIBBLE	101114.0
47432296.0						DRIBBLE	101114.0
47432336.0						DRIBBLE	101114.0
47432376.0						DRIBBLE	101114.0
47432416.0						DRIBBLE	101114.0
47432456.0						DRIBBLE	101114.0
47432496.0	CUT					DRIBBLE	101114.0
47432536.0	CUT					DRIBBLE	101114.0
47432576.0	CUT					DRIBBLE	101114.0
47432616.0	CUT					DRIBBLE	101114.0
47432660.0	CUT	DRIVE				DRIBBLE	101114.0
47432696.0	CUT	DRIVE				DRIBBLE	101114.0
47432736.0	CUT	DRIVE				DRIBBLE	101114.0
47432776.0	CUT	DRIVE				DRIBBLE	101114.0
47432816.0	CUT	DRIVE				DRIBBLE	101114.0
47432860.0	CUT	DRIVE				DRIBBLE	101114.0
47432896.0	CUT	DRIVE				DRIBBLE	101114.0
47432936.0	CUT	DRIVE				DRIBBLE	101114.0
47432976.0	CUT	DRIVE				DRIBBLE	101114.0
47433016.0	CUT	DRIVE				DRIBBLE	101114.0
47433056.0	CUT	DRIVE				DRIBBLE	101114.0
47433096.0	CUT	DRIVE				DRIBBLE	101114.0
47433136.0	CUT	DRIVE				DRIBBLE	101114.0
47433176.0	CUT	DRIVE				DRIBBLE	101114.0
47433220.0	CUT	DRIVE				DRIBBLE	101114.0
47433256.0	CUT	DRIVE				DRIBBLE	101114.0
47433296.0	CUT	DRIVE				DRIBBLE	101114.0
47433336.0	CUT					PASS	101114.0
47433376.0	CUT					PASS	101114.0
47433420.0	CUT					PASS	101114.0
47433456.0	CUT					PASS	101114.0
47433496.0	CUT					PASS	101114.0
47433536.0	CUT					PASS	101114.0
47433576.0	CUT					PASS	101114.0
47433616.0	CUT					PASS	101114.0
47433656.0	CUT					PASS	101114.0
47433696.0	CUT					PASS	101114.0
47433736.0	CUT					PASS	101114.0
47433776.0	CUT					PASS	101114.0
47433816.0	CUT					PASS	101114.0
47433856.0	CUT					PASS	101114.0
47433896.0	CUT					PASS	101114.0
47433936.0	CUT					PASS	101114.0
47433976.0						PASS	2734.0
47434016.0						PASS	2734.0
47434056.0						PASS	2734.0
47434096.0						PASS	2734.0
47434136.0						PASS	2734.0
47434176.0						PASS	2734.0
47434216.0						PASS	2734.0
47434256.0						PASS	2734.0
47434296.0						PASS	2734.0
47434336.0						PASS	2734.0
47434376.0						MADE SHOT	2734.0
