# Supplementary material for: Modeling the formation of defensive gaps in basketball: Cutting on a teammate’s drive
Source: PLoS One. 2023 Feb 7;18(2):e0281467. doi: 10.1371/journal.pone.0281467 (PMC9904462; doi:10.1371/journal.pone.0281467)
Supplement: S1 File — Contains action/event labels for the 462 analyzed sequences used in the paper. With the help of the gameIDs and times (last 8 digits of the real time entries), it can be bound to the raw SportVU data available online: https://github.com/linouk23/NBA-Player-Movements/tree/master/data/2016.NBA.Raw.SportVU.Game.Logs. (ZIP) [file pone.0281467.s031.zip › 0021500262_16030972-16037492.csv]

Unnamed: 0	201162.0	201196.0	101162.0	203078.0	203490.0	EVENT	BALL_HANDLER
16030972.0						DRIBBLE	201196.0
16031012.0						DRIBBLE	201196.0
16031051.0						DRIBBLE	201196.0
16031092.0						DRIBBLE	201196.0
16031132.0						DRIBBLE	201196.0
16031171.0						DRIBBLE	201196.0
16031211.0						DRIBBLE	201196.0
16031251.0						DRIBBLE	201196.0
16031291.0						DRIBBLE	201196.0
16031331.0						DRIBBLE	201196.0
16031371.0						DRIBBLE	201196.0
16031411.0						DRIBBLE	201196.0
16031452.0						DRIBBLE	201196.0
16031491.0						DRIBBLE	201196.0
16031532.0						DRIBBLE	201196.0
16031572.0						DRIBBLE	201196.0
16031612.0						DRIBBLE	201196.0
16031651.0						DRIBBLE	201196.0
16031691.0						DRIBBLE	201196.0
16031732.0						DRIBBLE	201196.0
16031771.0						DRIBBLE	201196.0
16031812.0						DRIBBLE	201196.0
16031852.0						DRIBBLE	201196.0
16031891.0						DRIBBLE	201196.0
16031932.0						DRIBBLE	201196.0
16031971.0						DRIBBLE	201196.0
16032012.0						DRIBBLE	201196.0
16032051.0						DRIBBLE	201196.0
16032091.0						DRIBBLE	201196.0
16032131.0						DRIBBLE	201196.0
16032171.0						DRIBBLE	201196.0
16032211.0						DRIBBLE	201196.0
16032251.0						DRIBBLE	201196.0
16032291.0						DRIBBLE	201196.0
16032331.0						DRIBBLE	201196.0
16032371.0						DRIBBLE	201196.0
16032411.0						DRIBBLE	201196.0
16032451.0						DRIBBLE	201196.0
16032491.0						DRIBBLE	201196.0
16032531.0						DRIBBLE	201196.0
16032571.0						DRIBBLE	201196.0
16032611.0						DRIBBLE	201196.0
16032651.0						DRIBBLE	201196.0
16032691.0						DRIBBLE	201196.0
16032731.0						DRIBBLE	201196.0
16032771.0						DRIBBLE	201196.0
16032811.0						DRIBBLE	201196.0
16032851.0						DRIBBLE	201196.0
16032891.0		DRIVE				DRIBBLE	201196.0
16032931.0		DRIVE				DRIBBLE	201196.0
16032971.0		DRIVE				DRIBBLE	201196.0
16033011.0		DRIVE				DRIBBLE	201196.0
16033051.0		DRIVE				DRIBBLE	201196.0
16033091.0		DRIVE				DRIBBLE	201196.0
16033131.0		DRIVE				DRIBBLE	201196.0
16033171.0		DRIVE				DRIBBLE	201196.0
16033211.0		DRIVE				DRIBBLE	201196.0
16033251.0		DRIVE				DRIBBLE	201196.0
16033291.0		DRIVE				DRIBBLE	201196.0
16033331.0		DRIVE				DRIBBLE	201196.0
16033371.0		DRIVE				DRIBBLE	201196.0
16033411.0		DRIVE				DRIBBLE	201196.0
16033451.0		DRIVE				DRIBBLE	201196.0
16033491.0		DRIVE				DRIBBLE	201196.0
16033531.0		DRIVE				DRIBBLE	201196.0
16033571.0		DRIVE				DRIBBLE	201196.0
16033611.0		DRIVE				DRIBBLE	201196.0
16033651.0		DRIVE				DRIBBLE	201196.0
16033691.0		DRIVE				DRIBBLE	201196.0
16033731.0		DRIVE				DRIBBLE	201196.0
16033771.0		DRIVE				DRIBBLE	201196.0
16033811.0		DRIVE				DRIBBLE	201196.0
16033851.0		DRIVE				DRIBBLE	201196.0
16033891.0		DRIVE				DRIBBLE	201196.0
16033931.0		DRIVE				DRIBBLE	201196.0
16033971.0		DRIVE				DRIBBLE	201196.0
16034011.0		DRIVE				DRIBBLE	201196.0
16034051.0		DRIVE				DRIBBLE	201196.0
16034091.0		DRIVE				DRIBBLE	201196.0
16034131.0		DRIVE				DRIBBLE	201196.0
16034171.0		DRIVE				DRIBBLE	201196.0
16034211.0		DRIVE				DRIBBLE	201196.0
16034251.0		DRIVE				DRIBBLE	201196.0
16034291.0		DRIVE				DRIBBLE	201196.0
16034331.0		DRIVE				DRIBBLE	201196.0
16034371.0						PASS	201196.0
16034411.0						PASS	201196.0
16034451.0						PASS	201196.0
16034492.0						PASS	201196.0
16034532.0						PASS	201196.0
16034572.0						PASS	201196.0
16034612.0						PASS	201196.0
16034652.0						PASS	201196.0
16034692.0						PASS	201196.0
16034732.0						PASS	201196.0
16034772.0						PASS	201196.0
16034812.0						PASS	201196.0
16034852.0						PASS	201196.0
16034892.0						PASS	201162.0
16034932.0						PASS	201162.0
16034972.0						PASS	201162.0
16035012.0						PASS	201162.0
16035052.0						PASS	201162.0
16035092.0						PASS	201162.0
16035132.0						PASS	201162.0
16035172.0						PASS	201162.0
16035212.0						PASS	201162.0
16035252.0						PASS	201162.0
16035292.0						PASS	201162.0
16035332.0						DRIBBLE	201162.0
16035372.0	DRIVE					DRIBBLE	201162.0
16035412.0	DRIVE					DRIBBLE	201162.0
16035452.0	DRIVE					DRIBBLE	201162.0
16035492.0	DRIVE					DRIBBLE	201162.0
16035532.0	DRIVE					DRIBBLE	201162.0
16035572.0	DRIVE					DRIBBLE	201162.0
16035612.0	DRIVE					DRIBBLE	201162.0
16035652.0	DRIVE					DRIBBLE	201162.0
16035692.0	DRIVE					DRIBBLE	201162.0
16035732.0	DRIVE					DRIBBLE	201162.0
16035772.0	DRIVE					DRIBBLE	201162.0
16035812.0	DRIVE					DRIBBLE	201162.0
16035852.0	DRIVE					DRIBBLE	201162.0
16035892.0	DRIVE					DRIBBLE	201162.0
16035932.0	DRIVE					DRIBBLE	201162.0
16035972.0	DRIVE					DRIBBLE	201162.0
16036012.0	DRIVE					DRIBBLE	201162.0
16036052.0	DRIVE					DRIBBLE	201162.0
16036092.0	DRIVE					DRIBBLE	201162.0
16036132.0	DRIVE					DRIBBLE	201162.0
16036172.0	DRIVE					DRIBBLE	201162.0
16036212.0	DRIVE					DRIBBLE	201162.0
16036252.0	DRIVE					DRIBBLE	201162.0
16036292.0	DRIVE					DRIBBLE	201162.0
16036332.0	DRIVE					DRIBBLE	201162.0
16036372.0	DRIVE					DRIBBLE	201162.0
16036412.0	DRIVE					DRIBBLE	201162.0
16036452.0	DRIVE					DRIBBLE	201162.0
16036492.0	DRIVE					DRIBBLE	201162.0
16036532.0	DRIVE					DRIBBLE	201162.0
16036572.0						PASS	201162.0
16036612.0						PASS	201162.0
16036652.0						PASS	201162.0
16036692.0						PASS	201162.0
16036732.0						PASS	201162.0
16036772.0						PASS	201162.0
16036812.0						PASS	201162.0
16036852.0						PASS	201162.0
16036892.0						PASS	201162.0
16036932.0						PASS	101162.0
16036972.0						PASS	101162.0
16037012.0						PASS	101162.0
16037052.0						PASS	101162.0
16037092.0						PASS	101162.0
16037132.0						PASS	101162.0
16037172.0						PASS	101162.0
16037212.0						PASS	101162.0
16037252.0						PASS	101162.0
16037292.0						PASS	101162.0
16037332.0						PASS	101162.0
16037372.0						PASS	101162.0
16037412.0						HOLD	101162.0
16037452.0						HOLD	101162.0
16037492.0						MADE SHOT	101162.0
